# Supplementary material for: A Transcriptomic Survey of Ion Channel-Based Conotoxins in the Chinese Tubular Cone Snail (Conus betulinus)
Source: Mar Drugs. 2017 Jul 18;15(7):228. doi: 10.3390/md15070228 (PMC5532670; doi:10.3390/md15070228)
Supplement: Supplementary file 1 [file marinedrugs-15-00228-s001.zip › Table S1.xlsx]

## Sheet: Sheet1
Gene ID	Gene_Length	Big_rawfragments(14255655)	Big_FPKM	Middle_rawfragments(30125937)	Middle_FPKM	Small_rawfragments(14658684)	Small_FPKM	Bulb_rawfragments(32858940)	Bulb_FPKM	Nr-ID	Nr-Score	Nr-Evalue	Nr-annotation	Nt-ID	Nt-Score	Nt-Evalue	Nt-annotation	Swissprot-ID	Swissprot-Score	Swissprot-Evalue	Swissprot-annotation	COG-Protein-or-Domain	COG-Score	COG-Evalue	COG-ID	COG-Function-Description	KO_id	KEGG-Evalue	KEGG-Score	KEGG-Gene	ko_definition	GO-BiologicalProcess	GO-MolecularFunction	GO-CellularComponent
CL1.Contig1_All	1208	1726	100.227	1117	30.6934	1032	58.2798	2379	59.9341	gi|298108445|gb|ADI56518.1|	244.2	1e-62	GABA(A) receptor-associated protein [Haliotis diversicolor] >gi|383282285|gb|AFH01334.1| GABAA receptor-associated protein [Haliotis diversicolor supertexta] >gi|383282288|gb|AFH01335.1| GABAA receptor-associated protein [Haliotis diversicolor supertexta]	gi|383282284|gb|JN874925.1|	212	3e-51	Haliotis diversicolor supertexta GABAA receptor-associated protein (GABARAP) mRNA, complete cds	sp|P60517|GBRAP_RAT	229	9e-60	Gamma-aminobutyric acid receptor-associated protein OS=Rattus norvegicus GN=Gabarap PE=1 SV=1	--	--	--	--	--	K08341	4e-62	239	nve:NEMVE_v1g165338	GABA(A) receptor-associated protein (autophagy-related protein 8)	-	-	-
CL1.Contig2_All	870	434	34.9932	113	4.3114	234	18.3485	287	10.0394	gi|298108445|gb|ADI56518.1|	244.2	6e-63	GABA(A) receptor-associated protein [Haliotis diversicolor] >gi|383282285|gb|AFH01334.1| GABAA receptor-associated protein [Haliotis diversicolor supertexta] >gi|383282288|gb|AFH01335.1| GABAA receptor-associated protein [Haliotis diversicolor supertexta]	gi|383282284|gb|JN874925.1|	196	1e-46	Haliotis diversicolor supertexta GABAA receptor-associated protein (GABARAP) mRNA, complete cds	sp|P60517|GBRAP_RAT	229	6e-60	Gamma-aminobutyric acid receptor-associated protein OS=Rattus norvegicus GN=Gabarap PE=1 SV=1	--	--	--	--	--	K08341	3e-62	239	nve:NEMVE_v1g165338	GABA(A) receptor-associated protein (autophagy-related protein 8)	-	-	-
CL10.Contig1_All	319	1	0.2199	4	0.4162	5	1.0693	2	0.1908	gi|70922224|ref|XP_734312.1|	53.5	3e-06	hypothetical protein [Plasmodium chabaudi chabaudi] >gi|56506936|emb|CAH86969.1| hypothetical protein PC405185.00.0 [Plasmodium chabaudi chabaudi]	gi|38490509|emb|AL805898.11|	61.9	2e-06	Mouse DNA sequence from clone RP23-432F24 on chromosome 4, complete sequence	--	--	--	--	--	--	--	--	--	--	--	--	--	--	-	-	-
CL10.Contig2_All	186	0	0	3	0.5354	3	1.1003	1	0.1636	gi|395742562|ref|XP_003777772.1|	53.5	3e-06	PREDICTED: uncharacterized protein LOC100939189, partial [Pongo abelii]	--	--	--	--	--	--	--	--	--	--	--	--	--	--	--	--	--	--	-	GO:0016772//transferase activity, transferring phosphorus-containing groups	-
CL100.Contig1_All	1344	12	0.6263	80	1.9758	25	1.269	1	0.0226	gi|23480555|gb|EAA17085.1|	56.2	4e-06	STARP antigen [Plasmodium yoelii yoelii]	--	--	--	--	sp|Q9NZW4|DSPP_HUMAN	54.3	6e-07	Dentin sialophosphoprotein OS=Homo sapiens GN=DSPP PE=1 SV=2	--	--	--	--	--	--	--	--	--	--	-	-	-
CL100.Contig2_All	2141	21	0.688	99	1.5349	43	1.3701	4	0.0569	gi|23480555|gb|EAA17085.1|	72	1e-10	STARP antigen [Plasmodium yoelii yoelii]	--	--	--	--	sp|Q9NZW4|DSPP_HUMAN	54.3	1e-06	Dentin sialophosphoprotein OS=Homo sapiens GN=DSPP PE=1 SV=2	--	--	--	--	--	--	--	--	--	--	-	-	-
CL100.Contig3_All	213	0	0	1	0.1558	0	0	8	1.143	--	--	--	--	--	--	--	--	--	--	--	--	--	--	--	--	--	--	--	--	--	--	-	-	-
CL1000.Contig1_All	427	1	0.1643	5	0.3887	3	0.4793	1	0.0713	--	--	--	--	--	--	--	--	--	--	--	--	--	--	--	--	--	--	--	--	--	--	-	-	-
CL1000.Contig2_All	406	0	0	0	0	0	0	0	0	--	--	--	--	--	--	--	--	--	--	--	--	--	--	--	--	--	--	--	--	--	--	-	-	-
CL10000.Contig1_All	1412	47	2.3349	93	2.1863	57	2.7539	199	4.2891	gi|405962518|gb|EKC28184.1|	124.8	1e-26	hypothetical protein CGI_10018373 [Crassostrea gigas]	--	--	--	--	--	--	--	--	--	--	--	--	--	--	--	--	--	--	-	-	-
CL10000.Contig2_All	164	0	0	0	0	2	0.8319	0	0	--	--	--	--	--	--	--	--	--	--	--	--	--	--	--	--	--	--	--	--	--	--	-	-	-
CL10001.Contig1_All	1191	2	0.1178	81	2.2575	3	0.1718	1	0.0256	--	--	--	--	--	--	--	--	--	--	--	--	--	--	--	--	--	--	--	--	--	--	-	-	-
CL10001.Contig2_All	233	11	3.3117	0	0	11	3.2206	0	0	--	--	--	--	--	--	--	--	--	--	--	--	--	--	--	--	--	--	--	--	--	--	-	-	-
CL10001.Contig3_All	341	2	0.4114	6	0.5841	6	1.2003	25	2.2312	--	--	--	--	--	--	--	--	--	--	--	--	--	--	--	--	--	--	--	--	--	--	-	-	-
CL10002.Contig1_All	444	6	0.9479	15	1.1214	3	0.4609	5	0.3427	--	--	--	--	--	--	--	--	--	--	--	--	--	--	--	--	--	--	--	--	--	--	-	-	-
CL10002.Contig2_All	221	0	0	4	0.6008	2	0.6174	6	0.8262	--	--	--	--	--	--	--	--	--	--	--	--	--	--	--	--	--	--	--	--	--	--	-	-	-
CL10003.Contig1_All	931	0	0	0	0	0	0	0	0	gi|347965042|ref|XP_003437191.1|	375.9	1e-102	AGAP001053-PD [Anopheles gambiae str. PEST] >gi|347965044|ref|XP_003437192.1| AGAP001053-PG [Anopheles gambiae str. PEST] >gi|333469361|gb|EGK97268.1| AGAP001053-PD [Anopheles gambiae str. PEST] >gi|333469364|gb|EGK97271.1| AGAP001053-PG [Anopheles gambiae str. PEST]	gi|170058013|ref|XM_001864701.1|	392	1e-105	Culex quinquefasciatus troponin i, mRNA	sp|P36188|TNNI_DROME	344	2e-94	Troponin I OS=Drosophila melanogaster GN=wupA PE=2 SV=3	--	--	--	--	--	K12044	5e-16	85.5	mmu:21954	troponin I, cardiac muscle	GO:0000280//nuclear division;GO:0045214//sarcomere organization;GO:0007519//skeletal muscle tissue development;GO:0007399//nervous system development;GO:0046716//muscle cell homeostasis;GO:0048738//cardiac muscle tissue development	GO:0003779//actin binding;GO:0005523//tropomyosin binding	GO:0005861//troponin complex;GO:0005634//nucleus
CL10003.Contig2_All	931	0	0	0	0	0	0	0	0	gi|158293949|ref|XP_001688627.1|	360.5	6e-98	AGAP001053-PB [Anopheles gambiae str. PEST] >gi|78101794|tpg|DAA05512.1| TPA_inf: troponin I isoform 6b2 [Anopheles gambiae str. PEST] >gi|157016468|gb|EDO63968.1| AGAP001053-PB [Anopheles gambiae str. PEST]	gi|153928083|dbj|AK283804.1|	351	4e-93	Gryllus bimaculatus mRNA, GBcontig30665	sp|P36188|TNNI_DROME	318	8e-87	Troponin I OS=Drosophila melanogaster GN=wupA PE=2 SV=3	--	--	--	--	--	K12044	4e-18	92.4	hsa:7137	troponin I, cardiac muscle	GO:0000280//nuclear division;GO:0045214//sarcomere organization;GO:0007519//skeletal muscle tissue development;GO:0007399//nervous system development;GO:0046716//muscle cell homeostasis;GO:0048738//cardiac muscle tissue development	GO:0003779//actin binding;GO:0005523//tropomyosin binding	GO:0005861//troponin complex;GO:0005634//nucleus
CL10003.Contig3_All	420	0	0	0	0	0	0	0	0	gi|157127595|ref|XP_001661107.1|	191	1e-47	troponin i [Aedes aegypti] >gi|108872893|gb|EAT37118.1| AAEL010850-PI [Aedes aegypti]	gi|153928083|dbj|AK283804.1|	351	2e-93	Gryllus bimaculatus mRNA, GBcontig30665	sp|P36188|TNNI_DROME	168	4e-42	Troponin I OS=Drosophila melanogaster GN=wupA PE=2 SV=3	--	--	--	--	--	K12327	8e-06	49.3	acs:100565307	caldesmon	-	-	-
CL10004.Contig1_All	5667	1033	12.7867	1421	8.3234	930	11.1953	3376	18.1299	gi|443701810|gb|ELU00071.1|	1508.4	0	hypothetical protein CAPTEDRAFT_126125 [Capitella teleta]	gi|158294947|ref|XM_315921.4|	151	4e-32	Anopheles gambiae str. PEST AGAP005892-PA (AgaP_AGAP005892) mRNA, complete cds	sp|Q8BFY9|TNPO1_MOUSE	1464	0	Transportin-1 OS=Mus musculus GN=Tnpo1 PE=1 SV=2	SPAC1B1.03c	105	1e-21	COG5215	Karyopherin (importin) beta	K14293	2e-24	116	acs:100557760	importin subunit beta-1	GO:0000060//protein import into nucleus, translocation;GO:0016071//mRNA metabolic process;GO:0019048//virus-host interaction;GO:0010467//gene expression	GO:0008565//protein transporter activity;GO:0008139//nuclear localization sequence binding;GO:0005515//protein binding	GO:0005829//cytosol;GO:0005634//nucleus
CL10004.Contig2_All	634	9	0.9958	4	0.2094	1	0.1076	2	0.096	gi|405964685|gb|EKC30138.1|	333.2	5e-90	Transportin-1 [Crassostrea gigas]	gi|348565242|ref|XM_003468365.1|	85.7	2e-13	PREDICTED: Cavia porcellus transportin 2 (importin 3, karyopherin beta 2b), transcript variant 2 (Tnpo2), mRNA	sp|Q8BFY9|TNPO1_MOUSE	316	2e-86	Transportin-1 OS=Mus musculus GN=Tnpo1 PE=1 SV=2	--	--	--	--	--	--	--	--	--	--	-	-	-
CL10005.Contig1_All	276	136	34.5655	353	42.4546	106	26.2	328	36.1669	gi|332374460|gb|AEE62371.1|	149.4	4e-35	unknown [Dendroctonus ponderosae]	gi|83306465|emb|CT032439.1|	167	3e-38	Platynereis dumerilii EST IB0AAA38AH04FM1	sp|P62878|RBX1_MOUSE	145	2e-35	E3 ubiquitin-protein ligase RBX1 OS=Mus musculus GN=Rbx1 PE=1 SV=1	SPAC23H4.18c	121	3e-28	COG5194	Component of SCF ubiquitin ligase and anaphase-promoting complex	K03868	6e-36	149	tca:655935	RING-box protein 1	GO:0007219//Notch signaling pathway;GO:0006513//protein monoubiquitination;GO:0061418//regulation of transcription from RNA polymerase II promoter in response to hypoxia;GO:0045116//protein neddylation;GO:0019048//virus-host interaction;GO:0031146//SCF-dependent proteasomal ubiquitin-dependent protein catabolic process;GO:0006281//DNA repair	GO:0008270//zinc ion binding;GO:0031625//ubiquitin protein ligase binding;GO:0004842//ubiquitin-protein ligase activity;GO:0008190//eukaryotic initiation factor 4E binding;GO:0032403//protein complex binding;GO:0019788//NEDD8 ligase activity	GO:0005654//nucleoplasm;GO:0005680//anaphase-promoting complex;GO:0031464//Cul4A-RING ubiquitin ligase complex;GO:0005829//cytosol;GO:0019005//SCF ubiquitin ligase complex;GO:0031466//Cul5-RING ubiquitin ligase complex;GO:0031465//Cul4B-RING ubiquitin ligase complex;GO:0031462//Cul2-RING ubiquitin ligase complex;GO:0030891//VCB complex;GO:0031463//Cul3-RING ubiquitin ligase complex
CL10005.Contig2_All	527	4303	572.761	4208	265.048	2388	309.121	5322	307.334	gi|32425477|gb|AAH17370.2|	220.7	2e-56	RBX1 protein [Homo sapiens]	gi|112821039|gb|DQ866806.1|	250	6e-63	Branchiostoma belcheri tsingtaunese ring box protein 1 (Rbx1) mRNA, complete cds	sp|P62878|RBX1_MOUSE	218	4e-57	E3 ubiquitin-protein ligase RBX1 OS=Mus musculus GN=Rbx1 PE=1 SV=1	SPAC23H4.18c	184	7e-47	COG5194	Component of SCF ubiquitin ligase and anaphase-promoting complex	K03868	4e-57	220	aml:100469702	RING-box protein 1	GO:0007219//Notch signaling pathway;GO:0006513//protein monoubiquitination;GO:0061418//regulation of transcription from RNA polymerase II promoter in response to hypoxia;GO:0045116//protein neddylation;GO:0019048//virus-host interaction;GO:0031146//SCF-dependent proteasomal ubiquitin-dependent protein catabolic process;GO:0006281//DNA repair	GO:0008270//zinc ion binding;GO:0031625//ubiquitin protein ligase binding;GO:0004842//ubiquitin-protein ligase activity;GO:0008190//eukaryotic initiation factor 4E binding;GO:0032403//protein complex binding;GO:0019788//NEDD8 ligase activity	GO:0005654//nucleoplasm;GO:0005680//anaphase-promoting complex;GO:0031464//Cul4A-RING ubiquitin ligase complex;GO:0005829//cytosol;GO:0019005//SCF ubiquitin ligase complex;GO:0031466//Cul5-RING ubiquitin ligase complex;GO:0031465//Cul4B-RING ubiquitin ligase complex;GO:0031462//Cul2-RING ubiquitin ligase complex;GO:0030891//VCB complex;GO:0031463//Cul3-RING ubiquitin ligase complex
CL10006.Contig1_All	2028	79	2.7326	155	2.537	262	8.8133	412	6.1827	--	--	--	--	--	--	--	--	--	--	--	--	--	--	--	--	--	--	--	--	--	--	-	-	-
CL10006.Contig2_All	318	2	0.4412	0	0	1	0.2145	1	0.0957	--	--	--	--	--	--	--	--	--	--	--	--	--	--	--	--	--	--	--	--	--	--	-	-	-
CL10007.Contig1_All	329	0	0	18	1.8161	1	0.2074	10	0.925	--	--	--	--	--	--	--	--	--	--	--	--	--	--	--	--	--	--	--	--	--	--	-	-	-
CL10007.Contig2_All	318	8	1.7647	12	1.2526	1	0.2145	4	0.3828	--	--	--	--	--	--	--	--	--	--	--	--	--	--	--	--	--	--	--	--	--	--	-	-	-
CL10008.Contig1_All	548	18	2.3041	32	1.9383	19	2.3653	25	1.3884	--	--	--	--	--	--	--	--	--	--	--	--	--	--	--	--	--	--	--	--	--	--	-	-	-
CL10008.Contig2_All	159	2	0.8824	0	0	2	0.8581	0	0	--	--	--	--	--	--	--	--	--	--	--	--	--	--	--	--	--	--	--	--	--	--	-	-	-
CL10009.Contig1_All	609	1	0.1152	9	0.4906	24	2.6884	19	0.9495	--	--	--	--	--	--	--	--	--	--	--	--	--	--	--	--	--	--	--	--	--	--	-	-	-
CL10009.Contig2_All	396	0	0	0	0	0	0	0	0	--	--	--	--	gi|62238146|gb|AC154561.2|	61.9	2e-06	Mus musculus BAC clone RP23-400M17 from chromosome 17, complete sequence	--	--	--	--	--	--	--	--	--	--	--	--	--	--	-	-	-
CL1001.Contig1_All	154	0	0	1	0.2155	0	0	6	1.1857	--	--	--	--	--	--	--	--	--	--	--	--	--	--	--	--	--	--	--	--	--	--	-	-	-
CL1001.Contig2_All	241	0	0	0	0	17	4.8121	0	0	--	--	--	--	--	--	--	--	--	--	--	--	--	--	--	--	--	--	--	--	--	--	-	-	-
CL10010.Contig1_All	895	9	0.7054	95	3.5234	5	0.3811	0	0	gi|326665648|ref|XP_001346047.4|	60.5	1e-07	PREDICTED: hypothetical protein LOC100007639 [Danio rerio]	--	--	--	--	sp|P05227|HRP1_PLAFA	63.2	8e-10	Histidine-rich protein PFHRP-II OS=Plasmodium falciparum PE=2 SV=1	--	--	--	--	--	K01330	2e-09	63.9	bta:507706	complement component 1, r subcomponent [EC:3.4.21.41]	-	-	-
CL10010.Contig2_All	202	1	0.3473	21	3.4509	0	0	0	0	gi|326665648|ref|XP_001346047.4|	52.4	7e-06	PREDICTED: hypothetical protein LOC100007639 [Danio rerio]	--	--	--	--	--	--	--	--	--	--	--	--	--	--	--	--	--	--	-	-	-
CL10011.Contig1_All	354	1	0.1982	1	0.0938	1	0.1927	6	0.5158	--	--	--	--	--	--	--	--	--	--	--	--	--	--	--	--	--	--	--	--	--	--	-	-	-
CL10011.Contig2_All	596	32	3.7663	31	1.7265	41	4.6929	33	1.6851	--	--	--	--	gi|468801631|gb|GAGG010702210.1|	61.9	3e-06	TSA: Anolis carolinensis k41:3167851 transcribed RNA sequence	--	--	--	--	--	--	--	--	--	--	--	--	--	--	-	-	-
CL10012.Contig1_All	214	1	0.3278	9	1.396	2	0.6376	5	0.7111	--	--	--	--	--	--	--	--	--	--	--	--	--	--	--	--	--	--	--	--	--	--	-	-	-
CL10012.Contig2_All	432	8	1.299	6	0.461	33	5.2112	4	0.2818	--	--	--	--	gi|111548765|gb|AC026911.16|	71.9	2e-09	Mus musculus chromosome 1, clone RP23-190F21, complete sequence	--	--	--	--	--	--	--	--	--	--	--	--	--	--	-	-	-
CL10013.Contig1_All	526	0	0	2	0.1262	1	0.1297	0	0	--	--	--	--	--	--	--	--	--	--	--	--	--	--	--	--	--	--	--	--	--	--	-	-	-
CL10013.Contig2_All	572	1	0.1226	4	0.2321	0	0	0	0	--	--	--	--	--	--	--	--	--	--	--	--	--	--	--	--	--	--	--	--	--	--	-	-	-
CL10013.Contig3_All	347	5	1.0108	18	1.7219	10	1.966	10	0.877	--	--	--	--	--	--	--	--	--	--	--	--	--	--	--	--	--	--	--	--	--	--	-	-	-
CL10014.Contig1_All	1091	246	15.817	77	2.3427	97	6.0653	184	5.1326	gi|395742562|ref|XP_003777772.1|	67.4	1e-09	PREDICTED: uncharacterized protein LOC100939189, partial [Pongo abelii]	gi|33620382|emb|AL935324.8|	81.8	7e-12	Zebrafish DNA sequence from clone CH211-197B6 in linkage group 10, complete sequence	sp|Q6ZRP5|YD019_HUMAN	68.6	2e-11	Putative uncharacterized protein FLJ46204 OS=Homo sapiens PE=5 SV=2	--	--	--	--	--	--	--	--	--	--	-	-	-
CL10014.Contig2_All	280	2	0.5011	3	0.3556	8	1.9491	5	0.5434	--	--	--	--	--	--	--	--	--	--	--	--	--	--	--	--	--	--	--	--	--	--	-	-	-
CL10015.Contig1_All	1147	60	3.6694	83	2.402	93	5.5313	92	2.441	--	--	--	--	--	--	--	--	--	--	--	--	--	--	--	--	--	--	--	--	--	--	-	-	-
CL10015.Contig2_All	246	0	0	3	0.4048	16	4.437	12	1.4845	--	--	--	--	--	--	--	--	--	--	--	--	--	--	--	--	--	--	--	--	--	--	-	-	-
CL10016.Contig1_All	177	1	0.3963	0	0	0	0	0	0	gi|183396273|gb|ACC62007.1|	53.5	3e-06	hydroxyproline-rich glycoprotein [Cryptosporidium hominis]	gi|354789390|gb|JN953891.1|	71.9	9e-10	Mus musculus targeted deletion, lacZ-tagged mutant allele Qpct:tm1(KOMP)Ucd; transgenic	sp|Q5T200|ZC3HD_HUMAN	65.5	3e-11	Zinc finger CCCH domain-containing protein 13 OS=Homo sapiens GN=ZC3H13 PE=1 SV=1	--	--	--	--	--	K12811	8e-10	62.4	dgr:Dgri_GH17577	ATP-dependent RNA helicase DDX46/PRP5 [EC:3.6.4.13]	-	-	-
CL10016.Contig2_All	177	1	0.3963	0	0	0	0	0	0	gi|183396273|gb|ACC62007.1|	52.4	7e-06	hydroxyproline-rich glycoprotein [Cryptosporidium hominis]	gi|354789390|gb|JN953891.1|	73.8	2e-10	Mus musculus targeted deletion, lacZ-tagged mutant allele Qpct:tm1(KOMP)Ucd; transgenic	sp|Q5T200|ZC3HD_HUMAN	59.7	1e-09	Zinc finger CCCH domain-containing protein 13 OS=Homo sapiens GN=ZC3H13 PE=1 SV=1	--	--	--	--	--	K13092	1e-09	62	gga:415838	nuclear protein NHN1	GO:0035556//intracellular signal transduction;GO:0009190//cyclic nucleotide biosynthetic process	GO:0003676//nucleic acid binding;GO:0008026//ATP-dependent helicase activity;GO:0016849//phosphorus-oxygen lyase activity;GO:0005524//ATP binding	GO:0005622//intracellular
CL10016.Contig3_All	177	1	0.3963	0	0	0	0	0	0	gi|183396273|gb|ACC62007.1|	52.4	7e-06	hydroxyproline-rich glycoprotein [Cryptosporidium hominis]	gi|354789390|gb|JN953891.1|	71.9	9e-10	Mus musculus targeted deletion, lacZ-tagged mutant allele Qpct:tm1(KOMP)Ucd; transgenic	sp|Q5ZLS3|BRE1A_CHICK	59.3	2e-09	E3 ubiquitin-protein ligase BRE1A OS=Gallus gallus GN=RNF20 PE=2 SV=1	--	--	--	--	--	K12811	1e-09	62	dgr:Dgri_GH17577	ATP-dependent RNA helicase DDX46/PRP5 [EC:3.6.4.13]	GO:0035556//intracellular signal transduction;GO:0009190//cyclic nucleotide biosynthetic process	GO:0003676//nucleic acid binding;GO:0008026//ATP-dependent helicase activity;GO:0016849//phosphorus-oxygen lyase activity;GO:0005524//ATP binding	GO:0005622//intracellular
CL10017.Contig1_All	314	24	5.3616	79	8.3514	0	0	1	0.0969	--	--	--	--	--	--	--	--	--	--	--	--	--	--	--	--	--	--	--	--	--	--	-	-	-
CL10017.Contig2_All	322	0	0	19	1.9587	19	4.0253	0	0	--	--	--	--	--	--	--	--	--	--	--	--	--	--	--	--	--	--	--	--	--	--	-	-	-
CL10018.Contig1_All	2811	176	4.392	137	1.6178	106	2.5725	224	2.4251	gi|5353835|gb|AAD42259.1|AF109920_1	399.8	4e-109	alpha-amidating enzyme precursor 2 [Lymnaea stagnalis]	gi|5353834|gb|AF109920.1|AF109920	69.9	6e-08	Lymnaea stagnalis alpha-amidating enzyme precursor 2 (LPAM) mRNA, complete cds	sp|P08478|AMDA_XENLA	573	9e-163	Peptidyl-glycine alpha-amidating monooxygenase A OS=Xenopus laevis GN=pam-a PE=1 SV=3	--	--	--	--	--	K00504	3e-162	573	xla:379207	peptidylglycine monooxygenase [EC:1.14.17.3]	GO:0044260;GO:0006518//peptide metabolic process;GO:0048545//response to steroid hormone stimulus;GO:0048513//organ development;GO:0009628//response to abiotic stimulus;GO:0016043//cellular component organization;GO:0048609//multicellular organismal reproductive process;GO:0050794//regulation of cellular process;GO:0046903//secretion;GO:0019538//protein metabolic process	GO:0046914//transition metal ion binding;GO:0005515//protein binding;GO:0016829//lyase activity;GO:0016715//oxidoreductase activity, acting on paired donors, with incorporation or reduction of molecular oxygen, reduced ascorbate as one donor, and incorporation of one atom of oxygen	GO:0030659//cytoplasmic vesicle membrane;GO:0030141//secretory granule;GO:0043025//neuronal cell body
CL10018.Contig2_All	319	2	0.4398	0	0	0	0	0	0	gi|338191510|gb|AEI84584.1|	142.5	5e-33	peptidylglycine alpha-amidating monooxygenase [Conus bullatus]	--	--	--	--	sp|P08478|AMDA_XENLA	87.8	5e-18	Peptidyl-glycine alpha-amidating monooxygenase A OS=Xenopus laevis GN=pam-a PE=1 SV=3	--	--	--	--	--	K00504	2e-17	87.8	xla:379207	peptidylglycine monooxygenase [EC:1.14.17.3]	GO:0008152//metabolic process	GO:0004497//monooxygenase activity	GO:0016020//membrane
CL10019.Contig1_All	200	0	0	1	0.166	0	0	4	0.6087	--	--	--	--	--	--	--	--	--	--	--	--	--	--	--	--	--	--	--	--	--	--	-	-	-
CL10019.Contig2_All	238	0	0	7	0.9763	0	0	2	0.2557	--	--	--	--	--	--	--	--	--	--	--	--	--	--	--	--	--	--	--	--	--	--	-	-	-
CL1002.Contig1_All	1560	157	7.0597	230	4.894	113	4.9415	215	4.1943	--	--	--	--	--	--	--	--	--	--	--	--	--	--	--	--	--	--	--	--	--	--	-	-	-
CL1002.Contig2_All	281	24	5.9913	29	3.4257	23	5.5838	20	2.1661	--	--	--	--	--	--	--	--	--	--	--	--	--	--	--	--	--	--	--	--	--	--	-	-	-
CL10020.Contig1_All	267	0	0	0	0	2	0.511	1	0.114	--	--	--	--	--	--	--	--	--	--	--	--	--	--	--	--	--	--	--	--	--	--	-	-	-
CL10020.Contig2_All	761	24	2.2123	17	0.7415	25	2.2411	12	0.4799	gi|270011594|gb|EFA08042.1|	64.7	5e-09	hypothetical protein TcasGA2_TC005636 [Tribolium castaneum]	--	--	--	--	sp|Q6SPE9|SAMD1_RABIT	55.1	2e-07	Atherin OS=Oryctolagus cuniculus GN=SAMD1 PE=2 SV=1	Rv3876	53.9	3e-07	COG0455	ATPases involved in chromosome partitioning	K10955	7e-07	54.7	tgu:100220116	intestinal mucin-2	-	-	-
CL10021.Contig1_All	419	16	2.6787	46	3.6442	17	2.7678	54	3.9222	--	--	--	--	gi|334358925|gb|AC126956.6|	60	9e-06	Rattus norvegicus BAC CH230-78A8 (Children's Hospital Oakland Research Institute Rat (BN/SsNHsd/MCW) BAC library) complete sequence	--	--	--	--	--	--	--	--	--	--	--	--	--	--	-	-	-
CL10021.Contig2_All	292	1	0.2402	1	0.1137	0	0	3	0.3127	--	--	--	--	--	--	--	--	--	--	--	--	--	--	--	--	--	--	--	--	--	--	-	-	-
CL10022.Contig1_All	800	45	3.9458	45	1.8672	38	3.2404	61	2.3205	gi|443687773|gb|ELT90659.1|	388.7	1e-106	hypothetical protein CAPTEDRAFT_137281 [Capitella teleta]	gi|348532776|ref|XM_003453834.1|	121	6e-24	PREDICTED: Oreochromis niloticus ras-related protein Rab-40C-like, transcript variant 2 (LOC100700672), mRNA	sp|Q8VHQ4|RB40C_MOUSE	339	5e-93	Ras-related protein Rab-40C OS=Mus musculus GN=Rab40c PE=2 SV=1	SPAC18G6.03	129	4e-30	COG1100	GTPase SAR1 and related small G proteins	K07928	3e-95	348	phu:Phum_PHUM423200	Ras-related protein Rab-40	GO:0007264//small GTPase mediated signal transduction;GO:0015031//protein transport	GO:0005525//GTP binding	GO:0005622//intracellular
CL10022.Contig2_All	379	7	1.2956	12	1.051	14	2.52	35	2.8104	gi|443687773|gb|ELT90659.1|	184.1	1e-45	hypothetical protein CAPTEDRAFT_137281 [Capitella teleta]	--	--	--	--	sp|Q12829|RB40B_HUMAN	118	3e-27	Ras-related protein Rab-40B OS=Homo sapiens GN=RAB40B PE=2 SV=1	--	--	--	--	--	K07928	1e-32	138	ame:413827	Ras-related protein Rab-40	GO:0007264//small GTPase mediated signal transduction;GO:0015031//protein transport	GO:0005525//GTP binding	GO:0005622//intracellular
CL10023.Contig1_All	296	3	0.711	24	2.6914	30	6.9141	9	0.9253	--	--	--	--	--	--	--	--	--	--	--	--	--	--	--	--	--	--	--	--	--	--	-	-	-
CL10023.Contig2_All	351	42	8.3937	26	2.4588	6	1.1661	0	0	--	--	--	--	--	--	--	--	--	--	--	--	--	--	--	--	--	--	--	--	--	--	-	-	-
CL10023.Contig3_All	212	0	0	0	0	6	1.9307	0	0	--	--	--	--	--	--	--	--	--	--	--	--	--	--	--	--	--	--	--	--	--	--	-	-	-
CL10024.Contig1_All	151	3	1.3937	0	0	0	0	1	0.2015	--	--	--	--	--	--	--	--	--	--	--	--	--	--	--	--	--	--	--	--	--	--	-	-	-
CL10024.Contig2_All	1237	1	0.0567	8	0.2147	1	0.0551	13	0.3198	--	--	--	--	--	--	--	--	--	--	--	--	--	--	--	--	--	--	--	--	--	--	-	-	-
CL10024.Contig3_All	387	198	35.8895	60	5.1464	333	58.7	77	6.0552	--	--	--	--	gi|290965069|emb|AL606907.10|	67.9	3e-08	Mouse DNA sequence from clone RP23-230F2 on chromosome 4, complete sequence	--	--	--	--	--	--	--	--	--	--	--	--	--	--	-	-	-
CL10024.Contig4_All	1191	1	0.0589	3	0.0836	1	0.0573	4	0.1022	--	--	--	--	--	--	--	--	--	--	--	--	--	--	--	--	--	--	--	--	--	--	-	-	-
CL10024.Contig5_All	1718	19	0.7758	33	0.6376	33	1.3104	21	0.372	--	--	--	--	--	--	--	--	--	--	--	--	--	--	--	--	--	--	--	--	--	--	-	-	-
CL10025.Contig1_All	481	1	0.1458	4	0.276	0	0	1	0.0633	--	--	--	--	--	--	--	--	--	--	--	--	--	--	--	--	--	--	--	--	--	--	-	-	-
CL10025.Contig2_All	509	0	0	4	0.2609	5	0.6701	3	0.1794	--	--	--	--	--	--	--	--	--	--	--	--	--	--	--	--	--	--	--	--	--	--	-	-	-
CL10026.Contig1_All	733	44	4.2108	42	1.902	108	10.0514	67	2.7817	--	--	--	--	gi|257097030|gb|AC200638.2|	69.9	2e-08	Mus musculus BAC clone RP24-248E24 from chromosome y, complete sequence	--	--	--	--	--	--	--	--	--	--	--	--	--	--	-	-	-
CL10026.Contig2_All	271	1	0.2588	0	0	0	0	3	0.3369	--	--	--	--	gi|257097030|gb|AC200638.2|	69.9	6e-09	Mus musculus BAC clone RP24-248E24 from chromosome y, complete sequence	--	--	--	--	--	--	--	--	--	--	--	--	--	--	-	-	-
CL10027.Contig1_All	882	71	5.6468	54	2.0323	70	5.4142	377	13.0083	gi|326432835|gb|EGD78405.1|	57	1e-06	hypothetical protein PTSG_09101 [Salpingoeca sp. ATCC 50818]	gi|45544824|gb|AC140336.2|	103	1e-18	Mus musculus BAC clone RP24-266F17 from chromosome 18, complete sequence	sp|Q6ZRP5|YD019_HUMAN	51.6	2e-06	Putative uncharacterized protein FLJ46204 OS=Homo sapiens PE=5 SV=2	--	--	--	--	--	--	--	--	--	--	-	-	-
CL10027.Contig2_All	1334	333	17.5106	276	6.8677	375	19.177	507	11.5664	--	--	--	--	gi|142661836|gb|AC188445.6|	123	2e-24	Gallus gallus BAC clone CH261-84O21 from chromosome z, complete sequence	--	--	--	--	--	--	--	--	--	--	--	--	--	--	-	-	-
CL10028.Contig1_All	646	2	0.2172	10	0.5138	7	0.7392	2	0.0942	gi|156392235|ref|XP_001635954.1|	80.9	5e-14	predicted protein [Nematostella vectensis] >gi|156223053|gb|EDO43891.1| predicted protein [Nematostella vectensis]	--	--	--	--	sp|O95881|TXD12_HUMAN	75.5	9e-14	Thioredoxin domain-containing protein 12 OS=Homo sapiens GN=TXNDC12 PE=1 SV=1	--	--	--	--	--	K05360	2e-13	75.9	ssc:100517534	protein-disulfide reductase (glutathione) [EC:1.8.4.2]	-	-	-
CL10028.Contig2_All	1257	161	8.9847	92	2.4295	236	12.808	171	4.1401	gi|313233151|emb|CBY24266.1|	24.6	2e-13	unnamed protein product [Oikopleura dioica]	--	--	--	--	sp|O95881|TXD12_HUMAN	73.6	9e-13	Thioredoxin domain-containing protein 12 OS=Homo sapiens GN=TXNDC12 PE=1 SV=1	--	--	--	--	--	K05360	2e-12	73.9	ssc:100517534	protein-disulfide reductase (glutathione) [EC:1.8.4.2]	-	-	-
CL10028.Contig3_All	530	2	0.2647	6	0.3758	1	0.1287	1	0.0574	gi|313233151|emb|CBY24266.1|	83.2	6e-15	unnamed protein product [Oikopleura dioica]	--	--	--	--	sp|Q498E0|TXD12_RAT	74.3	1e-13	Thioredoxin domain-containing protein 12 OS=Rattus norvegicus GN=Txndc12 PE=2 SV=2	--	--	--	--	--	K05360	3e-13	74.7	spu:586825	protein-disulfide reductase (glutathione) [EC:1.8.4.2]	-	-	-
CL10029.Contig1_All	415	2	0.3381	13	1.0398	9	1.4794	3	0.22	--	--	--	--	--	--	--	--	--	--	--	--	--	--	--	--	--	--	--	--	--	--	-	-	-
CL10029.Contig2_All	558	36	4.5257	63	3.7477	47	5.746	29	1.5816	--	--	--	--	--	--	--	--	--	--	--	--	--	--	--	--	--	--	--	--	--	--	-	-	-
CL1003.Contig1_All	310	65	14.7084	1	0.1071	0	0	0	0	--	--	--	--	--	--	--	--	--	--	--	--	--	--	--	--	--	--	--	--	--	--	-	-	-
CL1003.Contig2_All	292	39	9.369	265	30.1247	96	22.4281	7	0.7296	--	--	--	--	--	--	--	--	--	--	--	--	--	--	--	--	--	--	--	--	--	--	-	-	-
CL10030.Contig1_All	185	42	15.9254	20	3.5885	44	16.225	93	15.2988	--	--	--	--	--	--	--	--	--	--	--	--	--	--	--	--	--	--	--	--	--	--	-	-	-
CL10030.Contig2_All	1269	1208	66.7757	1650	43.16	806	43.329	3718	89.165	gi|157103157|ref|XP_001647846.1|	143.3	2e-32	elongin b [Aedes aegypti] >gi|108884678|gb|EAT48903.1| AAEL000084-PA [Aedes aegypti]	gi|291228347|ref|XM_002734078.1|	65.9	5e-07	PREDICTED: Saccoglossus kowalevskii transcription elongation factor B (SIII), polypeptide 2-like (LOC100377418), mRNA	sp|P62870|ELOB_RAT	136	9e-32	Transcription elongation factor B polypeptide 2 OS=Rattus norvegicus GN=Tceb2 PE=1 SV=1	--	--	--	--	--	K03873	3e-33	143	aag:AaeL_AAEL000084	transcription elongation factor B, polypeptide 2	-	-	GO:0005875//microtubule associated complex;GO:0008023//transcription elongation factor complex
CL10030.Contig3_All	829	20	1.6923	9	0.3604	25	2.0573	42	1.5418	gi|157103157|ref|XP_001647846.1|	143.3	1e-32	elongin b [Aedes aegypti] >gi|108884678|gb|EAT48903.1| AAEL000084-PA [Aedes aegypti]	gi|291228347|ref|XM_002734078.1|	65.9	3e-07	PREDICTED: Saccoglossus kowalevskii transcription elongation factor B (SIII), polypeptide 2-like (LOC100377418), mRNA	sp|P62870|ELOB_RAT	136	5e-32	Transcription elongation factor B polypeptide 2 OS=Rattus norvegicus GN=Tceb2 PE=1 SV=1	--	--	--	--	--	K03873	2e-33	143	aag:AaeL_AAEL000084	transcription elongation factor B, polypeptide 2	-	-	GO:0005875//microtubule associated complex;GO:0008023//transcription elongation factor complex
CL10031.Contig1_All	377	1	0.1861	0	0	0	0	0	0	gi|405962243|gb|EKC27939.1|	69.3	3e-27	Glutamate--cysteine ligase regulatory subunit [Crassostrea gigas]	--	--	--	--	sp|O09172|GSH0_MOUSE	61.6	4e-20	Glutamate--cysteine ligase regulatory subunit OS=Mus musculus GN=Gclm PE=2 SV=1	--	--	--	--	--	K11205	9e-20	58.2	gga:424492	glutamate--cysteine ligase regulatory subunit	GO:0006979//response to oxidative stress;GO:0051900//regulation of mitochondrial depolarization;GO:0006750//glutathione biosynthetic process;GO:0051409//response to nitrosative stress;GO:0006536//glutamate metabolic process;GO:0043524//negative regulation of neuron apoptotic process;GO:0042493//response to drug;GO:0050880//regulation of blood vessel size;GO:0006534//cysteine metabolic process;GO:…	GO:0035226//glutamate-cysteine ligase catalytic subunit binding;GO:0004357//glutamate-cysteine ligase activity;GO:0046982//protein heterodimerization activity	GO:0017109//glutamate-cysteine ligase complex
CL10031.Contig2_All	796	52	4.5825	52	2.1685	34	2.9139	20	0.7647	gi|405962243|gb|EKC27939.1|	199.9	1e-49	Glutamate--cysteine ligase regulatory subunit [Crassostrea gigas]	--	--	--	--	sp|O09172|GSH0_MOUSE	171	2e-42	Glutamate--cysteine ligase regulatory subunit OS=Mus musculus GN=Gclm PE=2 SV=1	SPCC737.06c	75.5	1e-13	COG0656	Aldo/keto reductases, related to diketogulonate reductase	K11205	6e-42	171	mmu:14630	glutamate--cysteine ligase regulatory subunit	GO:0006979//response to oxidative stress;GO:0051900//regulation of mitochondrial depolarization;GO:0006750//glutathione biosynthetic process;GO:0051409//response to nitrosative stress;GO:0006536//glutamate metabolic process;GO:0043524//negative regulation of neuron apoptotic process;GO:0042493//response to drug;GO:0050880//regulation of blood vessel size;GO:0006534//cysteine metabolic process;GO:…	GO:0035226//glutamate-cysteine ligase catalytic subunit binding;GO:0004357//glutamate-cysteine ligase activity;GO:0046982//protein heterodimerization activity	GO:0017109//glutamate-cysteine ligase complex
CL10032.Contig1_All	1347	73	3.8016	95	2.3411	77	3.8997	180	4.0668	gi|443719783|gb|ELU09793.1|	214.2	1e-53	hypothetical protein CAPTEDRAFT_169938 [Capitella teleta]	--	--	--	--	sp|O75954|TSN9_HUMAN	152	2e-36	Tetraspanin-9 OS=Homo sapiens GN=TSPAN9 PE=1 SV=1	--	--	--	--	--	K06537	2e-36	154	dre:450020	CD151 antigen	-	-	-
CL10032.Contig2_All	153	5	2.2924	5	1.0848	6	2.6753	6	1.1935	--	--	--	--	--	--	--	--	--	--	--	--	--	--	--	--	--	--	--	--	--	--	-	-	-
CL10033.Contig1_All	455	0	0	0	0	0	0	1	0.0669	gi|443683080|gb|ELT87448.1|	201.4	1e-50	hypothetical protein CAPTEDRAFT_223181 [Capitella teleta]	gi|195566581|ref|XM_002106823.1|	69.9	1e-08	Drosophila simulans GD17125 (Dsim\GD17125), mRNA	sp|A9UZ24|BCAT_MONBE	196	2e-50	Branched-chain-amino-acid aminotransferase OS=Monosiga brevicollis GN=37018 PE=3 SV=1	SPBC428.02c	137	6e-33	COG0115	Branched-chain amino acid aminotransferase/4-amino-4-deoxychorismate lyase	K00826	6e-48	189	dre:436949	branched-chain amino acid aminotransferase [EC:2.6.1.42]	GO:0009082//branched-chain amino acid biosynthetic process	GO:0052654//L-leucine transaminase activity;GO:0052656//L-isoleucine transaminase activity;GO:0052655//L-valine transaminase activity	-
CL10033.Contig2_All	1463	72	3.4522	111	2.5185	68	3.1708	131	2.725	gi|443683080|gb|ELT87448.1|	485.3	3e-135	hypothetical protein CAPTEDRAFT_223181 [Capitella teleta]	gi|195566581|ref|XM_002106823.1|	69.9	3e-08	Drosophila simulans GD17125 (Dsim\GD17125), mRNA	sp|A7SLW1|BCAT_NEMVE	441	2e-123	Branched-chain-amino-acid aminotransferase OS=Nematostella vectensis GN=v1g246094 PE=3 SV=1	SPBC428.02c	342	1e-93	COG0115	Branched-chain amino acid aminotransferase/4-amino-4-deoxychorismate lyase	K00826	4e-128	458	acs:100564078	branched-chain amino acid aminotransferase [EC:2.6.1.42]	GO:0008652//cellular amino acid biosynthetic process;GO:0009081//branched-chain amino acid metabolic process	GO:0004084//branched-chain-amino-acid transaminase activity	-
CL10034.Contig1_All	1060	373	24.684	575	18.0062	329	21.1736	1217	34.9407	gi|17647231|ref|NP_523710.1|	296.6	1e-78	calmodulin, isoform A [Drosophila melanogaster] >gi|24652938|ref|NP_725120.1| calmodulin, isoform B [Drosophila melanogaster] >gi|114052252|ref|NP_001040234.1| calmodulin [Bombyx mori] >gi|296434295|ref|NP_001171813.1| calmodulin [Saccoglossus kowalevskii] >gi|325296993|ref|NP_001191509.1| calmodulin [Aplysia californica] >gi|386767794|ref|NP_001246276.1| calmodulin, isoform C [Drosophila melanog…	gi|296434294|ref|NM_001184884.1|	375	1e-100	Saccoglossus kowalevskii calmodulin (LOC100372664), mRNA	sp|P62154|CALM_LOCMI	296	5e-80	Calmodulin OS=Locusta migratoria PE=1 SV=2	SPAC3A12.14	230	4e-60	COG5126	Ca2+-binding protein (EF-Hand superfamily)	K02183	2e-79	296	tca:660864	calmodulin	GO:0005513//detection of calcium ion;GO:0042052//rhabdomere development;GO:0051533//positive regulation of NFAT protein import into nucleus;GO:0007052//mitotic spindle organization;GO:0043277//apoptotic cell clearance;GO:0007268//synaptic transmission;GO:0016060//metarhodopsin inactivation;GO:0051726//regulation of cell cycle;GO:0008049//male courtship behavior;GO:0051383//kinetochore organizatio…	GO:0070855//myosin VI head/neck binding;GO:0004683//calmodulin-dependent protein kinase activity;GO:0005524//ATP binding;GO:0005516//calmodulin binding;GO:0005509//calcium ion binding	GO:0030496//midbody;GO:0031476//myosin VI complex;GO:0030424//axon;GO:0005814//centriole;GO:0005886//plasma membrane;GO:0000922//spindle pole;GO:0048786//presynaptic active zone;GO:0005875//microtubule associated complex;GO:0045211//postsynaptic membrane;GO:0030425//dendrite;GO:0005954//calcium- and calmodulin-dependent protein kinase complex;GO:0016028//rhabdomere
CL10034.Contig2_All	878	756	60.4004	1016	38.4113	563	43.744	356	12.3396	gi|17647231|ref|NP_523710.1|	296.6	1e-78	calmodulin, isoform A [Drosophila melanogaster] >gi|24652938|ref|NP_725120.1| calmodulin, isoform B [Drosophila melanogaster] >gi|114052252|ref|NP_001040234.1| calmodulin [Bombyx mori] >gi|296434295|ref|NP_001171813.1| calmodulin [Saccoglossus kowalevskii] >gi|325296993|ref|NP_001191509.1| calmodulin [Aplysia californica] >gi|386767794|ref|NP_001246276.1| calmodulin, isoform C [Drosophila melanog…	gi|296434294|ref|NM_001184884.1|	371	4e-99	Saccoglossus kowalevskii calmodulin (LOC100372664), mRNA	sp|P62154|CALM_LOCMI	296	4e-80	Calmodulin OS=Locusta migratoria PE=1 SV=2	SPAC3A12.14	230	3e-60	COG5126	Ca2+-binding protein (EF-Hand superfamily)	K02183	1e-79	296	tca:660864	calmodulin	GO:0005513//detection of calcium ion;GO:0042052//rhabdomere development;GO:0051533//positive regulation of NFAT protein import into nucleus;GO:0007052//mitotic spindle organization;GO:0043277//apoptotic cell clearance;GO:0007268//synaptic transmission;GO:0016060//metarhodopsin inactivation;GO:0051726//regulation of cell cycle;GO:0008049//male courtship behavior;GO:0051383//kinetochore organizatio…	GO:0070855//myosin VI head/neck binding;GO:0004683//calmodulin-dependent protein kinase activity;GO:0005524//ATP binding;GO:0005516//calmodulin binding;GO:0005509//calcium ion binding	GO:0030496//midbody;GO:0031476//myosin VI complex;GO:0030424//axon;GO:0005814//centriole;GO:0005886//plasma membrane;GO:0000922//spindle pole;GO:0048786//presynaptic active zone;GO:0005875//microtubule associated complex;GO:0045211//postsynaptic membrane;GO:0030425//dendrite;GO:0005954//calcium- and calmodulin-dependent protein kinase complex;GO:0016028//rhabdomere
CL10035.Contig1_All	726	4	0.3865	3	0.1372	4	0.3759	1	0.0419	gi|405957710|gb|EKC23901.1|	202.6	1e-50	Protein phosphatase 1 regulatory subunit 7 [Crassostrea gigas]	--	--	--	--	sp|Q8IYG6|LRC56_HUMAN	49.7	6e-06	Leucine-rich repeat-containing protein 56 OS=Homo sapiens GN=LRRC56 PE=2 SV=1	--	--	--	--	--	--	--	--	--	--	-	-	-
CL10035.Contig2_All	672	0	0	5	0.247	3	0.3045	0	0	gi|405957710|gb|EKC23901.1|	104.4	4e-21	Protein phosphatase 1 regulatory subunit 7 [Crassostrea gigas]	--	--	--	--	--	--	--	--	--	--	--	--	--	--	--	--	--	--	-	-	-
CL10035.Contig3_All	303	0	0	0	0	0	0	0	0	gi|405957710|gb|EKC23901.1|	57	3e-07	Protein phosphatase 1 regulatory subunit 7 [Crassostrea gigas]	--	--	--	--	--	--	--	--	--	--	--	--	--	--	--	--	--	--	-	-	-
CL10035.Contig4_All	328	1	0.2139	0	0	0	0	0	0	gi|405957710|gb|EKC23901.1|	97.4	2e-19	Protein phosphatase 1 regulatory subunit 7 [Crassostrea gigas]	--	--	--	--	--	--	--	--	--	--	--	--	--	--	--	--	--	--	-	-	-
CL10036.Contig1_All	1480	80	3.7918	138	3.0951	88	4.0563	162	3.3312	--	--	--	--	--	--	--	--	--	--	--	--	--	--	--	--	--	--	--	--	--	--	-	-	-
CL10036.Contig2_All	302	13	3.0196	11	1.2091	30	6.7767	17	1.7131	--	--	--	--	--	--	--	--	--	--	--	--	--	--	--	--	--	--	--	--	--	--	-	-	-
CL10037.Contig1_All	167	1	0.42	9	1.7889	6	2.451	1	0.1822	--	--	--	--	--	--	--	--	--	--	--	--	--	--	--	--	--	--	--	--	--	--	-	-	-
CL10037.Contig2_All	312	4	0.8993	16	1.7023	3	0.656	7	0.6828	--	--	--	--	--	--	--	--	--	--	--	--	--	--	--	--	--	--	--	--	--	--	-	-	-
CL10038.Contig1_All	187	4	1.5005	0	0	0	0	3	0.4882	--	--	--	--	--	--	--	--	--	--	--	--	--	--	--	--	--	--	--	--	--	--	-	-	-
CL10038.Contig2_All	154	0	0	0	0	7	3.1009	0	0	--	--	--	--	--	--	--	--	--	--	--	--	--	--	--	--	--	--	--	--	--	--	-	-	-
CL10039.Contig1_All	760	124	11.4451	46	2.0091	159	14.2721	89	3.5639	gi|158286581|ref|XP_001688097.1|	154.1	6e-36	AGAP006937-PA [Anopheles gambiae str. PEST] >gi|158286583|ref|XP_001688098.1| AGAP006937-PB [Anopheles gambiae str. PEST] >gi|158286585|ref|XP_308820.3| AGAP006937-PC [Anopheles gambiae str. PEST] >gi|157020536|gb|EDO64746.1| AGAP006937-PA [Anopheles gambiae str. PEST] >gi|157020537|gb|EDO64747.1| AGAP006937-PB [Anopheles gambiae str. PEST] >gi|157020538|gb|EAA04120.4| AGAP006937-PC [Anopheles ga…	gi|116014474|gb|AC190177.2|	69.9	2e-08	Pan troglodytes BAC clone CH251-544P13 from chromosome 7, complete sequence	sp|Q7M767|UB2V2_RAT	149	5e-36	Ubiquitin-conjugating enzyme E2 variant 2 OS=Rattus norvegicus GN=Ube2v2 PE=1 SV=3	--	--	--	--	--	K10704	9e-37	154	aga:AgaP_AGAP006937	ubiquitin-conjugating enzyme E2 variant	GO:0000209//protein polyubiquitination;GO:0008283//cell proliferation;GO:0032436//positive regulation of proteasomal ubiquitin-dependent protein catabolic process;GO:0042275//error-free postreplication DNA repair;GO:0010976//positive regulation of neuron projection development;GO:0000729//DNA double-strand break processing;GO:0043524//negative regulation of neuron apoptotic process;GO:0051965//po…	GO:0005515//protein binding	GO:0005737//cytoplasm;GO:0031372//UBC13-MMS2 complex;GO:0005634//nucleus
CL10039.Contig2_All	1339	21	1.1001	27	0.6693	11	0.5604	21	0.4773	gi|158286581|ref|XP_001688097.1|	154.1	1e-35	AGAP006937-PA [Anopheles gambiae str. PEST] >gi|158286583|ref|XP_001688098.1| AGAP006937-PB [Anopheles gambiae str. PEST] >gi|158286585|ref|XP_308820.3| AGAP006937-PC [Anopheles gambiae str. PEST] >gi|157020536|gb|EDO64746.1| AGAP006937-PA [Anopheles gambiae str. PEST] >gi|157020537|gb|EDO64747.1| AGAP006937-PB [Anopheles gambiae str. PEST] >gi|157020538|gb|EAA04120.4| AGAP006937-PC [Anopheles ga…	--	--	--	--	sp|Q7M767|UB2V2_RAT	149	1e-35	Ubiquitin-conjugating enzyme E2 variant 2 OS=Rattus norvegicus GN=Ube2v2 PE=1 SV=3	--	--	--	--	--	K10704	2e-36	154	aga:AgaP_AGAP006937	ubiquitin-conjugating enzyme E2 variant	GO:0000209//protein polyubiquitination;GO:0008283//cell proliferation;GO:0032436//positive regulation of proteasomal ubiquitin-dependent protein catabolic process;GO:0042275//error-free postreplication DNA repair;GO:0010976//positive regulation of neuron projection development;GO:0000729//DNA double-strand break processing;GO:0043524//negative regulation of neuron apoptotic process;GO:0051965//po…	GO:0005515//protein binding	GO:0005737//cytoplasm;GO:0031372//UBC13-MMS2 complex;GO:0005634//nucleus
CL1004.Contig10_All	568	365	45.0772	1	0.0584	234	28.1043	4	0.2143	--	--	--	--	--	--	--	--	--	--	--	--	--	--	--	--	--	--	--	--	--	--	-	-	-
CL1004.Contig11_All	251	4	1.1179	10	1.3225	4	1.0872	16	1.94	--	--	--	--	--	--	--	--	--	--	--	--	--	--	--	--	--	--	--	--	--	--	-	-	-
CL1004.Contig12_All	162	16	6.9282	1	0.2049	0	0	0	0	--	--	--	--	--	--	--	--	--	--	--	--	--	--	--	--	--	--	--	--	--	--	-	-	-
CL1004.Contig13_All	216	0	0	0	0	2	0.6317	0	0	--	--	--	--	--	--	--	--	--	--	--	--	--	--	--	--	--	--	--	--	--	--	-	-	-
CL1004.Contig14_All	340	0	0	3	0.2929	2	0.4013	15	1.3426	--	--	--	--	--	--	--	--	--	--	--	--	--	--	--	--	--	--	--	--	--	--	-	-	-
CL1004.Contig15_All	150	0	0	5	1.1065	1	0.4548	0	0	--	--	--	--	--	--	--	--	--	--	--	--	--	--	--	--	--	--	--	--	--	--	-	-	-
CL1004.Contig16_All	152	1	0.4615	4	0.8735	0	0	0	0	--	--	--	--	--	--	--	--	--	--	--	--	--	--	--	--	--	--	--	--	--	--	-	-	-
CL1004.Contig17_All	219	0	0	7	1.061	4	1.246	3	0.4169	--	--	--	--	--	--	--	--	--	--	--	--	--	--	--	--	--	--	--	--	--	--	-	-	-
CL1004.Contig18_All	168	0	0	0	0	0	0	0	0	--	--	--	--	--	--	--	--	--	--	--	--	--	--	--	--	--	--	--	--	--	--	-	-	-
CL1004.Contig1_All	587	1	0.1195	8	0.4524	0	0	5	0.2592	--	--	--	--	--	--	--	--	--	--	--	--	--	--	--	--	--	--	--	--	--	--	-	-	-
CL1004.Contig2_All	167	0	0	4	0.7951	1	0.4085	0	0	--	--	--	--	--	--	--	--	--	--	--	--	--	--	--	--	--	--	--	--	--	--	-	-	-
CL1004.Contig3_All	591	144	17.0918	120	6.7399	155	17.8916	240	12.3586	--	--	--	--	--	--	--	--	--	--	--	--	--	--	--	--	--	--	--	--	--	--	-	-	-
CL1004.Contig4_All	156	2	0.8993	0	0	0	0	0	0	--	--	--	--	--	--	--	--	--	--	--	--	--	--	--	--	--	--	--	--	--	--	-	-	-
CL1004.Contig5_All	161	0	0	1	0.2062	4	1.6949	0	0	--	--	--	--	--	--	--	--	--	--	--	--	--	--	--	--	--	--	--	--	--	--	-	-	-
CL1004.Contig6_All	1080	9	0.5846	250	7.6838	31	1.9581	568	16.0056	--	--	--	--	--	--	--	--	--	--	--	--	--	--	--	--	--	--	--	--	--	--	-	-	-
CL1004.Contig7_All	540	6	0.7794	31	1.9056	14	1.7686	5	0.2818	--	--	--	--	--	--	--	--	--	--	--	--	--	--	--	--	--	--	--	--	--	--	-	-	-
CL1004.Contig8_All	431	0	0	0	0	0	0	0	0	--	--	--	--	gi|3068578|gb|U94491.1|DGU94491	60	9e-06	Dictyostelium giganteum plasmid Dgp1, complete sequence	--	--	--	--	--	--	--	--	--	--	--	--	--	--	-	-	-
CL1004.Contig9_All	1346	93	4.8468	198	4.8829	181	9.1736	257	5.8108	--	--	--	--	--	--	--	--	--	--	--	--	--	--	--	--	--	--	--	--	--	--	-	-	-
CL10040.Contig1_All	434	4	0.6465	2	0.153	8	1.2575	12	0.8415	gi|260821565|ref|XP_002606103.1|	79.7	4e-14	hypothetical protein BRAFLDRAFT_88013 [Branchiostoma floridae] >gi|229291441|gb|EEN62113.1| hypothetical protein BRAFLDRAFT_88013 [Branchiostoma floridae]	--	--	--	--	sp|P16065|GCY_STRPU	59.7	2e-09	Speract receptor OS=Strongylocentrotus purpuratus PE=2 SV=1	--	--	--	--	--	K01769	6e-09	59.7	spu:373321	guanylate cyclase, other [EC:4.6.1.2]	GO:0044238//primary metabolic process;GO:0044237//cellular metabolic process	GO:0016829//lyase activity;GO:0000166//nucleotide binding	-
CL10040.Contig2_All	369	6	1.1406	1	0.09	7	1.2941	6	0.4948	--	--	--	--	--	--	--	--	--	--	--	--	--	--	--	--	--	--	--	--	--	--	-	-	-
CL10041.Contig1_All	280	0	0	5	0.5927	2	0.4873	2	0.2174	--	--	--	--	--	--	--	--	--	--	--	--	--	--	--	--	--	--	--	--	--	--	-	-	-
CL10041.Contig2_All	209	1	0.3356	7	1.1118	0	0	2	0.2912	--	--	--	--	gi|306966201|gb|AC241550.4|	60	4e-06	Rattus norvegicus Y Chr BAC RNAEX-28H16 (Amplicon Express Rat SHR-Akr BAC library) complete sequence	--	--	--	--	--	--	--	--	--	--	--	--	--	--	-	-	-
CL10042.Contig1_All	615	36	4.1062	24	1.2954	31	3.4387	80	3.9588	gi|443728813|gb|ELU14992.1|	127.1	5e-28	hypothetical protein CAPTEDRAFT_148553 [Capitella teleta]	--	--	--	--	sp|Q9CPY4|CDKA2_MOUSE	92	8e-19	Cyclin-dependent kinase 2-associated protein 2 OS=Mus musculus GN=Cdk2ap2 PE=2 SV=1	--	--	--	--	--	--	--	--	--	--	-	-	-
CL10042.Contig2_All	273	1	0.257	1	0.1216	5	1.2494	2	0.223	--	--	--	--	--	--	--	--	--	--	--	--	--	--	--	--	--	--	--	--	--	--	-	-	-
CL10043.Contig1_All	301	0	0	27	2.9775	28	6.3459	23	2.3255	--	--	--	--	--	--	--	--	--	--	--	--	--	--	--	--	--	--	--	--	--	--	-	-	-
CL10043.Contig2_All	241	46	13.3892	37	5.0962	26	7.3597	23	2.9044	--	--	--	--	--	--	--	--	--	--	--	--	--	--	--	--	--	--	--	--	--	--	-	-	-
CL10044.Contig1_All	277	0	0	0	0	1	0.2463	0	0	--	--	--	--	--	--	--	--	--	--	--	--	--	--	--	--	--	--	--	--	--	--	-	-	-
CL10044.Contig2_All	617	0	0	29	1.5602	7	0.774	7	0.3453	--	--	--	--	--	--	--	--	--	--	--	--	--	--	--	--	--	--	--	--	--	--	-	-	-
CL10045.Contig1_All	702	12	1.1991	1	0.0473	0	0	0	0	--	--	--	--	--	--	--	--	--	--	--	--	--	--	--	--	--	--	--	--	--	--	-	-	-
CL10045.Contig2_All	731	18	1.7273	49	2.225	41	3.8262	53	2.2065	--	--	--	--	--	--	--	--	--	--	--	--	--	--	--	--	--	--	--	--	--	--	-	-	-
CL10046.Contig1_All	3320	305	6.4443	689	6.8888	609	12.5137	751	6.8841	gi|405971281|gb|EKC36127.1|	698	0	Leucine-rich repeat-containing protein 40 [Crassostrea gigas]	--	--	--	--	sp|Q7SXW3|LRC40_DANRE	554	4e-157	Leucine-rich repeat-containing protein 40 OS=Danio rerio GN=lrrc40 PE=2 SV=1	alr0124_1	158	7e-38	COG4886	Leucine-rich repeat (LRR) protein	K12796	8e-33	143	mdo:100019097	erbb2-interacting protein	-	-	-
CL10046.Contig2_All	636	3	0.3309	20	1.0438	50	5.3631	43	2.0576	gi|405971281|gb|EKC36127.1|	174.9	2e-42	Leucine-rich repeat-containing protein 40 [Crassostrea gigas]	--	--	--	--	sp|Q4R3P6|LRC40_MACFA	153	2e-37	Leucine-rich repeat-containing protein 40 OS=Macaca fascicularis GN=LRRC40 PE=2 SV=1	MA2301_1	57	2e-08	COG4886	Leucine-rich repeat (LRR) protein	K10130	7e-12	70.9	mcc:700580	leucine-rich repeats and death domain-containing protein	-	-	-
CL10047.Contig1_All	327	10	2.1452	2	0.203	3	0.6259	11	1.0237	gi|443708563|gb|ELU03640.1|	194.1	1e-48	hypothetical protein CAPTEDRAFT_148482 [Capitella teleta]	gi|195162778|ref|XM_002022195.1|	93.7	5e-16	Drosophila persimilis GL24720 (Dper\GL24720), mRNA	sp|Q6GME1|PYRG2_XENLA	182	1e-46	CTP synthase 2 OS=Xenopus laevis GN=ctps2 PE=2 SV=1	YJR103w	151	2e-37	COG0504	CTP synthase (UTP-ammonia lyase)	K01937	6e-48	189	bfo:BRAFLDRAFT_76524	CTP synthase [EC:6.3.4.2]	GO:0006541//glutamine metabolic process;GO:0044210//'de novo' CTP biosynthetic process	GO:0003883//CTP synthase activity;GO:0005524//ATP binding	GO:0005739//mitochondrion
CL10047.Contig2_All	155	1	0.4526	7	1.4991	0	0	1	0.1963	gi|443708563|gb|ELU03640.1|	100.1	3e-20	hypothetical protein CAPTEDRAFT_148482 [Capitella teleta]	gi|146231787|gb|BT030529.1|	61.9	8e-07	Bos taurus CTP synthase II (CTPS2), mRNA, complete cds	sp|Q2M197|PYRG_DROPS	90.5	8e-19	CTP synthase OS=Drosophila pseudoobscura pseudoobscura GN=CTPsyn PE=3 SV=2	YJR103w	73.9	6e-14	COG0504	CTP synthase (UTP-ammonia lyase)	K01937	3e-20	97.1	ame:551835	CTP synthase [EC:6.3.4.2]	GO:0006541//glutamine metabolic process;GO:0006221//pyrimidine nucleotide biosynthetic process	GO:0003883//CTP synthase activity	-
CL10048.Contig1_All	1062	39	2.576	27	0.8439	187	12.0122	294	8.425	--	--	--	--	gi|227452631|emb|CU633215.8|	65.9	4e-07	Pig DNA sequence from clone CH242-13K2 on chromosome 2, complete sequence	--	--	--	--	--	--	--	--	--	--	--	--	--	--	-	-	-
CL10048.Contig2_All	328	5	1.0693	2	0.2024	20	4.1597	127	11.7836	--	--	--	--	--	--	--	--	--	--	--	--	--	--	--	--	--	--	--	--	--	--	-	-	-
CL10048.Contig3_All	292	8	1.9219	1	0.1137	23	5.3734	66	6.8787	--	--	--	--	--	--	--	--	--	--	--	--	--	--	--	--	--	--	--	--	--	--	-	-	-
CL10048.Contig4_All	197	0	0	0	0	4	1.3852	13	2.0083	--	--	--	--	--	--	--	--	--	--	--	--	--	--	--	--	--	--	--	--	--	--	-	-	-
CL10048.Contig5_All	181	1	0.3876	1	0.1834	4	1.5076	37	6.2211	--	--	--	--	--	--	--	--	--	--	--	--	--	--	--	--	--	--	--	--	--	--	-	-	-
CL10049.Contig1_All	1603	113	4.9449	99	2.05	90	3.8301	154	2.9237	gi|108870698|gb|EAT34923.1|	158.7	8e-37	AAEL012876-PA [Aedes aegypti] >gi|403183316|gb|EJY58005.1| AAEL012876-PB [Aedes aegypti]	--	--	--	--	sp|Q9NWK9|BCD1_HUMAN	144	4e-34	Box C/D snoRNA protein 1 OS=Homo sapiens GN=ZNHIT6 PE=1 SV=1	--	--	--	--	--	--	--	--	--	--	-	-	-
CL10049.Contig2_All	169	0	0	0	0	0	0	0	0	--	--	--	--	--	--	--	--	--	--	--	--	--	--	--	--	--	--	--	--	--	--	-	-	-
CL1005.Contig1_All	622	1	0.1128	2	0.1067	0	0	1	0.0489	gi|158997659|gb|ABW86953.1|	246.1	8e-64	histone 2A.Z [Aplysia californica]	gi|356983810|gb|JN413188.1|	248	3e-62	Reishia clavigera clone GS04 histone H2A mRNA, partial cds	sp|Q5BJ65|H2AV_XENTR	243	3e-64	Histone H2A.V OS=Xenopus tropicalis GN=h2afv PE=2 SV=3	SPBC11B10.10c	167	2e-41	COG5262	Histone H2A	K11251	3e-64	244	spu:373345	histone H2A	GO:0006334//nucleosome assembly;GO:0007275//multicellular organismal development	GO:0003677//DNA binding;GO:0046982//protein heterodimerization activity	GO:0000786//nucleosome;GO:0005634//nucleus
CL1005.Contig2_All	639	376	41.2762	538	27.9474	349	37.2589	1038	49.436	gi|158997659|gb|ABW86953.1|	246.1	8e-64	histone 2A.Z [Aplysia californica]	gi|409690339|gb|JX513409.1|	250	7e-63	Cyprinus carpio histone H2A.Z.2.1 mRNA, complete cds	sp|Q5BJ65|H2AV_XENTR	243	3e-64	Histone H2A.V OS=Xenopus tropicalis GN=h2afv PE=2 SV=3	SPBC11B10.10c	167	2e-41	COG5262	Histone H2A	K11251	4e-64	244	spu:373345	histone H2A	GO:0006334//nucleosome assembly;GO:0007275//multicellular organismal development	GO:0003677//DNA binding;GO:0046982//protein heterodimerization activity	GO:0000786//nucleosome;GO:0005634//nucleus
CL1005.Contig3_All	763	74	6.8033	128	5.5686	50	4.4704	164	6.5413	gi|158997659|gb|ABW86953.1|	246.1	1e-63	histone 2A.Z [Aplysia californica]	gi|356983810|gb|JN413188.1|	224	5e-55	Reishia clavigera clone GS04 histone H2A mRNA, partial cds	sp|Q5BJ65|H2AV_XENTR	243	4e-64	Histone H2A.V OS=Xenopus tropicalis GN=h2afv PE=2 SV=3	SPBC11B10.10c	167	2e-41	COG5262	Histone H2A	K11251	5e-64	244	spu:373345	histone H2A	GO:0006334//nucleosome assembly;GO:0007275//multicellular organismal development	GO:0003677//DNA binding;GO:0046982//protein heterodimerization activity	GO:0000786//nucleosome;GO:0005634//nucleus
CL10050.Contig1_All	335	8	1.6752	262	25.9607	129	26.2694	0	0	--	--	--	--	gi|32480445|emb|AL928641.14|	113	5e-22	Mouse DNA sequence from clone RP23-272N6 on chromosome 2, complete sequence	sp|B2RY56|RBM25_MOUSE	47	1e-05	RNA-binding protein 25 OS=Mus musculus GN=Rbm25 PE=1 SV=2	--	--	--	--	--	--	--	--	--	--	-	-	-
CL10050.Contig2_All	226	8	2.4831	216	31.7252	131	39.5428	0	0	--	--	--	--	gi|32480445|emb|AL928641.14|	113	4e-22	Mouse DNA sequence from clone RP23-272N6 on chromosome 2, complete sequence	sp|B2RY56|RBM25_MOUSE	47	1e-05	RNA-binding protein 25 OS=Mus musculus GN=Rbm25 PE=1 SV=2	--	--	--	--	--	--	--	--	--	--	-	-	-
CL10051.Contig1_All	179	0	0	1	0.1854	1	0.3811	4	0.6801	--	--	--	--	--	--	--	--	--	--	--	--	--	--	--	--	--	--	--	--	--	--	-	-	-
CL10051.Contig2_All	263	0	0	1	0.1262	18	4.669	3	0.3471	--	--	--	--	--	--	--	--	--	--	--	--	--	--	--	--	--	--	--	--	--	--	-	-	-
CL10052.Contig1_All	250	14	3.9283	4	0.5311	23	6.2761	34	4.1389	--	--	--	--	--	--	--	--	--	--	--	--	--	--	--	--	--	--	--	--	--	--	-	-	-
CL10052.Contig2_All	304	19	4.3842	0	0	30	6.7321	0	0	--	--	--	--	--	--	--	--	--	--	--	--	--	--	--	--	--	--	--	--	--	--	-	-	-
CL10053.Contig1_All	1324	101	5.3511	97	2.4319	158	8.1409	131	3.0111	--	--	--	--	gi|375231779|gb|JN774071.1|	61.9	7e-06	Cyprinus carpio clone 848380 microsatellite sequence	--	--	--	--	--	--	--	--	--	--	--	--	--	--	-	-	-
CL10053.Contig2_All	289	7	1.6991	15	1.7229	11	2.5966	9	0.9477	gi|156368300|ref|XP_001627633.1|	55.8	7e-07	predicted protein [Nematostella vectensis] >gi|156214548|gb|EDO35533.1| predicted protein [Nematostella vectensis]	--	--	--	--	--	--	--	--	--	--	--	--	--	--	--	--	--	--	-	-	-
CL10054.Contig1_All	160	0	0	0	0	0	0	0	0	--	--	--	--	--	--	--	--	--	--	--	--	--	--	--	--	--	--	--	--	--	--	-	-	-
CL10054.Contig2_All	160	0	0	0	0	1	0.4264	5	0.951	--	--	--	--	--	--	--	--	--	--	--	--	--	--	--	--	--	--	--	--	--	--	-	-	-
CL10055.Contig1_All	410	30	5.1328	20	1.6192	37	6.1563	59	4.3794	--	--	--	--	gi|242107303|emb|FN411534.1|	61.9	2e-06	Equus caballus microsatellite DNA, locus ABGe6504	--	--	--	--	--	--	--	--	--	--	--	--	--	--	-	-	-
CL10055.Contig2_All	170	0	0	0	0	1	0.4013	0	0	--	--	--	--	--	--	--	--	--	--	--	--	--	--	--	--	--	--	--	--	--	--	-	-	-
CL10056.Contig1_All	193	0	0	10	1.7199	25	8.8367	25	3.9421	--	--	--	--	gi|18997208|gb|AC092965.4|	60	4e-06	Homo sapiens 3 BAC RP11-440K22 (Roswell Park Cancer Institute Human BAC Library) complete sequence	--	--	--	--	--	--	--	--	--	--	--	--	--	--	-	-	-
CL10056.Contig2_All	201	30	10.4698	11	1.8166	40	13.5759	24	3.6338	--	--	--	--	--	--	--	--	--	--	--	--	--	--	--	--	--	--	--	--	--	--	-	-	-
CL10057.Contig1_All	207	3	1.0166	1	0.1604	3	0.9887	1	0.147	--	--	--	--	--	--	--	--	--	--	--	--	--	--	--	--	--	--	--	--	--	--	-	-	-
CL10057.Contig2_All	162	0	0	0	0	0	0	0	0	--	--	--	--	--	--	--	--	--	--	--	--	--	--	--	--	--	--	--	--	--	--	-	-	-
CL10058.Contig1_All	202	0	0	0	0	0	0	2	0.3013	gi|83318935|emb|CAJ38805.1|	88.2	1e-16	hypothetical protein [Platynereis dumerilii]	--	--	--	--	sp|Q66KB0|UBE2Z_XENTR	83.6	9e-17	Ubiquitin-conjugating enzyme E2 Z OS=Xenopus tropicalis GN=ube2z PE=2 SV=2	--	--	--	--	--	K10585	3e-16	83.6	xtr:493338	ubiquitin-conjugating enzyme E2 Z [EC:6.3.2.19]	GO:0009987//cellular process	GO:0016881//acid-amino acid ligase activity;GO:0000166//nucleotide binding	GO:0044424//intracellular part
CL10058.Contig2_All	387	8	1.4501	10	0.8577	4	0.7051	7	0.5505	gi|83318935|emb|CAJ38805.1|	219.6	3e-56	hypothetical protein [Platynereis dumerilii]	gi|395826627|ref|XM_003786471.1|	101	2e-18	PREDICTED: Otolemur garnettii ubiquitin-conjugating enzyme E2Z (UBE2Z), mRNA	sp|Q66KB0|UBE2Z_XENTR	207	3e-54	Ubiquitin-conjugating enzyme E2 Z OS=Xenopus tropicalis GN=ube2z PE=2 SV=2	--	--	--	--	--	K10585	4e-55	213	nve:NEMVE_v1g158438	ubiquitin-conjugating enzyme E2 Z [EC:6.3.2.19]	GO:0016567//protein ubiquitination;GO:0006915//apoptotic process	GO:0005524//ATP binding;GO:0004842//ubiquitin-protein ligase activity	GO:0005737//cytoplasm;GO:0005634//nucleus
CL10059.Contig1_All	1303	33	1.7766	67	1.7068	50	2.6178	75	1.7517	--	--	--	--	--	--	--	--	--	--	--	--	--	--	--	--	--	--	--	--	--	--	-	-	-
CL10059.Contig2_All	1900	72	2.6582	104	1.8169	104	3.7341	175	2.8031	--	--	--	--	--	--	--	--	--	--	--	--	--	--	--	--	--	--	--	--	--	--	-	-	-
CL1006.Contig1_All	497	2	0.2823	2	0.1336	0	0	23	1.4084	--	--	--	--	--	--	--	--	--	--	--	--	--	--	--	--	--	--	--	--	--	--	-	-	-
CL1006.Contig2_All	1039	7	0.4726	20	0.639	23	1.5101	96	2.8119	--	--	--	--	--	--	--	--	--	--	--	--	--	--	--	--	--	--	--	--	--	--	-	-	-
CL10060.Contig1_All	279	5	1.2571	12	1.4277	9	2.2006	5	0.5454	--	--	--	--	--	--	--	--	--	--	--	--	--	--	--	--	--	--	--	--	--	--	-	-	-
CL10060.Contig2_All	194	2	0.7232	1	0.1711	2	0.7033	0	0	--	--	--	--	--	--	--	--	--	--	--	--	--	--	--	--	--	--	--	--	--	--	-	-	-
CL10061.Contig1_All	202	0	0	0	0	3	1.0132	1	0.1507	--	--	--	--	--	--	--	--	--	--	--	--	--	--	--	--	--	--	--	--	--	--	-	-	-
CL10061.Contig2_All	184	0	0	7	1.2628	0	0	5	0.827	--	--	--	--	--	--	--	--	--	--	--	--	--	--	--	--	--	--	--	--	--	--	-	-	-
CL10062.Contig1_All	190	0	0	0	0	0	0	2	0.3203	--	--	--	--	--	--	--	--	--	--	--	--	--	--	--	--	--	--	--	--	--	--	-	-	-
CL10062.Contig2_All	335	2	0.4188	7	0.6936	2	0.4073	8	0.7268	--	--	--	--	--	--	--	--	--	--	--	--	--	--	--	--	--	--	--	--	--	--	-	-	-
CL10063.Contig1_All	4223	182	3.0232	139	1.0926	190	3.0693	608	4.3816	gi|405957484|gb|EKC23691.1|	656.8	0	Heparan-alpha-glucosaminide N-acetyltransferase [Crassostrea gigas]	--	--	--	--	sp|Q9C0C9|UBE2O_HUMAN	278	1e-73	Ubiquitin-conjugating enzyme E2 O OS=Homo sapiens GN=UBE2O PE=1 SV=3	SPAC18B11.07c	72.8	5e-12	COG5078	Ubiquitin-protein ligase	K10581	2e-162	574	phu:Phum_PHUM327390	ubiquitin-conjugating enzyme E2 O [EC:6.3.2.19]	-	-	-
CL10063.Contig2_All	775	14	1.2672	0	0	13	1.1443	0	0	--	--	--	--	--	--	--	--	--	--	--	--	--	--	--	--	--	--	--	--	--	--	-	-	-
CL10064.Contig1_All	1306	20	1.0742	19	0.4829	17	0.888	144	3.3556	--	--	--	--	--	--	--	--	--	--	--	--	--	--	--	--	--	--	--	--	--	--	-	-	-
CL10064.Contig2_All	592	21	2.4883	19	1.0653	56	6.4531	141	7.2484	--	--	--	--	--	--	--	--	--	--	--	--	--	--	--	--	--	--	--	--	--	--	-	-	-
CL10065.Contig1_All	459	1	0.1528	36	2.6035	9	1.3376	12	0.7956	--	--	--	--	--	--	--	--	--	--	--	--	--	--	--	--	--	--	--	--	--	--	-	-	-
CL10065.Contig2_All	172	3	1.2235	0	0	0	0	0	0	--	--	--	--	--	--	--	--	--	--	--	--	--	--	--	--	--	--	--	--	--	--	-	-	-
CL10066.Contig1_All	557	2	0.2519	4	0.2384	36	4.4091	5	0.2732	--	--	--	--	--	--	--	--	--	--	--	--	--	--	--	--	--	--	--	--	--	--	-	-	-
CL10066.Contig2_All	729	3	0.2887	4	0.1821	42	3.9303	16	0.6679	--	--	--	--	--	--	--	--	--	--	--	--	--	--	--	--	--	--	--	--	--	--	-	-	-
CL10067.Contig1_All	373	0	0	16	1.4239	4	0.7316	3	0.2448	--	--	--	--	--	--	--	--	--	--	--	--	--	--	--	--	--	--	--	--	--	--	-	-	-
CL10067.Contig2_All	301	0	0	0	0	0	0	2	0.2022	--	--	--	--	--	--	--	--	--	--	--	--	--	--	--	--	--	--	--	--	--	--	-	-	-
CL10068.Contig1_All	338	14	2.9055	0	0	3	0.6055	0	0	gi|59799408|gb|AAX07248.1|	76.6	3e-13	reverse transcriptase [Bothriurus flavidus]	--	--	--	--	sp|P21328|RTJK_DROME	55.8	2e-08	RNA-directed DNA polymerase from mobile element jockey OS=Drosophila melanogaster GN=pol PE=1 SV=1	--	--	--	--	--	K02350	8e-10	62.4	spu:580974	DNA polymerase zeta subunit [EC:2.7.7.7]	-	-	-
CL10068.Contig2_All	310	4	0.9051	19	2.0345	11	2.4207	7	0.6872	gi|7327281|gb|AAB26437.2|	94	2e-18	reverse transcriptase homolog [Chironomus thummi]	--	--	--	--	sp|Q95SX7|RTBS_DROME	70.9	6e-13	Probable RNA-directed DNA polymerase from transposon BS OS=Drosophila melanogaster GN=RTase PE=2 SV=1	--	--	--	--	--	K02350	3e-13	73.9	spu:580974	DNA polymerase zeta subunit [EC:2.7.7.7]	-	-	-
CL10069.Contig1_All	176	0	0	0	0	0	0	0	0	gi|260817292|ref|XP_002603521.1|	57	3e-07	hypothetical protein BRAFLDRAFT_79056 [Branchiostoma floridae] >gi|229288840|gb|EEN59532.1| hypothetical protein BRAFLDRAFT_79056 [Branchiostoma floridae]	--	--	--	--	sp|O42446|DNAS1_OREMO	49.3	2e-06	Deoxyribonuclease-1 OS=Oreochromis mossambicus GN=dnase1 PE=1 SV=2	--	--	--	--	--	K11995	3e-08	57	bfo:BRAFLDRAFT_79056	deoxyribonuclease-1-like protein [EC:3.1.21.-]	-	GO:0004518//nuclease activity	-
CL10069.Contig2_All	1276	9	0.4948	74	1.925	21	1.1227	153	3.6491	gi|148229324|ref|NP_001079750.1|	79.3	2e-48	deoxyribonuclease I-like 3 precursor [Xenopus laevis] >gi|3757883|gb|AAC64266.1| deoxyribonuclease gamma [Xenopus laevis]	--	--	--	--	sp|O89107|DNSL3_RAT	141	6e-49	Deoxyribonuclease gamma OS=Rattus norvegicus GN=Dnase1l3 PE=1 SV=1	--	--	--	--	--	K11995	3e-49	139	xla:379439	deoxyribonuclease-1-like protein [EC:3.1.21.-]	GO:0006309//apoptotic DNA fragmentation	GO:0003677//DNA binding;GO:0004520//endodeoxyribonuclease activity	GO:0005634//nucleus
CL10069.Contig3_All	1882	81	3.0191	338	5.9615	110	3.9873	825	13.3408	gi|260824621|ref|XP_002607266.1|	247.7	1e-63	hypothetical protein BRAFLDRAFT_125173 [Branchiostoma floridae] >gi|229292612|gb|EEN63276.1| hypothetical protein BRAFLDRAFT_125173 [Branchiostoma floridae]	--	--	--	--	sp|P00639|DNAS1_BOVIN	224	5e-58	Deoxyribonuclease-1 OS=Bos taurus GN=DNASE1 PE=1 SV=3	--	--	--	--	--	K11995	1e-61	238	bfo:BRAFLDRAFT_79056	deoxyribonuclease-1-like protein [EC:3.1.21.-]	GO:0009987//cellular process	GO:0004519//endonuclease activity;GO:0004536//deoxyribonuclease activity	-
CL1007.Contig1_All	1861	103	3.8824	131	2.3366	62	2.2727	314	5.1349	gi|405962808|gb|EKC28451.1|	362.5	4e-98	Angio-associated migratory cell protein [Crassostrea gigas]	--	--	--	--	sp|Q3SZK1|AAMP_BOVIN	314	4e-85	Angio-associated migratory cell protein OS=Bos taurus GN=AAMP PE=2 SV=1	MA2525	103	1e-21	COG2319	FOG: WD40 repeat	K14818	2e-88	327	nve:NEMVE_v1g171651	ribosome assembly protein SQT1	GO:0010595//positive regulation of endothelial cell migration	-	-
CL1007.Contig2_All	363	8	1.546	8	0.7315	8	1.5034	12	1.0061	gi|237842563|ref|XP_002370579.1|	53.5	3e-06	hypothetical protein TGME49_078760 [Toxoplasma gondii ME49] >gi|211968243|gb|EEB03439.1| hypothetical protein TGME49_078760 [Toxoplasma gondii ME49] >gi|221502698|gb|EEE28418.1| conserved hypothetical protein [Toxoplasma gondii VEG]	gi|46391166|gb|AF301237.4|	63.9	5e-07	Homo sapiens chromosome 8 clone CTD-2547A9 map q13.3, complete sequence	sp|O15417|TNC18_HUMAN	48.1	4e-06	Trinucleotide repeat-containing gene 18 protein OS=Homo sapiens GN=TNRC18 PE=1 SV=3	--	--	--	--	--	--	--	--	--	--	-	-	-
CL10070.Contig1_All	159	0	0	6	1.2526	0	0	0	0	gi|449281156|gb|EMC88309.1|	57.8	1e-07	Immunoglobulin G-binding protein A, partial [Columba livia]	gi|14151054|gb|AC067941.7|	109	4e-21	Homo sapiens BAC clone RP11-815K3 from 7, complete sequence	--	--	--	--	--	--	--	--	--	K14822	4e-08	56.6	tgu:100219403	rRNA-processing protein CGR1	-	-	-
CL10070.Contig2_All	209	2	0.6713	0	0	0	0	0	0	gi|351697341|gb|EHB00260.1|	60.1	3e-08	S-antigen protein [Heterocephalus glaber]	gi|150010726|gb|AC171064.7|	109	5e-21	Rhesus Macaque BAC CH250-397G22 () complete sequence	sp|Q7M732|RTL1_MOUSE	49.3	2e-06	Retrotransposon-like protein 1 OS=Mus musculus GN=Rtl1 PE=2 SV=1	--	--	--	--	--	K14822	3e-12	70.5	tgu:100219403	rRNA-processing protein CGR1	-	-	-
CL10071.Contig1_All	247	2	0.568	7	0.9407	5	1.381	14	1.725	gi|357631695|gb|EHJ79164.1|	88.6	1e-16	hypothetical protein KGM_15605 [Danaus plexippus]	--	--	--	--	sp|P18172|DHGL_DROPS	71.6	4e-13	Glucose dehydrogenase [acceptor] OS=Drosophila pseudoobscura pseudoobscura GN=Gld PE=3 SV=4	CC1278	58.2	4e-09	COG2303	Choline dehydrogenase and related flavoproteins	K00108	2e-12	70.9	dme:Dmel_CG1152	choline dehydrogenase [EC:1.1.99.1]	-	-	-
CL10071.Contig2_All	1354	77	3.9892	166	4.0696	140	7.0537	183	4.1132	gi|443722697|gb|ELU11457.1|	334	1e-89	hypothetical protein CAPTEDRAFT_193861 [Capitella teleta]	gi|241273706|ref|XM_002406582.1|	67.9	1e-07	Ixodes scapularis glucose dehydrogenase, putative, mRNA	sp|P18172|DHGL_DROPS	265	2e-70	Glucose dehydrogenase [acceptor] OS=Drosophila pseudoobscura pseudoobscura GN=Gld PE=3 SV=4	PA4100	239	1e-62	COG2303	Choline dehydrogenase and related flavoproteins	K00108	6e-78	291	dpo:Dpse_GA21849	choline dehydrogenase [EC:1.1.99.1]	-	-	-
CL10071.Contig3_All	1735	134	5.4177	163	3.1185	212	8.3357	187	3.2801	gi|443722697|gb|ELU11457.1|	328.6	6e-88	hypothetical protein CAPTEDRAFT_193861 [Capitella teleta]	gi|345786883|ref|XM_541839.3|	71.9	1e-08	PREDICTED: Canis lupus familiaris choline dehydrogenase (CHDH), mRNA	sp|P18172|DHGL_DROPS	258	3e-68	Glucose dehydrogenase [acceptor] OS=Drosophila pseudoobscura pseudoobscura GN=Gld PE=3 SV=4	CC0945	232	2e-60	COG2303	Choline dehydrogenase and related flavoproteins	K00108	3e-78	293	dpo:Dpse_GA21849	choline dehydrogenase [EC:1.1.99.1]	-	-	-
CL10071.Contig4_All	158	3	1.3319	16	3.3614	11	4.7494	20	3.8523	gi|405967797|gb|EKC32924.1|	80.9	2e-14	Glucose dehydrogenase [acceptor] [Crassostrea gigas]	--	--	--	--	sp|P18172|DHGL_DROPS	55.8	2e-08	Glucose dehydrogenase [acceptor] OS=Drosophila pseudoobscura pseudoobscura GN=Gld PE=3 SV=4	CC1278	57.8	5e-09	COG2303	Choline dehydrogenase and related flavoproteins	K00108	8e-10	62.4	dme:Dmel_CG9518	choline dehydrogenase [EC:1.1.99.1]	-	-	-
CL10072.Contig1_All	193	1	0.3635	5	0.8599	2	0.7069	1	0.1577	--	--	--	--	--	--	--	--	--	--	--	--	--	--	--	--	--	--	--	--	--	--	-	-	-
CL10072.Contig2_All	242	4	1.1595	15	2.0575	2	0.5638	1	0.1258	gi|13929148|ref|NP_113997.1|	53.9	2e-06	cyclic nucleotide-gated cation channel beta-1 [Rattus norvegicus] >gi|2292986|emb|CAA04133.1| cyclic nucleotide-gated channel beta subunit [Rattus norvegicus]	--	--	--	--	--	--	--	--	--	--	--	--	--	K04952	3e-07	53.9	rno:83686	cyclic nucleotide gated channel beta 1	-	-	-
CL10073.Contig1_All	228	33	10.1529	6	0.8735	11	3.2913	5	0.6674	--	--	--	--	--	--	--	--	--	--	--	--	--	--	--	--	--	--	--	--	--	--	-	-	-
CL10073.Contig2_All	285	0	0	17	1.98	27	6.4628	13	1.3882	--	--	--	--	--	--	--	--	--	--	--	--	--	--	--	--	--	--	--	--	--	--	-	-	-
CL10074.Contig1_All	713	0	0	0	0	5	0.4784	0	0	gi|34392545|dbj|BAC82600.1|	37	2e-41	reverse transcriptase [Danio rerio]	--	--	--	--	sp|P14381|YTX2_XENLA	47	2e-07	Transposon TX1 uncharacterized 149 kDa protein OS=Xenopus laevis PE=4 SV=1	--	--	--	--	--	--	--	--	--	--	-	-	-
CL10074.Contig2_All	680	0	0	0	0	5	0.5016	0	0	gi|34392545|dbj|BAC82600.1|	37	2e-41	reverse transcriptase [Danio rerio]	--	--	--	--	sp|P14381|YTX2_XENLA	47	2e-07	Transposon TX1 uncharacterized 149 kDa protein OS=Xenopus laevis PE=4 SV=1	--	--	--	--	--	--	--	--	--	--	-	-	-
CL10075.Contig1_All	313	3	0.6723	7	0.7424	2	0.4359	0	0	--	--	--	--	--	--	--	--	--	--	--	--	--	--	--	--	--	--	--	--	--	--	-	-	-
CL10075.Contig2_All	163	2	0.8607	10	2.0364	0	0	0	0	--	--	--	--	--	--	--	--	--	--	--	--	--	--	--	--	--	--	--	--	--	--	-	-	-
CL10075.Contig3_All	500	3	0.4209	11	0.7303	8	1.0915	0	0	--	--	--	--	--	--	--	--	--	--	--	--	--	--	--	--	--	--	--	--	--	--	-	-	-
CL10076.Contig1_All	354	3	0.5945	5	0.4688	20	3.8542	11	0.9457	--	--	--	--	--	--	--	--	--	--	--	--	--	--	--	--	--	--	--	--	--	--	-	-	-
CL10076.Contig2_All	185	5	1.8959	0	0	0	0	0	0	--	--	--	--	--	--	--	--	--	--	--	--	--	--	--	--	--	--	--	--	--	--	-	-	-
CL10077.Contig1_All	901	5	0.3893	10	0.3684	9	0.6814	6	0.2027	gi|405975691|gb|EKC40240.1|	179.9	1e-43	WD repeat-containing protein 68 [Crassostrea gigas]	--	--	--	--	sp|Q8VI24|SATB2_MOUSE	124	2e-28	DNA-binding protein SATB2 OS=Mus musculus GN=Satb2 PE=1 SV=1	--	--	--	--	--	K10955	1e-08	60.8	tgu:100220116	intestinal mucin-2	-	-	-
CL10077.Contig2_All	934	0	0	11	0.3909	3	0.2191	3	0.0978	gi|405975691|gb|EKC40240.1|	175.6	3e-42	WD repeat-containing protein 68 [Crassostrea gigas]	--	--	--	--	sp|Q8VI24|SATB2_MOUSE	124	2e-28	DNA-binding protein SATB2 OS=Mus musculus GN=Satb2 PE=1 SV=1	--	--	--	--	--	K10955	7e-10	65.1	tgu:100220116	intestinal mucin-2	-	-	-
CL10078.Contig1_All	324	1	0.2165	12	1.2294	5	1.0528	11	1.0332	--	--	--	--	--	--	--	--	--	--	--	--	--	--	--	--	--	--	--	--	--	--	-	-	-
CL10078.Contig2_All	281	3	0.7489	19	2.2444	3	0.7283	17	1.8411	--	--	--	--	--	--	--	--	--	--	--	--	--	--	--	--	--	--	--	--	--	--	-	-	-
CL10078.Contig3_All	1840	60	2.2874	161	2.9045	57	2.1133	123	2.0344	gi|270003149|gb|EEZ99596.1|	21.9	1e-32	hypothetical protein TcasGA2_TC002110 [Tribolium castaneum]	--	--	--	--	sp|Q04202|TCB2_CAEBR	106	2e-22	Transposable element Tcb2 transposase OS=Caenorhabditis briggsae PE=3 SV=1	--	--	--	--	--	K11366	2e-24	115	hmg:100197916	ubiquitin carboxyl-terminal hydrolase 22/27/51 [EC:3.1.2.15]	-	-	-
CL10078.Contig4_All	226	1	0.3104	4	0.5875	5	1.5093	1	0.1347	--	--	--	--	--	--	--	--	--	--	--	--	--	--	--	--	--	--	--	--	--	--	-	-	-
CL10079.Contig1_All	1109	34	2.1506	32	0.9578	1	0.0615	50	1.3721	--	--	--	--	--	--	--	--	--	--	--	--	--	--	--	--	--	--	--	--	--	--	-	-	-
CL10079.Contig2_All	848	19	1.5717	18	0.7046	33	2.6547	23	0.8254	--	--	--	--	--	--	--	--	--	--	--	--	--	--	--	--	--	--	--	--	--	--	-	-	-
CL10079.Contig3_All	191	3	1.1018	1	0.1738	1	0.3572	5	0.7967	--	--	--	--	--	--	--	--	--	--	--	--	--	--	--	--	--	--	--	--	--	--	-	-	-
CL1008.Contig1_All	940	54	4.0298	1863	65.7877	6	0.4354	0	0	--	--	--	--	--	--	--	--	--	--	--	--	--	--	--	--	--	--	--	--	--	--	-	-	-
CL1008.Contig2_All	580	8	0.9676	61	3.4911	0	0	0	0	--	--	--	--	--	--	--	--	--	--	--	--	--	--	--	--	--	--	--	--	--	--	-	-	-
CL10080.Contig1_All	215	15	4.894	6	0.9263	8	2.5384	5	0.7077	gi|355754753|gb|EHH58654.1|	53.5	3e-06	hypothetical protein EGM_08557, partial [Macaca fascicularis]	gi|46879294|gb|AC102333.10|	63.9	3e-07	Mus musculus chromosome 18, clone RP24-542P12, complete sequence	--	--	--	--	--	--	--	--	--	--	--	--	--	--	-	-	-
CL10080.Contig2_All	233	0	0	1	0.1425	6	1.7567	1	0.1306	--	--	--	--	gi|26190589|gb|AC125348.3|	60	5e-06	Mus musculus BAC clone RP23-377H20 from chromosome 7, complete sequence	--	--	--	--	--	--	--	--	--	--	--	--	--	--	-	-	-
CL10080.Contig3_All	250	0	0	7	0.9294	11	3.0016	5	0.6087	gi|355754753|gb|EHH58654.1|	52.4	8e-06	hypothetical protein EGM_08557, partial [Macaca fascicularis]	gi|46879294|gb|AC102333.10|	63.9	3e-07	Mus musculus chromosome 18, clone RP24-542P12, complete sequence	--	--	--	--	--	--	--	--	--	--	--	--	--	--	-	-	-
CL10081.Contig1_All	1338	37	1.9398	92	2.2824	69	3.518	77	1.7514	--	--	--	--	--	--	--	--	--	--	--	--	--	--	--	--	--	--	--	--	--	--	-	-	-
CL10081.Contig2_All	1021	520	35.7265	829	26.9518	662	44.2321	651	19.4045	--	--	--	--	gi|30348994|gb|AC124042.3|	83.8	2e-12	Oryctolagus cuniculus clone LB1-56H19, complete sequence	--	--	--	--	--	--	--	--	--	--	--	--	--	--	-	-	-
CL10081.Contig3_All	2833	72	1.7828	205	2.402	116	2.7933	736	7.9064	--	--	--	--	gi|468354911|gb|GAGG010981492.1|	65.9	1e-06	TSA: Anolis carolinensis k51:465796 transcribed RNA sequence	--	--	--	--	--	--	--	--	--	--	--	--	--	--	-	-	-
CL10081.Contig4_All	1428	545	26.772	993	23.0824	860	41.0842	1288	27.4495	--	--	--	--	gi|256985238|gb|AC118412.6|	65.9	5e-07	Rattus norvegicus CH230-221E17 (Children's Hospital Oakland Research Institute Rat (BN/SsNHsd/MCW) BAC library) complete sequence	--	--	--	--	--	--	--	--	--	--	--	--	--	--	-	-	-
CL10081.Contig5_All	4003	1621	28.406	1788	14.8266	2142	36.5039	9230	70.1718	gi|325296829|ref|NP_001191656.1|	68.6	5e-26	neuron-specific staufen [Aplysia californica] >gi|59323978|gb|AAW84263.1| neuron-specific staufen [Aplysia californica]	gi|471359488|ref|XM_004370263.1|	63.9	6e-06	PREDICTED: Trichechus manatus latirostris staufen, RNA binding protein, homolog 1 (Drosophila), transcript variant 3 (STAU1), mRNA	sp|D2GVP7|STAU1_AILME	61.2	1e-13	Double-stranded RNA-binding protein Staufen homolog 1 OS=Ailuropoda melanoleuca GN=STAU1 PE=3 SV=1	--	--	--	--	--	--	--	--	--	--	-	GO:0004525//ribonuclease III activity;GO:0003725//double-stranded RNA binding	GO:0005622//intracellular
CL10081.Contig6_All	189	17	6.3096	67	11.7672	35	12.6331	105	16.9073	--	--	--	--	--	--	--	--	--	--	--	--	--	--	--	--	--	--	--	--	--	--	-	-	-
CL10081.Contig7_All	310	4	0.9051	10	1.0708	1	0.2201	4	0.3927	--	--	--	--	--	--	--	--	--	--	--	--	--	--	--	--	--	--	--	--	--	--	-	-	-
CL10081.Contig8_All	159	2	0.8824	14	2.9227	20	8.581	8	1.5312	--	--	--	--	--	--	--	--	--	--	--	--	--	--	--	--	--	--	--	--	--	--	-	-	-
CL10082.Contig1_All	731	18	1.7273	20	0.9082	18	1.6798	29	1.2073	gi|156357078|ref|XP_001624051.1|	176.4	1e-42	predicted protein [Nematostella vectensis] >gi|156210803|gb|EDO31951.1| predicted protein [Nematostella vectensis]	--	--	--	--	--	--	--	--	--	--	--	--	--	--	--	--	--	--	-	-	-
CL10082.Contig2_All	209	2	0.6713	5	0.7941	0	0	2	0.2912	gi|291221333|ref|XP_002730676.1|	61.6	1e-08	PREDICTED: hypothetical protein [Saccoglossus kowalevskii]	--	--	--	--	--	--	--	--	--	--	--	--	--	--	--	--	--	--	-	-	-
CL10083.Contig1_All	909	240	18.5208	128	4.6742	63	4.728	39	1.3057	gi|405969873|gb|EKC34818.1|	67	1e-09	hypothetical protein CGI_10022520 [Crassostrea gigas]	--	--	--	--	--	--	--	--	--	--	--	--	--	--	--	--	--	--	-	-	-
CL10083.Contig2_All	204	1	0.3439	41	6.6713	6	2.0064	0	0	--	--	--	--	--	--	--	--	--	--	--	--	--	--	--	--	--	--	--	--	--	--	-	-	-
CL10083.Contig3_All	169	0	0	0	0	1	0.4037	2	0.3602	--	--	--	--	--	--	--	--	--	--	--	--	--	--	--	--	--	--	--	--	--	--	-	-	-
CL10083.Contig4_All	300	2	0.4677	10	1.1065	5	1.137	0	0	--	--	--	--	--	--	--	--	--	--	--	--	--	--	--	--	--	--	--	--	--	--	-	-	-
CL10084.Contig1_All	730	16	1.5375	27	1.2277	26	2.4297	96	4.0022	--	--	--	--	--	--	--	--	--	--	--	--	--	--	--	--	--	--	--	--	--	--	-	-	-
CL10084.Contig2_All	1078	11	0.7158	51	1.5704	72	4.5564	273	7.7071	--	--	--	--	--	--	--	--	--	--	--	--	--	--	--	--	--	--	--	--	--	--	-	-	-
CL10085.Contig1_All	206	10	3.4052	2	0.3223	8	2.6493	5	0.7387	--	--	--	--	--	--	--	--	--	--	--	--	--	--	--	--	--	--	--	--	--	--	-	-	-
CL10085.Contig2_All	175	3	1.2025	0	0	10	3.8982	0	0	--	--	--	--	--	--	--	--	--	--	--	--	--	--	--	--	--	--	--	--	--	--	-	-	-
CL10086.Contig1_All	798	239	21.0091	242	10.0663	171	14.6183	828	31.5772	--	--	--	--	gi|14196414|gb|AC016721.11|	61.9	4e-06	Homo sapiens BAC clone RP11-327J6 from 2, complete sequence	--	--	--	--	--	--	--	--	--	--	--	--	--	--	-	-	-
CL10086.Contig2_All	500	6	0.8418	2	0.1328	25	3.4109	12	0.7304	--	--	--	--	--	--	--	--	--	--	--	--	--	--	--	--	--	--	--	--	--	--	-	-	-
CL10087.Contig1_All	417	11	1.8504	14	1.1144	8	1.3088	30	2.1894	--	--	--	--	--	--	--	--	--	--	--	--	--	--	--	--	--	--	--	--	--	--	-	-	-
CL10087.Contig2_All	353	1	0.1987	7	0.6582	4	0.773	16	1.3794	--	--	--	--	--	--	--	--	--	--	--	--	--	--	--	--	--	--	--	--	--	--	-	-	-
CL10088.Contig1_All	188	0	0	0	0	3	1.0886	5	0.8094	--	--	--	--	--	--	--	--	--	--	--	--	--	--	--	--	--	--	--	--	--	--	-	-	-
CL10088.Contig2_All	167	0	0	3	0.5963	1	0.4085	4	0.7289	--	--	--	--	--	--	--	--	--	--	--	--	--	--	--	--	--	--	--	--	--	--	-	-	-
CL10089.Contig1_All	1419	4	0.1977	62	1.4503	12	0.5769	3	0.0643	gi|405963271|gb|EKC28860.1|	55.5	8e-06	BSD domain-containing protein 1 [Crassostrea gigas]	--	--	--	--	--	--	--	--	--	--	--	--	--	--	--	--	--	--	-	-	-
CL10089.Contig2_All	838	2	0.1674	7	0.2773	0	0	0	0	gi|410897481|ref|XP_003962227.1|	31.2	7e-07	PREDICTED: inactive dipeptidyl peptidase 10-like [Takifugu rubripes]	--	--	--	--	--	--	--	--	--	--	--	--	--	K13114	9e-06	51.2	aml:100478214	pinin	-	-	-
CL10089.Contig3_All	1533	50	2.2879	78	1.6889	40	1.78	47	0.933	gi|389594453|ref|XP_003722449.1|	55.5	9e-06	proteophosphoglycan 5 [Leishmania major strain Friedlin] >gi|323363677|emb|CBZ12682.1| proteophosphoglycan 5 [Leishmania major strain Friedlin]	--	--	--	--	sp|Q75JC9|Y8484_DICDI	67	1e-10	Uncharacterized protein DDB_G0271670 OS=Dictyostelium discoideum GN=DDB_G0271670 PE=4 SV=1	--	--	--	--	--	K03006	8e-06	45.8	nve:NEMVE_v1g229643	DNA-directed RNA polymerase II subunit RPB1 [EC:2.7.7.6]	GO:0044237//cellular metabolic process;GO:0044238//primary metabolic process	GO:0003824//catalytic activity	-
CL10089.Contig4_All	366	1	0.1917	17	1.5418	3	0.5592	0	0	--	--	--	--	--	--	--	--	--	--	--	--	--	--	--	--	--	--	--	--	--	--	-	-	-
CL1009.Contig1_All	6861	1155	11.8088	773	3.7398	1697	16.8733	6790	30.1182	gi|291237274|ref|XP_002738557.1|	771.9	0	PREDICTED: actin-related protein 3-beta-like isoform 1 [Saccoglossus kowalevskii]	gi|83307048|emb|CT033022.1|	244	5e-60	Platynereis dumerilii EST IB0AAA27DC08EM1	sp|Q4V7C7|ARP3_RAT	763	0	Actin-related protein 3 OS=Rattus norvegicus GN=Actr3 PE=1 SV=1	SPAC630.03	496	3e-139	COG5277	Actin and related proteins	K05692	3e-65	252	bmy:Bm1_21705	actin beta/gamma 1	GO:0050775//positive regulation of dendrite morphogenesis;GO:0007163//establishment or maintenance of cell polarity;GO:0060271//cilium morphogenesis;GO:0046677//response to antibiotic;GO:0051321//meiotic cell cycle;GO:0006928//cellular component movement;GO:0008356//asymmetric cell division;GO:0043519//regulation of myosin II filament organization;GO:0045666//positive regulation of neuron differe…	GO:0003779//actin binding;GO:0005524//ATP binding	GO:0030056//hemidesmosome;GO:0030027//lamellipodium;GO:0000139//Golgi membrane;GO:0005884//actin filament;GO:0060076//excitatory synapse;GO:0005885//Arp2/3 protein complex;GO:0002102//podosome
CL1009.Contig2_All	160	7	3.069	23	4.7716	15	6.3955	30	5.7062	gi|291237274|ref|XP_002738557.1|	121.7	1e-26	PREDICTED: actin-related protein 3-beta-like isoform 1 [Saccoglossus kowalevskii]	gi|410906476|ref|XM_003966669.1|	93.7	2e-16	PREDICTED: Takifugu rubripes actin-related protein 3-like, transcript variant 1 (LOC101066039), mRNA	sp|P32392|ARP3_DROME	113	8e-26	Actin-related protein 3 OS=Drosophila melanogaster GN=Arp66B PE=2 SV=3	SPAC630.03	71.2	4e-13	COG5277	Actin and related proteins	K05692	3e-07	53.9	pon:100443438	actin beta/gamma 1	GO:0030833//regulation of actin filament polymerization	GO:0003779//actin binding;GO:0005524//ATP binding	GO:0005856//cytoskeleton
CL10090.Contig1_All	297	3	0.7086	7	0.7823	3	0.6891	2	0.2049	--	--	--	--	--	--	--	--	--	--	--	--	--	--	--	--	--	--	--	--	--	--	-	-	-
CL10090.Contig2_All	154	2	0.911	0	0	0	0	0	0	--	--	--	--	--	--	--	--	--	--	--	--	--	--	--	--	--	--	--	--	--	--	-	-	-
CL10091.Contig1_All	2532	57	1.5792	64	0.839	49	1.3202	144	1.7308	gi|443705726|gb|ELU02124.1|	399.4	4e-109	hypothetical protein CAPTEDRAFT_154247 [Capitella teleta]	gi|126697489|gb|EF103444.1|	111	2e-20	Haliotis discus discus gelsolin mRNA, complete cds	sp|Q7JQD3|GELS1_LUMTE	362	2e-99	Gelsolin-like protein 1 OS=Lumbricus terrestris GN=AM PE=1 SV=1	--	--	--	--	--	K05768	4e-78	293	smm:Smp_008660.1	gelsolin	-	-	-
CL10091.Contig2_All	2373	2	0.0591	47	0.6574	14	0.4025	99	1.2696	gi|443705726|gb|ELU02124.1|	399.4	4e-109	hypothetical protein CAPTEDRAFT_154247 [Capitella teleta]	gi|126697489|gb|EF103444.1|	127	3e-25	Haliotis discus discus gelsolin mRNA, complete cds	sp|Q7JQD3|GELS1_LUMTE	362	2e-99	Gelsolin-like protein 1 OS=Lumbricus terrestris GN=AM PE=1 SV=1	--	--	--	--	--	K05768	3e-78	293	smm:Smp_008660.1	gelsolin	-	-	-
CL10091.Contig3_All	1921	0	0	50	0.864	112	3.9774	71	1.1248	--	--	--	--	--	--	--	--	--	--	--	--	--	--	--	--	--	--	--	--	--	--	-	-	-
CL10091.Contig4_All	1985	23	0.8128	38	0.6355	35	1.2029	78	1.1959	--	--	--	--	--	--	--	--	--	--	--	--	--	--	--	--	--	--	--	--	--	--	-	-	-
CL10091.Contig5_All	233	5	1.5053	2	0.2849	0	0	1	0.1306	--	--	--	--	--	--	--	--	--	--	--	--	--	--	--	--	--	--	--	--	--	--	-	-	-
CL10092.Contig1_All	353	6	1.1923	38	3.5733	11	2.1258	32	2.7588	--	--	--	--	--	--	--	--	--	--	--	--	--	--	--	--	--	--	--	--	--	--	-	-	-
CL10092.Contig2_All	365	18	3.4593	72	6.5479	15	2.8035	35	2.9182	--	--	--	--	--	--	--	--	--	--	--	--	--	--	--	--	--	--	--	--	--	--	-	-	-
CL10093.Contig1_All	760	6	0.5538	3	0.131	12	1.0771	0	0	--	--	--	--	--	--	--	--	--	--	--	--	--	--	--	--	--	--	--	--	--	--	-	-	-
CL10093.Contig2_All	2112	251	8.3367	413	6.4911	89	2.8748	76	1.0951	--	--	--	--	--	--	--	--	--	--	--	--	--	--	--	--	--	--	--	--	--	--	-	-	-
CL10093.Contig3_All	485	7	1.0124	3	0.2053	3	0.422	0	0	--	--	--	--	--	--	--	--	--	--	--	--	--	--	--	--	--	--	--	--	--	--	-	-	-
CL10094.Contig1_All	876	1	0.0801	0	0	2	0.1558	0	0	gi|405957253|gb|EKC23478.1|	106.7	1e-21	hypothetical protein CGI_10011542 [Crassostrea gigas]	--	--	--	--	sp|Q92859|NEO1_HUMAN	64.7	3e-10	Neogenin OS=Homo sapiens GN=NEO1 PE=1 SV=2	--	--	--	--	--	K06766	5e-11	68.9	dre:266983	neogenin	GO:0044699	-	-
CL10094.Contig2_All	643	3	0.3273	9	0.4646	0	0	23	1.0886	gi|405957253|gb|EKC23478.1|	87.4	5e-16	hypothetical protein CGI_10011542 [Crassostrea gigas]	gi|224061794|ref|XM_002190757.1|	63.9	9e-07	PREDICTED: Taeniopygia guttata neogenin 1 (NEO1), partial mRNA	sp|P97603|NEO1_RAT	59.3	6e-09	Neogenin (Fragment) OS=Rattus norvegicus GN=Neo1 PE=2 SV=1	--	--	--	--	--	K06766	5e-12	71.2	api:100160084	neogenin	-	-	-
CL10094.Contig3_All	3129	48	1.0761	87	0.9229	55	1.1991	121	1.1769	gi|284005146|ref|NP_001164709.1|	109.8	9e-22	neogenin [Saccoglossus kowalevskii] >gi|283464045|gb|ADB22606.1| neogenin [Saccoglossus kowalevskii]	gi|224061794|ref|XM_002190757.1|	63.9	4e-06	PREDICTED: Taeniopygia guttata neogenin 1 (NEO1), partial mRNA	sp|Q90610|NEO1_CHICK	580	5e-165	Neogenin (Fragment) OS=Gallus gallus PE=2 SV=1	--	--	--	--	--	K06766	2e-166	587	bta:100297058	neogenin	-	-	-
CL10095.Contig1_All	518	0	0	2	0.1282	0	0	3	0.1763	gi|405977970|gb|EKC42390.1|	112.1	1e-23	Protein phosphatase 1K, mitochondrial [Crassostrea gigas]	--	--	--	--	sp|Q6ING9|PPM1K_XENLA	86.7	2e-17	Protein phosphatase 1K, mitochondrial OS=Xenopus laevis GN=ppm1k PE=2 SV=1	--	--	--	--	--	--	--	--	--	--	GO:0031016//pancreas development;GO:0001889//liver development;GO:0007420//brain development;GO:0007507//heart development;GO:0006470//protein dephosphorylation;GO:0043066//negative regulation of apoptotic process;GO:0048565//digestive tract development	GO:0046872//metal ion binding;GO:0004722//protein serine/threonine phosphatase activity	GO:0008287//protein serine/threonine phosphatase complex
CL10095.Contig2_All	564	8	0.995	14	0.824	5	0.6048	10	0.5396	gi|405977970|gb|EKC42390.1|	112.1	1e-23	Protein phosphatase 1K, mitochondrial [Crassostrea gigas]	--	--	--	--	sp|Q6ING9|PPM1K_XENLA	86.7	3e-17	Protein phosphatase 1K, mitochondrial OS=Xenopus laevis GN=ppm1k PE=2 SV=1	--	--	--	--	--	--	--	--	--	--	GO:0031016//pancreas development;GO:0001889//liver development;GO:0007420//brain development;GO:0007507//heart development;GO:0006470//protein dephosphorylation;GO:0043066//negative regulation of apoptotic process;GO:0048565//digestive tract development	GO:0046872//metal ion binding;GO:0004722//protein serine/threonine phosphatase activity	GO:0008287//protein serine/threonine phosphatase complex
CL10095.Contig3_All	289	0	0	4	0.4594	3	0.7082	6	0.6318	--	--	--	--	--	--	--	--	--	--	--	--	--	--	--	--	--	--	--	--	--	--	-	-	-
CL10096.Contig1_All	572	25	3.0659	171	9.9234	49	5.8439	30	1.5961	--	--	--	--	--	--	--	--	--	--	--	--	--	--	--	--	--	--	--	--	--	--	-	-	-
CL10096.Contig2_All	315	0	0	38	4.0044	0	0	6	0.5797	--	--	--	--	--	--	--	--	--	--	--	--	--	--	--	--	--	--	--	--	--	--	-	-	-
CL10097.Contig1_All	353	9	1.7885	46	4.3256	37	7.1504	1	0.0862	gi|18027726|gb|AAL55824.1|AF318317_1	57.8	1e-07	unknown [Homo sapiens]	gi|27573497|gb|AC125174.3|	60	7e-06	Mus musculus BAC clone RP24-544G11 from chromosome 16, complete sequence	--	--	--	--	--	--	--	--	--	--	--	--	--	--	-	-	-
CL10097.Contig2_All	516	38	5.1659	40	2.5732	48	6.3459	14	0.8257	--	--	--	--	--	--	--	--	--	--	--	--	--	--	--	--	--	--	--	--	--	--	-	-	-
CL10098.Contig1_All	486	16	2.3094	18	1.2294	24	3.3688	29	1.816	--	--	--	--	--	--	--	--	--	--	--	--	--	--	--	--	--	--	--	--	--	--	-	-	-
CL10098.Contig2_All	207	0	0	6	0.9621	3	0.9887	6	0.8821	--	--	--	--	--	--	--	--	--	--	--	--	--	--	--	--	--	--	--	--	--	--	-	-	-
CL10099.Contig1_All	271	0	0	1	0.1225	0	0	1	0.1123	--	--	--	--	--	--	--	--	--	--	--	--	--	--	--	--	--	--	--	--	--	--	-	-	-
CL10099.Contig2_All	314	3	0.6702	4	0.4229	2	0.4345	3	0.2908	--	--	--	--	--	--	--	--	--	--	--	--	--	--	--	--	--	--	--	--	--	--	-	-	-
CL101.Contig1_All	333	5	1.0533	12	1.1962	8	1.6389	6	0.5483	--	--	--	--	--	--	--	--	--	--	--	--	--	--	--	--	--	--	--	--	--	--	-	-	-
CL101.Contig2_All	186	0	0	0	0	4	1.4671	0	0	--	--	--	--	--	--	--	--	--	--	--	--	--	--	--	--	--	--	--	--	--	--	-	-	-
CL1010.Contig1_All	1204	70	4.0783	222	6.1205	86	4.8728	151	3.8168	--	--	--	--	gi|22128658|gb|AC008759.9|	61.9	7e-06	Homo sapiens chromosome 19 clone CTD-3116E22, complete sequence	--	--	--	--	--	--	--	--	--	--	--	--	--	--	-	-	-
CL1010.Contig2_All	538	14	1.8254	0	0	0	0	0	0	--	--	--	--	--	--	--	--	--	--	--	--	--	--	--	--	--	--	--	--	--	--	-	-	-
CL10100.Contig1_All	269	5	1.3039	6	0.7404	17	4.3112	8	0.9051	--	--	--	--	gi|33342450|gb|AC130821.3|	79.8	6e-12	Mus musculus BAC clone RP23-205K12 from chromosome 13, complete sequence	--	--	--	--	--	--	--	--	--	--	--	--	--	--	-	-	-
CL10100.Contig2_All	180	0	0	0	0	1	0.379	0	0	--	--	--	--	gi|408724355|gb|JQ719367.1|	60	4e-06	Astyanax fasciatus ultra conserved element locus 42887 genomic sequence	--	--	--	--	--	--	--	--	--	--	--	--	--	--	-	-	-
CL10101.Contig1_All	192	3	1.0961	13	2.2475	5	1.7765	10	1.5851	--	--	--	--	--	--	--	--	--	--	--	--	--	--	--	--	--	--	--	--	--	--	-	-	-
CL10101.Contig2_All	338	8	1.6603	15	1.4731	16	3.2293	34	3.0613	--	--	--	--	--	--	--	--	--	--	--	--	--	--	--	--	--	--	--	--	--	--	-	-	-
CL10102.Contig1_All	364	2	0.3854	2	0.1824	12	2.249	0	0	--	--	--	--	--	--	--	--	--	--	--	--	--	--	--	--	--	--	--	--	--	--	-	-	-
CL10102.Contig2_All	228	4	1.2307	0	0	4	1.1968	0	0	--	--	--	--	--	--	--	--	--	--	--	--	--	--	--	--	--	--	--	--	--	--	-	-	-
CL10103.Contig1_All	2745	113	2.8877	205	2.479	123	3.0568	118	1.3082	--	--	--	--	--	--	--	--	--	--	--	--	--	--	--	--	--	--	--	--	--	--	-	-	-
CL10103.Contig2_All	235	3	0.8955	0	0	2	0.5806	0	0	--	--	--	--	--	--	--	--	--	--	--	--	--	--	--	--	--	--	--	--	--	--	-	-	-
CL10104.Contig1_All	1158	620	37.5574	536	15.3644	493	29.0431	676	17.7658	--	--	--	--	--	--	--	--	--	--	--	--	--	--	--	--	--	--	--	--	--	--	-	-	-
CL10104.Contig2_All	631	21	2.3345	28	1.473	33	3.5677	34	1.6398	--	--	--	--	--	--	--	--	--	--	--	--	--	--	--	--	--	--	--	--	--	--	-	-	-
CL10105.Contig1_All	333	0	0	3	0.299	2	0.4097	11	1.0053	gi|390366544|ref|XP_792629.3|	65.5	9e-10	PREDICTED: uncharacterized protein LOC587827 [Strongylocentrotus purpuratus]	--	--	--	--	--	--	--	--	--	--	--	--	--	--	--	--	--	--	-	-	-
CL10105.Contig2_All	152	0	0	3	0.6551	0	0	0	0	--	--	--	--	--	--	--	--	--	--	--	--	--	--	--	--	--	--	--	--	--	--	-	-	-
CL10106.Contig1_All	1088	21	1.354	40	1.2204	52	3.2605	68	1.9021	--	--	--	--	--	--	--	--	--	--	--	--	--	--	--	--	--	--	--	--	--	--	-	-	-
CL10106.Contig2_All	1067	1	0.0657	37	1.1511	5	0.3197	40	1.1409	--	--	--	--	--	--	--	--	--	--	--	--	--	--	--	--	--	--	--	--	--	--	-	-	-
CL10107.Contig1_All	2843	1589	39.2067	426	4.9738	523	12.5496	783	8.3817	gi|405960149|gb|EKC26094.1|	62	2e-07	Blastula protease 10 [Crassostrea gigas]	--	--	--	--	sp|Q19269|NAS14_CAEEL	159	4e-38	Zinc metalloproteinase nas-14 OS=Caenorhabditis elegans GN=nas-14 PE=2 SV=2	--	--	--	--	--	K08076	2e-37	159	cel:F09E8.6	astacin [EC:3.4.24.21]	-	-	-
CL10107.Contig2_All	187	0	0	0	0	2	0.7296	0	0	--	--	--	--	--	--	--	--	--	--	--	--	--	--	--	--	--	--	--	--	--	--	-	-	-
CL10108.Contig1_All	843	12	0.9985	15	0.5906	15	1.2139	25	0.9025	--	--	--	--	--	--	--	--	--	--	--	--	--	--	--	--	--	--	--	--	--	--	-	-	-
CL10108.Contig2_All	907	34	2.6296	39	1.4273	50	3.7607	40	1.3421	--	--	--	--	--	--	--	--	--	--	--	--	--	--	--	--	--	--	--	--	--	--	-	-	-
CL10109.Contig1_All	151	0	0	37	8.1336	0	0	4	0.8062	--	--	--	--	--	--	--	--	--	--	--	--	--	--	--	--	--	--	--	--	--	--	-	-	-
CL10109.Contig2_All	151	2	0.9291	21	4.6164	0	0	1	0.2015	--	--	--	--	--	--	--	--	--	--	--	--	--	--	--	--	--	--	--	--	--	--	-	-	-
CL10109.Contig3_All	170	8	3.3011	17	3.3194	8	3.2103	2	0.358	--	--	--	--	--	--	--	--	--	--	--	--	--	--	--	--	--	--	--	--	--	--	-	-	-
CL1011.Contig10_All	2075	104	3.5158	187	2.9915	132	4.3397	115	1.6867	gi|115618032|ref|XP_792312.2|	137.1	6e-109	PREDICTED: uncharacterized protein LOC587493 [Strongylocentrotus purpuratus]	--	--	--	--	sp|P21328|RTJK_DROME	100	1e-29	RNA-directed DNA polymerase from mobile element jockey OS=Drosophila melanogaster GN=pol PE=1 SV=1	--	--	--	--	--	K05016	2e-21	105	spu:753989	chloride channel 7	-	-	-
CL1011.Contig11_All	3895	439	7.9062	6120	52.1559	604	10.5788	478	3.7348	gi|77403694|dbj|BAE46429.1|	25.4	3e-150	ORF2-encoded protein [Danio rerio]	gi|45544793|gb|AC109271.10|	85.7	2e-12	Mus musculus chromosome 1, clone RP23-353I19, complete sequence	sp|P21328|RTJK_DROME	102	5e-30	RNA-directed DNA polymerase from mobile element jockey OS=Drosophila melanogaster GN=pol PE=1 SV=1	--	--	--	--	--	K05016	1e-32	143	spu:753989	chloride channel 7	-	-	-
CL1011.Contig12_All	252	5	1.3918	4	0.5269	1	0.2707	13	1.57	gi|317418769|emb|CBN80807.1|	26.2	2e-14	Uncharacterized protein [Dicentrarchus labrax]	--	--	--	--	--	--	--	--	--	--	--	--	--	--	--	--	--	--	GO:0006278//RNA-dependent DNA replication	GO:0003723//RNA binding;GO:0003964//RNA-directed DNA polymerase activity	-
CL1011.Contig13_All	151	0	0	0	0	2	0.9036	0	0	--	--	--	--	--	--	--	--	--	--	--	--	--	--	--	--	--	--	--	--	--	--	-	-	-
CL1011.Contig14_All	265	1	0.2647	7	0.8768	21	5.406	17	1.9523	gi|390355294|ref|XP_783572.3|	69.7	4e-11	PREDICTED: uncharacterized protein LOC578303 [Strongylocentrotus purpuratus]	--	--	--	--	--	--	--	--	--	--	--	--	--	K05016	7e-09	59.3	spu:753989	chloride channel 7	-	-	-
CL1011.Contig1_All	265	14	3.7059	20	2.5052	6	1.5446	1	0.1148	gi|390336705|ref|XP_001191426.2|	47.8	7e-14	PREDICTED: uncharacterized protein LOC755711 [Strongylocentrotus purpuratus]	--	--	--	--	--	--	--	--	--	--	--	--	--	--	--	--	--	--	-	-	-
CL1011.Contig2_All	177	5	1.9816	7	1.3128	4	1.5417	15	2.5791	gi|300218775|gb|ADJ80991.1|	70.5	2e-11	CR1-3 [Lycodichthys dearborni]	--	--	--	--	--	--	--	--	--	--	--	--	--	--	--	--	--	--	-	-	-
CL1011.Contig3_All	179	0	0	1	0.1854	1	0.3811	8	1.3601	--	--	--	--	--	--	--	--	--	--	--	--	--	--	--	--	--	--	--	--	--	--	-	-	-
CL1011.Contig4_All	163	1	0.4304	4	0.8146	1	0.4185	2	0.3734	--	--	--	--	--	--	--	--	--	--	--	--	--	--	--	--	--	--	--	--	--	--	-	-	-
CL1011.Contig5_All	262	0	0	3	0.3801	0	0	22	2.5555	--	--	--	--	--	--	--	--	--	--	--	--	--	--	--	--	--	--	--	--	--	--	-	-	-
CL1011.Contig6_All	1071	10	0.655	20	0.6199	4	0.2548	9	0.2557	gi|4378025|gb|AAD19348.1|	32.7	8e-66	reverse transcriptase-like protein [Takifugu rubripes]	--	--	--	--	sp|P21328|RTJK_DROME	103	5e-22	RNA-directed DNA polymerase from mobile element jockey OS=Drosophila melanogaster GN=pol PE=1 SV=1	--	--	--	--	--	K05658	2e-19	97.1	hmg:100213972	ATP-binding cassette, subfamily B (MDR/TAP), member 1	-	-	-
CL1011.Contig7_All	1647	128	5.4517	293	5.9052	105	4.3491	461	8.5183	gi|115618032|ref|XP_792312.2|	382.1	4e-104	PREDICTED: uncharacterized protein LOC587493 [Strongylocentrotus purpuratus]	--	--	--	--	sp|P21328|RTJK_DROME	137	9e-32	RNA-directed DNA polymerase from mobile element jockey OS=Drosophila melanogaster GN=pol PE=1 SV=1	--	--	--	--	--	K05016	6e-31	136	spu:753989	chloride channel 7	-	-	-
CL1011.Contig8_All	1159	14	0.8473	233	6.6732	1	0.0589	3	0.0788	gi|390360116|ref|XP_003729635.1|	36.2	2e-75	PREDICTED: RNA-directed DNA polymerase from mobile element jockey-like [Strongylocentrotus purpuratus]	--	--	--	--	sp|P21328|RTJK_DROME	110	5e-24	RNA-directed DNA polymerase from mobile element jockey OS=Drosophila melanogaster GN=pol PE=1 SV=1	--	--	--	--	--	K05658	2e-19	97.1	hmg:100213972	ATP-binding cassette, subfamily B (MDR/TAP), member 1	-	-	-
CL1011.Contig9_All	2225	28	0.8828	270	4.028	31	0.9505	81	1.1079	gi|115618032|ref|XP_792312.2|	122.9	2e-114	PREDICTED: uncharacterized protein LOC587493 [Strongylocentrotus purpuratus]	--	--	--	--	sp|P21328|RTJK_DROME	104	1e-30	RNA-directed DNA polymerase from mobile element jockey OS=Drosophila melanogaster GN=pol PE=1 SV=1	--	--	--	--	--	K05016	3e-32	141	spu:753989	chloride channel 7	-	-	-
CL10110.Contig1_All	811	72	6.2277	147	6.0167	23	1.9347	37	1.3884	--	--	--	--	--	--	--	--	--	--	--	--	--	--	--	--	--	--	--	--	--	--	-	-	-
CL10110.Contig2_All	1025	87	5.954	147	4.7605	117	7.7869	33	0.9798	--	--	--	--	gi|262225671|emb|CU984576.5|	69.9	2e-08	Zebrafish DNA sequence from clone CH1073-96C20 in linkage group 21, complete sequence	--	--	--	--	--	--	--	--	--	--	--	--	--	--	-	-	-
CL10111.Contig1_All	3101	283	6.4017	321	3.4361	288	6.3357	310	3.0423	gi|401429142|ref|XP_003879053.1|	66.6	9e-09	proteophosphoglycan ppg1 [Leishmania mexicana MHOM/GT/2001/U1103] >gi|322495303|emb|CBZ30607.1| proteophosphoglycan ppg1 [Leishmania mexicana MHOM/GT/2001/U1103]	--	--	--	--	sp|Q75JC9|Y8484_DICDI	62.4	6e-09	Uncharacterized protein DDB_G0271670 OS=Dictyostelium discoideum GN=DDB_G0271670 PE=4 SV=1	--	--	--	--	--	K14437	6e-09	64.3	cqu:CpipJ_CPIJ003506	chromodomain-helicase-DNA-binding protein 7 [EC:3.6.4.12]	GO:0009987//cellular process;GO:0008152//metabolic process	GO:0003824//catalytic activity	-
CL10111.Contig2_All	893	17	1.3354	23	0.8549	2	0.1528	6	0.2045	gi|330793574|ref|XP_003284858.1|	55.1	5e-06	expressed protein [Dictyostelium purpureum] >gi|325085167|gb|EGC38579.1| expressed protein [Dictyostelium purpureum]	--	--	--	--	sp|Q17RH7|TPRXL_HUMAN	50.4	5e-06	Putative protein TPRXL OS=Homo sapiens GN=TPRXL PE=5 SV=2	--	--	--	--	--	--	--	--	--	--	-	-	-
CL10112.Contig1_All	1451	826	39.9324	696	15.9221	742	34.8852	3403	71.3742	--	--	--	--	--	--	--	--	--	--	--	--	--	--	--	--	--	--	--	--	--	--	-	-	-
CL10112.Contig2_All	178	0	0	0	0	0	0	0	0	--	--	--	--	--	--	--	--	--	--	--	--	--	--	--	--	--	--	--	--	--	--	-	-	-
CL10113.Contig1_All	160	2	0.8768	0	0	0	0	3	0.5706	--	--	--	--	--	--	--	--	--	--	--	--	--	--	--	--	--	--	--	--	--	--	-	-	-
CL10113.Contig2_All	215	1	0.3263	3	0.4632	6	1.9038	14	1.9817	--	--	--	--	--	--	--	--	--	--	--	--	--	--	--	--	--	--	--	--	--	--	-	-	-
CL10114.Contig1_All	606	19	2.1993	10	0.5478	18	2.0263	18	0.904	--	--	--	--	--	--	--	--	--	--	--	--	--	--	--	--	--	--	--	--	--	--	-	-	-
CL10114.Contig2_All	1604	48	2.0992	72	1.49	40	1.7012	83	1.5748	--	--	--	--	--	--	--	--	--	--	--	--	--	--	--	--	--	--	--	--	--	--	-	-	-
CL10115.Contig1_All	745	5	0.4708	2	0.0891	2	0.1831	16	0.6536	--	--	--	--	--	--	--	--	--	--	--	--	--	--	--	--	--	--	--	--	--	--	-	-	-
CL10115.Contig2_All	1529	84	3.8538	22	0.4776	77	3.4355	178	3.5429	--	--	--	--	--	--	--	--	--	--	--	--	--	--	--	--	--	--	--	--	--	--	-	-	-
CL10116.Contig1_All	172	3	1.2235	10	1.9299	7	2.7764	7	1.2386	--	--	--	--	--	--	--	--	--	--	--	--	--	--	--	--	--	--	--	--	--	--	-	-	-
CL10116.Contig2_All	747	29	2.7233	108	4.7991	101	9.2237	160	6.5185	--	--	--	--	gi|30407149|emb|AL844504.1|	61.9	4e-06	Plasmodium falciparum 3D7 chromosome 5	--	--	--	--	--	--	--	--	--	--	--	--	--	--	-	-	-
CL10117.Contig1_All	3185	272	5.9906	600	6.2532	115	2.4632	93	0.8886	gi|405976016|gb|EKC40540.1|	57.4	5e-06	Villin-1 [Crassostrea gigas]	--	--	--	--	sp|P02640|VILI_CHICK	263	1e-69	Villin-1 OS=Gallus gallus GN=VIL1 PE=1 SV=2	--	--	--	--	--	K05761	5e-69	263	gga:396423	villin 1	GO:0032233//positive regulation of actin filament bundle assembly;GO:0008360//regulation of cell shape;GO:0051125//regulation of actin nucleation;GO:0060327//cytoplasmic actin-based contraction involved in cell motility;GO:0009617//response to bacterium;GO:0051014//actin filament severing;GO:0007173//epidermal growth factor receptor signaling pathway;GO:0051693//actin filament capping;GO:0071364/…	GO:0005546//phosphatidylinositol-4,5-bisphosphate binding;GO:0035727//lysophosphatidic acid binding;GO:0005509//calcium ion binding;GO:0051015//actin filament binding;GO:0042803//protein homodimerization activity	GO:0030027//lamellipodium;GO:0043231//intracellular membrane-bounded organelle;GO:0032432//actin filament bundle;GO:0030175//filopodium;GO:0005902//microvillus;GO:0005737//cytoplasm;GO:0001726//ruffle
CL10117.Contig2_All	405	5	0.866	1	0.082	14	2.3582	0	0	--	--	--	--	--	--	--	--	--	--	--	--	--	--	--	--	--	--	--	--	--	--	-	-	-
CL10118.Contig1_All	752	10	0.9328	7	0.309	11	0.9979	25	1.0117	gi|290982889|ref|XP_002674162.1|	56.6	1e-06	rho family small GTPase [Naegleria gruberi] >gi|284087750|gb|EFC41418.1| rho family small GTPase [Naegleria gruberi]	--	--	--	--	sp|Q94124|RAC2_CAEEL	54.3	3e-07	Ras-related protein rac-2 OS=Caenorhabditis elegans GN=rac-2 PE=3 SV=1	--	--	--	--	--	K04392	4e-07	55.5	nve:NEMVE_v1g55360	Ras-related C3 botulinum toxin substrate 1	-	-	-
CL10118.Contig2_All	224	0	0	2	0.2964	0	0	2	0.2717	--	--	--	--	--	--	--	--	--	--	--	--	--	--	--	--	--	--	--	--	--	--	-	-	-
CL10119.Contig1_All	472	11	1.6348	30	2.1098	12	1.7344	29	1.8698	--	--	--	--	--	--	--	--	--	--	--	--	--	--	--	--	--	--	--	--	--	--	-	-	-
CL10119.Contig2_All	266	0	0	7	0.8735	2	0.5129	5	0.5721	--	--	--	--	--	--	--	--	--	--	--	--	--	--	--	--	--	--	--	--	--	--	-	-	-
CL1012.Contig1_All	636	8	0.8824	2	0.1044	51	5.4704	27	1.292	gi|449270252|gb|EMC80948.1|	53.5	8e-06	Ribosome-binding protein 1 [Columba livia]	--	--	--	--	sp|Q55AX2|DOT1L_DICDI	54.3	1e-08	Histone-lysine N-methyltransferase, H3 lysine-79 specific OS=Dictyostelium discoideum GN=dotA PE=2 SV=2	--	--	--	--	--	K14822	4e-09	61.6	tgu:100219403	rRNA-processing protein CGR1	-	-	-
CL1012.Contig2_All	737	11	1.047	0	0	69	6.3868	42	1.7343	gi|449268937|gb|EMC79765.1|	66.2	1e-09	Ribosome-binding protein 1 [Columba livia]	gi|299894002|gb|GU996101.1|	69.9	2e-08	Haliotis discus hannai clone CHh486 microsatellite sequence	sp|Q17060|MRJP3_APIME	61.2	2e-09	Major royal jelly protein 3 OS=Apis mellifera GN=MRJP3 PE=1 SV=1	--	--	--	--	--	K14822	2e-09	62.8	tgu:100219403	rRNA-processing protein CGR1	-	-	-
CL10120.Contig1_All	515	9	1.2259	10	0.6445	10	1.3246	62	3.6638	--	--	--	--	--	--	--	--	--	--	--	--	--	--	--	--	--	--	--	--	--	--	-	-	-
CL10120.Contig2_All	257	0	0	5	0.6458	1	0.2654	2	0.2368	--	--	--	--	--	--	--	--	--	--	--	--	--	--	--	--	--	--	--	--	--	--	-	-	-
CL10120.Contig3_All	239	0	0	1	0.1389	1	0.2854	3	0.382	--	--	--	--	--	--	--	--	--	--	--	--	--	--	--	--	--	--	--	--	--	--	-	-	-
CL10121.Contig1_All	298	6	1.4124	5	0.5569	7	1.6025	24	2.451	--	--	--	--	--	--	--	--	--	--	--	--	--	--	--	--	--	--	--	--	--	--	-	-	-
CL10121.Contig2_All	839	3	0.2508	19	0.7517	12	0.9757	52	1.8862	--	--	--	--	--	--	--	--	--	--	--	--	--	--	--	--	--	--	--	--	--	--	-	-	-
CL10122.Contig1_All	218	0	0	0	0	1	0.3129	3	0.4188	--	--	--	--	--	--	--	--	--	--	--	--	--	--	--	--	--	--	--	--	--	--	-	-	-
CL10122.Contig2_All	221	0	0	1	0.1502	5	1.5434	1	0.1377	--	--	--	--	--	--	--	--	--	--	--	--	--	--	--	--	--	--	--	--	--	--	-	-	-
CL10123.Contig1_All	237	2	0.592	2	0.2801	2	0.5757	0	0	gi|443728266|gb|ELU14680.1|	65.1	1e-09	hypothetical protein CAPTEDRAFT_224898 [Capitella teleta]	--	--	--	--	--	--	--	--	--	--	--	--	--	--	--	--	--	--	-	-	-
CL10123.Contig2_All	323	2	0.4344	45	4.6245	2	0.4224	6	0.5653	gi|443728266|gb|ELU14680.1|	65.1	1e-09	hypothetical protein CAPTEDRAFT_224898 [Capitella teleta]	--	--	--	--	--	--	--	--	--	--	--	--	--	--	--	--	--	--	-	-	-
CL10124.Contig1_All	211	11	3.657	4	0.6293	20	6.4663	63	9.0867	--	--	--	--	--	--	--	--	--	--	--	--	--	--	--	--	--	--	--	--	--	--	-	-	-
CL10124.Contig2_All	670	16	1.6752	22	1.09	56	5.7019	155	7.0405	--	--	--	--	gi|33342285|gb|AC122091.6|	89.7	2e-14	Rattus norvegicus 9 BAC CH230-375L16 (Children's Hospital Oakland Research Institute) complete sequence	--	--	--	--	--	--	--	--	--	--	--	--	--	--	-	-	-
CL10125.Contig1_All	601	8	0.9337	7	0.3866	8	0.9081	55	2.7851	gi|156392445|ref|XP_001636059.1|	60.1	7e-08	predicted protein [Nematostella vectensis] >gi|156223158|gb|EDO43996.1| predicted protein [Nematostella vectensis]	--	--	--	--	--	--	--	--	--	--	--	--	--	--	--	--	--	--	-	-	-
CL10125.Contig2_All	198	1	0.3543	0	0	0	0	0	0	gi|410910670|ref|XP_003968813.1|	54.7	1e-06	PREDICTED: ATP synthase subunit s-like protein-like [Takifugu rubripes]	--	--	--	--	--	--	--	--	--	--	--	--	--	--	--	--	--	--	-	-	-
CL10125.Contig3_All	196	0	0	0	0	3	1.0442	0	0	--	--	--	--	--	--	--	--	--	--	--	--	--	--	--	--	--	--	--	--	--	--	-	-	-
CL10126.Contig1_All	1318	224	11.9219	1156	29.114	73	3.7784	1277	29.4864	gi|405958451|gb|EKC24578.1|	194.1	1e-47	Mitochondrial import receptor subunit TOM20-like protein [Crassostrea gigas]	gi|432843235|ref|XM_004065533.1|	87.7	1e-13	PREDICTED: Oryzias latipes mitochondrial import receptor subunit TOM20 homolog (LOC101172049), mRNA	sp|Q6DFM9|TOM20_XENTR	184	4e-46	Mitochondrial import receptor subunit TOM20 homolog OS=Xenopus tropicalis GN=tomm20 PE=2 SV=1	--	--	--	--	--	--	--	--	--	--	GO:0006626//protein targeting to mitochondrion	GO:0015450//P-P-bond-hydrolysis-driven protein transmembrane transporter activity;GO:0051082//unfolded protein binding	GO:0016021//integral to membrane;GO:0005742//mitochondrial outer membrane translocase complex
CL10126.Contig2_All	1903	3385	124.776	1569	27.368	2675	95.8937	2643	42.2673	gi|405958451|gb|EKC24578.1|	194.1	2e-47	Mitochondrial import receptor subunit TOM20-like protein [Crassostrea gigas]	gi|432843235|ref|XM_004065533.1|	87.7	2e-13	PREDICTED: Oryzias latipes mitochondrial import receptor subunit TOM20 homolog (LOC101172049), mRNA	sp|Q6DFM9|TOM20_XENTR	184	6e-46	Mitochondrial import receptor subunit TOM20 homolog OS=Xenopus tropicalis GN=tomm20 PE=2 SV=1	--	--	--	--	--	--	--	--	--	--	GO:0006626//protein targeting to mitochondrion	GO:0015450//P-P-bond-hydrolysis-driven protein transmembrane transporter activity;GO:0051082//unfolded protein binding	GO:0016021//integral to membrane;GO:0005742//mitochondrial outer membrane translocase complex
CL10127.Contig1_All	235	17	5.0745	0	0	31	8.9991	0	0	--	--	--	--	--	--	--	--	--	--	--	--	--	--	--	--	--	--	--	--	--	--	-	-	-
CL10127.Contig2_All	269	10	2.6077	24	2.9615	16	4.0576	7	0.7919	--	--	--	--	--	--	--	--	--	--	--	--	--	--	--	--	--	--	--	--	--	--	-	-	-
CL10128.Contig1_All	476	3	0.4421	5	0.3487	0	0	3	0.1918	--	--	--	--	--	--	--	--	--	--	--	--	--	--	--	--	--	--	--	--	--	--	-	-	-
CL10128.Contig2_All	1142	20	1.2285	72	2.0928	39	2.3297	101	2.6915	--	--	--	--	--	--	--	--	--	--	--	--	--	--	--	--	--	--	--	--	--	--	-	-	-
CL10129.Contig1_All	353	0	0	20	1.8807	16	3.0921	0	0	--	--	--	--	--	--	--	--	--	--	--	--	--	--	--	--	--	--	--	--	--	--	-	-	-
CL10129.Contig2_All	287	3	0.7333	34	3.9324	12	2.8524	1	0.106	--	--	--	--	--	--	--	--	--	--	--	--	--	--	--	--	--	--	--	--	--	--	-	-	-
CL1013.Contig1_All	327	11	2.3597	22	2.2332	11	2.2948	0	0	--	--	--	--	--	--	--	--	--	--	--	--	--	--	--	--	--	--	--	--	--	--	-	-	-
CL1013.Contig2_All	254	0	0	1	0.1307	1	0.2686	0	0	--	--	--	--	--	--	--	--	--	--	--	--	--	--	--	--	--	--	--	--	--	--	-	-	-
CL10130.Contig1_All	431	4	0.651	4	0.3081	2	0.3166	17	1.2004	gi|443734884|gb|ELU18740.1|	248.4	7e-65	hypothetical protein CAPTEDRAFT_20827 [Capitella teleta]	gi|213514013|ref|NM_001140975.1|	135	2e-28	Salmo salar mRNA export factor (rae1l), mRNA	sp|Q5E9A4|RAE1L_BOVIN	238	3e-63	mRNA export factor OS=Bos taurus GN=RAE1 PE=2 SV=1	MA2525	50.4	1e-06	COG2319	FOG: WD40 repeat	K14298	6e-63	239	bfo:BRAFLDRAFT_73566	mRNA export factor	GO:0071407//cellular response to organic cyclic compound	-	GO:0005737//cytoplasm;GO:0005634//nucleus
CL10130.Contig2_All	1765	159	6.3192	327	6.1498	182	7.0345	849	14.6389	gi|443734884|gb|ELU18740.1|	514.6	6e-144	hypothetical protein CAPTEDRAFT_20827 [Capitella teleta]	gi|50414518|gb|BC077196.1|	157	2e-34	Xenopus laevis Rae1/Gle2 protein, mRNA (cDNA clone MGC:78912 IMAGE:4175661), complete cds	sp|Q3SWS8|RAE1L_RAT	466	7e-131	mRNA export factor OS=Rattus norvegicus GN=Rae1 PE=2 SV=1	MA2580	58.2	5e-08	COG2319	FOG: WD40 repeat	K14298	1e-134	481	bfo:BRAFLDRAFT_73566	mRNA export factor	GO:0071407//cellular response to organic cyclic compound	GO:0016905//myosin heavy chain kinase activity	GO:0005737//cytoplasm;GO:0005634//nucleus
CL10131.Contig1_All	2134	28	0.9204	243	3.7798	22	0.7033	66	0.9412	gi|426236701|ref|XP_004012306.1|	58.9	1e-06	PREDICTED: TSC22 domain family protein 1-like [Ovis aries]	--	--	--	--	--	--	--	--	--	--	--	--	--	--	--	--	--	--	-	-	-
CL10131.Contig2_All	2533	19	0.5262	37	0.4849	36	0.9696	5	0.0601	gi|389594451|ref|XP_003722448.1|	68.9	1e-09	proteophosphoglycan ppg4 [Leishmania major strain Friedlin] >gi|323363676|emb|CBZ12681.1| proteophosphoglycan ppg4 [Leishmania major strain Friedlin]	--	--	--	--	--	--	--	--	--	--	--	--	--	--	--	--	--	--	-	-	-
CL10131.Contig3_All	2449	20	0.5729	80	1.0843	30	0.8357	9	0.1118	gi|403376902|gb|EJY88438.1|	58.2	2e-06	hypothetical protein OXYTRI_16498 [Oxytricha trifallax]	--	--	--	--	--	--	--	--	--	--	--	--	--	--	--	--	--	--	-	-	-
CL10131.Contig4_All	449	1	0.1562	0	0	0	0	0	0	--	--	--	--	--	--	--	--	--	--	--	--	--	--	--	--	--	--	--	--	--	--	-	-	-
CL10132.Contig1_All	2471	297	8.4313	714	9.5915	575	15.8745	84	1.0346	gi|405958964|gb|EKC25042.1|	389.8	3e-106	Endothelin-converting enzyme 1 [Crassostrea gigas]	--	--	--	--	sp|P42892|ECE1_HUMAN	219	2e-56	Endothelin-converting enzyme 1 OS=Homo sapiens GN=ECE1 PE=1 SV=2	MA2001	127	1e-28	COG3590	Predicted metalloendopeptidase	K01415	4e-58	227	tgu:100223517	endothelin-converting enzyme [EC:3.4.24.71]	-	-	-
CL10132.Contig2_All	288	0	0	0	0	2	0.4737	0	0	--	--	--	--	--	--	--	--	--	--	--	--	--	--	--	--	--	--	--	--	--	--	-	-	-
CL10133.Contig1_All	448	5	0.7829	0	0	11	1.675	3	0.2038	--	--	--	--	--	--	--	--	--	--	--	--	--	--	--	--	--	--	--	--	--	--	-	-	-
CL10133.Contig2_All	3058	73	1.6746	90	0.9769	88	1.9631	450	4.4784	gi|443683367|gb|ELT87654.1|	234.2	3e-59	hypothetical protein CAPTEDRAFT_211203 [Capitella teleta] >gi|443705483|gb|ELU02012.1| hypothetical protein CAPTEDRAFT_218951 [Capitella teleta]	--	--	--	--	sp|Q68FN9|FAKD3_RAT	150	2e-35	FAST kinase domain-containing protein 3 OS=Rattus norvegicus GN=Fastkd3 PE=2 SV=2	--	--	--	--	--	K08290	2e-14	82.8	mmu:66587	Fas-activated serine/threonine kinase [EC:2.7.11.8]	-	-	-
CL10134.Contig1_All	786	3	0.2677	4	0.1689	4	0.3472	1	0.0387	gi|405971408|gb|EKC36247.1|	167.9	4e-40	Aftiphilin [Crassostrea gigas]	--	--	--	--	sp|Q6ULP2|AFTIN_HUMAN	124	2e-28	Aftiphilin OS=Homo sapiens GN=AFTPH PE=1 SV=2	--	--	--	--	--	--	--	--	--	--	-	-	GO:0005794//Golgi apparatus;GO:0005634//nucleus;GO:0044446//intracellular organelle part
CL10134.Contig2_All	722	2	0.1943	3	0.1379	1	0.0945	0	0	gi|405971408|gb|EKC36247.1|	151	5e-35	Aftiphilin [Crassostrea gigas]	--	--	--	--	sp|Q6ULP2|AFTIN_HUMAN	104	2e-22	Aftiphilin OS=Homo sapiens GN=AFTPH PE=1 SV=2	--	--	--	--	--	--	--	--	--	--	-	-	GO:0005794//Golgi apparatus;GO:0005634//nucleus;GO:0044446//intracellular organelle part
CL10135.Contig1_All	193	0	0	4	0.688	2	0.7069	11	1.7345	--	--	--	--	--	--	--	--	--	--	--	--	--	--	--	--	--	--	--	--	--	--	-	-	-
CL10135.Contig2_All	177	0	0	2	0.3751	0	0	6	1.0316	--	--	--	--	--	--	--	--	--	--	--	--	--	--	--	--	--	--	--	--	--	--	-	-	-
CL10136.Contig1_All	242	4	1.1595	34	4.6636	38	10.7121	0	0	gi|355745378|gb|EHH50003.1|	55.1	1e-06	hypothetical protein EGM_00760, partial [Macaca fascicularis]	gi|425703058|gb|AC246970.5|	129	6e-27	Rattus norvegicus Y Chr BAC RNAEX-217A11 (Amplicon Express Rat SHR-Akr BAC library) complete sequence	sp|P80001|PRT1_SEPOF	59.7	1e-09	Spermatid-specific protein T1 OS=Sepia officinalis PE=1 SV=2	YOR310c	57	8e-09	COG1498	Protein implicated in ribosomal biogenesis, Nop56p homolog	K11496	4e-09	60.1	aml:100467323	centromere protein B	-	-	-
CL10136.Contig2_All	167	8	3.3604	16	3.1803	0	0	0	0	gi|149025156|gb|EDL81523.1|	75.9	6e-13	rCG21007 [Rattus norvegicus]	gi|269847980|gb|AC234254.3|	125	7e-26	Mus musculus BAC clone CH36-97J9 from chromosome y, complete sequence	sp|Q9GLQ5|HSP1_PETCN	57	9e-09	Sperm protamine P1 OS=Petrogale concinna GN=PRM1 PE=2 SV=3	YOR310c	57	8e-09	COG1498	Protein implicated in ribosomal biogenesis, Nop56p homolog	K11496	3e-09	60.5	rno:362217	centromere protein B	-	-	-
CL10137.Contig1_All	221	1	0.3174	1	0.1502	0	0	1	0.1377	--	--	--	--	--	--	--	--	--	--	--	--	--	--	--	--	--	--	--	--	--	--	-	-	-
CL10137.Contig2_All	527	1	0.1331	22	1.3857	6	0.7767	5	0.2887	--	--	--	--	--	--	--	--	--	--	--	--	--	--	--	--	--	--	--	--	--	--	-	-	-
CL10138.Contig1_All	308	15	3.4163	31	3.341	0	0	0	0	--	--	--	--	--	--	--	--	--	--	--	--	--	--	--	--	--	--	--	--	--	--	-	-	-
CL10138.Contig2_All	228	10	3.0766	8	1.1647	0	0	0	0	--	--	--	--	--	--	--	--	--	--	--	--	--	--	--	--	--	--	--	--	--	--	-	-	-
CL10139.Contig1_All	979	1	0.0717	54	1.8309	5	0.3484	43	1.3367	--	--	--	--	--	--	--	--	--	--	--	--	--	--	--	--	--	--	--	--	--	--	-	-	-
CL10139.Contig2_All	1019	8	0.5507	73	2.378	12	0.8034	85	2.5386	--	--	--	--	--	--	--	--	--	--	--	--	--	--	--	--	--	--	--	--	--	--	-	-	-
CL1014.Contig1_All	168	1	0.4175	0	0	6	2.4364	0	0	--	--	--	--	--	--	--	--	--	--	--	--	--	--	--	--	--	--	--	--	--	--	-	-	-
CL1014.Contig2_All	467	10	1.5021	59	4.1937	24	3.5059	87	5.6696	--	--	--	--	--	--	--	--	--	--	--	--	--	--	--	--	--	--	--	--	--	--	-	-	-
CL10140.Contig1_All	474	11	1.6279	25	1.7507	1	0.1439	3	0.1926	--	--	--	--	--	--	--	--	--	--	--	--	--	--	--	--	--	--	--	--	--	--	-	-	-
CL10140.Contig2_All	448	5	0.7829	16	1.1855	1	0.1523	11	0.7472	--	--	--	--	--	--	--	--	--	--	--	--	--	--	--	--	--	--	--	--	--	--	-	-	-
CL10140.Contig3_All	315	0	0	1	0.1054	1	0.2166	4	0.3865	--	--	--	--	--	--	--	--	--	--	--	--	--	--	--	--	--	--	--	--	--	--	-	-	-
CL10141.Contig1_All	397	12	2.1203	8	0.6689	2	0.3437	4	0.3066	gi|260831067|ref|XP_002610481.1|	59.3	6e-08	hypothetical protein BRAFLDRAFT_85622 [Branchiostoma floridae] >gi|229295847|gb|EEN66491.1| hypothetical protein BRAFLDRAFT_85622 [Branchiostoma floridae]	--	--	--	--	--	--	--	--	--	--	--	--	--	--	--	--	--	--	-	-	-
CL10141.Contig2_All	563	41	5.1084	17	1.0023	33	3.9986	20	1.0811	gi|260832882|ref|XP_002611386.1|	56.6	7e-07	hypothetical protein BRAFLDRAFT_73217 [Branchiostoma floridae] >gi|229296757|gb|EEN67396.1| hypothetical protein BRAFLDRAFT_73217 [Branchiostoma floridae]	--	--	--	--	--	--	--	--	--	--	--	--	--	--	--	--	--	--	-	-	-
CL10142.Contig1_All	640	25	2.7401	66	3.4231	17	1.8121	17	0.8084	--	--	--	--	--	--	--	--	--	--	--	--	--	--	--	--	--	--	--	--	--	--	-	-	-
CL10142.Contig2_All	265	12	3.1765	12	1.5031	7	1.802	0	0	--	--	--	--	--	--	--	--	--	--	--	--	--	--	--	--	--	--	--	--	--	--	-	-	-
CL10143.Contig1_All	690	14	1.4233	127	6.1096	19	1.8785	32	1.4114	--	--	--	--	--	--	--	--	--	--	--	--	--	--	--	--	--	--	--	--	--	--	-	-	-
CL10143.Contig2_All	235	0	0	0	0	5	1.4515	0	0	--	--	--	--	--	--	--	--	--	--	--	--	--	--	--	--	--	--	--	--	--	--	-	-	-
CL10144.Contig1_All	853	79	6.4967	15	0.5837	29	2.3193	14	0.4995	--	--	--	--	--	--	--	--	--	--	--	--	--	--	--	--	--	--	--	--	--	--	-	-	-
CL10144.Contig2_All	735	34	3.2449	26	1.1742	16	1.485	25	1.0351	--	--	--	--	--	--	--	--	--	--	--	--	--	--	--	--	--	--	--	--	--	--	-	-	-
CL10145.Contig1_All	236	6	1.7834	0	0	8	2.3125	0	0	--	--	--	--	gi|354786431|gb|JN950932.1|	60	5e-06	Mus musculus targeted KO-first, conditional ready, lacZ-tagged mutant allele Akap5:tm1a(KOMP)Wtsi; transgenic	--	--	--	--	--	--	--	--	--	--	--	--	--	--	-	-	-
CL10145.Contig2_All	295	0	0	0	0	2	0.4625	0	0	--	--	--	--	--	--	--	--	--	--	--	--	--	--	--	--	--	--	--	--	--	--	-	-	-
CL10145.Contig3_All	1280	28	1.5345	505	13.0961	70	3.7307	59	1.4028	--	--	--	--	gi|15620668|emb|AL590680.11|	65.9	5e-07	Human DNA sequence from clone RP11-246G15 on chromosome 6, complete sequence	--	--	--	--	--	--	--	--	--	--	--	--	--	--	-	-	-
CL10146.Contig1_All	577	1	0.1216	20	1.1506	7	0.8276	32	1.6878	gi|170595123|ref|XP_001902255.1|	58.2	2e-07	U88 [Brugia malayi]	gi|195444063|ref|XM_002069665.1|	85.7	2e-13	Drosophila willistoni GK11664 (Dwil\GK11664), mRNA	sp|Q54WV0|NFYB_DICDI	79.7	4e-15	Nuclear transcription factor Y subunit beta OS=Dictyostelium discoideum GN=nfyB PE=3 SV=1	YBR112c	51.6	9e-07	COG0457	FOG: TPR repeat	K14972	7e-15	80.5	aga:AgaP_AGAP004734	PAX-interacting protein 1	-	GO:0016740//transferase activity	-
CL10146.Contig2_All	171	3	1.2307	5	0.9706	0	0	1	0.178	--	--	--	--	--	--	--	--	--	--	--	--	--	--	--	--	--	--	--	--	--	--	-	-	-
CL10146.Contig3_All	288	2	0.4871	11	1.2678	12	2.8425	3	0.317	gi|170595123|ref|XP_001902255.1|	20.8	6e-06	U88 [Brugia malayi]	--	--	--	--	--	--	--	--	--	--	--	--	--	--	--	--	--	--	-	-	-
CL10147.Contig1_All	595	58	6.8379	86	4.7978	63	7.2232	6	0.3069	gi|351702358|gb|EHB05277.1|	53.1	9e-06	Zinc finger protein 606 [Heterocephalus glaber]	gi|25896296|emb|AL772328.13|	176	8e-41	Mouse DNA sequence from clone RP23-270A19 on chromosome 4, complete sequence	sp|Q55AX2|DOT1L_DICDI	68.9	7e-12	Histone-lysine N-methyltransferase, H3 lysine-79 specific OS=Dictyostelium discoideum GN=dotA PE=2 SV=2	YLR175w	57.4	2e-08	COG0130	Pseudouridine synthase	K04952	3e-14	78.6	rno:83686	cyclic nucleotide gated channel beta 1	GO:0007602//phototransduction;GO:0045494//photoreceptor cell maintenance;GO:0007608//sensory perception of smell;GO:0051480//cytosolic calcium ion homeostasis	GO:0005223//intracellular cGMP activated cation channel activity	GO:0017071//intracellular cyclic nucleotide activated cation channel complex;GO:0043195//terminal bouton
CL10147.Contig2_All	512	5	0.685	57	3.6954	41	5.4628	22	1.3077	gi|351702358|gb|EHB05277.1|	68.9	1e-10	Zinc finger protein 606 [Heterocephalus glaber]	gi|25896296|emb|AL772328.13|	157	6e-35	Mouse DNA sequence from clone RP23-270A19 on chromosome 4, complete sequence	sp|Q01538|MYT1_HUMAN	59.3	4e-09	Myelin transcription factor 1 OS=Homo sapiens GN=MYT1 PE=1 SV=2	YLR175w	49.7	3e-06	COG0130	Pseudouridine synthase	K04952	9e-10	63.2	rno:83686	cyclic nucleotide gated channel beta 1	GO:0007608//sensory perception of smell;GO:0007601//visual perception;GO:0051480//cytosolic calcium ion homeostasis	GO:0005223//intracellular cGMP activated cation channel activity	GO:0017071//intracellular cyclic nucleotide activated cation channel complex;GO:0043195//terminal bouton
CL10148.Contig1_All	364	12	2.3126	39	3.5565	3	0.5622	16	1.3377	--	--	--	--	--	--	--	--	--	--	--	--	--	--	--	--	--	--	--	--	--	--	-	-	-
CL10148.Contig2_All	292	0	0	0	0	14	3.2708	0	0	--	--	--	--	--	--	--	--	--	--	--	--	--	--	--	--	--	--	--	--	--	--	-	-	-
CL10149.Contig1_All	623	99	11.1471	35	1.8648	87	9.5266	26	1.2701	--	--	--	--	gi|70907935|emb|CR376741.14|	67.9	6e-08	Zebrafish DNA sequence from clone DKEY-114B16 in linkage group 8, complete sequence	--	--	--	--	--	--	--	--	--	--	--	--	--	--	-	-	-
CL10149.Contig2_All	356	51	10.0492	19	1.7716	34	6.5153	13	1.1113	--	--	--	--	gi|124303555|gb|EF042341.1|	69.9	8e-09	Thomomys bottae clone Tbo2 pB1d10 SINE, complete sequence	--	--	--	--	--	--	--	--	--	--	--	--	--	--	-	-	-
CL1015.Contig1_All	478	0	0	6	0.4167	6	0.8563	36	2.292	--	--	--	--	--	--	--	--	--	--	--	--	--	--	--	--	--	--	--	--	--	--	-	-	-
CL1015.Contig2_All	344	2	0.4078	31	2.9913	7	1.3882	20	1.7694	--	--	--	--	--	--	--	--	--	--	--	--	--	--	--	--	--	--	--	--	--	--	-	-	-
CL10150.Contig1_All	233	31	9.3329	17	2.4219	37	10.8331	73	9.5348	gi|119612608|gb|EAW92202.1|	52.4	7e-06	hCG1809684 [Homo sapiens]	--	--	--	--	--	--	--	--	--	--	--	--	--	--	--	--	--	--	-	-	-
CL10150.Contig2_All	187	18	6.7522	11	1.9526	18	6.5665	23	3.7431	--	--	--	--	--	--	--	--	--	--	--	--	--	--	--	--	--	--	--	--	--	--	-	-	-
CL10151.Contig1_All	458	15	2.2974	6	0.4349	7	1.0426	14	0.9303	--	--	--	--	--	--	--	--	--	--	--	--	--	--	--	--	--	--	--	--	--	--	-	-	-
CL10151.Contig2_All	336	8	1.6702	14	1.3831	6	1.2182	28	2.5361	--	--	--	--	gi|96987089|gb|AC183639.2|	67.9	3e-08	Pan troglodytes chromosome X clone PTB-24B10 map human ortholog p11.23, complete sequence	--	--	--	--	--	--	--	--	--	--	--	--	--	--	-	-	-
CL10152.Contig1_All	870	43	3.4671	370	14.117	811	63.5926	1	0.035	--	--	--	--	--	--	--	--	--	--	--	--	--	--	--	--	--	--	--	--	--	--	-	-	-
CL10152.Contig2_All	941	197	14.6855	1307	46.1047	51	3.6973	2	0.0647	--	--	--	--	--	--	--	--	--	--	--	--	--	--	--	--	--	--	--	--	--	--	-	-	-
CL10152.Contig3_All	882	525	41.7545	987	37.1457	38	2.9391	1	0.0345	gi|470419832|ref|XP_004337234.1|	55.1	5e-06	DWNN domain containing protein [Acanthamoeba castellanii str. Neff] >gi|440794050|gb|ELR15221.1| DWNN domain containing protein [Acanthamoeba castellanii str. Neff]	--	--	--	--	sp|Q55FQ0|RU17_DICDI	51.6	2e-06	U1 small nuclear ribonucleoprotein 70 kDa OS=Dictyostelium discoideum GN=snrnp70 PE=3 SV=1	--	--	--	--	--	K11093	2e-06	53.9	spu:575726	U1 small nuclear ribonucleoprotein 70kDa	-	-	-
CL10153.Contig1_All	243	6	1.732	0	0	1	0.2807	0	0	--	--	--	--	--	--	--	--	--	--	--	--	--	--	--	--	--	--	--	--	--	--	-	-	-
CL10153.Contig2_All	186	2	0.7543	4	0.7138	7	2.5674	0	0	--	--	--	--	--	--	--	--	--	--	--	--	--	--	--	--	--	--	--	--	--	--	-	-	-
CL10153.Contig3_All	216	0	0	6	0.9221	8	2.5266	10	1.4089	--	--	--	--	gi|37620358|gb|AC122211.4|	61.9	1e-06	Mus musculus BAC clone RP23-97F18 from chromosome 18, complete sequence	--	--	--	--	--	--	--	--	--	--	--	--	--	--	-	-	-
CL10154.Contig1_All	1351	190	9.8653	461	11.3267	115	5.8069	172	3.8745	gi|443700008|gb|ELT99193.1|	104.4	1e-20	hypothetical protein CAPTEDRAFT_222368 [Capitella teleta]	--	--	--	--	sp|Q6P0D1|ZNT6_DANRE	94	7e-19	Zinc transporter 6 OS=Danio rerio GN=slc30a6 PE=2 SV=1	--	--	--	--	--	K14693	9e-21	102	spu:589887	solute carrier family 30 (zinc transporter), member 6	GO:0006811//ion transport	-	-
CL10154.Contig2_All	242	0	0	6	0.823	8	2.2552	9	1.1318	--	--	--	--	--	--	--	--	--	--	--	--	--	--	--	--	--	--	--	--	--	--	-	-	-
CL10155.Contig1_All	548	2	0.256	20	1.2115	0	0	35	1.9437	--	--	--	--	--	--	--	--	--	--	--	--	--	--	--	--	--	--	--	--	--	--	-	-	-
CL10155.Contig2_All	600	7	0.8184	14	0.7745	10	1.137	10	0.5072	--	--	--	--	--	--	--	--	--	--	--	--	--	--	--	--	--	--	--	--	--	--	-	-	-
CL10156.Contig1_All	1116	128	8.0456	106	3.1528	115	7.0297	156	4.2541	--	--	--	--	gi|11991417|emb|AL442203.12|	61.9	6e-06	Human DNA sequence from clone RP11-12I24 on chromosome 13, complete sequence	--	--	--	--	--	--	--	--	--	--	--	--	--	--	-	-	-
CL10156.Contig2_All	215	2	0.6525	0	0	0	0	0	0	--	--	--	--	--	--	--	--	--	--	--	--	--	--	--	--	--	--	--	--	--	--	-	-	-
CL10157.Contig1_All	506	61	8.4565	22	1.4432	67	9.0329	0	0	--	--	--	--	--	--	--	--	--	--	--	--	--	--	--	--	--	--	--	--	--	--	-	-	-
CL10157.Contig2_All	571	6	0.7371	51	2.9648	20	2.3895	18	0.9594	--	--	--	--	--	--	--	--	--	--	--	--	--	--	--	--	--	--	--	--	--	--	-	-	-
CL10157.Contig3_All	162	0	0	5	1.0245	1	0.4211	3	0.5636	--	--	--	--	--	--	--	--	--	--	--	--	--	--	--	--	--	--	--	--	--	--	-	-	-
CL10158.Contig1_All	2366	289	8.5683	263	3.6898	510	14.7048	788	10.1358	--	--	--	--	gi|108792514|emb|CT573299.7|	71.9	1e-08	Mouse DNA sequence from clone RP23-211C14 on chromosome X, complete sequence	--	--	--	--	--	--	--	--	--	--	--	--	--	--	-	-	-
CL10158.Contig2_All	201	1	0.349	0	0	5	1.697	0	0	--	--	--	--	--	--	--	--	--	--	--	--	--	--	--	--	--	--	--	--	--	--	-	-	-
CL10159.Contig1_All	1079	41	2.6655	41	1.2613	8	0.5058	59	1.6641	gi|443722217|gb|ELU11180.1|	159.5	2e-37	hypothetical protein CAPTEDRAFT_157309 [Capitella teleta]	--	--	--	--	sp|Q3ZBQ4|SNR25_BOVIN	140	6e-33	U11/U12 small nuclear ribonucleoprotein 25 kDa protein OS=Bos taurus GN=SNRNP25 PE=2 SV=2	--	--	--	--	--	K13153	2e-37	157	dre:550385	U11/U12 small nuclear ribonucleoprotein 25 kDa protein	-	-	-
CL10159.Contig2_All	351	4	0.7994	1	0.0946	0	0	0	0	--	--	--	--	--	--	--	--	--	--	--	--	--	--	--	--	--	--	--	--	--	--	-	-	-
CL1016.Contig1_All	360	11	2.1434	14	1.2909	21	3.9794	56	4.734	gi|261331295|emb|CBH14285.1|	57	3e-07	T. brucei spp.-specific protein [Trypanosoma brucei gambiense DAL972]	gi|13446385|emb|AL138918.17|	63.9	5e-07	Human DNA sequence from clone RP1-39J2 on chromosome 6, complete sequence	sp|Q96N68|CR015_HUMAN	56.6	1e-08	Putative uncharacterized protein C18orf15 OS=Homo sapiens GN=C18orf15 PE=5 SV=1	--	--	--	--	--	--	--	--	--	--	-	GO:0005488//binding	-
CL1016.Contig2_All	216	3	0.9743	1	0.1537	3	0.9475	6	0.8454	gi|395742562|ref|XP_003777772.1|	55.5	9e-07	PREDICTED: uncharacterized protein LOC100939189, partial [Pongo abelii]	gi|73853957|gb|AC158150.9|	60	4e-06	Mus musculus chromosome 5, clone RP23-173B13, complete sequence	sp|Q96N68|CR015_HUMAN	49.3	2e-06	Putative uncharacterized protein C18orf15 OS=Homo sapiens GN=C18orf15 PE=5 SV=1	--	--	--	--	--	--	--	--	--	--	-	-	-
CL10160.Contig1_All	292	25	6.0058	33	3.7514	42	9.8123	53	5.5238	--	--	--	--	--	--	--	--	--	--	--	--	--	--	--	--	--	--	--	--	--	--	-	-	-
CL10160.Contig2_All	221	3	0.9522	3	0.4506	12	3.7042	15	2.0656	--	--	--	--	--	--	--	--	--	--	--	--	--	--	--	--	--	--	--	--	--	--	-	-	-
CL10161.Contig1_All	638	5	0.5497	64	3.3298	14	1.497	45	2.1465	--	--	--	--	--	--	--	--	--	--	--	--	--	--	--	--	--	--	--	--	--	--	-	-	-
CL10161.Contig2_All	316	15	3.3298	0	0	9	1.9429	0	0	--	--	--	--	--	--	--	--	--	--	--	--	--	--	--	--	--	--	--	--	--	--	-	-	-
CL10162.Contig1_All	354	0	0	1	0.0938	2	0.3854	1	0.086	gi|443712566|gb|ELU05820.1|	95.1	1e-18	hypothetical protein CAPTEDRAFT_92249 [Capitella teleta]	--	--	--	--	sp|Q5RFA9|PDRG1_PONAB	82.4	2e-16	p53 and DNA damage-regulated protein 1 OS=Pongo abelii GN=PDRG1 PE=2 SV=1	--	--	--	--	--	--	--	--	--	--	-	-	-
CL10162.Contig2_All	1167	87	5.2295	89	2.5315	83	4.8519	137	3.5727	gi|443712566|gb|ELU05820.1|	137.9	9e-31	hypothetical protein CAPTEDRAFT_92249 [Capitella teleta]	gi|294836273|gb|AC240395.3|	69.9	3e-08	Mus musculus BAC clone CH25-59E4 from chromosome 12, complete sequence	sp|Q9NUG6|PDRG1_HUMAN	119	1e-26	p53 and DNA damage-regulated protein 1 OS=Homo sapiens GN=PDRG1 PE=2 SV=2	--	--	--	--	--	--	--	--	--	--	-	-	-
CL10163.Contig1_All	488	3	0.4312	1	0.068	53	7.409	53	3.3052	--	--	--	--	--	--	--	--	--	--	--	--	--	--	--	--	--	--	--	--	--	--	-	-	-
CL10163.Contig2_All	640	40	4.3842	1	0.0519	13	1.3857	72	3.4237	--	--	--	--	--	--	--	--	--	--	--	--	--	--	--	--	--	--	--	--	--	--	-	-	-
CL10164.Contig1_All	2244	50	1.563	142	2.1005	60	1.824	92	1.2477	--	--	--	--	--	--	--	--	--	--	--	--	--	--	--	--	--	--	--	--	--	--	-	-	-
CL10164.Contig2_All	5328	376	4.9504	330	2.0559	329	4.2125	198	1.131	--	--	--	--	--	--	--	--	--	--	--	--	--	--	--	--	--	--	--	--	--	--	-	-	-
CL10165.Contig1_All	191	51	18.7305	28	4.8661	156	55.7181	181	28.8398	--	--	--	--	--	--	--	--	--	--	--	--	--	--	--	--	--	--	--	--	--	--	-	-	-
CL10165.Contig2_All	1896	849	31.411	434	7.5982	743	26.7335	2743	44.0285	--	--	--	--	--	--	--	--	--	--	--	--	--	--	--	--	--	--	--	--	--	--	-	-	-
CL10166.Contig1_All	277	4	1.013	3	0.3595	4	0.9851	1	0.1099	--	--	--	--	gi|15858953|emb|AL590414.4|	65.9	9e-08	Mouse DNA sequence from clone RP23-305K11 on chromosome 2 Contains the 3' end of the Top1 gene for topoisomerase (DNA) I, complete sequence	--	--	--	--	--	--	--	--	--	--	--	--	--	--	-	-	-
CL10166.Contig2_All	252	0	0	3	0.3952	0	0	11	1.3284	--	--	--	--	--	--	--	--	--	--	--	--	--	--	--	--	--	--	--	--	--	--	-	-	-
CL10167.Contig1_All	2458	54	1.5411	225	3.0385	46	1.2767	0	0	--	--	--	--	--	--	--	--	--	--	--	--	--	--	--	--	--	--	--	--	--	--	-	-	-
CL10167.Contig2_All	2957	59	1.3996	293	3.2891	108	2.4916	1	0.0103	--	--	--	--	--	--	--	--	--	--	--	--	--	--	--	--	--	--	--	--	--	--	-	-	-
CL10167.Contig3_All	2228	61	1.9206	1117	16.6417	99	3.0313	8	0.1093	gi|123478778|ref|XP_001322550.1|	68.6	1e-09	hypothetical protein [Trichomonas vaginalis G3] >gi|121905398|gb|EAY10327.1| hypothetical protein TVAG_491850 [Trichomonas vaginalis G3]	--	--	--	--	sp|A2AR02|PPIG_MOUSE	55.1	7e-07	Peptidyl-prolyl cis-trans isomerase G OS=Mus musculus GN=Ppig PE=1 SV=1	--	--	--	--	--	K11367	1e-06	55.8	aag:AaeL_AAEL004716	chromodomain-helicase-DNA-binding protein 1 [EC:3.6.4.12]	-	-	-
CL10168.Contig1_All	839	23	1.923	37	1.4639	20	1.6262	47	1.7048	--	--	--	--	--	--	--	--	--	--	--	--	--	--	--	--	--	--	--	--	--	--	-	-	-
CL10168.Contig2_All	415	31	5.2399	22	1.7597	0	0	30	2.2	--	--	--	--	--	--	--	--	--	--	--	--	--	--	--	--	--	--	--	--	--	--	-	-	-
CL10169.Contig1_All	257	0	0	0	0	6	1.5927	0	0	--	--	--	--	--	--	--	--	--	--	--	--	--	--	--	--	--	--	--	--	--	--	-	-	-
CL10169.Contig2_All	224	0	0	0	0	2	0.6091	0	0	--	--	--	--	--	--	--	--	--	--	--	--	--	--	--	--	--	--	--	--	--	--	-	-	-
CL1017.Contig1_All	840	19	1.5867	101	3.9912	12	0.9746	0	0	--	--	--	--	--	--	--	--	--	--	--	--	--	--	--	--	--	--	--	--	--	--	-	-	-
CL1017.Contig2_All	252	0	0	0	0	19	5.1435	0	0	--	--	--	--	--	--	--	--	--	--	--	--	--	--	--	--	--	--	--	--	--	--	-	-	-
CL10170.Contig1_All	1247	17	0.9563	79	2.1029	28	1.5318	41	1.0006	--	--	--	--	--	--	--	--	--	--	--	--	--	--	--	--	--	--	--	--	--	--	-	-	-
CL10170.Contig2_All	1191	14	0.8246	27	0.7525	21	1.2029	57	1.4565	--	--	--	--	--	--	--	--	--	--	--	--	--	--	--	--	--	--	--	--	--	--	-	-	-
CL10170.Contig3_All	176	0	0	0	0	0	0	0	0	--	--	--	--	--	--	--	--	--	--	--	--	--	--	--	--	--	--	--	--	--	--	-	-	-
CL10171.Contig1_All	850	13	1.0728	33	1.2887	12	0.9631	65	2.3272	gi|405963877|gb|EKC29409.1|	230.7	6e-59	Sphingomyelin phosphodiesterase 4 [Crassostrea gigas]	gi|348541196|ref|XM_003458025.1|	65.9	3e-07	PREDICTED: Oreochromis niloticus sphingomyelin phosphodiesterase 4-like (LOC100706600), mRNA	sp|Q6ZPR5|NSMA3_MOUSE	183	4e-46	Sphingomyelin phosphodiesterase 4 OS=Mus musculus GN=Smpd4 PE=2 SV=2	--	--	--	--	--	K12353	1e-53	210	bfo:BRAFLDRAFT_128365	sphingomyelin phosphodiesterase 4 [EC:3.1.4.12]	GO:0009395//phospholipid catabolic process;GO:0006665//sphingolipid metabolic process	GO:0004620//phospholipase activity;GO:0008081//phosphoric diester hydrolase activity	GO:0016020//membrane;GO:0005783//endoplasmic reticulum;GO:0005794//Golgi apparatus
CL10171.Contig2_All	299	0	0	2	0.222	0	0	0	0	gi|405963877|gb|EKC29409.1|	106.7	3e-22	Sphingomyelin phosphodiesterase 4 [Crassostrea gigas]	gi|348541196|ref|XM_003458025.1|	65.9	1e-07	PREDICTED: Oreochromis niloticus sphingomyelin phosphodiesterase 4-like (LOC100706600), mRNA	sp|Q6PFJ7|NSMA3_DANRE	92	3e-19	Sphingomyelin phosphodiesterase 4 OS=Danio rerio GN=smpd4 PE=2 SV=1	--	--	--	--	--	K12353	9e-19	92	dre:793294	sphingomyelin phosphodiesterase 4 [EC:3.1.4.12]	-	GO:0016787//hydrolase activity	GO:0043231//intracellular membrane-bounded organelle;GO:0044444//cytoplasmic part;GO:0016020//membrane
CL10172.Contig1_All	406	5	0.8639	13	1.0629	7	1.1762	15	1.1244	--	--	--	--	--	--	--	--	--	--	--	--	--	--	--	--	--	--	--	--	--	--	-	-	-
CL10172.Contig2_All	522	4	0.5375	26	1.6533	11	1.4376	16	0.9328	--	--	--	--	--	--	--	--	--	--	--	--	--	--	--	--	--	--	--	--	--	--	-	-	-
CL10172.Contig3_All	151	0	0	3	0.6595	0	0	5	1.0077	--	--	--	--	--	--	--	--	--	--	--	--	--	--	--	--	--	--	--	--	--	--	-	-	-
CL10173.Contig1_All	347	1	0.2022	8	0.7653	6	1.1796	5	0.4385	gi|241576133|ref|XP_002403554.1|	63.2	4e-09	LIN-12 protein, putative [Ixodes scapularis] >gi|215500239|gb|EEC09733.1| LIN-12 protein, putative [Ixodes scapularis]	--	--	--	--	sp|P07207|NOTCH_DROME	175	2e-44	Neurogenic locus Notch protein OS=Drosophila melanogaster GN=N PE=1 SV=3	--	--	--	--	--	K02599	1e-49	194	isc:IscW_ISCW007213	Notch	GO:0030154//cell differentiation;GO:0050793//regulation of developmental process;GO:0007219//Notch signaling pathway;GO:0007275//multicellular organismal development	GO:0004623//phospholipase A2 activity;GO:0016491//oxidoreductase activity;GO:0005509//calcium ion binding;GO:0016740//transferase activity	GO:0016021//integral to membrane
CL10173.Contig2_All	218	0	0	0	0	0	0	0	0	gi|241576133|ref|XP_002403554.1|	52.8	6e-06	LIN-12 protein, putative [Ixodes scapularis] >gi|215500239|gb|EEC09733.1| LIN-12 protein, putative [Ixodes scapularis]	--	--	--	--	sp|P07207|NOTCH_DROME	97.1	8e-21	Neurogenic locus Notch protein OS=Drosophila melanogaster GN=N PE=1 SV=3	--	--	--	--	--	K02599	2e-25	114	isc:IscW_ISCW007213	Notch	GO:0030154//cell differentiation;GO:0050793//regulation of developmental process;GO:0007219//Notch signaling pathway;GO:0007275//multicellular organismal development	GO:0004623//phospholipase A2 activity;GO:0005509//calcium ion binding	GO:0016021//integral to membrane
CL10174.Contig1_All	679	109	11.2608	2	0.0978	440	44.2067	306	13.7151	--	--	--	--	--	--	--	--	--	--	--	--	--	--	--	--	--	--	--	--	--	--	-	-	-
CL10174.Contig2_All	746	224	21.0631	4	0.178	837	76.5406	560	22.8452	--	--	--	--	gi|371920514|dbj|AK397520.1|	61.9	4e-06	Sus scrofa mRNA, clone: SMG010043F10, expressed in submaxillary gland	--	--	--	--	--	--	--	--	--	--	--	--	--	--	-	-	-
CL10175.Contig1_All	1830	78	2.9899	174	3.1561	57	2.1249	218	3.6254	--	--	--	--	gi|52219278|gb|AC115967.11|	63.9	3e-06	Mus musculus chromosome 8, clone RP24-72G22, complete sequence	--	--	--	--	--	--	--	--	--	--	--	--	--	--	-	-	-
CL10175.Contig2_All	236	6	1.7834	0	0	0	0	0	0	--	--	--	--	gi|52219278|gb|AC115967.11|	63.9	3e-07	Mus musculus chromosome 8, clone RP24-72G22, complete sequence	--	--	--	--	--	--	--	--	--	--	--	--	--	--	-	-	-
CL10176.Contig1_All	195	0	0	1	0.1702	3	1.0495	0	0	--	--	--	--	--	--	--	--	--	--	--	--	--	--	--	--	--	--	--	--	--	--	-	-	-
CL10176.Contig2_All	297	7	1.6533	7	0.7823	28	6.4314	45	4.6111	--	--	--	--	--	--	--	--	--	--	--	--	--	--	--	--	--	--	--	--	--	--	-	-	-
CL10177.Contig1_All	1478	0	0	2	0.0449	0	0	0	0	gi|344257659|gb|EGW13763.1|	62.4	7e-08	Salivary glue protein Sgs-4 [Cricetulus griseus]	--	--	--	--	sp|Q17Q32|ENOPH_AEDAE	59.3	2e-08	Enolase-phosphatase E1 OS=Aedes aegypti GN=AAEL000109 PE=3 SV=1	--	--	--	--	--	K09880	8e-08	59.3	aag:AaeL_AAEL000109	enolase-phosphatase E1 [EC:3.1.3.77]	-	-	-
CL10177.Contig2_All	1036	27	1.8282	76	2.4351	29	1.9096	2	0.0588	gi|281207366|gb|EFA81549.1|	65.1	6e-09	calponin domain-containing protein [Polysphondylium pallidum PN500]	--	--	--	--	--	--	--	--	--	--	--	--	--	--	--	--	--	--	-	-	-
CL10178.Contig1_All	263	12	3.2007	25	3.1553	4	1.0376	0	0	--	--	--	--	--	--	--	--	--	--	--	--	--	--	--	--	--	--	--	--	--	--	-	-	-
CL10178.Contig2_All	610	13	1.4949	73	3.9724	24	2.684	0	0	--	--	--	--	--	--	--	--	--	--	--	--	--	--	--	--	--	--	--	--	--	--	-	-	-
CL10178.Contig3_All	150	1	0.4677	9	1.9916	0	0	0	0	--	--	--	--	--	--	--	--	--	--	--	--	--	--	--	--	--	--	--	--	--	--	-	-	-
CL10179.Contig1_All	1687	61	2.5365	182	3.5811	79	3.1946	116	2.0926	--	--	--	--	--	--	--	--	--	--	--	--	--	--	--	--	--	--	--	--	--	--	-	-	-
CL10179.Contig2_All	319	1	0.2199	1	0.1041	1	0.2139	0	0	--	--	--	--	--	--	--	--	--	--	--	--	--	--	--	--	--	--	--	--	--	--	-	-	-
CL1018.Contig10_All	3276	10	0.2141	6	0.0608	30	0.6247	112	1.0404	gi|119351137|gb|ABL63470.1|	1103.6	0	plasma membrane calcium ATPase [Pinctada fucata]	gi|348534207|ref|XM_003454547.1|	167	4e-37	PREDICTED: Oreochromis niloticus plasma membrane calcium-transporting ATPase 2-like, transcript variant 4 (LOC100690326), mRNA	sp|Q16720|AT2B3_HUMAN	1018	0	Plasma membrane calcium-transporting ATPase 3 OS=Homo sapiens GN=ATP2B3 PE=1 SV=3	BS_yloB	219	2e-56	COG0474	Cation transport ATPase	K05850	0	1022	acs:100551522	Ca2+ transporting ATPase, plasma membrane [EC:3.6.3.8]	-	-	-
CL1018.Contig1_All	2745	1	0.0256	2	0.0242	1	0.0249	9	0.0998	gi|119351137|gb|ABL63470.1|	1102.8	0	plasma membrane calcium ATPase [Pinctada fucata]	gi|348534207|ref|XM_003454547.1|	167	4e-37	PREDICTED: Oreochromis niloticus plasma membrane calcium-transporting ATPase 2-like, transcript variant 4 (LOC100690326), mRNA	sp|Q16720|AT2B3_HUMAN	1018	0	Plasma membrane calcium-transporting ATPase 3 OS=Homo sapiens GN=ATP2B3 PE=1 SV=3	BS_yloB	219	2e-56	COG0474	Cation transport ATPase	K05850	0	1022	acs:100551522	Ca2+ transporting ATPase, plasma membrane [EC:3.6.3.8]	-	-	-
CL1018.Contig2_All	1761	1	0.0398	1	0.0188	3	0.1162	2	0.0346	gi|119351137|gb|ABL63470.1|	580.5	1e-163	plasma membrane calcium ATPase [Pinctada fucata]	gi|471369606|ref|XM_004375263.1|	220	2e-53	PREDICTED: Trichechus manatus latirostris ATPase, Ca++ transporting, plasma membrane 4, transcript variant 4 (ATP2B4), mRNA	sp|P58165|AT2B2_OREMO	532	8e-151	Plasma membrane calcium-transporting ATPase 2 (Fragment) OS=Oreochromis mossambicus GN=atp2b2 PE=2 SV=1	MPN209	98.6	3e-20	COG0474	Cation transport ATPase	K05850	3e-153	542	bfo:BRAFLDRAFT_110163	Ca2+ transporting ATPase, plasma membrane [EC:3.6.3.8]	GO:0008152//metabolic process;GO:0006812//cation transport;GO:0030182//neuron differentiation	GO:0015662//ATPase activity, coupled to transmembrane movement of ions, phosphorylative mechanism;GO:0000166//nucleotide binding	GO:0005737//cytoplasm;GO:0016020//membrane
CL1018.Contig3_All	2349	8	0.2389	19	0.2685	12	0.3485	34	0.4405	gi|119351137|gb|ABL63470.1|	926.8	0	plasma membrane calcium ATPase [Pinctada fucata]	gi|426258219|ref|XM_004022665.1|	254	2e-63	PREDICTED: Ovis aries ATPase, Ca++ transporting, plasma membrane 3 (ATP2B3), mRNA	sp|P23220|AT2B1_PIG	828	0	Plasma membrane calcium-transporting ATPase 1 OS=Sus scrofa GN=ATP2B1 PE=2 SV=1	MTH1001	234	5e-61	COG0474	Cation transport ATPase	K05850	0	853	dwi:Dwil_GK13713	Ca2+ transporting ATPase, plasma membrane [EC:3.6.3.8]	GO:0070588//calcium ion transmembrane transport;GO:0006874//cellular calcium ion homeostasis;GO:0006754//ATP biosynthetic process	GO:0005388//calcium-transporting ATPase activity;GO:0046872//metal ion binding;GO:0005524//ATP binding	GO:0016021//integral to membrane;GO:0005886//plasma membrane
CL1018.Contig4_All	3388	78	1.615	50	0.4899	161	3.2418	422	3.7907	gi|119351137|gb|ABL63470.1|	1399	0	plasma membrane calcium ATPase [Pinctada fucata]	gi|449490656|ref|XM_002187528.2|	214	2e-51	PREDICTED: Taeniopygia guttata plasma membrane calcium-transporting ATPase 4-like (LOC100222645), mRNA	sp|Q16720|AT2B3_HUMAN	1287	0	Plasma membrane calcium-transporting ATPase 3 OS=Homo sapiens GN=ATP2B3 PE=1 SV=3	BS_yloB	293	1e-78	COG0474	Cation transport ATPase	K05850	0	1291	acs:100551522	Ca2+ transporting ATPase, plasma membrane [EC:3.6.3.8]	-	GO:0000166//nucleotide binding;GO:0030165//PDZ domain binding	GO:0045121//membrane raft
CL1018.Contig5_All	4484	37	0.5788	72	0.533	39	0.5933	155	1.052	gi|119351137|gb|ABL63470.1|	1531.5	0	plasma membrane calcium ATPase [Pinctada fucata]	gi|426258219|ref|XM_004022665.1|	254	3e-63	PREDICTED: Ovis aries ATPase, Ca++ transporting, plasma membrane 3 (ATP2B3), mRNA	sp|Q16720|AT2B3_HUMAN	1376	0	Plasma membrane calcium-transporting ATPase 3 OS=Homo sapiens GN=ATP2B3 PE=1 SV=3	BS_yloB	297	1e-79	COG0474	Cation transport ATPase	K05850	0	1384	dwi:Dwil_GK13713	Ca2+ transporting ATPase, plasma membrane [EC:3.6.3.8]	GO:0006874//cellular calcium ion homeostasis	GO:0005388//calcium-transporting ATPase activity;GO:0005488//binding	GO:0005886//plasma membrane
CL1018.Contig6_All	2062	0	0	0	0	1	0.0331	1	0.0148	gi|119351137|gb|ABL63470.1|	580.5	1e-163	plasma membrane calcium ATPase [Pinctada fucata]	gi|471369606|ref|XM_004375263.1|	220	2e-53	PREDICTED: Trichechus manatus latirostris ATPase, Ca++ transporting, plasma membrane 4, transcript variant 4 (ATP2B4), mRNA	sp|P58165|AT2B2_OREMO	532	1e-150	Plasma membrane calcium-transporting ATPase 2 (Fragment) OS=Oreochromis mossambicus GN=atp2b2 PE=2 SV=1	MPN209	98.6	4e-20	COG0474	Cation transport ATPase	K05850	3e-153	542	bfo:BRAFLDRAFT_110163	Ca2+ transporting ATPase, plasma membrane [EC:3.6.3.8]	GO:0008152//metabolic process;GO:0006812//cation transport;GO:0030182//neuron differentiation	GO:0015662//ATPase activity, coupled to transmembrane movement of ions, phosphorylative mechanism;GO:0000166//nucleotide binding	GO:0005737//cytoplasm;GO:0016020//membrane
CL1018.Contig7_All	2098	0	0	3	0.0475	4	0.1301	8	0.116	gi|119351137|gb|ABL63470.1|	591.3	7e-167	plasma membrane calcium ATPase [Pinctada fucata]	gi|471369606|ref|XM_004375263.1|	220	2e-53	PREDICTED: Trichechus manatus latirostris ATPase, Ca++ transporting, plasma membrane 4, transcript variant 4 (ATP2B4), mRNA	sp|P58165|AT2B2_OREMO	530	7e-150	Plasma membrane calcium-transporting ATPase 2 (Fragment) OS=Oreochromis mossambicus GN=atp2b2 PE=2 SV=1	MPN209	98.6	4e-20	COG0474	Cation transport ATPase	K05850	5e-153	542	dre:557430	Ca2+ transporting ATPase, plasma membrane [EC:3.6.3.8]	GO:0008152//metabolic process;GO:0006812//cation transport;GO:0030182//neuron differentiation	GO:0015662//ATPase activity, coupled to transmembrane movement of ions, phosphorylative mechanism;GO:0000166//nucleotide binding	GO:0005737//cytoplasm;GO:0016020//membrane
CL1018.Contig8_All	607	4	0.4623	8	0.4375	10	1.1239	19	0.9526	gi|405978156|gb|EKC42567.1|	58.2	3e-07	Plasma membrane calcium-transporting ATPase 3 [Crassostrea gigas]	--	--	--	--	--	--	--	--	--	--	--	--	--	--	--	--	--	--	-	-	-
CL1018.Contig9_All	1482	14	0.6627	19	0.4256	16	0.7365	19	0.3902	gi|119351137|gb|ABL63470.1|	434.1	9e-120	plasma membrane calcium ATPase [Pinctada fucata]	gi|119351136|gb|EF121960.1|	95.6	6e-16	Pinctada fucata plasma membrane calcium ATPase mRNA, complete cds	sp|P58165|AT2B2_OREMO	366	8e-101	Plasma membrane calcium-transporting ATPase 2 (Fragment) OS=Oreochromis mossambicus GN=atp2b2 PE=2 SV=1	MPN209	99	2e-20	COG0474	Cation transport ATPase	K05850	3e-106	386	dre:557430	Ca2+ transporting ATPase, plasma membrane [EC:3.6.3.8]	GO:0008152//metabolic process;GO:0006812//cation transport;GO:0030182//neuron differentiation	GO:0015662//ATPase activity, coupled to transmembrane movement of ions, phosphorylative mechanism;GO:0000166//nucleotide binding	GO:0005737//cytoplasm;GO:0016020//membrane
CL10180.Contig1_All	2701	364	9.4534	503	6.1816	125	3.1571	354	3.9886	gi|156382563|ref|XP_001632622.1|	763.8	0	predicted protein [Nematostella vectensis] >gi|156219681|gb|EDO40559.1| predicted protein [Nematostella vectensis]	gi|56309271|emb|CR732689.2|	163	6e-36	Tetraodon nigroviridis full-length cDNA	sp|O62742|NLTP_RABIT	724	0	Non-specific lipid-transfer protein OS=Oryctolagus cuniculus GN=SCP2 PE=1 SV=1	MK1378	232	2e-60	COG0183	Acetyl-CoA acetyltransferase	K08764	0	763	nve:NEMVE_v1g207642	sterol carrier protein 2 [EC:2.3.1.176]	GO:0006470//protein dephosphorylation;GO:0007031//peroxisome organization;GO:0006637//acyl-CoA metabolic process;GO:0006869//lipid transport	GO:0032934//sterol binding;GO:0050632//propionyl-CoA C2-trimethyltridecanoyltransferase activity;GO:0033814//propanoyl-CoA C-acyltransferase activity;GO:0046872//metal ion binding;GO:0005102//receptor binding;GO:0008420//CTD phosphatase activity	GO:0043234//protein complex;GO:0005777//peroxisome;GO:0005739//mitochondrion;GO:0005634//nucleus
CL10180.Contig2_All	593	0	0	0	0	0	0	0	0	gi|443724884|gb|ELU12685.1|	223	6e-57	hypothetical protein CAPTEDRAFT_179150 [Capitella teleta]	gi|295852779|ref|XM_002734781.2|	73.8	9e-10	PREDICTED: Saccoglossus kowalevskii sterol carrier protein 2 isoform 1 proprotein-like (LOC100368127), mRNA	sp|O62742|NLTP_RABIT	198	8e-51	Non-specific lipid-transfer protein OS=Oryctolagus cuniculus GN=SCP2 PE=1 SV=1	APE0929	70.9	1e-12	COG0183	Acetyl-CoA acetyltransferase	K08764	2e-55	215	bfo:BRAFLDRAFT_99780	sterol carrier protein 2 [EC:2.3.1.176]	GO:0008152//metabolic process	GO:0032934//sterol binding;GO:0016747//transferase activity, transferring acyl groups other than amino-acyl groups	-
CL10180.Contig3_All	731	2	0.1919	0	0	25	2.3331	0	0	gi|345478896|ref|XP_001607735.2|	362.8	8e-99	PREDICTED: non-specific lipid-transfer protein-like [Nasonia vitripennis]	gi|56309271|emb|CR732689.2|	163	1e-36	Tetraodon nigroviridis full-length cDNA	sp|O62742|NLTP_RABIT	340	2e-93	Non-specific lipid-transfer protein OS=Oryctolagus cuniculus GN=SCP2 PE=1 SV=1	MTH793	177	2e-44	COG0183	Acetyl-CoA acetyltransferase	K08764	1e-99	362	nvi:100123951	sterol carrier protein 2 [EC:2.3.1.176]	GO:0008152//metabolic process	GO:0032934//sterol binding;GO:0016747//transferase activity, transferring acyl groups other than amino-acyl groups	-
CL10180.Contig4_All	412	2	0.3405	0	0	6	0.9935	0	0	gi|348531732|ref|XP_003453362.1|	201.1	1e-50	PREDICTED: non-specific lipid-transfer protein-like [Oreochromis niloticus]	gi|56309271|emb|CR732689.2|	163	8e-37	Tetraodon nigroviridis full-length cDNA	sp|O62742|NLTP_RABIT	192	2e-49	Non-specific lipid-transfer protein OS=Oryctolagus cuniculus GN=SCP2 PE=1 SV=1	MTH793	114	5e-26	COG0183	Acetyl-CoA acetyltransferase	K08764	3e-51	199	nvi:100123951	sterol carrier protein 2 [EC:2.3.1.176]	GO:0008152//metabolic process	GO:0032934//sterol binding;GO:0033814//propanoyl-CoA C-acyltransferase activity	-
CL10180.Contig5_All	915	1	0.0767	0	0	101	7.5302	0	0	gi|405966001|gb|EKC31331.1|	146.7	1e-33	Non-specific lipid-transfer protein [Crassostrea gigas]	gi|148230405|ref|NM_001094555.1|	73.8	1e-09	Xenopus laevis sterol carrier protein 2 (scp2), mRNA	sp|P32020|NLTP_MOUSE	141	2e-33	Non-specific lipid-transfer protein OS=Mus musculus GN=Scp2 PE=1 SV=3	--	--	--	--	--	K08764	7e-34	144	nve:NEMVE_v1g207642	sterol carrier protein 2 [EC:2.3.1.176]	GO:0006470//protein dephosphorylation;GO:0007031//peroxisome organization;GO:0006637//acyl-CoA metabolic process;GO:0006869//lipid transport	GO:0032934//sterol binding;GO:0050632//propionyl-CoA C2-trimethyltridecanoyltransferase activity;GO:0033814//propanoyl-CoA C-acyltransferase activity;GO:0046872//metal ion binding;GO:0005102//receptor binding;GO:0008420//CTD phosphatase activity	GO:0043234//protein complex;GO:0005777//peroxisome;GO:0005739//mitochondrion;GO:0005634//nucleus
CL10181.Contig1_All	1941	4	0.1446	2	0.0342	33	1.1598	13	0.2038	gi|395533695|ref|XP_003768890.1|	261.2	1e-67	PREDICTED: acetylcholinesterase [Sarcophilus harrisii]	--	--	--	--	sp|Q8I034|EST5A_FELCA	254	5e-67	Carboxylesterase 5A OS=Felis catus GN=CES5A PE=1 SV=1	DR2626	189	2e-47	COG2272	Carboxylesterase type B	K03927	5e-66	253	bta:505928	carboxylesterase 2 [EC:3.1.1.1 3.1.1.84 3.1.1.56]	GO:0071704;GO:0044260;GO:0048468//cell development;GO:0042133//neurotransmitter metabolic process;GO:0044238//primary metabolic process;GO:0016043//cellular component organization;GO:0050794//regulation of cellular process;GO:0007399//nervous system development;GO:0044249//cellular biosynthetic process	GO:0005515//protein binding;GO:0052689	GO:0016020//membrane;GO:0043231//intracellular membrane-bounded organelle;GO:0005576//extracellular region;GO:0044444//cytoplasmic part;GO:0045202//synapse
CL10181.Contig2_All	1280	5	0.274	30	0.778	11	0.5863	97	2.3063	gi|395533695|ref|XP_003768890.1|	85.9	5e-15	PREDICTED: acetylcholinesterase [Sarcophilus harrisii]	--	--	--	--	sp|Q29499|ACES_RABIT	82.8	2e-15	Acetylcholinesterase (Fragment) OS=Oryctolagus cuniculus GN=ACHE PE=2 SV=1	--	--	--	--	--	K01049	1e-15	85.1	mdo:100017989	acetylcholinesterase [EC:3.1.1.7]	GO:0042133//neurotransmitter metabolic process;GO:0071704;GO:0044238//primary metabolic process;GO:0044260;GO:0010975//regulation of neuron projection development;GO:0009058//biosynthetic process;GO:0048812//neuron projection morphogenesis;GO:0048667//cell morphogenesis involved in neuron differentiation;GO:0010769//regulation of cell morphogenesis involved in differentiation	GO:0016787//hydrolase activity;GO:0005515//protein binding	GO:0043231//intracellular membrane-bounded organelle;GO:0045202//synapse;GO:0044444//cytoplasmic part;GO:0016020//membrane
CL10181.Contig3_All	1975	5	0.1776	8	0.1345	7	0.2418	28	0.4315	gi|344255125|gb|EGW11229.1|	261.9	9e-68	Liver carboxylesterase [Cricetulus griseus]	--	--	--	--	sp|Q8I034|EST5A_FELCA	258	3e-68	Carboxylesterase 5A OS=Felis catus GN=CES5A PE=1 SV=1	DR2626	187	6e-47	COG2272	Carboxylesterase type B	K03927	1e-66	254	bta:505928	carboxylesterase 2 [EC:3.1.1.1 3.1.1.84 3.1.1.56]	-	GO:0052689	-
CL10182.Contig1_All	941	40	2.9818	42	1.4816	23	1.6674	98	3.1694	--	--	--	--	--	--	--	--	--	--	--	--	--	--	--	--	--	--	--	--	--	--	-	-	-
CL10182.Contig2_All	2826	187	4.6418	209	2.4549	252	6.0832	802	8.6367	--	--	--	--	--	--	--	--	--	--	--	--	--	--	--	--	--	--	--	--	--	--	-	-	-
CL10183.Contig1_All	1382	110	5.5834	159	3.819	117	5.7754	282	6.2099	--	--	--	--	--	--	--	--	--	--	--	--	--	--	--	--	--	--	--	--	--	--	-	-	-
CL10183.Contig2_All	425	0	0	0	0	0	0	0	0	--	--	--	--	--	--	--	--	--	--	--	--	--	--	--	--	--	--	--	--	--	--	-	-	-
CL10184.Contig1_All	318	2	0.4412	3	0.3132	15	3.2179	4	0.3828	gi|156401109|ref|XP_001639134.1|	52.8	5e-06	predicted protein [Nematostella vectensis] >gi|156226260|gb|EDO47071.1| predicted protein [Nematostella vectensis]	--	--	--	--	--	--	--	--	--	--	--	--	--	--	--	--	--	--	-	-	-
CL10184.Contig2_All	150	2	0.9353	0	0	2	0.9096	2	0.4058	--	--	--	--	--	--	--	--	--	--	--	--	--	--	--	--	--	--	--	--	--	--	-	-	-
CL10185.Contig1_All	3759	76	1.4183	125	1.1038	86	1.5607	73	0.591	gi|261333820|emb|CBH16815.1|	68.6	3e-09	hypothetical protein, conserved, (fragment) [Trypanosoma brucei gambiense DAL972]	gi|21592302|gb|AF052006.2|	83.8	6e-12	Dictyostelium discoideum C-module-binding factor (cbfA) gene, complete cds	sp|Q9NZW4|DSPP_HUMAN	154	1e-36	Dentin sialophosphoprotein OS=Homo sapiens GN=DSPP PE=1 SV=2	SPAC140.02	89.4	4e-17	COG0724	RNA-binding proteins (RRM domain)	K13171	7e-33	144	phu:Phum_PHUM150090	serine/arginine repetitive matrix protein 1	-	-	-
CL10185.Contig2_All	6758	1250	12.9749	2046	10.0496	1969	19.8762	1243	5.5976	gi|261333815|emb|CBH16810.1|	72	5e-10	hypothetical protein, conserved, (fragment) [Trypanosoma brucei gambiense DAL972]	gi|21592302|gb|AF052006.2|	79.8	2e-10	Dictyostelium discoideum C-module-binding factor (cbfA) gene, complete cds	sp|Q9NZW4|DSPP_HUMAN	197	3e-49	Dentin sialophosphoprotein OS=Homo sapiens GN=DSPP PE=1 SV=2	SPAC140.02	91.3	2e-17	COG0724	RNA-binding proteins (RRM domain)	K13172	3e-53	131	hmg:100205341	serine/arginine repetitive matrix protein 2	-	-	-
CL10185.Contig3_All	249	0	0	1	0.1333	8	2.1918	0	0	--	--	--	--	--	--	--	--	--	--	--	--	--	--	--	--	--	--	--	--	--	--	-	-	-
CL10185.Contig4_All	195	8	2.8779	38	6.4686	17	5.9473	17	2.6531	--	--	--	--	gi|68533446|gb|AC154324.2|	61.9	1e-06	Mus musculus BAC clone RP24-494E12 from chromosome 14, complete sequence	--	--	--	--	--	--	--	--	--	--	--	--	--	--	-	-	-
CL10186.Contig1_All	207	0	0	0	0	16	5.273	0	0	--	--	--	--	gi|295789192|gb|AC240566.3|	99.6	5e-18	Mus musculus BAC clone RP24-244E3 from chromosome y, complete sequence	sp|Q9HC52|CBX8_HUMAN	47.4	7e-06	Chromobox protein homolog 8 OS=Homo sapiens GN=CBX8 PE=1 SV=3	--	--	--	--	--	K04951	9e-06	48.9	dre:568123	cyclic nucleotide gated channel alpha 4	-	-	-
CL10186.Contig2_All	179	6	2.3513	3	0.5563	9	3.43	5	0.8501	--	--	--	--	gi|219521937|gb|AC171127.2|	61.9	9e-07	Helobdella robusta clone CH306-1A1, complete sequence	--	--	--	--	--	--	--	--	--	--	--	--	--	--	-	-	-
CL10186.Contig3_All	1141	156	9.5907	368	10.7059	174	10.4032	82	2.1871	--	--	--	--	gi|468849193|gb|GAGG010654876.1|	67.9	1e-07	TSA: Anolis carolinensis k36:9015391 transcribed RNA sequence	--	--	--	--	--	--	--	--	--	--	--	--	--	--	-	-	-
CL10187.Contig1_All	1295	13	0.7042	10	0.2563	32	1.6857	49	1.1515	--	--	--	--	--	--	--	--	--	--	--	--	--	--	--	--	--	--	--	--	--	--	-	-	-
CL10187.Contig2_All	3990	127	2.2328	149	1.2396	188	3.2143	853	6.5061	gi|66816797|gb|AAY56756.1|	47.4	2e-12	reverse transcriptase SR3-right [Schistosoma mansoni]	--	--	--	--	--	--	--	--	--	--	--	--	--	--	--	--	--	--	-	-	-
CL10187.Contig3_All	215	0	0	0	0	10	3.173	17	2.4063	--	--	--	--	--	--	--	--	--	--	--	--	--	--	--	--	--	--	--	--	--	--	-	-	-
CL10188.Contig1_All	447	19	2.9817	18	1.3367	29	4.4258	3	0.2042	gi|156314113|ref|XP_001617881.1|	53.5	3e-06	hypothetical protein NEMVEDRAFT_v1g49598 [Nematostella vectensis] >gi|156196283|gb|EDO25781.1| predicted protein [Nematostella vectensis]	--	--	--	--	--	--	--	--	--	--	--	--	--	--	--	--	--	--	-	-	-
CL10188.Contig2_All	471	59	8.7871	233	16.4208	38	5.5039	36	2.3261	gi|357626608|gb|EHJ76642.1|	52.4	7e-06	hypothetical protein KGM_07544 [Danaus plexippus]	--	--	--	--	--	--	--	--	--	--	--	--	--	--	--	--	--	--	-	-	-
CL10188.Contig3_All	288	13	3.1664	54	6.2239	16	3.7899	3	0.317	--	--	--	--	--	--	--	--	--	--	--	--	--	--	--	--	--	--	--	--	--	--	-	-	-
CL10188.Contig4_All	213	5	1.6467	0	0	6	1.9217	0	0	--	--	--	--	--	--	--	--	--	--	--	--	--	--	--	--	--	--	--	--	--	--	-	-	-
CL10188.Contig5_All	152	2	0.923	8	1.7471	3	1.3464	1	0.2002	--	--	--	--	--	--	--	--	--	--	--	--	--	--	--	--	--	--	--	--	--	--	-	-	-
CL10189.Contig1_All	330	1	0.2126	1	0.1006	2	0.4134	1	0.0922	gi|405960185|gb|EKC26127.1|	112.8	4e-24	Coiled-coil domain-containing protein MTMR15 [Crassostrea gigas]	--	--	--	--	sp|Q9Y2M0|FAN1_HUMAN	96.3	1e-20	Fanconi-associated nuclease 1 OS=Homo sapiens GN=FAN1 PE=1 SV=4	--	--	--	--	--	K15363	1e-20	98.2	mcc:713125	fanconi-associated nuclease 1	GO:0016477//cell migration;GO:0033683//nucleotide-excision repair, DNA incision;GO:0051017//actin filament bundle assembly;GO:0000724//double-strand break repair via homologous recombination;GO:0008283//cell proliferation	GO:0008409//5'-3' exonuclease activity;GO:0008144//drug binding;GO:0051015//actin filament binding;GO:0043130//ubiquitin binding;GO:0017108//5'-flap endonuclease activity;GO:0000287//magnesium ion binding	GO:0030175//filopodium;GO:0071437//invadopodium;GO:0001725//stress fiber;GO:0005634//nucleus
CL10189.Contig2_All	2571	17	0.4638	58	0.7488	53	1.4063	235	2.7817	gi|405960185|gb|EKC26127.1|	130.6	4e-28	Coiled-coil domain-containing protein MTMR15 [Crassostrea gigas]	--	--	--	--	sp|Q1LWH4|FAN1_DANRE	442	2e-123	Fanconi-associated nuclease 1 OS=Danio rerio GN=fan1 PE=2 SV=2	--	--	--	--	--	K15363	6e-123	442	dre:565458	fanconi-associated nuclease 1	GO:0006281//DNA repair	GO:0004527//exonuclease activity	-
CL10189.Contig3_All	3522	205	4.083	233	2.196	141	2.7311	422	3.6464	gi|405960185|gb|EKC26127.1|	664.1	0	Coiled-coil domain-containing protein MTMR15 [Crassostrea gigas]	--	--	--	--	sp|Q1LWH4|FAN1_DANRE	550	6e-156	Fanconi-associated nuclease 1 OS=Danio rerio GN=fan1 PE=2 SV=2	--	--	--	--	--	K15363	1e-155	551	dre:565458	fanconi-associated nuclease 1	GO:0006974//response to DNA damage stimulus	GO:0004518//nuclease activity	-
CL1019.Contig1_All	1478	347	16.469	437	9.8145	298	13.7546	74	1.5237	gi|291237487|ref|XP_002738655.1|	68.2	1e-09	PREDICTED: twinstar-like [Saccoglossus kowalevskii]	gi|309949289|emb|CU469168.7|	61.9	8e-06	Pig DNA sequence from clone CH242-520P3 on chromosome X, complete sequence	sp|P45594|CADF_DROME	60.1	1e-08	Cofilin/actin-depolymerizing factor homolog OS=Drosophila melanogaster GN=tsr PE=2 SV=1	--	--	--	--	--	K05765	2e-09	64.3	nve:NEMVE_v1g236760	cofilin	-	-	-
CL1019.Contig2_All	152	1	0.4615	0	0	4	1.7952	1	0.2002	--	--	--	--	--	--	--	--	--	--	--	--	--	--	--	--	--	--	--	--	--	--	-	-	-
CL10190.Contig1_All	173	0	0	16	3.07	0	0	0	0	--	--	--	--	gi|113734226|emb|CR352234.11|	60	3e-06	Zebrafish DNA sequence from clone DKEY-93L1 in linkage group 23, complete sequence	--	--	--	--	--	--	--	--	--	--	--	--	--	--	-	-	-
CL10190.Contig2_All	169	2	0.8301	26	5.1068	1	0.4037	0	0	--	--	--	--	gi|52346355|gb|AC112979.9|	60	3e-06	Mus musculus chromosome 3, clone RP24-530C22, complete sequence	--	--	--	--	--	--	--	--	--	--	--	--	--	--	-	-	-
CL10191.Contig1_All	5415	520	6.7362	870	5.3331	515	6.488	1917	10.7738	--	--	--	--	--	--	--	--	--	--	--	--	--	--	--	--	--	--	--	--	--	--	-	-	-
CL10191.Contig2_All	675	0	0	0	0	1	0.1011	3	0.1353	--	--	--	--	--	--	--	--	--	--	--	--	--	--	--	--	--	--	--	--	--	--	-	-	-
CL10191.Contig3_All	233	3	0.9032	12	1.7096	3	0.8784	40	5.2246	--	--	--	--	--	--	--	--	--	--	--	--	--	--	--	--	--	--	--	--	--	--	-	-	-
CL10192.Contig1_All	342	16	3.2818	0	0	0	0	0	0	gi|405964935|gb|EKC30373.1|	70.5	2e-11	hypothetical protein CGI_10019787 [Crassostrea gigas]	--	--	--	--	--	--	--	--	--	--	--	--	--	--	--	--	--	--	-	-	-
CL10192.Contig2_All	544	4	0.5158	0	0	0	0	0	0	gi|405964935|gb|EKC30373.1|	169.9	5e-41	hypothetical protein CGI_10019787 [Crassostrea gigas]	--	--	--	--	--	--	--	--	--	--	--	--	--	--	--	--	--	--	-	-	-
CL10193.Contig1_All	2077	31	1.047	85	1.3584	22	0.7226	186	2.7254	gi|56283929|ref|NP_523475.3|	68.6	1e-09	salivary gland secretion 1 [Drosophila melanogaster] >gi|55380421|gb|AAF50957.4| salivary gland secretion 1 [Drosophila melanogaster]	gi|470290375|ref|XM_004343065.1|	65.9	7e-07	Capsaspora owczarzaki ATCC 30864 predicted protein (CAOG_07256) mRNA, complete cds	sp|P98088|MUC5A_HUMAN	56.2	3e-07	Mucin-5AC (Fragments) OS=Homo sapiens GN=MUC5AC PE=1 SV=3	--	--	--	--	--	K13908	8e-07	56.6	bta:789503	mucin-5B	GO:0044237//cellular metabolic process;GO:0044238//primary metabolic process	GO:0003824//catalytic activity	-
CL10193.Contig2_All	2050	61	2.0873	33	0.5343	73	2.4293	55	0.8165	gi|56283929|ref|NP_523475.3|	70.9	3e-10	salivary gland secretion 1 [Drosophila melanogaster] >gi|55380421|gb|AAF50957.4| salivary gland secretion 1 [Drosophila melanogaster]	gi|470290375|ref|XM_004343065.1|	63.9	3e-06	Capsaspora owczarzaki ATCC 30864 predicted protein (CAOG_07256) mRNA, complete cds	sp|P98088|MUC5A_HUMAN	54.7	8e-07	Mucin-5AC (Fragments) OS=Homo sapiens GN=MUC5AC PE=1 SV=3	--	--	--	--	--	K13172	2e-06	55.1	mdo:100018249	serine/arginine repetitive matrix protein 2	GO:0044237//cellular metabolic process;GO:0044238//primary metabolic process	GO:0003824//catalytic activity	-
CL10194.Contig1_All	181	0	0	0	0	18	6.7842	0	0	--	--	--	--	--	--	--	--	--	--	--	--	--	--	--	--	--	--	--	--	--	--	-	-	-
CL10194.Contig2_All	835	83	6.9728	76	3.0212	60	4.902	69	2.5148	--	--	--	--	--	--	--	--	--	--	--	--	--	--	--	--	--	--	--	--	--	--	-	-	-
CL10195.Contig1_All	464	12	1.8142	16	1.1446	24	3.5286	74	4.8536	--	--	--	--	--	--	--	--	--	--	--	--	--	--	--	--	--	--	--	--	--	--	-	-	-
CL10195.Contig2_All	1628	96	4.1365	97	1.9778	64	2.6818	277	5.1781	gi|443724076|gb|ELU12239.1|	188.3	1e-45	hypothetical protein CAPTEDRAFT_155923 [Capitella teleta]	--	--	--	--	sp|Q9CR24|NUDT8_MOUSE	146	1e-34	Nucleoside diphosphate-linked moiety X motif 8, mitochondrial OS=Mus musculus GN=Nudt8 PE=1 SV=1	mll2727	85.5	2e-16	COG0494	NTP pyrophosphohydrolases including oxidative damage repair enzymes	K01529	4e-34	146	mmu:66387	[EC:3.6.1.-]	-	-	GO:0005739//mitochondrion
CL10196.Contig1_All	1299	1	0.054	243	6.2095	104	5.4617	369	8.645	--	--	--	--	gi|321399788|emb|FR796426.1|	75.8	5e-10	Leishmania major strain Friedlin complete genome, chromosome 30	--	--	--	--	--	--	--	--	--	--	--	--	--	--	-	-	-
CL10196.Contig2_All	603	150	17.4497	49	2.6974	9	1.0182	352	17.7653	--	--	--	--	gi|399219765|emb|HE971880.1|	61.9	3e-06	Terpsiphone corvina microsatellite DNA locus Tcor-132, isolate 42, clone 37_F11	--	--	--	--	--	--	--	--	--	--	--	--	--	--	-	-	-
CL10196.Contig3_All	2768	419	10.6184	381	4.569	226	5.5699	184	2.023	--	--	--	--	gi|321399788|emb|FR796426.1|	75.8	1e-09	Leishmania major strain Friedlin complete genome, chromosome 30	--	--	--	--	--	--	--	--	--	--	--	--	--	--	-	-	-
CL10197.Contig1_All	452	20	3.1039	23	1.6891	0	0	11	0.7406	gi|12597214|dbj|BAB21511.1|	52.8	5e-06	TRAS3 [Bombyx mori]	--	--	--	--	--	--	--	--	--	--	--	--	--	--	--	--	--	--	-	-	-
CL10197.Contig2_All	590	16	1.9023	21	1.1815	26	3.0063	18	0.9285	--	--	--	--	--	--	--	--	--	--	--	--	--	--	--	--	--	--	--	--	--	--	-	-	-
CL10197.Contig3_All	315	5	1.1135	7	0.7376	5	1.0828	1	0.0966	--	--	--	--	--	--	--	--	--	--	--	--	--	--	--	--	--	--	--	--	--	--	-	-	-
CL10197.Contig4_All	156	5	2.2483	8	1.7023	2	0.8746	0	0	--	--	--	--	--	--	--	--	--	--	--	--	--	--	--	--	--	--	--	--	--	--	-	-	-
CL10197.Contig5_All	183	1	0.3833	12	2.1767	0	0	0	0	--	--	--	--	--	--	--	--	--	--	--	--	--	--	--	--	--	--	--	--	--	--	-	-	-
CL10197.Contig6_All	285	6	1.4768	11	1.2812	3	0.7181	0	0	--	--	--	--	--	--	--	--	--	--	--	--	--	--	--	--	--	--	--	--	--	--	-	-	-
CL10198.Contig1_All	833	18	1.5158	78	3.1082	56	4.5861	92	3.3612	--	--	--	--	--	--	--	--	--	--	--	--	--	--	--	--	--	--	--	--	--	--	-	-	-
CL10198.Contig2_All	263	0	0	0	0	4	1.0376	0	0	--	--	--	--	--	--	--	--	--	--	--	--	--	--	--	--	--	--	--	--	--	--	-	-	-
CL10199.Contig1_All	655	3	0.3213	4	0.2027	31	3.2287	66	3.0665	--	--	--	--	--	--	--	--	--	--	--	--	--	--	--	--	--	--	--	--	--	--	-	-	-
CL10199.Contig2_All	153	0	0	0	0	4	1.7835	0	0	--	--	--	--	--	--	--	--	--	--	--	--	--	--	--	--	--	--	--	--	--	--	-	-	-
CL102.Contig1_All	323	1	0.2172	1	0.1028	3	0.6336	8	0.7538	--	--	--	--	--	--	--	--	--	--	--	--	--	--	--	--	--	--	--	--	--	--	-	-	-
CL102.Contig2_All	183	0	0	7	1.2697	0	0	7	1.1641	gi|67625701|tpe|CAJ00236.1|	52.8	6e-06	TPA: endonuclease-reverse transcriptase [Schistosoma mansoni]	--	--	--	--	--	--	--	--	--	--	--	--	--	--	--	--	--	--	-	-	-
CL1020.Contig1_All	1060	12	0.7941	41	1.2839	17	1.0941	72	2.0672	gi|443726783|gb|ELU13842.1|	286.6	1e-75	hypothetical protein CAPTEDRAFT_153615 [Capitella teleta]	gi|432857248|ref|XM_004068554.1|	63.9	1e-06	PREDICTED: Oryzias latipes fibroleukin-like (LOC101171157), mRNA	sp|O95841|ANGL1_HUMAN	187	3e-47	Angiopoietin-related protein 1 OS=Homo sapiens GN=ANGPTL1 PE=2 SV=1	--	--	--	--	--	K10104	5e-45	182	nve:NEMVE_v1g90597	ficolin	-	-	GO:0005615//extracellular space
CL1020.Contig2_All	184	5	1.9062	1	0.1804	0	0	1	0.1654	--	--	--	--	--	--	--	--	--	--	--	--	--	--	--	--	--	--	--	--	--	--	-	-	-
CL10200.Contig1_All	768	64	5.8456	242	10.4596	298	26.4704	637	25.2421	gi|22758902|gb|AAN05610.1|	24.3	2e-67	ribosomal protein L12 [Argopecten irradians]	gi|262401300|gb|FJ774832.1|	119	2e-23	Scylla paramamosain ribosomal protein L12 mRNA, complete cds	sp|P30050|RL12_HUMAN	230	3e-61	60S ribosomal protein L12 OS=Homo sapiens GN=RPL12 PE=1 SV=1	SPCC31H12.04c	219	6e-58	COG0080	Ribosomal protein L11	K02870	6e-66	250	isc:IscW_ISCW004058	large subunit ribosomal protein L12e	GO:0006412//translation	GO:0003735//structural constituent of ribosome	GO:0005840//ribosome
CL10200.Contig2_All	713	2454	241.434	1667	77.6078	977	93.4781	6004	256.27	gi|22758902|gb|AAN05610.1|	275	2e-72	ribosomal protein L12 [Argopecten irradians]	gi|395506168|ref|XM_003757360.1|	117	8e-23	PREDICTED: Sarcophilus harrisii uncharacterized LOC100917551 (LOC100917551), mRNA	sp|P30050|RL12_HUMAN	249	4e-66	60S ribosomal protein L12 OS=Homo sapiens GN=RPL12 PE=1 SV=1	SPCC31H12.04c	239	3e-63	COG0080	Ribosomal protein L11	K02870	1e-70	266	isc:IscW_ISCW004058	large subunit ribosomal protein L12e	GO:0006412//translation	GO:0003735//structural constituent of ribosome	GO:0005840//ribosome
CL10201.Contig1_All	734	41	3.9183	89	4.0249	35	3.2529	53	2.1975	--	--	--	--	--	--	--	--	--	--	--	--	--	--	--	--	--	--	--	--	--	--	-	-	-
CL10201.Contig2_All	227	0	0	0	0	2	0.601	0	0	--	--	--	--	--	--	--	--	--	--	--	--	--	--	--	--	--	--	--	--	--	--	-	-	-
CL10201.Contig3_All	195	0	0	0	0	2	0.6997	0	0	--	--	--	--	--	--	--	--	--	--	--	--	--	--	--	--	--	--	--	--	--	--	-	-	-
CL10202.Contig1_All	417	8	1.3458	5	0.398	12	1.9631	14	1.0217	--	--	--	--	--	--	--	--	--	--	--	--	--	--	--	--	--	--	--	--	--	--	-	-	-
CL10202.Contig2_All	331	5	1.0596	8	0.8023	5	1.0305	18	1.655	--	--	--	--	--	--	--	--	--	--	--	--	--	--	--	--	--	--	--	--	--	--	-	-	-
CL10203.Contig1_All	858	11	0.8993	26	1.0059	4	0.318	15	0.532	gi|443702589|gb|ELU00545.1|	152.1	3e-35	hypothetical protein CAPTEDRAFT_162182 [Capitella teleta]	--	--	--	--	sp|P54804|GALC_CANFA	104	2e-22	Galactocerebrosidase OS=Canis familiaris GN=GALC PE=1 SV=1	--	--	--	--	--	K01202	1e-23	110	ssc:100156917	galactosylceramidase [EC:3.2.1.46]	-	-	-
CL10203.Contig2_All	2370	163	4.8245	173	2.423	167	4.807	85	1.0915	gi|443702589|gb|ELU00545.1|	151.8	1e-34	hypothetical protein CAPTEDRAFT_162182 [Capitella teleta]	gi|213513216|ref|NM_001140260.1|	83.8	4e-12	Salmo salar Galactocerebrosidase (galc), mRNA	sp|Q498K0|GALC_XENLA	626	6e-179	Galactocerebrosidase OS=Xenopus laevis GN=galc PE=2 SV=2	--	--	--	--	--	K01202	2e-176	620	xtr:779723	galactosylceramidase [EC:3.2.1.46]	GO:0044238//primary metabolic process	GO:0016798//hydrolase activity, acting on glycosyl bonds	-
CL10204.Contig1_All	543	15	1.9378	39	2.3841	36	4.5228	15	0.8407	--	--	--	--	--	--	--	--	--	--	--	--	--	--	--	--	--	--	--	--	--	--	-	-	-
CL10204.Contig2_All	237	0	0	6	0.8404	4	1.1514	1	0.1284	--	--	--	--	--	--	--	--	--	--	--	--	--	--	--	--	--	--	--	--	--	--	-	-	-
CL10205.Contig1_All	455	33	5.0876	7	0.5107	27	4.0482	31	2.0735	--	--	--	--	--	--	--	--	--	--	--	--	--	--	--	--	--	--	--	--	--	--	-	-	-
CL10205.Contig2_All	964	48	3.4928	15	0.5165	86	6.0859	75	2.3677	--	--	--	--	--	--	--	--	--	--	--	--	--	--	--	--	--	--	--	--	--	--	-	-	-
CL10205.Contig3_All	417	3	0.5047	20	1.592	4	0.6544	26	1.8975	--	--	--	--	--	--	--	--	--	--	--	--	--	--	--	--	--	--	--	--	--	--	-	-	-
CL10206.Contig1_All	2389	7	0.2055	73	1.0143	11	0.3141	286	3.6433	gi|405953463|gb|EKC21120.1|	38.5	1e-46	hypothetical protein CGI_10004573 [Crassostrea gigas]	--	--	--	--	sp|Q09621|LACT2_CAEEL	75.5	2e-19	Beta-lactamase domain-containing protein 2 OS=Caenorhabditis elegans GN=lact-2 PE=4 SV=1	mlr6813	65.1	2e-16	COG1680	Beta-lactamase class C and other penicillin binding proteins	--	--	--	--	--	-	-	-
CL10206.Contig2_All	333	5	1.0533	7	0.6978	2	0.4097	3	0.2742	--	--	--	--	--	--	--	--	--	--	--	--	--	--	--	--	--	--	--	--	--	--	-	-	-
CL10206.Contig3_All	330	15	3.1885	5	0.5029	5	1.0336	6	0.5533	--	--	--	--	--	--	--	--	--	--	--	--	--	--	--	--	--	--	--	--	--	--	-	-	-
CL10206.Contig4_All	300	6	1.403	11	1.2171	3	0.6822	6	0.6087	--	--	--	--	--	--	--	--	--	--	--	--	--	--	--	--	--	--	--	--	--	--	-	-	-
CL10206.Contig5_All	951	15	1.1064	26	0.9075	18	1.2912	19	0.608	gi|405953463|gb|EKC21120.1|	216.1	2e-54	hypothetical protein CGI_10004573 [Crassostrea gigas]	--	--	--	--	sp|Q09621|LACT2_CAEEL	105	1e-22	Beta-lactamase domain-containing protein 2 OS=Caenorhabditis elegans GN=lact-2 PE=4 SV=1	mlr6813	86.3	7e-17	COG1680	Beta-lactamase class C and other penicillin binding proteins	--	--	--	--	--	-	-	-
CL10207.Contig1_All	1134	355	21.9598	2034	59.5384	212	12.7535	3	0.0805	--	--	--	--	--	--	--	--	--	--	--	--	--	--	--	--	--	--	--	--	--	--	-	-	-
CL10207.Contig2_All	1174	164	9.7992	698	19.7354	338	19.6405	0	0	--	--	--	--	--	--	--	--	--	--	--	--	--	--	--	--	--	--	--	--	--	--	-	-	-
CL10208.Contig1_All	232	0	0	1	0.1431	1	0.294	5	0.6559	--	--	--	--	--	--	--	--	--	--	--	--	--	--	--	--	--	--	--	--	--	--	-	-	-
CL10208.Contig2_All	207	0	0	3	0.4811	0	0	2	0.294	--	--	--	--	--	--	--	--	--	--	--	--	--	--	--	--	--	--	--	--	--	--	-	-	-
CL10209.Contig1_All	245	0	0	9	1.2194	2	0.5569	0	0	--	--	--	--	--	--	--	--	--	--	--	--	--	--	--	--	--	--	--	--	--	--	-	-	-
CL10209.Contig2_All	202	1	0.3473	7	1.1503	1	0.3377	0	0	--	--	--	--	--	--	--	--	--	--	--	--	--	--	--	--	--	--	--	--	--	--	-	-	-
CL1021.Contig1_All	303	1	0.2315	2	0.2191	7	1.576	1	0.1004	--	--	--	--	--	--	--	--	--	--	--	--	--	--	--	--	--	--	--	--	--	--	-	-	-
CL1021.Contig2_All	191	0	0	0	0	6	2.143	0	0	--	--	--	--	--	--	--	--	--	--	--	--	--	--	--	--	--	--	--	--	--	--	-	-	-
CL1021.Contig3_All	162	0	0	0	0	0	0	0	0	--	--	--	--	--	--	--	--	--	--	--	--	--	--	--	--	--	--	--	--	--	--	-	-	-
CL10210.Contig1_All	1060	4	0.2647	26	0.8142	9	0.5792	50	1.4355	--	--	--	--	gi|13513078|emb|AL133279.7|	67.9	1e-07	Human chromosome 14 DNA sequence BAC R-753D20 of library RPCI-11 from chromosome 14 of Homo sapiens (Human), complete sequence	--	--	--	--	--	--	--	--	--	--	--	--	--	--	-	-	-
CL10210.Contig2_All	1047	111	7.4369	86	2.7265	715	46.587	164	4.767	--	--	--	--	gi|13513078|emb|AL133279.7|	67.9	9e-08	Human chromosome 14 DNA sequence BAC R-753D20 of library RPCI-11 from chromosome 14 of Homo sapiens (Human), complete sequence	--	--	--	--	--	--	--	--	--	--	--	--	--	--	-	-	-
CL10211.Contig1_All	268	6	1.5705	3	0.3716	6	1.5273	10	1.1356	--	--	--	--	--	--	--	--	--	--	--	--	--	--	--	--	--	--	--	--	--	--	-	-	-
CL10211.Contig2_All	248	0	0	0	0	1	0.2751	1	0.1227	--	--	--	--	--	--	--	--	--	--	--	--	--	--	--	--	--	--	--	--	--	--	-	-	-
CL10212.Contig1_All	793	134	11.8534	50	2.0929	107	9.2048	202	7.7522	gi|405977862|gb|EKC42290.1|	278.9	1e-73	Proteasome-associated protein ECM29-like protein [Crassostrea gigas]	--	--	--	--	sp|Q5VYK3|ECM29_HUMAN	259	6e-69	Proteasome-associated protein ECM29 homolog OS=Homo sapiens GN=ECM29 PE=1 SV=2	--	--	--	--	--	K11886	3e-72	271	bfo:BRAFLDRAFT_91624	proteasome component ECM29	-	-	GO:0044444//cytoplasmic part;GO:0043231//intracellular membrane-bounded organelle
CL10212.Contig2_All	236	0	0	3	0.422	1	0.2891	0	0	gi|260823798|ref|XP_002606855.1|	96.3	4e-19	hypothetical protein BRAFLDRAFT_91624 [Branchiostoma floridae] >gi|229292200|gb|EEN62865.1| hypothetical protein BRAFLDRAFT_91624 [Branchiostoma floridae]	gi|390360998|ref|XM_783284.2|	60	5e-06	PREDICTED: Strongylocentrotus purpuratus proteasome-associated protein ECM29 homolog (LOC583371), partial mRNA	sp|Q6PDI5|ECM29_MOUSE	94.7	4e-20	Proteasome-associated protein ECM29 homolog OS=Mus musculus GN=Ecm29 PE=1 SV=3	--	--	--	--	--	K11886	5e-20	96.3	bfo:BRAFLDRAFT_91624	proteasome component ECM29	-	-	GO:0005856//cytoskeleton;GO:0005783//endoplasmic reticulum;GO:0031410//cytoplasmic vesicle;GO:0000502//proteasome complex;GO:0005768//endosome;GO:0005634//nucleus
CL10213.Contig1_All	335	8	1.6752	17	1.6845	0	0	3	0.2725	--	--	--	--	--	--	--	--	--	--	--	--	--	--	--	--	--	--	--	--	--	--	-	-	-
CL10213.Contig2_All	329	1	0.2132	0	0	23	4.7691	0	0	--	--	--	--	--	--	--	--	--	--	--	--	--	--	--	--	--	--	--	--	--	--	-	-	-
CL10214.Contig1_All	440	0	0	0	0	16	2.4807	0	0	--	--	--	--	--	--	--	--	--	--	--	--	--	--	--	--	--	--	--	--	--	--	-	-	-
CL10214.Contig2_All	914	68	5.2189	162	5.8834	8	0.5971	11	0.3663	--	--	--	--	--	--	--	--	--	--	--	--	--	--	--	--	--	--	--	--	--	--	-	-	-
CL10215.Contig1_All	1737	821	33.1555	440	8.4084	791	31.0657	962	16.8547	gi|66826615|ref|XP_646662.1|	79	9e-13	hypothetical protein DDB_G0270266 [Dictyostelium discoideum AX4] >gi|60474546|gb|EAL72483.1| hypothetical protein DDB_G0270266 [Dictyostelium discoideum AX4]	gi|66809894|ref|XM_633579.1|	63.9	2e-06	Dictyostelium discoideum AX4 hypothetical protein (sympk) mRNA, complete cds	sp|Q55DP9|MYBP_DICDI	81.6	5e-15	Myb-like protein P OS=Dictyostelium discoideum GN=mybP PE=3 SV=1	--	--	--	--	--	K14079	2e-08	61.6	dwi:Dwil_GK25423	poly(A) RNA polymerase GLD2 [EC:2.7.7.19]	-	-	-
CL10215.Contig2_All	163	2	0.8607	0	0	0	0	0	0	--	--	--	--	gi|66809894|ref|XM_633579.1|	61.9	8e-07	Dictyostelium discoideum AX4 hypothetical protein (sympk) mRNA, complete cds	--	--	--	--	--	--	--	--	--	--	--	--	--	--	-	-	-
CL10216.Contig1_All	211	0	0	2	0.3146	0	0	0	0	--	--	--	--	gi|56912318|gb|AC109296.16|	60	4e-06	Mus musculus chromosome 1, clone RP24-240J15, complete sequence	--	--	--	--	--	--	--	--	--	--	--	--	--	--	-	-	-
CL10216.Contig2_All	194	0	0	0	0	0	0	0	0	--	--	--	--	gi|56912318|gb|AC109296.16|	60	4e-06	Mus musculus chromosome 1, clone RP24-240J15, complete sequence	--	--	--	--	--	--	--	--	--	--	--	--	--	--	-	-	-
CL10217.Contig1_All	878	15	1.1984	39	1.4744	44	3.4187	21	0.7279	--	--	--	--	--	--	--	--	--	--	--	--	--	--	--	--	--	--	--	--	--	--	-	-	-
CL10217.Contig2_All	203	3	1.0367	0	0	0	0	0	0	--	--	--	--	--	--	--	--	--	--	--	--	--	--	--	--	--	--	--	--	--	--	-	-	-
CL10218.Contig1_All	3114	196	4.4152	226	2.4091	127	2.7822	15	0.1466	gi|443721471|gb|ELU10762.1|	528.1	1e-147	hypothetical protein CAPTEDRAFT_223619 [Capitella teleta]	--	--	--	--	sp|Q0QWG9|GRD2I_MOUSE	258	7e-68	Delphilin OS=Mus musculus GN=Grid2ip PE=1 SV=1	--	--	--	--	--	K04512	8e-51	203	bfo:BRAFLDRAFT_220475	dishevelled associated activator of morphogenesis	GO:0060292//long term synaptic depression;GO:0016043//cellular component organization	GO:0005515//protein binding	GO:0045202//synapse;GO:0043197//dendritic spine
CL10218.Contig2_All	226	0	0	0	0	0	0	0	0	gi|405976133|gb|EKC40652.1|	91.3	1e-17	Delphilin [Crassostrea gigas]	--	--	--	--	sp|Q0QWG9|GRD2I_MOUSE	65.5	3e-11	Delphilin OS=Mus musculus GN=Grid2ip PE=1 SV=1	--	--	--	--	--	K04512	2e-10	64.3	bfo:BRAFLDRAFT_220475	dishevelled associated activator of morphogenesis	GO:0030036//actin cytoskeleton organization	GO:0003779//actin binding	-
CL10219.Contig1_All	462	28	4.2514	120	8.6218	15	2.2149	38	2.5032	--	--	--	--	--	--	--	--	--	--	--	--	--	--	--	--	--	--	--	--	--	--	-	-	-
CL10219.Contig2_All	207	3	1.0166	4	0.6414	1	0.3296	5	0.7351	--	--	--	--	--	--	--	--	--	--	--	--	--	--	--	--	--	--	--	--	--	--	-	-	-
CL1022.Contig1_All	1077	14	0.9119	28	0.863	22	1.3935	15	0.4239	--	--	--	--	--	--	--	--	--	--	--	--	--	--	--	--	--	--	--	--	--	--	-	-	-
CL1022.Contig2_All	2632	191	5.0905	499	6.2932	248	6.4279	362	4.1857	gi|327281562|ref|XP_003225516.1|	33.5	1e-27	PREDICTED: hypothetical protein LOC100561123 [Anolis carolinensis]	gi|375242127|gb|JN784417.1|	71.9	2e-08	Cyprinus carpio clone 964606 microsatellite sequence	sp|P11369|POL2_MOUSE	69.7	3e-11	Retrovirus-related Pol polyprotein LINE-1 OS=Mus musculus GN=Pol PE=1 SV=2	--	--	--	--	--	K03010	6e-10	67.4	hmg:100208869	DNA-directed RNA polymerase II subunit RPB2 [EC:2.7.7.6]	-	-	-
CL1022.Contig3_All	196	0	0	2	0.3387	0	0	4	0.6211	--	--	--	--	--	--	--	--	--	--	--	--	--	--	--	--	--	--	--	--	--	--	-	-	-
CL1022.Contig4_All	261	6	1.6126	2	0.2544	4	1.0455	1	0.1166	--	--	--	--	--	--	--	--	--	--	--	--	--	--	--	--	--	--	--	--	--	--	-	-	-
CL1022.Contig5_All	328	11	2.3525	10	1.012	2	0.416	8	0.7423	gi|291234605|ref|XP_002737242.1|	60.1	3e-08	PREDICTED: leucine rich repeat containing 7-like [Saccoglossus kowalevskii]	--	--	--	--	--	--	--	--	--	--	--	--	--	--	--	--	--	--	-	-	-
CL1022.Contig6_All	228	5	1.5383	7	1.0191	12	3.5905	5	0.6674	gi|405974301|gb|EKC38957.1|	52.4	7e-06	hypothetical protein CGI_10026724 [Crassostrea gigas]	--	--	--	--	--	--	--	--	--	--	--	--	--	--	--	--	--	--	-	-	-
CL10220.Contig1_All	938	69	5.1601	184	6.5114	122	8.8728	133	4.3151	--	--	--	--	--	--	--	--	--	--	--	--	--	--	--	--	--	--	--	--	--	--	-	-	-
CL10220.Contig2_All	304	1	0.2307	1	0.1092	3	0.6732	2	0.2002	--	--	--	--	--	--	--	--	--	--	--	--	--	--	--	--	--	--	--	--	--	--	-	-	-
CL10221.Contig1_All	307	8	1.828	3	0.3244	5	1.1111	2	0.1983	--	--	--	--	--	--	--	--	--	--	--	--	--	--	--	--	--	--	--	--	--	--	-	-	-
CL10221.Contig2_All	309	2	0.454	5	0.5371	4	0.8831	1	0.0985	gi|322787708|gb|EFZ13714.1|	63.9	2e-09	hypothetical protein SINV_05299 [Solenopsis invicta]	--	--	--	--	--	--	--	--	--	--	--	--	--	--	--	--	--	--	-	-	-
CL10221.Contig3_All	1126	9	0.5607	48	1.415	6	0.3635	13	0.3514	gi|405977784|gb|EKC42218.1|	99	4e-19	hypothetical protein CGI_10028017 [Crassostrea gigas]	--	--	--	--	--	--	--	--	--	--	--	--	--	--	--	--	--	--	-	-	-
CL10222.Contig1_All	184	0	0	20	3.608	28	10.3811	0	0	--	--	--	--	--	--	--	--	--	--	--	--	--	--	--	--	--	--	--	--	--	--	-	-	-
CL10222.Contig2_All	151	13	6.0392	0	0	19	8.5838	0	0	--	--	--	--	--	--	--	--	--	--	--	--	--	--	--	--	--	--	--	--	--	--	-	-	-
CL10223.Contig1_All	355	5	0.988	0	0	5	0.9608	20	1.7145	--	--	--	--	--	--	--	--	--	--	--	--	--	--	--	--	--	--	--	--	--	--	-	-	-
CL10223.Contig2_All	1955	64	2.2964	266	4.5164	54	1.8843	17	0.2646	gi|449670437|ref|XP_004207265.1|	35	2e-29	PREDICTED: RNA-directed DNA polymerase from mobile element jockey-like [Hydra magnipapillata]	--	--	--	--	sp|Q95SX7|RTBS_DROME	82.8	3e-15	Probable RNA-directed DNA polymerase from transposon BS OS=Drosophila melanogaster GN=RTase PE=2 SV=1	Q0050	55.1	4e-07	COG3344	Retron-type reverse transcriptase	K08017	2e-24	115	hmg:100197999	advillin	-	-	-
CL10224.Contig1_All	1257	60	3.3483	72	1.9013	37	2.008	170	4.1159	--	--	--	--	--	--	--	--	--	--	--	--	--	--	--	--	--	--	--	--	--	--	-	-	-
CL10224.Contig2_All	240	10	2.9228	1	0.1383	2	0.5685	4	0.5072	--	--	--	--	gi|354789827|gb|JN954328.1|	60	5e-06	Mus musculus targeted deletion, lacZ-tagged mutant allele Rps6ka4:tm1(KOMP)Wtsi; transgenic	--	--	--	--	--	--	--	--	--	--	--	--	--	--	-	-	-
CL10225.Contig1_All	172	0	0	4	0.772	1	0.3966	0	0	--	--	--	--	--	--	--	--	--	--	--	--	--	--	--	--	--	--	--	--	--	--	-	-	-
CL10225.Contig2_All	193	1	0.3635	1	0.172	3	1.0604	4	0.6307	--	--	--	--	--	--	--	--	--	--	--	--	--	--	--	--	--	--	--	--	--	--	-	-	-
CL10226.Contig1_All	246	16	4.5624	37	4.9926	14	3.8824	24	2.9691	gi|390366837|ref|XP_003731125.1|	55.1	1e-06	PREDICTED: uncharacterized protein LOC590254 isoform 1 [Strongylocentrotus purpuratus] >gi|390366839|ref|XP_794956.3| PREDICTED: uncharacterized protein LOC590254 isoform 2 [Strongylocentrotus purpuratus]	--	--	--	--	sp|B2RY56|RBM25_MOUSE	57.4	7e-09	RNA-binding protein 25 OS=Mus musculus GN=Rbm25 PE=1 SV=2	--	--	--	--	--	K12811	8e-09	58.9	mdo:100016778	ATP-dependent RNA helicase DDX46/PRP5 [EC:3.6.4.13]	-	-	-
CL10226.Contig2_All	2426	99	2.8626	157	2.1482	89	2.5027	141	1.7688	gi|261333820|emb|CBH16815.1|	75.9	1e-11	hypothetical protein, conserved, (fragment) [Trypanosoma brucei gambiense DAL972]	gi|195052260|ref|XM_001993231.1|	63.9	3e-06	Drosophila grimshawi GH13719 (Dgri\GH13719), mRNA	sp|Q551H4|FRAY2_DICDI	106	2e-22	Serine/threonine-protein kinase fray2 OS=Dictyostelium discoideum GN=fray2 PE=3 SV=1	YBR112c	77.4	1e-13	COG0457	FOG: TPR repeat	K09566	9e-26	119	gga:424162	peptidyl-prolyl isomerase G (cyclophilin G) [EC:5.2.1.8]	-	-	-
CL10227.Contig1_All	267	0	0	6	0.7459	10	2.555	5	0.5699	--	--	--	--	--	--	--	--	--	--	--	--	--	--	--	--	--	--	--	--	--	--	-	-	-
CL10227.Contig2_All	156	0	0	1	0.2128	2	0.8746	0	0	--	--	--	--	--	--	--	--	--	--	--	--	--	--	--	--	--	--	--	--	--	--	-	-	-
CL10228.Contig1_All	891	12	0.9447	23	0.8569	30	2.2969	29	0.9905	--	--	--	--	--	--	--	--	--	--	--	--	--	--	--	--	--	--	--	--	--	--	-	-	-
CL10228.Contig2_All	263	0	0	1	0.1262	7	1.8157	1	0.1157	--	--	--	--	--	--	--	--	--	--	--	--	--	--	--	--	--	--	--	--	--	--	-	-	-
CL10229.Contig1_All	269	1	0.2608	6	0.7404	5	1.268	8	0.9051	--	--	--	--	--	--	--	--	--	--	--	--	--	--	--	--	--	--	--	--	--	--	-	-	-
CL10229.Contig2_All	199	0	0	11	1.8348	0	0	1	0.1529	--	--	--	--	--	--	--	--	--	--	--	--	--	--	--	--	--	--	--	--	--	--	-	-	-
CL1023.Contig1_All	1630	27	1.162	19	0.3869	20	0.837	26	0.4854	gi|405973506|gb|EKC38214.1|	112.5	7e-23	5&apos;-3&apos; exoribonuclease 1 [Crassostrea gigas]	gi|383851130|ref|XM_003701045.1|	69.9	4e-08	PREDICTED: Megachile rotundata uncharacterized LOC100876463 (LOC100876463), mRNA	sp|Q14686|NCOA6_HUMAN	62	4e-09	Nuclear receptor coactivator 6 OS=Homo sapiens GN=NCOA6 PE=1 SV=3	--	--	--	--	--	K14971	1e-08	62	hsa:23054	nuclear receptor coactivator 6	-	-	-
CL1023.Contig2_All	4378	191	3.0603	238	1.8045	173	2.6957	336	2.3357	gi|405973506|gb|EKC38214.1|	625.2	1e-176	5&apos;-3&apos; exoribonuclease 1 [Crassostrea gigas]	gi|383851130|ref|XM_003701045.1|	69.9	1e-07	PREDICTED: Megachile rotundata uncharacterized LOC100876463 (LOC100876463), mRNA	sp|P97789|XRN1_MOUSE	388	5e-107	5'-3' exoribonuclease 1 OS=Mus musculus GN=Xrn1 PE=1 SV=1	SPAC17A5.14	169	5e-41	COG5049	5'-3' exonuclease	K12618	6e-110	400	acs:100562142	5'-3' exoribonuclease 1 [EC:3.1.13.-]	-	-	-
CL1023.Contig3_All	673	21	2.1889	0	0	57	5.7778	0	0	gi|194758124|ref|XP_001961312.1|	56.6	1e-06	GF11060 [Drosophila ananassae] >gi|190622610|gb|EDV38134.1| GF11060 [Drosophila ananassae]	--	--	--	--	--	--	--	--	--	--	--	--	--	K11086	1e-06	53.5	tca:663178	small nuclear ribonucleoprotein B and B'	-	-	-
CL10230.Contig1_All	171	7	2.8715	4	0.7765	0	0	0	0	--	--	--	--	--	--	--	--	--	--	--	--	--	--	--	--	--	--	--	--	--	--	-	-	-
CL10230.Contig2_All	166	5	2.1129	19	3.7993	15	6.1644	0	0	--	--	--	--	gi|19571960|emb|AL606974.9|	60	3e-06	Mouse DNA sequence from clone RP23-39E21 on chromosome 4, complete sequence	--	--	--	--	--	--	--	--	--	--	--	--	--	--	-	-	-
CL10231.Contig1_All	3073	137	3.1273	176	1.9011	155	3.4409	474	4.6942	gi|405973033|gb|EKC37770.1|	494.6	1e-137	Monocarboxylate transporter 12 [Crassostrea gigas]	--	--	--	--	sp|Q7RTX9|MOT14_HUMAN	168	8e-41	Monocarboxylate transporter 14 OS=Homo sapiens GN=SLC16A14 PE=2 SV=1	AF0367	91.7	7e-18	COG0477	Permeases of the major facilitator superfamily	K08190	1e-40	169	mgp:100541717	MFS transporter, MCP family, solute carrier family 16 (monocarboxylic acid transporters), member 14	-	-	-
CL10231.Contig2_All	3318	74	1.5645	17	0.1701	46	0.9458	212	1.9445	gi|405973033|gb|EKC37770.1|	480.7	2e-133	Monocarboxylate transporter 12 [Crassostrea gigas]	--	--	--	--	sp|Q7RTX9|MOT14_HUMAN	162	5e-39	Monocarboxylate transporter 14 OS=Homo sapiens GN=SLC16A14 PE=2 SV=1	AF0367	82.8	4e-15	COG0477	Permeases of the major facilitator superfamily	K08190	2e-39	165	acs:100562937	MFS transporter, MCP family, solute carrier family 16 (monocarboxylic acid transporters), member 14	-	-	-
CL10231.Contig3_All	198	0	0	1	0.1676	4	1.3782	1	0.1537	--	--	--	--	--	--	--	--	--	--	--	--	--	--	--	--	--	--	--	--	--	--	-	-	-
CL10232.Contig1_All	528	5	0.6643	0	0	5	0.646	3	0.1729	gi|405961084|gb|EKC26938.1|	176	6e-43	NADH dehydrogenase [ubiquinone] iron-sulfur protein 6, mitochondrial [Crassostrea gigas]	--	--	--	--	sp|Q4R5X8|NDUS6_MACFA	102	5e-22	NADH dehydrogenase [ubiquinone] iron-sulfur protein 6, mitochondrial OS=Macaca fascicularis GN=NDUFS6 PE=2 SV=1	--	--	--	--	--	K03939	3e-22	104	acs:100563213	NADH dehydrogenase (ubiquinone) Fe-S protein 6 [EC:1.6.5.3 1.6.99.3]	-	-	-
CL10232.Contig2_All	716	59	5.7803	65	3.0134	60	5.7167	230	9.776	gi|405961084|gb|EKC26938.1|	174.1	5e-42	NADH dehydrogenase [ubiquinone] iron-sulfur protein 6, mitochondrial [Crassostrea gigas]	--	--	--	--	sp|Q4R5X8|NDUS6_MACFA	102	8e-22	NADH dehydrogenase [ubiquinone] iron-sulfur protein 6, mitochondrial OS=Macaca fascicularis GN=NDUFS6 PE=2 SV=1	--	--	--	--	--	K03939	5e-22	104	acs:100563213	NADH dehydrogenase (ubiquinone) Fe-S protein 6 [EC:1.6.5.3 1.6.99.3]	-	-	-
CL10233.Contig1_All	485	4	0.5785	14	0.9582	0	0	12	0.753	--	--	--	--	--	--	--	--	--	--	--	--	--	--	--	--	--	--	--	--	--	--	-	-	-
CL10233.Contig2_All	373	0	0	2	0.178	5	0.9145	8	0.6527	--	--	--	--	--	--	--	--	--	--	--	--	--	--	--	--	--	--	--	--	--	--	-	-	-
CL10234.Contig1_All	600	17	1.9875	45	2.4895	6	0.6822	17	0.8623	gi|390359050|ref|XP_788980.3|	80.1	7e-14	PREDICTED: uncharacterized protein LOC584002 [Strongylocentrotus purpuratus]	--	--	--	--	--	--	--	--	--	--	--	--	--	--	--	--	--	--	-	-	-
CL10234.Contig2_All	271	1	0.2588	7	0.8574	0	0	4	0.4492	--	--	--	--	--	--	--	--	--	--	--	--	--	--	--	--	--	--	--	--	--	--	-	-	-
CL10235.Contig1_All	377	0	0	12	1.0566	0	0	7	0.5651	--	--	--	--	--	--	--	--	--	--	--	--	--	--	--	--	--	--	--	--	--	--	-	-	-
CL10235.Contig2_All	757	13	1.2046	28	1.2278	46	4.1454	22	0.8844	--	--	--	--	--	--	--	--	--	--	--	--	--	--	--	--	--	--	--	--	--	--	-	-	-
CL10236.Contig1_All	162	0	0	3	0.6147	0	0	4	0.7514	--	--	--	--	--	--	--	--	--	--	--	--	--	--	--	--	--	--	--	--	--	--	-	-	-
CL10236.Contig2_All	469	10	1.4957	12	0.8493	2	0.2909	17	1.1031	--	--	--	--	--	--	--	--	--	--	--	--	--	--	--	--	--	--	--	--	--	--	-	-	-
CL10237.Contig1_All	1047	187	12.5288	348	11.033	172	11.2069	24	0.6976	--	--	--	--	--	--	--	--	--	--	--	--	--	--	--	--	--	--	--	--	--	--	-	-	-
CL10237.Contig2_All	360	2	0.3897	2	0.1844	0	0	0	0	--	--	--	--	--	--	--	--	--	--	--	--	--	--	--	--	--	--	--	--	--	--	-	-	-
CL10238.Contig1_All	553	1	0.1268	0	0	6	0.7402	19	1.0456	--	--	--	--	gi|354795265|gb|JN959766.1|	73.8	8e-10	Mus musculus targeted non-conditional, lacZ-tagged mutant allele Dazap1:tm1e(EUCOMM)Wtsi; transgenic	--	--	--	--	--	--	--	--	--	--	--	--	--	--	-	-	-
CL10238.Contig2_All	581	4	0.4829	0	0	5	0.5871	63	3.3	--	--	--	--	gi|354795265|gb|JN959766.1|	73.8	8e-10	Mus musculus targeted non-conditional, lacZ-tagged mutant allele Dazap1:tm1e(EUCOMM)Wtsi; transgenic	--	--	--	--	--	--	--	--	--	--	--	--	--	--	-	-	-
CL10238.Contig3_All	480	0	0	0	0	0	0	7	0.4438	--	--	--	--	gi|354795265|gb|JN959766.1|	73.8	7e-10	Mus musculus targeted non-conditional, lacZ-tagged mutant allele Dazap1:tm1e(EUCOMM)Wtsi; transgenic	--	--	--	--	--	--	--	--	--	--	--	--	--	--	-	-	-
CL10239.Contig1_All	197	1	0.3561	0	0	4	1.3852	0	0	--	--	--	--	--	--	--	--	--	--	--	--	--	--	--	--	--	--	--	--	--	--	-	-	-
CL10239.Contig2_All	188	0	0	5	0.8828	1	0.3629	2	0.3238	--	--	--	--	--	--	--	--	--	--	--	--	--	--	--	--	--	--	--	--	--	--	-	-	-
CL1024.Contig1_All	173	1	0.4055	3	0.5756	6	2.366	2	0.3518	--	--	--	--	--	--	--	--	--	--	--	--	--	--	--	--	--	--	--	--	--	--	-	-	-
CL1024.Contig2_All	274	0	0	2	0.2423	8	1.9918	0	0	--	--	--	--	--	--	--	--	--	--	--	--	--	--	--	--	--	--	--	--	--	--	-	-	-
CL1024.Contig3_All	229	0	0	0	0	0	0	1	0.1329	--	--	--	--	--	--	--	--	--	--	--	--	--	--	--	--	--	--	--	--	--	--	-	-	-
CL1024.Contig4_All	215	1	0.3263	5	0.772	26	8.2497	21	2.9725	--	--	--	--	--	--	--	--	--	--	--	--	--	--	--	--	--	--	--	--	--	--	-	-	-
CL10240.Contig1_All	896	80	6.2632	77	2.8526	80	6.091	79	2.6833	--	--	--	--	--	--	--	--	--	--	--	--	--	--	--	--	--	--	--	--	--	--	-	-	-
CL10240.Contig2_All	201	0	0	1	0.1651	1	0.3394	0	0	--	--	--	--	--	--	--	--	--	--	--	--	--	--	--	--	--	--	--	--	--	--	-	-	-
CL10241.Contig1_All	357	1	0.1965	8	0.7438	3	0.5733	27	2.3017	--	--	--	--	--	--	--	--	--	--	--	--	--	--	--	--	--	--	--	--	--	--	-	-	-
CL10241.Contig2_All	294	13	3.1018	3	0.3387	28	6.497	12	1.2422	--	--	--	--	--	--	--	--	--	--	--	--	--	--	--	--	--	--	--	--	--	--	-	-	-
CL10242.Contig1_All	219	1	0.3203	9	1.3641	7	2.1805	0	0	--	--	--	--	--	--	--	--	--	--	--	--	--	--	--	--	--	--	--	--	--	--	-	-	-
CL10242.Contig2_All	173	0	0	7	1.3431	8	3.1546	0	0	--	--	--	--	--	--	--	--	--	--	--	--	--	--	--	--	--	--	--	--	--	--	-	-	-
CL10242.Contig3_All	324	2	0.433	0	0	1	0.2106	0	0	--	--	--	--	--	--	--	--	--	--	--	--	--	--	--	--	--	--	--	--	--	--	-	-	-
CL10243.Contig1_All	240	0	0	0	0	88	25.0136	0	0	--	--	--	--	--	--	--	--	--	--	--	--	--	--	--	--	--	--	--	--	--	--	-	-	-
CL10243.Contig2_All	177	10	3.9631	39	7.3139	20	7.7084	7	1.2036	--	--	--	--	--	--	--	--	--	--	--	--	--	--	--	--	--	--	--	--	--	--	-	-	-
CL10244.Contig1_All	232	6	1.8142	1	0.1431	2	0.5881	0	0	gi|390359721|ref|XP_783336.3|	99	7e-20	PREDICTED: uncharacterized protein LOC578054 [Strongylocentrotus purpuratus]	--	--	--	--	--	--	--	--	--	--	--	--	--	--	--	--	--	--	-	-	-
CL10244.Contig2_All	160	0	0	5	1.0373	0	0	2	0.3804	gi|390361355|ref|XP_001198123.2|	62	1e-08	PREDICTED: uncharacterized protein LOC762484 [Strongylocentrotus purpuratus]	--	--	--	--	--	--	--	--	--	--	--	--	--	--	--	--	--	--	-	-	-
CL10245.Contig1_All	329	0	0	13	1.3116	35	7.2573	19	1.7575	--	--	--	--	gi|152003146|emb|CU182971.6|	60	7e-06	Zebrafish DNA sequence from clone CH211-223B10, complete sequence	--	--	--	--	--	--	--	--	--	--	--	--	--	--	-	-	-
CL10245.Contig2_All	272	22	5.6737	0	0	37	9.2798	0	0	--	--	--	--	--	--	--	--	--	--	--	--	--	--	--	--	--	--	--	--	--	--	-	-	-
CL10246.Contig1_All	1246	339	19.0851	99	2.6374	252	13.7971	69	1.6853	gi|405957021|gb|EKC23260.1|	491.1	5e-137	Splicing factor 3 subunit 1 [Crassostrea gigas]	gi|126324918|ref|XM_001365228.1|	196	2e-46	PREDICTED: Monodelphis domestica splicing factor 3a, subunit 1, 120kDa, transcript variant 1 (SF3A1), mRNA	sp|Q15459|SF3A1_HUMAN	481	1e-135	Splicing factor 3A subunit 1 OS=Homo sapiens GN=SF3A1 PE=1 SV=1	XF0818	68.9	2e-11	COG2730	Endoglucanase	K12825	2e-136	486	mdo:100018808	splicing factor 3A subunit 1	GO:0000389//mRNA 3'-splice site recognition	GO:0003723//RNA binding;GO:0005515//protein binding	GO:0005730//nucleolus;GO:0005684//U2-type spliceosomal complex;GO:0071013//catalytic step 2 spliceosome;GO:0005654//nucleoplasm
CL10246.Contig2_All	1431	131	6.4216	379	8.7914	85	4.0521	446	9.4851	gi|405957021|gb|EKC23260.1|	469.2	2e-130	Splicing factor 3 subunit 1 [Crassostrea gigas]	gi|359320684|ref|XM_003639346.1|	274	1e-69	PREDICTED: Canis lupus familiaris zinc finger protein 36, C3H1 type-like 2-like (LOC100856710), mRNA	sp|Q15459|SF3A1_HUMAN	454	2e-127	Splicing factor 3A subunit 1 OS=Homo sapiens GN=SF3A1 PE=1 SV=1	ECU01g0830	102	2e-21	COG5063	CCCH-type Zn-finger protein	K12825	4e-128	458	mdo:100018808	splicing factor 3A subunit 1	GO:0000389//mRNA 3'-splice site recognition	GO:0003723//RNA binding;GO:0005515//protein binding	GO:0005730//nucleolus;GO:0005684//U2-type spliceosomal complex;GO:0071013//catalytic step 2 spliceosome;GO:0005654//nucleoplasm
CL10246.Contig3_All	233	3	0.9032	6	0.8548	3	0.8784	25	3.2654	--	--	--	--	--	--	--	--	--	--	--	--	--	--	--	--	--	K12825	2e-06	51.2	mdo:100018808	splicing factor 3A subunit 1	-	-	-
CL10247.Contig1_All	2381	152	4.4781	227	3.1647	289	8.2803	158	2.0195	--	--	--	--	gi|282937670|gb|GQ344952.1|	63.9	3e-06	Drosophila mediopunctata microsatellite Dmed|UNICAMP_ssr134 sequence	--	--	--	--	--	--	--	--	--	--	--	--	--	--	-	-	-
CL10247.Contig2_All	5289	1378	18.2763	2279	14.3031	1445	18.638	1708	9.8279	gi|405975655|gb|EKC40209.1|	1411.4	0	transport protein Sec23A [Crassostrea gigas]	gi|112421799|gb|BT028536.1|	186	8e-43	Gasterosteus aculeatus clone CNB243-H03 mRNA sequence	sp|Q15436|SC23A_HUMAN	1275	0	Protein transport protein Sec23A OS=Homo sapiens GN=SEC23A PE=1 SV=2	SPCC31H12.07	871	0	COG5047	Vesicle coat complex COPII, subunit SEC23	K14006	0	1284	bfo:BRAFLDRAFT_117816	protein transport protein SEC23	GO:0002474//antigen processing and presentation of peptide antigen via MHC class I;GO:0018279//protein N-linked glycosylation via asparagine;GO:0043687//post-translational protein modification;GO:0048208//COPII vesicle coating;GO:0006886//intracellular protein transport;GO:0019886//antigen processing and presentation of exogenous peptide antigen via MHC class II	GO:0008270//zinc ion binding;GO:0005515//protein binding	GO:0005829//cytosol;GO:0000139//Golgi membrane;GO:0030868//smooth endoplasmic reticulum membrane;GO:0030127//COPII vesicle coat;GO:0048471//perinuclear region of cytoplasm
CL10248.Contig1_All	332	18	3.8032	19	1.8997	23	4.726	28	2.5666	--	--	--	--	--	--	--	--	--	--	--	--	--	--	--	--	--	--	--	--	--	--	-	-	-
CL10248.Contig2_All	686	10	1.0226	56	2.7097	23	2.2872	75	3.3272	--	--	--	--	--	--	--	--	--	--	--	--	--	--	--	--	--	--	--	--	--	--	-	-	-
CL10248.Contig3_All	397	7	1.2369	14	1.1706	6	1.031	12	0.9199	--	--	--	--	--	--	--	--	--	--	--	--	--	--	--	--	--	--	--	--	--	--	-	-	-
CL10249.Contig1_All	1114	69	4.3449	89	2.6519	88	5.3889	110	3.0051	--	--	--	--	--	--	--	--	--	--	--	--	--	--	--	--	--	--	--	--	--	--	-	-	-
CL10249.Contig2_All	606	15	1.7363	16	0.8764	11	1.2383	14	0.7031	--	--	--	--	--	--	--	--	--	--	--	--	--	--	--	--	--	--	--	--	--	--	-	-	-
CL1025.Contig1_All	2855	21	0.516	31	0.3604	8	0.1912	20	0.2132	gi|405968086|gb|EKC33188.1|	762.3	0	Protein FAM40A [Crassostrea gigas]	gi|363743155|ref|XM_417941.3|	339	5e-89	PREDICTED: Gallus gallus family with sequence similarity 40, member A (FAM40A), mRNA	sp|Q8C079|STRP1_MOUSE	667	0	Striatin-interacting protein 1 OS=Mus musculus GN=Strip1 PE=1 SV=2	--	--	--	--	--	--	--	--	--	--	GO:0022604//regulation of cell morphogenesis;GO:0030866//cortical actin cytoskeleton organization	-	GO:0005737//cytoplasm;GO:0005634//nucleus
CL1025.Contig2_All	1272	7	0.386	16	0.4175	5	0.2682	6	0.1436	gi|405968086|gb|EKC33188.1|	266.9	1e-69	Protein FAM40A [Crassostrea gigas]	gi|363743155|ref|XM_417941.3|	266	2e-67	PREDICTED: Gallus gallus family with sequence similarity 40, member A (FAM40A), mRNA	sp|Q803T2|STRP1_DANRE	243	9e-64	Striatin-interacting protein 1 homolog OS=Danio rerio GN=strip1 PE=1 SV=1	--	--	--	--	--	--	--	--	--	--	GO:0030866//cortical actin cytoskeleton organization;GO:0022604//regulation of cell morphogenesis	-	GO:0005737//cytoplasm
CL1025.Contig3_All	3068	7	0.16	20	0.2164	4	0.0889	7	0.0694	gi|405968086|gb|EKC33188.1|	762.3	0	Protein FAM40A [Crassostrea gigas]	gi|363743155|ref|XM_417941.3|	339	5e-89	PREDICTED: Gallus gallus family with sequence similarity 40, member A (FAM40A), mRNA	sp|Q8C079|STRP1_MOUSE	667	0	Striatin-interacting protein 1 OS=Mus musculus GN=Strip1 PE=1 SV=2	--	--	--	--	--	--	--	--	--	--	GO:0022604//regulation of cell morphogenesis;GO:0030866//cortical actin cytoskeleton organization	-	GO:0005737//cytoplasm;GO:0005634//nucleus
CL1025.Contig4_All	479	1	0.1464	3	0.2079	0	0	0	0	gi|405968086|gb|EKC33188.1|	205.3	7e-52	Protein FAM40A [Crassostrea gigas]	gi|363743155|ref|XM_417941.3|	99.6	1e-17	PREDICTED: Gallus gallus family with sequence similarity 40, member A (FAM40A), mRNA	sp|Q8C9H6|STRP2_MOUSE	171	5e-43	Striatin-interacting proteins 2 OS=Mus musculus GN=Strip2 PE=1 SV=1	--	--	--	--	--	--	--	--	--	--	-	-	-
CL1025.Contig5_All	754	0	0	0	0	0	0	0	0	gi|405968086|gb|EKC33188.1|	264.6	3e-69	Protein FAM40A [Crassostrea gigas]	gi|363743155|ref|XM_417941.3|	99.6	2e-17	PREDICTED: Gallus gallus family with sequence similarity 40, member A (FAM40A), mRNA	sp|Q8C079|STRP1_MOUSE	204	2e-52	Striatin-interacting protein 1 OS=Mus musculus GN=Strip1 PE=1 SV=2	--	--	--	--	--	--	--	--	--	--	-	-	-
CL10250.Contig1_All	227	0	0	4	0.5849	0	0	0	0	gi|405959949|gb|EKC25921.1|	56.6	4e-07	SWI/SNF-related matrix-associated actin-dependent regulator of chromatin subfamily D member 1 [Crassostrea gigas]	gi|241561672|ref|XM_002401163.1|	113	4e-22	Ixodes scapularis brahma/SWI2-related protein BRG-1, mRNA	sp|Q6P9Z1|SMRD3_MOUSE	54.7	5e-08	SWI/SNF-related matrix-associated actin-dependent regulator of chromatin subfamily D member 3 OS=Mus musculus GN=Smarcd3 PE=1 SV=2	--	--	--	--	--	K11650	4e-08	56.6	isc:IscW_ISCW019453	SWI/SNF-related matrix-associated actin-dependent regulator of chromatin subfamily D	-	-	-
CL10250.Contig2_All	264	0	0	6	0.7544	0	0	0	0	gi|405959949|gb|EKC25921.1|	56.6	4e-07	SWI/SNF-related matrix-associated actin-dependent regulator of chromatin subfamily D member 1 [Crassostrea gigas]	gi|241561672|ref|XM_002401163.1|	113	4e-22	Ixodes scapularis brahma/SWI2-related protein BRG-1, mRNA	sp|Q6P9Z1|SMRD3_MOUSE	54.7	5e-08	SWI/SNF-related matrix-associated actin-dependent regulator of chromatin subfamily D member 3 OS=Mus musculus GN=Smarcd3 PE=1 SV=2	--	--	--	--	--	K11650	4e-08	56.6	isc:IscW_ISCW019453	SWI/SNF-related matrix-associated actin-dependent regulator of chromatin subfamily D	-	-	-
CL10251.Contig1_All	362	32	6.2009	142	13.0208	35	6.5958	0	0	gi|449272244|gb|EMC82255.1|	58.9	8e-08	hypothetical protein A306_09804, partial [Columba livia]	gi|73853708|emb|CR931792.9|	115	1e-22	Zebrafish DNA sequence from clone DKEY-180L1 in linkage group 13, complete sequence	sp|Q9EPQ2|RPGR1_MOUSE	58.9	2e-09	X-linked retinitis pigmentosa GTPase regulator-interacting protein 1 OS=Mus musculus GN=Rpgrip1 PE=1 SV=1	YOR310c	52	3e-07	COG1498	Protein implicated in ribosomal biogenesis, Nop56p homolog	K04952	1e-09	62	rno:83686	cyclic nucleotide gated channel beta 1	-	-	-
CL10251.Contig2_All	328	88	18.8201	38	3.8456	45	9.3593	0	0	gi|221484524|gb|EEE22818.1|	62.4	7e-09	hypothetical protein TGGT1_035960 [Toxoplasma gondii GT1]	gi|308737032|gb|AC242582.3|	83.8	5e-13	Rattus norvegicus Y Chr BAC RNECO-221M13 (Amplicon Express Rat SHR-Akr (EcoR1 Digest) BAC library) complete sequence	sp|Q54J55|MYBX_DICDI	60.5	8e-10	Myb-like protein X OS=Dictyostelium discoideum GN=mybX PE=3 SV=1	YOR310c	52	3e-07	COG1498	Protein implicated in ribosomal biogenesis, Nop56p homolog	K04952	2e-09	61.2	rno:83686	cyclic nucleotide gated channel beta 1	GO:0006334//nucleosome assembly	GO:0003677//DNA binding	GO:0000786//nucleosome
CL10251.Contig3_All	4079	706	12.1413	1754	14.2737	602	10.0681	383	2.8575	gi|405950221|gb|EKC18221.1|	1102.4	0	V-type proton ATPase catalytic subunit A [Crassostrea gigas]	gi|198472333|ref|XM_002132979.1|	684	0	Drosophila pseudoobscura pseudoobscura GA28953 (Dpse\GA28953), mRNA	sp|P50516|VATA_MOUSE	1060	0	V-type proton ATPase catalytic subunit A OS=Mus musculus GN=Atp6v1a PE=1 SV=2	SPAC343.05	852	0	COG1155	Archaeal/vacuolar-type H+-ATPase subunit A	K02145	0	1070	bfo:BRAFLDRAFT_202247	V-type H+-transporting ATPase subunit A [EC:3.6.3.14]	GO:0042777//plasma membrane ATP synthesis coupled proton transport;GO:0015991//ATP hydrolysis coupled proton transport	GO:0046933//hydrogen ion transporting ATP synthase activity, rotational mechanism;GO:0005524//ATP binding;GO:0046961//proton-transporting ATPase activity, rotational mechanism	GO:0005829//cytosol;GO:0005739//mitochondrion;GO:0016324//apical plasma membrane;GO:0005902//microvillus;GO:0033180//proton-transporting V-type ATPase, V1 domain
CL10252.Contig1_All	929	5	0.3775	7	0.2501	25	1.8358	53	1.7362	gi|325297029|ref|NP_001191519.1|	236.9	1e-60	GluClAc1 precursor [Aplysia californica] >gi|253918123|gb|ACT37243.1| GluClAc1 [Aplysia californica]	gi|325297028|ref|NM_001204590.1|	276	2e-70	Aplysia californica GluClAc1 (LOC100533288), mRNA >gi|253918122|gb|GQ148562.1| Aplysia californica GluClAc1 mRNA, complete cds	sp|Q61603|GLRA4_MOUSE	172	7e-43	Glycine receptor subunit alpha-4 OS=Mus musculus GN=Glra4 PE=2 SV=3	--	--	--	--	--	K05271	5e-43	175	ptr:465784	glycine receptor alpha-4	GO:0006811//ion transport	GO:0015276//ligand-gated ion channel activity	GO:0005886//plasma membrane;GO:0016021//integral to membrane;GO:0045202//synapse
CL10252.Contig2_All	978	13	0.9324	8	0.2715	29	2.0229	64	1.9915	gi|325297029|ref|NP_001191519.1|	234.2	7e-60	GluClAc1 precursor [Aplysia californica] >gi|253918123|gb|ACT37243.1| GluClAc1 [Aplysia californica]	gi|325297028|ref|NM_001204590.1|	260	1e-65	Aplysia californica GluClAc1 (LOC100533288), mRNA >gi|253918122|gb|GQ148562.1| Aplysia californica GluClAc1 mRNA, complete cds	sp|Q61603|GLRA4_MOUSE	176	9e-44	Glycine receptor subunit alpha-4 OS=Mus musculus GN=Glra4 PE=2 SV=3	--	--	--	--	--	K05271	2e-43	176	ptr:465784	glycine receptor alpha-4	GO:0006810//transport	GO:0005216//ion channel activity	GO:0016021//integral to membrane
CL10253.Contig1_All	4108	356	6.079	200	1.6161	365	6.0613	2294	16.9945	--	--	--	--	gi|37951446|gb|AC100383.12|	67.9	4e-07	Mus musculus chromosome 6, clone RP23-132E3, complete sequence	--	--	--	--	--	--	--	--	--	--	--	--	--	--	-	-	-
CL10253.Contig2_All	360	16	3.1177	4	0.3688	6	1.137	34	2.8742	--	--	--	--	--	--	--	--	--	--	--	--	--	--	--	--	--	--	--	--	--	--	-	-	-
CL10254.Contig1_All	202	0	0	0	0	0	0	0	0	--	--	--	--	gi|31559277|emb|BX293544.7|	75.8	7e-11	Mouse DNA sequence from clone RP23-109C9 on chromosome 2, complete sequence	--	--	--	--	--	--	--	--	--	--	--	--	--	--	-	-	-
CL10254.Contig2_All	300	4	0.9353	3	0.3319	1	0.2274	9	0.913	--	--	--	--	gi|27261689|gb|AC125195.4|	63.9	4e-07	Mus musculus BAC clone RP23-246M2 from 2, complete sequence	--	--	--	--	--	--	--	--	--	--	--	--	--	--	-	-	-
CL10255.Contig1_All	990	44	3.1177	55	1.8441	46	3.1698	104	3.197	--	--	--	--	--	--	--	--	--	--	--	--	--	--	--	--	--	--	--	--	--	--	-	-	-
CL10255.Contig2_All	240	6	1.7537	3	0.4149	12	3.4109	9	1.1412	--	--	--	--	--	--	--	--	--	--	--	--	--	--	--	--	--	--	--	--	--	--	-	-	-
CL10256.Contig1_All	2102	502	16.7527	2	0.0316	385	12.4949	2280	33.0102	gi|405971390|gb|EKC36229.1|	275	1e-71	Serine/threonine-protein kinase SBK1 [Crassostrea gigas]	gi|149633626|ref|XM_001512955.1|	93.7	3e-15	PREDICTED: Ornithorhynchus anatinus serine/threonine-protein kinase SBK1-like (LOC100082326), mRNA	sp|Q9Z335|SBK1_RAT	194	8e-49	Serine/threonine-protein kinase SBK1 OS=Rattus norvegicus GN=Sbk1 PE=1 SV=1	sll0776	69.7	2e-11	COG0515	Serine/threonine protein kinase	K08858	1e-52	208	bfo:BRAFLDRAFT_118675	SH3-binding domain kinase 1 [EC:2.7.11.1]	GO:0018107//peptidyl-threonine phosphorylation;GO:0018105//peptidyl-serine phosphorylation;GO:0007420//brain development	GO:0004674//protein serine/threonine kinase activity;GO:0000166//nucleotide binding	-
CL10256.Contig2_All	1595	15	0.6597	1	0.0208	36	1.5397	61	1.1639	gi|405971390|gb|EKC36229.1|	269.6	3e-70	Serine/threonine-protein kinase SBK1 [Crassostrea gigas]	gi|149633626|ref|XM_001512955.1|	93.7	3e-15	PREDICTED: Ornithorhynchus anatinus serine/threonine-protein kinase SBK1-like (LOC100082326), mRNA	sp|Q9Z335|SBK1_RAT	188	3e-47	Serine/threonine-protein kinase SBK1 OS=Rattus norvegicus GN=Sbk1 PE=1 SV=1	sll0776	69.7	1e-11	COG0515	Serine/threonine protein kinase	K08858	4e-51	203	bfo:BRAFLDRAFT_118675	SH3-binding domain kinase 1 [EC:2.7.11.1]	GO:0018107//peptidyl-threonine phosphorylation;GO:0018105//peptidyl-serine phosphorylation;GO:0007420//brain development	GO:0004674//protein serine/threonine kinase activity;GO:0000166//nucleotide binding	-
CL10256.Contig3_All	742	4	0.3782	0	0	4	0.3678	23	0.9433	gi|405971390|gb|EKC36229.1|	269.6	1e-70	Serine/threonine-protein kinase SBK1 [Crassostrea gigas]	gi|149633626|ref|XM_001512955.1|	93.7	1e-15	PREDICTED: Ornithorhynchus anatinus serine/threonine-protein kinase SBK1-like (LOC100082326), mRNA	sp|Q9Z335|SBK1_RAT	188	9e-48	Serine/threonine-protein kinase SBK1 OS=Rattus norvegicus GN=Sbk1 PE=1 SV=1	sll0776	69.7	5e-12	COG0515	Serine/threonine protein kinase	K08858	1e-51	203	bfo:BRAFLDRAFT_118675	SH3-binding domain kinase 1 [EC:2.7.11.1]	GO:0018107//peptidyl-threonine phosphorylation;GO:0018105//peptidyl-serine phosphorylation;GO:0007420//brain development	GO:0004674//protein serine/threonine kinase activity;GO:0000166//nucleotide binding	-
CL10257.Contig1_All	1634	38	1.6313	140	2.844	38	1.5865	51	0.9499	--	--	--	--	--	--	--	--	--	--	--	--	--	--	--	--	--	--	--	--	--	--	-	-	-
CL10257.Contig2_All	1593	21	0.9247	27	0.5626	54	2.3125	6	0.1146	gi|167525250|ref|XP_001746960.1|	59.3	6e-07	hypothetical protein [Monosiga brevicollis MX1] >gi|163774740|gb|EDQ88367.1| predicted protein [Monosiga brevicollis MX1]	gi|118421099|gb|AC191834.6|	97.6	2e-16	Rhesus Macaque BAC CH250-354M14 () complete sequence	--	--	--	--	--	--	--	--	--	--	--	--	--	--	-	-	-
CL10258.Contig1_All	217	14	4.5257	22	3.3653	14	4.4012	151	21.177	--	--	--	--	gi|374428415|emb|FQ310507.3|	60	4e-06	Dicentrarchus labrax chromosome sequence corresponding to linkage group 1, bottom part, complete sequence	--	--	--	--	--	--	--	--	--	--	--	--	--	--	-	-	-
CL10258.Contig2_All	189	2	0.7423	6	1.0538	5	1.8047	30	4.8307	--	--	--	--	--	--	--	--	--	--	--	--	--	--	--	--	--	--	--	--	--	--	-	-	-
CL10259.Contig1_All	316	3	0.666	8	0.8404	4	0.8635	7	0.6742	gi|405954216|gb|EKC21719.1|	82.8	5e-15	Mpv17-like protein 2 [Crassostrea gigas]	gi|410921861|ref|XM_003974353.1|	60	7e-06	PREDICTED: Takifugu rubripes mpv17-like protein 2-like (LOC101078793), mRNA	sp|Q6DGV7|M17L2_DANRE	76.3	1e-14	Mpv17-like protein 2 OS=Danio rerio GN=mpv17l2 PE=2 SV=1	--	--	--	--	--	K13348	2e-10	64.7	tgu:100229975	protein Mpv17	-	-	GO:0016021//integral to membrane
CL10259.Contig2_All	204	1	0.3439	2	0.3254	1	0.3344	3	0.4475	--	--	--	--	--	--	--	--	--	--	--	--	--	--	--	--	--	--	--	--	--	--	-	-	-
CL1026.Contig1_All	386	31	5.6336	75	6.4496	37	6.5391	24	1.8922	--	--	--	--	gi|155368333|emb|CU457776.6|	60	8e-06	Zebrafish DNA sequence from clone DKEY-124N6, complete sequence	--	--	--	--	--	--	--	--	--	--	--	--	--	--	-	-	-
CL1026.Contig2_All	221	0	0	13	1.9526	4	1.2347	4	0.5508	--	--	--	--	--	--	--	--	--	--	--	--	--	--	--	--	--	--	--	--	--	--	-	-	-
CL10260.Contig1_All	183	31	11.8829	3	0.5442	30	11.1834	96	15.9649	gi|350402953|ref|XP_003486655.1|	52.4	7e-06	PREDICTED: hypothetical protein LOC100741094, partial [Bombus impatiens]	gi|242381769|emb|FP017234.15|	125	7e-26	Zebrafish DNA sequence from clone ZFOS-701D11 in linkage group 19, complete sequence	sp|Q5T200|ZC3HD_HUMAN	61.2	5e-10	Zinc finger CCCH domain-containing protein 13 OS=Homo sapiens GN=ZC3H13 PE=1 SV=1	--	--	--	--	--	K15182	6e-10	62.8	dre:436648	negative elongation factor E	GO:0009987//cellular process;GO:0008152//metabolic process	GO:0003824//catalytic activity	-
CL10260.Contig2_All	170	13	5.3642	2	0.3905	18	7.2232	49	8.7719	gi|355784299|gb|EHH65150.1|	66.6	4e-10	hypothetical protein EGM_01849, partial [Macaca fascicularis]	gi|21617736|gb|AC104961.7|	93.7	2e-16	Homo sapiens chromosome 18, clone RP11-958F21, complete sequence	sp|Q5T200|ZC3HD_HUMAN	52.8	2e-07	Zinc finger CCCH domain-containing protein 13 OS=Homo sapiens GN=ZC3H13 PE=1 SV=1	--	--	--	--	--	K13092	2e-06	50.8	acs:100554979	nuclear protein NHN1	-	-	-
CL10261.Contig1_All	973	51	3.6768	66	2.2516	39	2.7344	93	2.9088	gi|189238578|ref|XP_971100.2|	241.9	3e-62	PREDICTED: similar to es2 protein [Tribolium castaneum]	--	--	--	--	sp|O70279|DGC14_MOUSE	204	2e-52	Protein DGCR14 OS=Mus musculus GN=Dgcr14 PE=2 SV=2	--	--	--	--	--	K13118	5e-63	241	tca:659729	protein DGCR14	-	-	-
CL10261.Contig2_All	459	1	0.1528	3	0.217	2	0.2973	5	0.3315	gi|242025114|ref|XP_002432971.1|	126.3	4e-28	es2 protein, putative [Pediculus humanus corporis] >gi|212518480|gb|EEB20233.1| es2 protein, putative [Pediculus humanus corporis]	--	--	--	--	sp|O70279|DGC14_MOUSE	102	3e-22	Protein DGCR14 OS=Mus musculus GN=Dgcr14 PE=2 SV=2	--	--	--	--	--	K13118	6e-29	126	phu:Phum_PHUM607270	protein DGCR14	-	-	-
CL10262.Contig1_All	1576	41	1.8249	46	0.9689	46	1.9912	10	0.1931	--	--	--	--	--	--	--	--	--	--	--	--	--	--	--	--	--	--	--	--	--	--	-	-	-
CL10262.Contig2_All	1547	80	3.6275	36	0.7725	2	0.0882	14	0.2754	--	--	--	--	--	--	--	--	--	--	--	--	--	--	--	--	--	--	--	--	--	--	-	-	-
CL10263.Contig1_All	153	0	0	3	0.6509	0	0	0	0	gi|156340712|ref|XP_001620531.1|	31.2	4e-06	hypothetical protein NEMVEDRAFT_v1g7830 [Nematostella vectensis] >gi|156205571|gb|EDO28431.1| predicted protein [Nematostella vectensis]	gi|90185723|emb|CR925795.5|	89.7	3e-15	Zebrafish DNA sequence from clone DKEY-25C9 in linkage group 12, complete sequence	sp|Q8MP30|Y7791_DICDI	56.6	4e-14	Uncharacterized histidine-rich protein DDB_G0274557 OS=Dictyostelium discoideum GN=DDB_G0274557 PE=4 SV=1	SSO3043	38.9	5e-08	COG0747	ABC-type dipeptide transport system, periplasmic component	K15190	9e-09	44.7	dvi:Dvir_GJ21451	7SK snRNA methylphosphate capping enzyme [EC:2.1.1.-]	-	-	-
CL10263.Contig2_All	152	0	0	3	0.6551	0	0	0	0	gi|156340712|ref|XP_001620531.1|	31.2	4e-06	hypothetical protein NEMVEDRAFT_v1g7830 [Nematostella vectensis] >gi|156205571|gb|EDO28431.1| predicted protein [Nematostella vectensis]	gi|90185723|emb|CR925795.5|	87.7	1e-14	Zebrafish DNA sequence from clone DKEY-25C9 in linkage group 12, complete sequence	sp|Q8MP30|Y7791_DICDI	56.6	4e-14	Uncharacterized histidine-rich protein DDB_G0274557 OS=Dictyostelium discoideum GN=DDB_G0274557 PE=4 SV=1	SSO3043	38.5	7e-08	COG0747	ABC-type dipeptide transport system, periplasmic component	K15190	9e-09	44.7	dvi:Dvir_GJ21451	7SK snRNA methylphosphate capping enzyme [EC:2.1.1.-]	-	-	-
CL10263.Contig3_All	185	0	0	5	0.8971	3	1.1063	0	0	gi|119624987|gb|EAX04582.1|	52.8	6e-06	hCG1999844 [Homo sapiens]	gi|42475808|emb|AL935329.11|	93.7	3e-16	Zebrafish DNA sequence from clone CH211-253P2 in linkage group 12, complete sequence	sp|Q8MP30|Y7791_DICDI	55.8	4e-14	Uncharacterized histidine-rich protein DDB_G0274557 OS=Dictyostelium discoideum GN=DDB_G0274557 PE=4 SV=1	SSO3043	43.9	1e-09	COG0747	ABC-type dipeptide transport system, periplasmic component	K10955	2e-10	48.1	acs:100563509	intestinal mucin-2	-	GO:0003676//nucleic acid binding;GO:0003824//catalytic activity	-
CL10263.Contig4_All	158	0	0	3	0.6303	0	0	0	0	gi|119624987|gb|EAX04582.1|	34.7	6e-06	hCG1999844 [Homo sapiens]	gi|90185723|emb|CR925795.5|	99.6	4e-18	Zebrafish DNA sequence from clone DKEY-25C9 in linkage group 12, complete sequence	sp|Q8MP30|Y7791_DICDI	58.2	1e-14	Uncharacterized histidine-rich protein DDB_G0274557 OS=Dictyostelium discoideum GN=DDB_G0274557 PE=4 SV=1	SSO3043	39.3	4e-08	COG0747	ABC-type dipeptide transport system, periplasmic component	K15190	9e-09	44.7	dvi:Dvir_GJ21451	7SK snRNA methylphosphate capping enzyme [EC:2.1.1.-]	-	-	-
CL10264.Contig1_All	439	11	1.7577	39	2.9489	12	1.8648	0	0	--	--	--	--	--	--	--	--	--	--	--	--	--	--	--	--	--	--	--	--	--	--	-	-	-
CL10264.Contig2_All	463	27	4.0907	223	15.9876	58	8.5458	0	0	--	--	--	--	--	--	--	--	--	--	--	--	--	--	--	--	--	--	--	--	--	--	-	-	-
CL10265.Contig1_All	1445	97	4.7089	276	6.3402	208	9.8198	592	12.4681	--	--	--	--	--	--	--	--	--	--	--	--	--	--	--	--	--	--	--	--	--	--	-	-	-
CL10265.Contig2_All	244	8	2.2999	5	0.6802	6	1.6775	14	1.7462	--	--	--	--	--	--	--	--	--	--	--	--	--	--	--	--	--	--	--	--	--	--	-	-	-
CL10266.Contig1_All	203	1	0.3456	0	0	2	0.6721	0	0	--	--	--	--	--	--	--	--	--	--	--	--	--	--	--	--	--	--	--	--	--	--	-	-	-
CL10266.Contig2_All	1640	62	2.6519	99	2.0038	52	2.163	102	1.8928	--	--	--	--	--	--	--	--	--	--	--	--	--	--	--	--	--	--	--	--	--	--	-	-	-
CL10267.Contig1_All	192	5	1.8268	5	0.8644	2	0.7106	1	0.1585	--	--	--	--	--	--	--	--	--	--	--	--	--	--	--	--	--	--	--	--	--	--	-	-	-
CL10267.Contig2_All	169	0	0	7	1.3749	0	0	6	1.0805	--	--	--	--	--	--	--	--	--	--	--	--	--	--	--	--	--	--	--	--	--	--	-	-	-
CL10268.Contig1_All	329	0	0	0	0	0	0	0	0	--	--	--	--	--	--	--	--	--	--	--	--	--	--	--	--	--	--	--	--	--	--	-	-	-
CL10268.Contig2_All	1004	17	1.1878	29	0.9588	13	0.8833	25	0.7578	gi|301757701|ref|XP_002914686.1|	72	5e-11	PREDICTED: cAMP-regulated phosphoprotein 21-like [Ailuropoda melanoleuca] >gi|281353956|gb|EFB29540.1| hypothetical protein PANDA_002611 [Ailuropoda melanoleuca]	--	--	--	--	sp|Q9UBL0|ARP21_HUMAN	65.1	2e-10	cAMP-regulated phosphoprotein 21 OS=Homo sapiens GN=ARPP21 PE=1 SV=2	--	--	--	--	--	K02360	1e-11	71.2	dan:Dana_GF24227	a component of the cytoplasm (encore)	GO:0009994//oocyte differentiation;GO:0007281//germ cell development	-	-
CL10269.Contig1_All	1129	157	9.7548	134	3.9398	179	10.8159	223	6.0111	gi|432102587|gb|ELK30154.1|	57	2e-06	UPF0510 protein INM02 [Myotis davidii]	--	--	--	--	sp|Q55FI4|NOP58_DICDI	55.1	3e-07	Nucleolar protein 58 OS=Dictyostelium discoideum GN=nop58 PE=3 SV=1	--	--	--	--	--	K13171	1e-06	55.1	phu:Phum_PHUM150090	serine/arginine repetitive matrix protein 1	-	-	-
CL10269.Contig2_All	355	8	1.5808	1	0.0935	3	0.5765	0	0	--	--	--	--	--	--	--	--	--	--	--	--	--	--	--	--	--	--	--	--	--	--	-	-	-
CL1027.Contig1_All	2650	5	0.1324	7	0.0877	25	0.6436	59	0.6776	gi|405953142|gb|EKC20858.1|	870.9	0	Dihydropyrimidinase [Crassostrea gigas]	gi|390343436|ref|XM_779766.3|	83.8	4e-12	PREDICTED: Strongylocentrotus purpuratus dihydropyrimidinase-like (LOC579662), mRNA	sp|Q14117|DPYS_HUMAN	660	0	Dihydropyrimidinase OS=Homo sapiens GN=DPYS PE=1 SV=1	SMc01821	441	3e-123	COG0044	Dihydroorotase and related cyclic amidohydrolases	K01464	0	709	nve:NEMVE_v1g161336	dihydropyrimidinase [EC:3.5.2.2]	GO:0006212//uracil catabolic process;GO:0019482//beta-alanine metabolic process;GO:0046135//pyrimidine nucleoside catabolic process;GO:0006210//thymine catabolic process;GO:0051289//protein homotetramerization	GO:0004157//dihydropyrimidinase activity;GO:0008270//zinc ion binding;GO:0051219//phosphoprotein binding;GO:0016597//amino acid binding;GO:0002058//uracil binding;GO:0002059//thymine binding	GO:0005829//cytosol
CL1027.Contig2_All	2983	38	0.8936	7	0.0779	29	0.6632	307	3.1321	gi|405971021|gb|EKC35879.1|	359.8	5e-97	Major egg antigen [Crassostrea gigas]	--	--	--	--	sp|Q7YZT0|TSP36_TAESA	112	6e-24	Small heat shock protein p36 OS=Taenia saginata PE=1 SV=1	Rv2839c	56.6	2e-07	COG0532	Translation initiation factor 2 (IF-2; GTPase)	K06236	1e-12	76.6	ssc:100152001	collagen, type I/II/III/V/XI, alpha	-	-	-
CL1027.Contig3_All	3003	5	0.1168	11	0.1216	22	0.4998	29	0.2939	gi|405953142|gb|EKC20858.1|	897.9	0	Dihydropyrimidinase [Crassostrea gigas]	gi|410904848|ref|XM_003965855.1|	95.6	1e-15	PREDICTED: Takifugu rubripes dihydropyrimidinase-like (LOC101078601), mRNA	sp|Q14117|DPYS_HUMAN	677	0	Dihydropyrimidinase OS=Homo sapiens GN=DPYS PE=1 SV=1	PA0441	464	4e-130	COG0044	Dihydroorotase and related cyclic amidohydrolases	K01464	0	735	nve:NEMVE_v1g161336	dihydropyrimidinase [EC:3.5.2.2]	GO:0006212//uracil catabolic process;GO:0046135//pyrimidine nucleoside catabolic process;GO:0006210//thymine catabolic process;GO:0051289//protein homotetramerization	GO:0004157//dihydropyrimidinase activity;GO:0008270//zinc ion binding;GO:0002061	GO:0005829//cytosol
CL1027.Contig4_All	4361	279	4.4878	94	0.7155	1020	15.9558	3712	25.9041	gi|405953142|gb|EKC20858.1|	509.6	6e-142	Dihydropyrimidinase [Crassostrea gigas]	gi|340381521|ref|XM_003389222.1|	81.8	3e-11	PREDICTED: Amphimedon queenslandica dihydropyrimidinase-like (LOC100640508), mRNA	sp|Q63150|DPYS_RAT	357	1e-97	Dihydropyrimidinase OS=Rattus norvegicus GN=Dpys PE=1 SV=2	PA0441	205	6e-52	COG0044	Dihydroorotase and related cyclic amidohydrolases	K01464	6e-108	393	nve:NEMVE_v1g161336	dihydropyrimidinase [EC:3.5.2.2]	GO:0006212//uracil catabolic process;GO:0019482//beta-alanine metabolic process;GO:0006210//thymine catabolic process;GO:0007165//signal transduction;GO:0051289//protein homotetramerization	GO:0004157//dihydropyrimidinase activity;GO:0008270//zinc ion binding;GO:0051219//phosphoprotein binding;GO:0016597//amino acid binding;GO:0002058//uracil binding;GO:0002059//thymine binding	GO:0005829//cytosol
CL1027.Contig5_All	2935	5	0.1195	126	1.425	22	0.5114	70	0.7258	gi|405953142|gb|EKC20858.1|	870.9	0	Dihydropyrimidinase [Crassostrea gigas]	gi|390343436|ref|XM_779766.3|	83.8	4e-12	PREDICTED: Strongylocentrotus purpuratus dihydropyrimidinase-like (LOC579662), mRNA	sp|Q14117|DPYS_HUMAN	660	0	Dihydropyrimidinase OS=Homo sapiens GN=DPYS PE=1 SV=1	SMc01821	441	3e-123	COG0044	Dihydroorotase and related cyclic amidohydrolases	K01464	0	709	nve:NEMVE_v1g161336	dihydropyrimidinase [EC:3.5.2.2]	GO:0006212//uracil catabolic process;GO:0019482//beta-alanine metabolic process;GO:0046135//pyrimidine nucleoside catabolic process;GO:0006210//thymine catabolic process;GO:0051289//protein homotetramerization	GO:0004157//dihydropyrimidinase activity;GO:0008270//zinc ion binding;GO:0051219//phosphoprotein binding;GO:0016597//amino acid binding;GO:0002058//uracil binding;GO:0002059//thymine binding	GO:0005829//cytosol
CL10270.Contig1_All	258	5	1.3594	23	2.9592	8	2.1153	3	0.3539	--	--	--	--	--	--	--	--	--	--	--	--	--	--	--	--	--	--	--	--	--	--	-	-	-
CL10270.Contig2_All	255	11	3.026	5	0.6509	2	0.5351	0	0	--	--	--	--	--	--	--	--	--	--	--	--	--	--	--	--	--	--	--	--	--	--	-	-	-
CL10271.Contig1_All	377	1	0.1861	5	0.4402	1	0.181	0	0	gi|405970633|gb|EKC35522.1|	204.5	1e-51	Chlorophyllide a oxygenase [Crassostrea gigas]	gi|260829050|ref|XM_002609430.1|	61.9	2e-06	Branchiostoma floridae hypothetical protein, mRNA	sp|Q17938|DAF36_CAEEL	134	6e-32	Cholesterol desaturase daf-36 OS=Caenorhabditis elegans GN=daf-36 PE=1 SV=2	Rv3526	72	2e-13	COG4638	Phenylpropionate dioxygenase and related ring-hydroxylating dioxygenases, large terminal subunit	K14938	8e-34	142	aag:AaeL_AAEL011203	cholesterol 7-dehydrogenase	-	GO:0051536//iron-sulfur cluster binding	-
CL10271.Contig2_All	350	0	0	0	0	0	0	0	0	gi|405970633|gb|EKC35522.1|	165.6	6e-40	Chlorophyllide a oxygenase [Crassostrea gigas]	gi|260829050|ref|XM_002609430.1|	61.9	2e-06	Branchiostoma floridae hypothetical protein, mRNA	sp|Q17938|DAF36_CAEEL	112	2e-25	Cholesterol desaturase daf-36 OS=Caenorhabditis elegans GN=daf-36 PE=1 SV=2	Rv3526	47.8	5e-06	COG4638	Phenylpropionate dioxygenase and related ring-hydroxylating dioxygenases, large terminal subunit	K14938	2e-26	117	cqu:CpipJ_CPIJ006320	cholesterol 7-dehydrogenase	-	GO:0051536//iron-sulfur cluster binding	-
CL10272.Contig1_All	2064	0	0	0	0	0	0	16	0.2359	gi|260834201|ref|XP_002612100.1|	73.2	7e-53	hypothetical protein BRAFLDRAFT_104816 [Branchiostoma floridae] >gi|229297473|gb|EEN68109.1| hypothetical protein BRAFLDRAFT_104816 [Branchiostoma floridae]	gi|22265519|emb|AL805967.7|	79.8	5e-11	Mouse DNA sequence from clone RP23-450K9 on chromosome X, complete sequence	sp|A2AVZ9|S43A3_MOUSE	140	5e-43	Solute carrier family 43 member 3 OS=Mus musculus GN=Slc43a3 PE=2 SV=1	--	--	--	--	--	K08230	9e-54	160	bfo:BRAFLDRAFT_104816	MFS transporter, LAT3 family, solute carrier family 43, member 3	-	-	-
CL10272.Contig2_All	2018	0	0	0	0	1	0.0338	14	0.2111	gi|363734615|ref|XP_003641425.1|	224.2	2e-56	PREDICTED: solute carrier family 43 member 3 [Gallus gallus]	gi|22265519|emb|AL805967.7|	79.8	5e-11	Mouse DNA sequence from clone RP23-450K9 on chromosome X, complete sequence	sp|A2AVZ9|S43A3_MOUSE	183	1e-45	Solute carrier family 43 member 3 OS=Mus musculus GN=Slc43a3 PE=2 SV=1	--	--	--	--	--	K08230	3e-57	224	gga:423133	MFS transporter, LAT3 family, solute carrier family 43, member 3	-	-	-
CL10272.Contig3_All	759	0	0	0	0	0	0	9	0.3609	gi|405965933|gb|EKC31271.1|	109	2e-22	Solute carrier family 43 member 3 [Crassostrea gigas]	--	--	--	--	sp|Q8N370|LAT4_HUMAN	95.1	1e-19	Large neutral amino acids transporter small subunit 4 OS=Homo sapiens GN=SLC43A2 PE=1 SV=1	--	--	--	--	--	K08229	4e-20	98.6	ecb:100072377	MFS transporter, LAT3 family, solute carrier family 43, member 2	GO:0006810//transport	-	-
CL10273.Contig1_All	224	10	3.1316	0	0	0	0	0	0	--	--	--	--	--	--	--	--	--	--	--	--	--	--	--	--	--	--	--	--	--	--	-	-	-
CL10273.Contig2_All	698	22	2.211	56	2.6631	43	4.2026	24	1.0464	--	--	--	--	--	--	--	--	--	--	--	--	--	--	--	--	--	--	--	--	--	--	-	-	-
CL10274.Contig1_All	1180	50	2.9724	36	1.0127	23	1.3297	57	1.4701	--	--	--	--	--	--	--	--	--	--	--	--	--	--	--	--	--	--	--	--	--	--	-	-	-
CL10274.Contig2_All	1914	64	2.3456	125	2.1678	79	2.8157	209	3.3232	--	--	--	--	--	--	--	--	--	--	--	--	--	--	--	--	--	--	--	--	--	--	-	-	-
CL10275.Contig1_All	161	0	0	0	0	0	0	3	0.5671	--	--	--	--	--	--	--	--	--	--	--	--	--	--	--	--	--	--	--	--	--	--	-	-	-
CL10275.Contig2_All	162	4	1.732	2	0.4098	5	2.1055	9	1.6907	--	--	--	--	--	--	--	--	--	--	--	--	--	--	--	--	--	--	--	--	--	--	-	-	-
CL10276.Contig1_All	2500	925	25.9546	265	3.5186	235	6.4126	787	9.5803	gi|291231611|ref|XP_002735759.1|	673.7	0	PREDICTED: NMD3 homolog [Saccoglossus kowalevskii]	gi|471307904|gb|GAGT01006632.1|	83.8	4e-12	TSA: Anguilla japonica contig06799 transcribed RNA sequence	sp|Q6GNS3|NMD3_XENLA	607	4e-173	60S ribosomal export protein NMD3 OS=Xenopus laevis GN=nmd3 PE=2 SV=1	YHR170w	488	2e-137	COG1499	NMD protein affecting ribosome stability and mRNA decay	K07562	1e-178	627	spu:583639	nonsense-mediated mRNA decay protein 3	GO:0006810//transport	-	GO:0031981//nuclear lumen
CL10276.Contig2_All	971	154	11.1254	2	0.0684	2	0.1405	0	0	gi|115908403|ref|XP_788633.2|	292	3e-77	PREDICTED: 60S ribosomal export protein NMD3 [Strongylocentrotus purpuratus]	gi|471307904|gb|GAGT01006632.1|	83.8	1e-12	TSA: Anguilla japonica contig06799 transcribed RNA sequence	sp|Q6GNS3|NMD3_XENLA	275	1e-73	60S ribosomal export protein NMD3 OS=Xenopus laevis GN=nmd3 PE=2 SV=1	SPAC16C9.03	224	1e-58	COG1499	NMD protein affecting ribosome stability and mRNA decay	K07562	4e-78	291	spu:583639	nonsense-mediated mRNA decay protein 3	GO:0022008//neurogenesis;GO:0000055//ribosomal large subunit export from nucleus	GO:0003729//mRNA binding	-
CL10277.Contig1_All	191	0	0	6	1.0427	14	5.0003	11	1.7527	--	--	--	--	--	--	--	--	--	--	--	--	--	--	--	--	--	--	--	--	--	--	-	-	-
CL10277.Contig2_All	230	11	3.3549	0	0	9	2.6694	6	0.7939	--	--	--	--	--	--	--	--	--	--	--	--	--	--	--	--	--	--	--	--	--	--	-	-	-
CL10278.Contig1_All	988	87	6.177	64	2.1502	40	2.7619	67	2.0638	--	--	--	--	--	--	--	--	--	--	--	--	--	--	--	--	--	--	--	--	--	--	-	-	-
CL10278.Contig2_All	191	28	10.2834	0	0	10	3.5717	0	0	--	--	--	--	--	--	--	--	--	--	--	--	--	--	--	--	--	--	--	--	--	--	-	-	-
CL10279.Contig1_All	159	1	0.4412	1	0.2088	0	0	0	0	--	--	--	--	--	--	--	--	--	--	--	--	--	--	--	--	--	--	--	--	--	--	-	-	-
CL10279.Contig2_All	635	24	2.6512	37	1.9341	13	1.3966	35	1.6774	gi|405951377|gb|EKC19295.1|	143.7	6e-33	hypothetical protein CGI_10008895 [Crassostrea gigas]	--	--	--	--	sp|O60763|USO1_HUMAN	129	6e-30	General vesicular transport factor p115 OS=Homo sapiens GN=USO1 PE=1 SV=2	--	--	--	--	--	--	--	--	--	--	GO:0045056//transcytosis;GO:0048280//vesicle fusion with Golgi apparatus;GO:0006886//intracellular protein transport	GO:0008565//protein transporter activity	GO:0000139//Golgi membrane;GO:0005829//cytosol;GO:0048471//perinuclear region of cytoplasm
CL1028.Contig1_All	241	1	0.2911	1	0.1377	9	2.5476	8	1.0102	--	--	--	--	--	--	--	--	--	--	--	--	--	--	--	--	--	--	--	--	--	--	-	-	-
CL1028.Contig2_All	192	4	1.4614	0	0	0	0	0	0	--	--	--	--	--	--	--	--	--	--	--	--	--	--	--	--	--	--	--	--	--	--	-	-	-
CL10280.Contig1_All	461	0	0	79	5.6883	0	0	59	3.8949	gi|149022841|gb|EDL79735.1|	55.1	1e-06	similar to FLJ46154 protein (predicted) [Rattus norvegicus]	--	--	--	--	sp|Q8MP30|Y7791_DICDI	47.8	1e-05	Uncharacterized histidine-rich protein DDB_G0274557 OS=Dictyostelium discoideum GN=DDB_G0274557 PE=4 SV=1	--	--	--	--	--	--	--	--	--	--	-	-	-
CL10280.Contig2_All	349	110	22.1096	72	6.848	125	24.4337	47	4.0984	gi|339897990|ref|XP_003392429.1|	62.4	7e-09	hypothetical protein, unlikely [Leishmania infantum JPCM5] >gi|321399343|emb|CBZ08590.1| hypothetical protein, unlikely [Leishmania infantum JPCM5]	gi|354799403|gb|JN963904.1|	101	2e-18	Mus musculus targeted KO-first, conditional ready, lacZ-tagged mutant allele Dnajb1:tm1a(EUCOMM)Wtsi; transgenic	sp|Q6ZRP5|YD019_HUMAN	79	2e-15	Putative uncharacterized protein FLJ46204 OS=Homo sapiens PE=5 SV=2	--	--	--	--	--	--	--	--	--	--	-	-	-
CL10281.Contig1_All	416	1	0.1686	1	0.0798	2	0.328	1	0.0732	gi|312376722|gb|EFR23728.1|	52.4	7e-06	hypothetical protein AND_12350 [Anopheles darlingi]	--	--	--	--	--	--	--	--	--	--	--	--	--	K08585	6e-06	49.7	tca:657371	calpain, invertebrate [EC:3.4.22.-]	-	-	-
CL10281.Contig2_All	645	33	3.5889	15	0.772	18	1.9038	45	2.1232	gi|312376722|gb|EFR23728.1|	54.3	5e-06	hypothetical protein AND_12350 [Anopheles darlingi]	--	--	--	--	sp|Q02817|MUC2_HUMAN	59.7	5e-09	Mucin-2 OS=Homo sapiens GN=MUC2 PE=1 SV=2	Rv2264c	52.4	6e-07	COG0443	Molecular chaperone	K10955	9e-10	63.9	hsa:4583	intestinal mucin-2	-	-	-
CL10282.Contig1_All	230	1	0.305	0	0	0	0	0	0	gi|260804131|ref|XP_002596942.1|	69.7	4e-11	hypothetical protein BRAFLDRAFT_215934 [Branchiostoma floridae] >gi|229282203|gb|EEN52954.1| hypothetical protein BRAFLDRAFT_215934 [Branchiostoma floridae]	--	--	--	--	sp|Q9Z0J1|RECK_MOUSE	64.7	4e-11	Reversion-inducing cysteine-rich protein with Kazal motifs OS=Mus musculus GN=Reck PE=2 SV=2	--	--	--	--	--	--	--	--	--	--	-	-	-
CL10282.Contig2_All	3531	67	1.331	40	0.376	169	3.2651	793	6.8347	gi|405978543|gb|EKC42923.1|	795.4	0	hypothetical protein CGI_10028898 [Crassostrea gigas]	gi|260804130|ref|XM_002596896.1|	63.9	5e-06	Branchiostoma floridae hypothetical protein, mRNA	sp|O95980|RECK_HUMAN	684	0	Reversion-inducing cysteine-rich protein with Kazal motifs OS=Homo sapiens GN=RECK PE=1 SV=1	--	--	--	--	--	K06254	2e-14	82.4	tca:100141763	agrin	GO:0010466//negative regulation of peptidase activity;GO:0007275//multicellular organismal development	GO:0004866//endopeptidase inhibitor activity	GO:0016020//membrane
CL10282.Contig3_All	175	0	0	2	0.3794	0	0	0	0	--	--	--	--	--	--	--	--	--	--	--	--	--	--	--	--	--	--	--	--	--	--	-	-	-
CL10283.Contig1_All	359	4	0.7816	7	0.6472	13	2.4703	26	2.2041	--	--	--	--	--	--	--	--	--	--	--	--	--	--	--	--	--	--	--	--	--	--	-	-	-
CL10283.Contig2_All	620	8	0.9051	9	0.4818	6	0.6602	23	1.129	--	--	--	--	gi|459305763|gb|GAFW01008990.1|	71.9	4e-09	TSA: Dendroctonus ponderosae Dendroctonus_ponderosae_CAP3_Contig8991 transcribed RNA sequence	--	--	--	--	--	--	--	--	--	--	--	--	--	--	-	-	-
CL10284.Contig1_All	634	8	0.8851	2	0.1047	14	1.5064	7	0.336	gi|358339569|dbj|GAA47606.1|	53.5	8e-06	hypothetical protein CLF_100574 [Clonorchis sinensis]	--	--	--	--	--	--	--	--	--	--	--	--	--	--	--	--	--	--	-	-	-
CL10284.Contig2_All	483	2	0.2905	7	0.4811	1	0.1412	28	1.7642	--	--	--	--	--	--	--	--	--	--	--	--	--	--	--	--	--	--	--	--	--	--	-	-	-
CL10285.Contig1_All	151	0	0	0	0	0	0	0	0	--	--	--	--	--	--	--	--	--	--	--	--	--	--	--	--	--	--	--	--	--	--	-	-	-
CL10285.Contig2_All	336	3	0.6263	27	2.6674	7	1.4212	16	1.4492	gi|260786891|ref|XP_002588490.1|	63.9	2e-09	hypothetical protein BRAFLDRAFT_63438 [Branchiostoma floridae] >gi|229273652|gb|EEN44501.1| hypothetical protein BRAFLDRAFT_63438 [Branchiostoma floridae]	--	--	--	--	--	--	--	--	--	--	--	--	--	--	--	--	--	--	-	-	-
CL10286.Contig1_All	1575	108	4.8101	156	3.2878	130	5.6308	63	1.2173	gi|405970893|gb|EKC35757.1|	98.2	1e-18	Plasma alpha-L-fucosidase [Crassostrea gigas]	--	--	--	--	sp|C3YWU0|FUCO_BRAFL	75.1	4e-13	Alpha-L-fucosidase OS=Branchiostoma floridae GN=BRAFLDRAFT_56888 PE=3 SV=2	--	--	--	--	--	K01206	9e-15	82.4	nve:NEMVE_v1g198796	alpha-L-fucosidase [EC:3.2.1.51]	GO:0008152//metabolic process	GO:0016787//hydrolase activity	-
CL10286.Contig2_All	531	20	2.6421	35	2.1879	19	2.441	15	0.8597	gi|405970893|gb|EKC35757.1|	57	4e-07	Plasma alpha-L-fucosidase [Crassostrea gigas]	--	--	--	--	--	--	--	--	--	--	--	--	--	K01206	2e-07	55.5	nve:NEMVE_v1g198796	alpha-L-fucosidase [EC:3.2.1.51]	-	-	-
CL10287.Contig1_All	279	1	0.2514	1	0.119	1	0.2445	13	1.418	--	--	--	--	--	--	--	--	--	--	--	--	--	--	--	--	--	--	--	--	--	--	-	-	-
CL10287.Contig2_All	174	4	1.6126	0	0	2	0.7841	0	0	--	--	--	--	--	--	--	--	--	--	--	--	--	--	--	--	--	--	--	--	--	--	-	-	-
CL10288.Contig1_All	1800	6	0.2338	27	0.4979	10	0.379	12	0.2029	gi|405952425|gb|EKC20239.1|	373.6	1e-101	Baculoviral IAP repeat-containing protein 6 [Crassostrea gigas]	--	--	--	--	sp|Q9NR09|BIRC6_HUMAN	227	6e-59	Baculoviral IAP repeat-containing protein 6 OS=Homo sapiens GN=BIRC6 PE=1 SV=2	--	--	--	--	--	K10586	2e-73	277	bfo:BRAFLDRAFT_65689	baculoviral IAP repeat-containing protein 6 (apollon) [EC:6.3.2.19]	-	-	-
CL10288.Contig2_All	9108	510	3.9279	636	2.3179	383	2.8687	520	1.7375	gi|405952425|gb|EKC20239.1|	2288.5	0	Baculoviral IAP repeat-containing protein 6 [Crassostrea gigas]	gi|464254553|gb|GAGA01390820.1|	77.8	9e-10	TSA: Anolis carolinensis k41_7965329 transcribed RNA sequence	sp|O88738|BIRC6_MOUSE	1658	0	Baculoviral IAP repeat-containing protein 6 OS=Mus musculus GN=Birc6 PE=1 SV=2	--	--	--	--	--	K10586	0	1775	bfo:BRAFLDRAFT_65689	baculoviral IAP repeat-containing protein 6 (apollon) [EC:6.3.2.19]	-	-	-
CL10288.Contig3_All	664	5	0.5282	7	0.3499	1	0.1027	2	0.0917	gi|405952425|gb|EKC20239.1|	165.6	1e-39	Baculoviral IAP repeat-containing protein 6 [Crassostrea gigas]	--	--	--	--	sp|O88738|BIRC6_MOUSE	107	2e-23	Baculoviral IAP repeat-containing protein 6 OS=Mus musculus GN=Birc6 PE=1 SV=2	--	--	--	--	--	K10586	6e-31	134	bfo:BRAFLDRAFT_65689	baculoviral IAP repeat-containing protein 6 (apollon) [EC:6.3.2.19]	-	-	-
CL10289.Contig1_All	438	6	0.9609	8	0.6063	3	0.4673	10	0.6948	--	--	--	--	--	--	--	--	--	--	--	--	--	--	--	--	--	K14400	9e-06	49.3	spu:582414	pre-mRNA cleavage complex 2 protein Pcf11	-	-	-
CL10289.Contig2_All	756	22	2.0413	30	1.3172	17	1.534	25	1.0064	--	--	--	--	--	--	--	--	sp|Q28640|HRG_RABIT	50.1	5e-06	Histidine-rich glycoprotein (Fragment) OS=Oryctolagus cuniculus GN=HRG PE=1 SV=1	--	--	--	--	--	--	--	--	--	--	-	-	-
CL10289.Contig3_All	157	2	0.8936	3	0.6343	0	0	4	0.7754	--	--	--	--	--	--	--	--	--	--	--	--	--	--	--	--	--	--	--	--	--	--	-	-	-
CL1029.Contig1_All	328	5	1.0693	16	1.6192	3	0.624	0	0	gi|390333528|ref|XP_003723734.1|	190.3	2e-47	PREDICTED: tetratricopeptide repeat protein 18 isoform 2 [Strongylocentrotus purpuratus]	gi|260836712|ref|XM_002613304.1|	89.7	8e-15	Branchiostoma floridae hypothetical protein, mRNA	sp|Q95LN2|TTC18_MACFA	157	5e-39	Tetratricopeptide repeat protein 18 OS=Macaca fascicularis GN=TTC18 PE=2 SV=2	--	--	--	--	--	--	--	--	--	--	-	-	-
CL1029.Contig2_All	521	5	0.6732	22	1.4017	5	0.6547	10	0.5841	gi|443730137|gb|ELU15780.1|	248.8	8e-65	hypothetical protein CAPTEDRAFT_154432 [Capitella teleta]	gi|260836712|ref|XM_002613304.1|	83.8	8e-13	Branchiostoma floridae hypothetical protein, mRNA	sp|Q5T0N1|TTC18_HUMAN	224	6e-59	Tetratricopeptide repeat protein 18 OS=Homo sapiens GN=TTC18 PE=2 SV=2	--	--	--	--	--	--	--	--	--	--	-	-	-
CL10290.Contig1_All	209	5	1.6782	9	1.4294	6	1.9584	38	5.5333	--	--	--	--	--	--	--	--	--	--	--	--	--	--	--	--	--	--	--	--	--	--	-	-	-
CL10290.Contig2_All	165	5	2.1257	4	0.8047	2	0.8269	26	4.7955	--	--	--	--	--	--	--	--	--	--	--	--	--	--	--	--	--	--	--	--	--	--	-	-	-
CL10291.Contig1_All	224	7	2.1921	0	0	1	0.3045	0	0	--	--	--	--	--	--	--	--	--	--	--	--	--	--	--	--	--	--	--	--	--	--	-	-	-
CL10291.Contig2_All	196	0	0	2	0.3387	1	0.3481	8	1.2422	--	--	--	--	--	--	--	--	--	--	--	--	--	--	--	--	--	--	--	--	--	--	-	-	-
CL10292.Contig1_All	1103	114	7.2501	267	8.0352	129	7.9785	20	0.5518	--	--	--	--	--	--	--	--	--	--	--	--	--	--	--	--	--	--	--	--	--	--	-	-	-
CL10292.Contig2_All	229	2	0.6126	55	7.9724	0	0	6	0.7974	--	--	--	--	--	--	--	--	--	--	--	--	--	--	--	--	--	--	--	--	--	--	-	-	-
CL10293.Contig1_All	532	1	0.1319	0	0	0	0	0	0	gi|405961655|gb|EKC27420.1|	134.8	1e-30	Fascin [Crassostrea gigas]	--	--	--	--	sp|Q24524|SING_DROME	103	2e-22	Protein singed OS=Drosophila melanogaster GN=sn PE=3 SV=1	--	--	--	--	--	K11978	2e-22	105	dpe:Dper_GL15138	E3 ubiquitin-protein ligase UBR3 [EC:6.3.2.19]	-	GO:0005515//protein binding	GO:0043232
CL10293.Contig2_All	2229	73	2.2973	283	4.2144	145	4.4378	723	9.8713	gi|405961655|gb|EKC27420.1|	554.3	1e-155	Fascin [Crassostrea gigas]	gi|5922027|gb|AC007425.16|	71.9	1e-08	Homo sapiens 12q24.1-120.5-B PAC RPCI5-1048I22 (Roswell Park Cancer Institute Human PAC Library) complete sequence	sp|Q24524|SING_DROME	394	5e-109	Protein singed OS=Drosophila melanogaster GN=sn PE=3 SV=1	--	--	--	--	--	K11978	4e-109	396	dpe:Dper_GL15138	E3 ubiquitin-protein ligase UBR3 [EC:6.3.2.19]	-	GO:0005488//binding	GO:0044424//intracellular part
CL10294.Contig1_All	216	0	0	5	0.7684	3	0.9475	0	0	gi|410948503|ref|XP_003980978.1|	60.8	2e-08	PREDICTED: protocadherin gamma-B3 [Felis catus]	--	--	--	--	sp|Q9V5N8|STAN_DROME	58.2	4e-09	Protocadherin-like wing polarity protein stan OS=Drosophila melanogaster GN=stan PE=1 SV=4	--	--	--	--	--	K04600	9e-09	58.9	cqu:CpipJ_CPIJ017258	cadherin EGF LAG seven-pass G-type receptor 1 (flamingo)	GO:0007411//axon guidance;GO:0016339//calcium-dependent cell-cell adhesion;GO:0048057//R3/R4 development;GO:0070593//dendrite self-avoidance;GO:0016319//mushroom body development;GO:0035159//regulation of tube length, open tracheal system;GO:0048813//dendrite morphogenesis;GO:0007464//R3/R4 cell fate commitment;GO:0030178//negative regulation of Wnt receptor signaling pathway;GO:0007156//homophil…	GO:0050839//cell adhesion molecule binding;GO:0005057//receptor signaling protein activity;GO:0004930//G-protein coupled receptor activity	GO:0005911//cell-cell junction;GO:0005887//integral to plasma membrane
CL10294.Contig2_All	982	31	2.2144	64	2.1634	57	3.9598	32	0.9917	gi|443694652|gb|ELT95736.1|	93.2	2e-17	hypothetical protein CAPTEDRAFT_182594 [Capitella teleta]	--	--	--	--	sp|O35161|CELR1_MOUSE	292	9e-79	Cadherin EGF LAG seven-pass G-type receptor 1 OS=Mus musculus GN=Celsr1 PE=2 SV=3	--	--	--	--	--	K04600	2e-80	299	nvi:100118524	cadherin EGF LAG seven-pass G-type receptor 1 (flamingo)	GO:0007165//signal transduction	-	-
CL10295.Contig1_All	1906	73	2.6867	410	7.1404	94	3.3644	115	1.8362	gi|443710275|gb|ELU04530.1|	870.2	0	hypothetical protein CAPTEDRAFT_150439 [Capitella teleta]	gi|67078519|ref|NM_001024748.1|	87.7	2e-13	Rattus norvegicus radial spoke head 6 homolog A (Chlamydomonas) (Rsph6a), mRNA >gi|66911728|gb|BC097421.1| Rattus norvegicus radial spokehead-like 1, mRNA (cDNA clone MGC:114467 IMAGE:7454827), complete cds	sp|Q5TD94|RSH4A_HUMAN	625	8e-179	Radial spoke head protein 4 homolog A OS=Homo sapiens GN=RSPH4A PE=1 SV=1	XF1267	50.8	8e-06	COG5297	Cellobiohydrolase A (1,4-beta-cellobiosidase A)	K04700	5e-19	97.1	api:100162652	suppressor of cytokine signaling, invertebrate	-	-	-
CL10295.Contig2_All	2003	290	10.1562	360	5.966	132	4.4957	147	2.2335	gi|443710275|gb|ELU04530.1|	565.1	5e-159	hypothetical protein CAPTEDRAFT_150439 [Capitella teleta]	gi|442540096|gb|JX987068.1|	149	6e-32	Scylla paramamosain heat shock protein 90 mRNA, complete cds	sp|Q8BYM7|RSH4A_MOUSE	436	7e-122	Radial spoke head protein 4 homolog A OS=Mus musculus GN=Rsph4a PE=2 SV=2	SPAC926.04c	250	7e-66	COG0326	Molecular chaperone, HSP90 family	K09487	4e-123	442	spu:373519	heat shock protein 90kDa beta	-	-	-
CL10295.Contig3_All	651	5	0.5388	29	1.4787	13	1.3623	19	0.8882	gi|443710275|gb|ELU04530.1|	300.1	5e-80	hypothetical protein CAPTEDRAFT_150439 [Capitella teleta]	gi|47551162|ref|NM_214596.1|	101	4e-18	Strongylocentrotus purpuratus radial spokehead (LOC373423), mRNA >gi|2905894|gb|U73123.1|SPU73123 Strongylocentrotus purpuratus radial spokehead mRNA, complete cds	sp|Q8BYM7|RSH4A_MOUSE	240	2e-63	Radial spoke head protein 4 homolog A OS=Mus musculus GN=Rsph4a PE=2 SV=2	--	--	--	--	--	K10271	5e-07	54.7	spu:583300	F-box and leucine-rich repeat protein 5	GO:0035083//cilium axoneme assembly;GO:0003341//cilium movement	-	GO:0005730//nucleolus
CL10296.Contig1_All	186	1	0.3771	0	0	2	0.7335	2	0.3272	--	--	--	--	--	--	--	--	--	--	--	--	--	--	--	--	--	--	--	--	--	--	-	-	-
CL10296.Contig2_All	166	0	0	0	0	0	0	0	0	--	--	--	--	--	--	--	--	--	--	--	--	--	--	--	--	--	--	--	--	--	--	-	-	-
CL10296.Contig3_All	216	3	0.9743	0	0	7	2.2108	17	2.3952	--	--	--	--	--	--	--	--	--	--	--	--	--	--	--	--	--	--	--	--	--	--	-	-	-
CL10297.Contig1_All	241	3	0.8732	14	1.9283	19	5.3783	2	0.2526	--	--	--	--	--	--	--	--	--	--	--	--	--	--	--	--	--	--	--	--	--	--	-	-	-
CL10297.Contig2_All	208	0	0	3	0.4788	7	2.2958	0	0	--	--	--	--	--	--	--	--	--	--	--	--	--	--	--	--	--	--	--	--	--	--	-	-	-
CL10298.Contig1_All	447	41	6.4341	0	0	7	1.0683	0	0	gi|123439757|ref|XP_001310646.1|	55.8	7e-07	smooth muscle caldesmon [Trichomonas vaginalis G3]	gi|47679250|gb|AC102569.34|	61.9	2e-06	Mus musculus chromosome 12, clone RP23-226F7, complete sequence	sp|Q9TW28|MYOM_DICDI	69.3	3e-12	Myosin-M heavy chain OS=Dictyostelium discoideum GN=myoM PE=1 SV=1	aq_2032	47.8	7e-06	COG0532	Translation initiation factor 2 (IF-2; GTPase)	K14822	1e-12	72.4	tgu:100219403	rRNA-processing protein CGR1	-	-	-
CL10298.Contig2_All	348	5	1.0079	23	2.1939	27	5.2928	17	1.4867	gi|221488383|gb|EEE26597.1|	58.2	1e-07	dynactin, putative [Toxoplasma gondii GT1]	gi|15055249|gb|AC084357.23|	61.9	2e-06	Homo sapiens 12q BAC RP11-415I12 (Roswell Park Cancer Institute Human BAC Library) complete sequence	sp|Q54J55|MYBX_DICDI	51.2	5e-07	Myb-like protein X OS=Dictyostelium discoideum GN=mybX PE=3 SV=1	--	--	--	--	--	--	--	--	--	--	-	-	-
CL10299.Contig1_All	193	0	0	1	0.172	0	0	0	0	--	--	--	--	--	--	--	--	--	--	--	--	--	--	--	--	--	--	--	--	--	--	-	-	-
CL10299.Contig2_All	209	0	0	3	0.4765	3	0.9792	0	0	gi|344255351|gb|EGW11455.1|	53.9	2e-06	hypothetical protein I79_019834 [Cricetulus griseus]	gi|465696178|gb|GAGC011370692.1|	61.9	1e-06	TSA: Anolis carolinensis k51:3930651 transcribed RNA sequence	sp|Q55FI4|NOP58_DICDI	50.1	1e-06	Nucleolar protein 58 OS=Dictyostelium discoideum GN=nop58 PE=3 SV=1	--	--	--	--	--	K14822	6e-07	52.8	tgu:100219403	rRNA-processing protein CGR1	-	-	-
CL103.Contig1_All	2275	2	0.0617	3	0.0438	6	0.1799	2	0.0268	gi|260819590|ref|XP_002605119.1|	84.3	3e-14	hypothetical protein BRAFLDRAFT_84207 [Branchiostoma floridae] >gi|229290450|gb|EEN61129.1| hypothetical protein BRAFLDRAFT_84207 [Branchiostoma floridae]	--	--	--	--	sp|Q8N2E2|VWDE_HUMAN	387	4e-107	von Willebrand factor D and EGF domain-containing protein OS=Homo sapiens GN=VWDE PE=2 SV=4	--	--	--	--	--	K02599	4e-78	293	mdo:100616999	Notch	-	-	-
CL103.Contig2_All	1448	2	0.0969	1	0.0229	0	0	12	0.2522	gi|260819590|ref|XP_002605119.1|	227.3	1e-57	hypothetical protein BRAFLDRAFT_84207 [Branchiostoma floridae] >gi|229290450|gb|EEN61129.1| hypothetical protein BRAFLDRAFT_84207 [Branchiostoma floridae]	--	--	--	--	sp|Q99466|NOTC4_HUMAN	136	1e-31	Neurogenic locus notch homolog protein 4 OS=Homo sapiens GN=NOTCH4 PE=1 SV=2	--	--	--	--	--	K02599	4e-33	143	bta:536128	Notch	-	-	-
CL103.Contig3_All	2576	1	0.0272	2	0.0258	1	0.0265	0	0	gi|260819590|ref|XP_002605119.1|	84.3	3e-14	hypothetical protein BRAFLDRAFT_84207 [Branchiostoma floridae] >gi|229290450|gb|EEN61129.1| hypothetical protein BRAFLDRAFT_84207 [Branchiostoma floridae]	--	--	--	--	sp|Q8N2E2|VWDE_HUMAN	387	5e-107	von Willebrand factor D and EGF domain-containing protein OS=Homo sapiens GN=VWDE PE=2 SV=4	--	--	--	--	--	K02599	5e-78	293	mdo:100616999	Notch	-	-	-
CL103.Contig4_All	2452	1	0.0286	4	0.0542	2	0.0556	4	0.0496	gi|260819590|ref|XP_002605119.1|	514.2	1e-143	hypothetical protein BRAFLDRAFT_84207 [Branchiostoma floridae] >gi|229290450|gb|EEN61129.1| hypothetical protein BRAFLDRAFT_84207 [Branchiostoma floridae]	--	--	--	--	sp|Q8N2E2|VWDE_HUMAN	355	3e-97	von Willebrand factor D and EGF domain-containing protein OS=Homo sapiens GN=VWDE PE=2 SV=4	--	--	--	--	--	K02599	7e-74	279	mdo:100616999	Notch	-	-	-
CL103.Contig5_All	5820	26	0.3134	9	0.0513	28	0.3282	32	0.1673	gi|260819590|ref|XP_002605119.1|	84.3	8e-14	hypothetical protein BRAFLDRAFT_84207 [Branchiostoma floridae] >gi|229290450|gb|EEN61129.1| hypothetical protein BRAFLDRAFT_84207 [Branchiostoma floridae]	--	--	--	--	sp|Q8N2E2|VWDE_HUMAN	450	2e-125	von Willebrand factor D and EGF domain-containing protein OS=Homo sapiens GN=VWDE PE=2 SV=4	YPO2725	99.4	7e-20	COG3501	Uncharacterized protein conserved in bacteria	K02599	1e-77	293	mdo:100616999	Notch	-	-	-
CL103.Contig6_All	5697	117	1.4406	17	0.0991	137	1.6405	40	0.2137	gi|260819590|ref|XP_002605119.1|	85.1	5e-14	hypothetical protein BRAFLDRAFT_84207 [Branchiostoma floridae] >gi|229290450|gb|EEN61129.1| hypothetical protein BRAFLDRAFT_84207 [Branchiostoma floridae]	--	--	--	--	sp|Q8N2E2|VWDE_HUMAN	418	6e-116	von Willebrand factor D and EGF domain-containing protein OS=Homo sapiens GN=VWDE PE=2 SV=4	YPO2725	102	8e-21	COG3501	Uncharacterized protein conserved in bacteria	K02599	2e-73	279	mdo:100616999	Notch	-	-	-
CL1030.Contig1_All	841	0	0	930	36.7068	53	4.2992	0	0	--	--	--	--	--	--	--	--	--	--	--	--	--	--	--	--	--	--	--	--	--	--	-	-	-
CL1030.Contig2_All	154	0	0	42	9.0529	2	0.886	0	0	--	--	--	--	--	--	--	--	--	--	--	--	--	--	--	--	--	--	--	--	--	--	-	-	-
CL10300.Contig1_All	265	11	2.9118	6	0.7516	17	4.3763	14	1.6078	--	--	--	--	--	--	--	--	--	--	--	--	--	--	--	--	--	--	--	--	--	--	-	-	-
CL10300.Contig2_All	241	1	0.2911	3	0.4132	1	0.2831	3	0.3788	--	--	--	--	--	--	--	--	--	--	--	--	--	--	--	--	--	--	--	--	--	--	-	-	-
CL10300.Contig3_All	215	1	0.3263	0	0	2	0.6346	0	0	--	--	--	--	--	--	--	--	--	--	--	--	--	--	--	--	--	--	--	--	--	--	-	-	-
CL10301.Contig1_All	418	1	0.1678	2	0.1588	1	0.1632	1	0.0728	--	--	--	--	--	--	--	--	--	--	--	--	--	--	--	--	--	--	--	--	--	--	-	-	-
CL10301.Contig2_All	313	3	0.6723	2	0.2121	2	0.4359	6	0.5834	--	--	--	--	--	--	--	--	--	--	--	--	--	--	--	--	--	--	--	--	--	--	-	-	-
CL10302.Contig1_All	216	3	0.9743	2	0.3074	0	0	3	0.4227	--	--	--	--	--	--	--	--	--	--	--	--	--	--	--	--	--	--	--	--	--	--	-	-	-
CL10302.Contig2_All	189	0	0	0	0	0	0	4	0.6441	--	--	--	--	--	--	--	--	--	--	--	--	--	--	--	--	--	--	--	--	--	--	-	-	-
CL10303.Contig1_All	1121	41	2.5656	54	1.599	46	2.7994	128	3.475	--	--	--	--	--	--	--	--	--	--	--	--	--	--	--	--	--	--	--	--	--	--	-	-	-
CL10303.Contig2_All	426	0	0	0	0	0	0	0	0	--	--	--	--	--	--	--	--	--	--	--	--	--	--	--	--	--	--	--	--	--	--	-	-	-
CL10304.Contig1_All	385	3	0.5466	0	0	0	0	17	1.3438	gi|443725261|gb|ELU12941.1|	202.6	4e-51	hypothetical protein CAPTEDRAFT_198744 [Capitella teleta]	gi|381280155|gb|JQ280311.1|	65.9	1e-07	Cavia porcellus aldehyde oxidase 3-like 1 mRNA, complete cds	sp|P47989|XDH_HUMAN	193	8e-50	Xanthine dehydrogenase/oxidase OS=Homo sapiens GN=XDH PE=1 SV=4	RSc2095	129	1e-30	COG4630	Xanthine dehydrogenase, iron-sulfur cluster and FAD-binding subunit A	K00106	8e-50	195	xtr:100497499	xanthine dehydrogenase/oxidase [EC:1.17.1.4 1.17.3.2]	GO:0055114//oxidation-reduction process	GO:0004855//xanthine oxidase activity;GO:0050660//flavin adenine dinucleotide binding;GO:0030151//molybdenum ion binding;GO:0005506//iron ion binding;GO:0004854//xanthine dehydrogenase activity;GO:0008762//UDP-N-acetylmuramate dehydrogenase activity;GO:0009055//electron carrier activity;GO:0051537//2 iron, 2 sulfur cluster binding	-
CL10304.Contig2_All	230	0	0	0	0	0	0	4	0.5293	gi|443725261|gb|ELU12941.1|	113.6	2e-24	hypothetical protein CAPTEDRAFT_198744 [Capitella teleta]	gi|260790474|ref|XM_002590221.1|	61.9	1e-06	Branchiostoma floridae hypothetical protein, mRNA	sp|Q9MYW6|XDH_FELCA	107	5e-24	Xanthine dehydrogenase/oxidase OS=Felis catus GN=XDH PE=2 SV=3	DRA0177	65.5	2e-11	COG4630	Xanthine dehydrogenase, iron-sulfur cluster and FAD-binding subunit A	K00106	3e-24	110	xtr:100497499	xanthine dehydrogenase/oxidase [EC:1.17.1.4 1.17.3.2]	-	-	-
CL10305.Contig1_All	197	0	0	0	0	0	0	0	0	--	--	--	--	gi|45720806|emb|BX571670.7|	60	4e-06	Zebrafish DNA sequence from clone DKEY-153J7 in linkage group 17, complete sequence	--	--	--	--	--	--	--	--	--	--	--	--	--	--	-	-	-
CL10305.Contig2_All	210	2	0.6681	1	0.1581	3	0.9746	0	0	--	--	--	--	gi|27545147|gb|AC125092.4|	61.9	1e-06	Mus musculus BAC clone RP24-174F18 from chromosome 12, complete sequence	--	--	--	--	--	--	--	--	--	--	--	--	--	--	-	-	-
CL10306.Contig1_All	280	3	0.7516	0	0	13	3.1673	2	0.2174	--	--	--	--	--	--	--	--	--	--	--	--	--	--	--	--	--	--	--	--	--	--	-	-	-
CL10306.Contig2_All	180	0	0	0	0	0	0	4	0.6763	--	--	--	--	--	--	--	--	--	--	--	--	--	--	--	--	--	--	--	--	--	--	-	-	-
CL10307.Contig1_All	217	5	1.6163	6	0.9178	1	0.3144	4	0.561	--	--	--	--	--	--	--	--	--	--	--	--	--	--	--	--	--	--	--	--	--	--	-	-	-
CL10307.Contig2_All	646	15	1.6288	44	2.2609	33	3.4849	61	2.8737	--	--	--	--	--	--	--	--	--	--	--	--	--	--	--	--	--	--	--	--	--	--	-	-	-
CL10307.Contig3_All	605	24	2.7827	32	1.7557	29	3.27	36	1.8109	--	--	--	--	--	--	--	--	--	--	--	--	--	--	--	--	--	--	--	--	--	--	-	-	-
CL10308.Contig1_All	646	3	0.3258	29	1.4901	28	2.9569	34	1.6017	--	--	--	--	--	--	--	--	--	--	--	--	--	--	--	--	--	--	--	--	--	--	-	-	-
CL10308.Contig2_All	345	1	0.2033	1	0.0962	6	1.1864	0	0	--	--	--	--	gi|459309585|gb|GAFW01005168.1|	60	7e-06	TSA: Dendroctonus ponderosae Dendroctonus_ponderosae_CAP3_Contig5168 transcribed RNA sequence	--	--	--	--	--	--	--	--	--	--	--	--	--	--	-	-	-
CL10309.Contig1_All	173	4	1.6219	3	0.5756	1	0.3943	8	1.4073	--	--	--	--	--	--	--	--	--	--	--	--	--	--	--	--	--	--	--	--	--	--	-	-	-
CL10309.Contig2_All	1045	878	58.9374	153	4.86	126	8.2254	6	0.1747	--	--	--	--	gi|33412141|emb|BX005121.8|	67.9	9e-08	Zebrafish DNA sequence from clone DKEY-5E16 in linkage group 20, complete sequence	--	--	--	--	--	--	--	--	--	--	--	--	--	--	-	-	-
CL10309.Contig3_All	272	4	1.0316	8	0.9763	0	0	20	2.2377	--	--	--	--	gi|353232888|emb|HE601629.1|	63.9	4e-07	Schistosoma mansoni strain Puerto Rico chromosome 6, complete genome	--	--	--	--	--	--	--	--	--	--	--	--	--	--	-	-	-
CL10309.Contig4_All	235	2	0.597	1	0.1413	5	1.4515	2	0.259	--	--	--	--	--	--	--	--	--	--	--	--	--	--	--	--	--	--	--	--	--	--	-	-	-
CL1031.Contig1_All	2710	1	0.0259	28	0.343	22	0.5538	2	0.0225	gi|405964647|gb|EKC30108.1|	602.1	5e-170	RAS and EF-hand domain-containing protein [Crassostrea gigas]	gi|28394360|gb|AC117941.6|	71.9	2e-08	Felis catus clone RP86-565O15, complete sequence	sp|Q08CX1|RASEF_XENTR	358	5e-98	Ras and EF-hand domain-containing protein OS=Xenopus tropicalis GN=rasef PE=2 SV=1	SPAC18G6.03	127	1e-28	COG1100	GTPase SAR1 and related small G proteins	K07914	3e-36	154	mmu:58222	Ras-related protein Rab-37	-	-	-
CL1031.Contig2_All	4073	0	0	32	0.2608	3	0.0502	1	0.0075	gi|405964647|gb|EKC30108.1|	620.2	3e-175	RAS and EF-hand domain-containing protein [Crassostrea gigas]	gi|156383597|ref|XM_001632870.1|	65.9	1e-06	Nematostella vectensis predicted protein (NEMVEDRAFT_v1g105778) partial mRNA	sp|Q08CX1|RASEF_XENTR	370	1e-101	Ras and EF-hand domain-containing protein OS=Xenopus tropicalis GN=rasef PE=2 SV=1	SPAC18G6.03	127	2e-28	COG1100	GTPase SAR1 and related small G proteins	K07914	4e-36	154	mmu:58222	Ras-related protein Rab-37	-	-	-
CL1031.Contig3_All	4117	34	0.5793	79	0.637	10	0.1657	1	0.0074	gi|405964647|gb|EKC30108.1|	604.7	1e-170	RAS and EF-hand domain-containing protein [Crassostrea gigas]	gi|156383597|ref|XM_001632870.1|	65.9	1e-06	Nematostella vectensis predicted protein (NEMVEDRAFT_v1g105778) partial mRNA	sp|Q08CX1|RASEF_XENTR	360	2e-98	Ras and EF-hand domain-containing protein OS=Xenopus tropicalis GN=rasef PE=2 SV=1	SPAC18G6.03	127	2e-28	COG1100	GTPase SAR1 and related small G proteins	K07914	4e-36	154	mmu:58222	Ras-related protein Rab-37	-	-	-
CL1031.Contig4_All	310	2	0.4526	1	0.1071	1	0.2201	0	0	gi|405964647|gb|EKC30108.1|	117.5	1e-25	RAS and EF-hand domain-containing protein [Crassostrea gigas]	--	--	--	--	sp|Q5RI75|RASEF_MOUSE	63.5	1e-10	Ras and EF-hand domain-containing protein homolog OS=Mus musculus GN=Rasef PE=2 SV=1	--	--	--	--	--	--	--	--	--	--	-	GO:0005488//binding	-
CL10310.Contig1_All	1072	40	2.6174	220	6.8122	52	3.3091	25	0.7097	--	--	--	--	gi|38091742|emb|AL929390.14|	63.9	2e-06	Mouse DNA sequence from clone RP23-107J3 on chromosome 4, complete sequence	--	--	--	--	--	--	--	--	--	--	--	--	--	--	-	-	-
CL10310.Contig2_All	584	4	0.4805	47	2.6714	6	0.7009	4	0.2084	--	--	--	--	--	--	--	--	--	--	--	--	--	--	--	--	--	--	--	--	--	--	-	-	-
CL10310.Contig3_All	325	1	0.2158	18	1.8384	4	0.8396	2	0.1873	--	--	--	--	--	--	--	--	--	--	--	--	--	--	--	--	--	--	--	--	--	--	-	-	-
CL10311.Contig1_All	225	5	1.5588	1	0.1475	7	2.1224	1	0.1353	--	--	--	--	--	--	--	--	--	--	--	--	--	--	--	--	--	--	--	--	--	--	-	-	-
CL10311.Contig2_All	296	5	1.1849	9	1.0093	20	4.6094	5	0.5141	--	--	--	--	--	--	--	--	--	--	--	--	--	--	--	--	--	--	--	--	--	--	-	-	-
CL10312.Contig1_All	184	15	5.7186	5	0.902	22	8.1566	8	1.3232	--	--	--	--	gi|354799051|gb|JN963552.1|	65.9	6e-08	Mus musculus targeted non-conditional, lacZ-tagged mutant allele Asrgl1:tm1e(EUCOMM)Wtsi; transgenic	--	--	--	--	--	--	--	--	--	--	--	--	--	--	-	-	-
CL10312.Contig2_All	1952	53	1.9046	216	3.6731	69	2.4114	224	3.4923	gi|125901787|gb|ABN58714.1|	33.5	4e-26	pol-like protein [Biomphalaria glabrata]	--	--	--	--	--	--	--	--	--	--	--	--	--	--	--	--	--	--	-	-	-
CL10312.Contig3_All	1500	58	2.7124	145	3.2088	59	2.6833	178	3.6114	gi|125901787|gb|ABN58714.1|	63.2	4e-08	pol-like protein [Biomphalaria glabrata]	gi|12956978|emb|AL450395.7|	61.9	8e-06	Mouse DNA sequence from clone RP23-145O4 on chromosome X, complete sequence	--	--	--	--	--	--	--	--	--	--	--	--	--	--	-	-	-
CL10312.Contig4_All	572	55	6.745	149	8.6467	83	9.8989	87	4.6288	--	--	--	--	--	--	--	--	--	--	--	--	--	--	--	--	--	--	--	--	--	--	-	-	-
CL10313.Contig1_All	1126	24	1.4952	68	2.0046	32	1.9387	75	2.0271	--	--	--	--	--	--	--	--	--	--	--	--	--	--	--	--	--	--	--	--	--	--	-	-	-
CL10313.Contig2_All	228	0	0	0	0	0	0	0	0	--	--	--	--	--	--	--	--	--	--	--	--	--	--	--	--	--	--	--	--	--	--	-	-	-
CL10314.Contig1_All	487	2	0.2881	8	0.5453	19	2.6615	18	1.1248	gi|268638185|ref|XP_644669.3|	30	3e-06	AAA+ ATPase, core domain-containing protein [Dictyostelium discoideum AX4] >gi|256013044|gb|EAL70741.3| AAA+ ATPase, core domain-containing protein [Dictyostelium discoideum AX4]	--	--	--	--	sp|Q86AC8|MYOG_DICDI	48.9	3e-12	Myosin-G heavy chain OS=Dictyostelium discoideum GN=myoG PE=3 SV=1	YBL084c	51.6	6e-07	COG0457	FOG: TPR repeat	K13143	8e-08	45.8	dvi:Dvir_GJ16769	integrator complex subunit 6	-	-	-
CL10314.Contig2_All	242	1	0.2899	3	0.4115	0	0	12	1.5091	--	--	--	--	--	--	--	--	sp|Q55DJ8|IRLC_DICDI	47.8	6e-06	Probable serine/threonine-protein kinase irlC OS=Dictyostelium discoideum GN=irlC PE=3 SV=1	--	--	--	--	--	--	--	--	--	--	-	-	-
CL10314.Contig3_All	243	0	0	0	0	3	0.8422	0	0	--	--	--	--	--	--	--	--	--	--	--	--	--	--	--	--	--	--	--	--	--	--	-	-	-
CL10315.Contig1_All	1033	6	0.4074	22	0.7069	9	0.5944	2	0.0589	gi|443716796|gb|ELU08142.1|	140.2	5e-94	hypothetical protein CAPTEDRAFT_19918 [Capitella teleta]	--	--	--	--	sp|Q5EHU7|ERGI2_GECJA	209	1e-82	Endoplasmic reticulum-Golgi intermediate compartment protein 2 OS=Gecko japonicus GN=ERGIC2 PE=2 SV=1	--	--	--	--	--	--	--	--	--	--	-	-	GO:0005737//cytoplasm;GO:0043231//intracellular membrane-bounded organelle
CL10315.Contig2_All	1032	29	1.9712	70	2.2515	13	0.8593	57	1.6809	gi|443716796|gb|ELU08142.1|	377.5	6e-103	hypothetical protein CAPTEDRAFT_19918 [Capitella teleta]	--	--	--	--	sp|Q5EHU7|ERGI2_GECJA	331	2e-90	Endoplasmic reticulum-Golgi intermediate compartment protein 2 OS=Gecko japonicus GN=ERGIC2 PE=2 SV=1	--	--	--	--	--	--	--	--	--	--	-	-	GO:0005737//cytoplasm;GO:0043231//intracellular membrane-bounded organelle
CL10316.Contig1_All	459	37	5.6546	31	2.2419	13	1.9321	69	4.5749	--	--	--	--	--	--	--	--	--	--	--	--	--	--	--	--	--	--	--	--	--	--	-	-	-
CL10316.Contig2_All	262	0	0	0	0	7	1.8226	0	0	--	--	--	--	--	--	--	--	--	--	--	--	--	--	--	--	--	--	--	--	--	--	-	-	-
CL10317.Contig1_All	538	13	1.695	44	2.7147	18	2.2824	0	0	--	--	--	--	--	--	--	--	--	--	--	--	--	--	--	--	--	--	--	--	--	--	-	-	-
CL10317.Contig2_All	150	0	0	2	0.4426	0	0	0	0	--	--	--	--	--	--	--	--	--	--	--	--	--	--	--	--	--	--	--	--	--	--	-	-	-
CL10317.Contig3_All	182	0	0	0	0	11	4.1231	0	0	--	--	--	--	--	--	--	--	--	--	--	--	--	--	--	--	--	--	--	--	--	--	-	-	-
CL10317.Contig4_All	211	3	0.9974	16	2.5171	5	1.6166	12	1.7308	--	--	--	--	--	--	--	--	--	--	--	--	--	--	--	--	--	--	--	--	--	--	-	-	-
CL10318.Contig1_All	967	5	0.3627	6	0.206	0	0	2	0.0629	--	--	--	--	--	--	--	--	--	--	--	--	--	--	--	--	--	--	--	--	--	--	-	-	-
CL10318.Contig2_All	1835	15	0.5734	58	1.0492	5	0.1859	42	0.6966	--	--	--	--	--	--	--	--	--	--	--	--	--	--	--	--	--	--	--	--	--	--	-	-	-
CL10318.Contig3_All	165	4	1.7005	0	0	5	2.0672	0	0	--	--	--	--	--	--	--	--	--	--	--	--	--	--	--	--	--	--	--	--	--	--	-	-	-
CL10319.Contig1_All	532	0	0	7	0.4368	11	1.4105	3	0.1716	--	--	--	--	--	--	--	--	--	--	--	--	--	--	--	--	--	--	--	--	--	--	-	-	-
CL10319.Contig2_All	695	17	1.7158	5	0.2388	11	1.0797	11	0.4817	--	--	--	--	--	--	--	--	--	--	--	--	--	--	--	--	--	--	--	--	--	--	-	-	-
CL1032.Contig1_All	335	3	0.6282	21	2.0808	1	0.2036	15	1.3627	--	--	--	--	--	--	--	--	--	--	--	--	--	--	--	--	--	--	--	--	--	--	-	-	-
CL1032.Contig2_All	221	5	1.587	0	0	9	2.7781	0	0	--	--	--	--	--	--	--	--	--	--	--	--	--	--	--	--	--	--	--	--	--	--	-	-	-
CL10320.Contig1_All	310	0	0	0	0	4	0.8802	0	0	--	--	--	--	--	--	--	--	--	--	--	--	--	--	--	--	--	--	--	--	--	--	-	-	-
CL10320.Contig2_All	1385	40	2.0259	71	1.7016	46	2.2658	122	2.6808	--	--	--	--	--	--	--	--	--	--	--	--	--	--	--	--	--	--	--	--	--	--	-	-	-
CL10321.Contig1_All	224	3	0.9395	6	0.8891	10	3.0455	1	0.1359	--	--	--	--	--	--	--	--	--	--	--	--	--	--	--	--	--	--	--	--	--	--	-	-	-
CL10321.Contig2_All	382	73	13.4052	72	6.2565	15	2.6788	9	0.717	--	--	--	--	--	--	--	--	--	--	--	--	--	--	--	--	--	--	--	--	--	--	-	-	-
CL10322.Contig1_All	150	11	5.1442	7	1.5491	12	5.4575	0	0	--	--	--	--	gi|283837085|emb|CU896635.7|	60	3e-06	Zebrafish DNA sequence from clone CH73-99C17 in linkage group 21, complete sequence	--	--	--	--	--	--	--	--	--	--	--	--	--	--	-	-	-
CL10322.Contig2_All	293	60	14.3647	51	5.7778	115	26.7754	2	0.2077	--	--	--	--	gi|49292345|emb|BX649316.9|	63.9	4e-07	Zebrafish DNA sequence from clone DKEY-176A22 in linkage group 2, complete sequence	--	--	--	--	--	--	--	--	--	--	--	--	--	--	-	-	-
CL10322.Contig3_All	539	1	0.1301	61	3.7566	16	2.0251	42	2.3714	--	--	--	--	gi|395503033|ref|XM_003755830.1|	69.9	1e-08	PREDICTED: Sarcophilus harrisii RNA binding motif protein 23 (RBM23), mRNA	--	--	--	--	--	--	--	--	--	--	--	--	--	--	-	-	-
CL10323.Contig1_All	199	1	0.3525	1	0.1668	0	0	6	0.9176	gi|241997572|ref|XP_002433435.1|	113.6	2e-24	karyopherin (importin) alpha, putative [Ixodes scapularis] >gi|215490858|gb|EEC00499.1| karyopherin (importin) alpha, putative [Ixodes scapularis]	gi|195395487|ref|XM_002056332.1|	71.9	1e-09	Drosophila virilis GJ10266 (Dvir\GJ10266), mRNA	sp|Q5ZML1|IMA1_CHICK	107	8e-24	Importin subunit alpha-1 OS=Gallus gallus GN=KPNA1 PE=2 SV=1	SPBC1604.08c	88.6	3e-18	COG5064	Karyopherin (importin) alpha	K15043	9e-25	112	bfo:BRAFLDRAFT_279360	importin subunit alpha-2	GO:0006606//protein import into nucleus	GO:0008565//protein transporter activity	GO:0005737//cytoplasm;GO:0005634//nucleus
CL10323.Contig2_All	530	3	0.3971	7	0.4384	4	0.5149	7	0.4019	gi|405959608|gb|EKC25623.1|	55.8	1e-06	Importin subunit alpha-7 [Crassostrea gigas]	gi|354476957|ref|XM_003500642.1|	75.8	2e-10	PREDICTED: Cricetulus griseus karyopherin (importin) alpha 6, transcript variant 2 (Kpna6), mRNA	sp|P52294|IMA1_HUMAN	186	2e-47	Importin subunit alpha-1 OS=Homo sapiens GN=KPNA1 PE=1 SV=3	SPCC962.03c	160	1e-39	COG5064	Karyopherin (importin) alpha	K15043	3e-55	214	bfo:BRAFLDRAFT_279360	importin subunit alpha-2	GO:0006606//protein import into nucleus	GO:0008565//protein transporter activity	GO:0005737//cytoplasm;GO:0005634//nucleus
CL10324.Contig1_All	943	16	1.1902	40	1.408	43	3.1107	324	10.4563	--	--	--	--	--	--	--	--	--	--	--	--	--	--	--	--	--	--	--	--	--	--	-	-	-
CL10324.Contig2_All	299	18	4.2229	0	0	0	0	0	0	--	--	--	--	--	--	--	--	--	--	--	--	--	--	--	--	--	--	--	--	--	--	-	-	-
CL10324.Contig3_All	322	5	1.0892	0	0	62	13.1353	14	1.3232	--	--	--	--	--	--	--	--	--	--	--	--	--	--	--	--	--	--	--	--	--	--	-	-	-
CL10325.Contig1_All	521	11	1.481	18	1.1468	4	0.5238	30	1.7524	--	--	--	--	--	--	--	--	--	--	--	--	--	--	--	--	--	--	--	--	--	--	-	-	-
CL10325.Contig2_All	252	0	0	0	0	0	0	0	0	--	--	--	--	--	--	--	--	--	--	--	--	--	--	--	--	--	--	--	--	--	--	-	-	-
CL10326.Contig1_All	1030	70	4.7673	54	1.7403	120	7.9478	123	3.6342	--	--	--	--	--	--	--	--	--	--	--	--	--	--	--	--	--	--	--	--	--	--	-	-	-
CL10326.Contig2_All	1038	6	0.4055	99	3.1659	5	0.3286	121	3.5476	--	--	--	--	--	--	--	--	--	--	--	--	--	--	--	--	--	--	--	--	--	--	-	-	-
CL10327.Contig1_All	3342	164	3.4423	343	3.4068	269	5.491	439	3.9976	--	--	--	--	--	--	--	--	--	--	--	--	--	--	--	--	--	--	--	--	--	--	-	-	-
CL10327.Contig2_All	183	0	0	0	0	28	10.4379	0	0	--	--	--	--	--	--	--	--	--	--	--	--	--	--	--	--	--	--	--	--	--	--	-	-	-
CL10328.Contig1_All	229	5	1.5316	73	10.5815	2	0.5958	6	0.7974	--	--	--	--	--	--	--	--	--	--	--	--	--	--	--	--	--	--	--	--	--	--	-	-	-
CL10328.Contig2_All	286	25	6.1318	99	11.4902	36	8.587	31	3.2987	--	--	--	--	--	--	--	--	--	--	--	--	--	--	--	--	--	--	--	--	--	--	-	-	-
CL10329.Contig1_All	469	5	0.7478	189	13.3767	21	3.0546	0	0	--	--	--	--	gi|354792448|gb|JN956949.1|	63.9	6e-07	Mus musculus targeted KO-first, conditional ready, lacZ-tagged mutant allele Plcb4:tm1a(EUCOMM)Wtsi; transgenic	--	--	--	--	--	--	--	--	--	--	--	--	--	--	-	-	-
CL10329.Contig2_All	427	1	0.1643	121	9.4063	14	2.2367	0	0	--	--	--	--	--	--	--	--	--	--	--	--	--	--	--	--	--	--	--	--	--	--	-	-	-
CL1033.Contig10_All	2676	5	0.1311	23	0.2853	3	0.0765	27	0.3071	gi|440586603|emb|CCK33023.1|	188.3	1e-45	RRM domain protein Bruno, partial [Platynereis dumerilii]	gi|348513016|ref|XM_003443991.1|	194	2e-45	PREDICTED: Oreochromis niloticus CUGBP Elav-like family member 2-like (LOC100705935), mRNA	sp|Q28HE9|CELF1_XENTR	177	1e-43	CUGBP Elav-like family member 1 OS=Xenopus tropicalis GN=celf1 PE=2 SV=1	SPAC140.02	57.4	1e-07	COG0724	RNA-binding proteins (RRM domain)	K13207	4e-43	177	ptr:451173	CUG-BP- and ETR3-like factor	GO:0043484//regulation of RNA splicing;GO:0007286//spermatid development;GO:0006376//mRNA splice site selection;GO:0040018//positive regulation of multicellular organism growth;GO:0009790//embryo development;GO:0016246//RNA interference	GO:0003729//mRNA binding;GO:0000900//translation repressor activity, nucleic acid binding;GO:0000166//nucleotide binding;GO:0042835//BRE binding;GO:0031369//translation initiation factor binding	GO:0030529//ribonucleoprotein complex;GO:0005737//cytoplasm;GO:0005634//nucleus
CL1033.Contig11_All	3615	44	0.8538	86	0.7897	33	0.6227	139	1.1702	gi|443723647|gb|ELU11974.1|	556.2	4e-156	hypothetical protein CAPTEDRAFT_144233 [Capitella teleta]	gi|348513016|ref|XM_003443991.1|	194	2e-45	PREDICTED: Oreochromis niloticus CUGBP Elav-like family member 2-like (LOC100705935), mRNA	sp|A4IIM2|CELF2_XENTR	499	2e-140	CUGBP Elav-like family member 2 OS=Xenopus tropicalis GN=celf2 PE=2 SV=1	XF0818	58.5	8e-08	COG2730	Endoglucanase	K13207	3e-141	503	xla:100335150	CUG-BP- and ETR3-like factor	GO:0006396//RNA processing;GO:0008016//regulation of heart contraction	GO:0097159//organic cyclic compound binding;GO:1901363	-
CL1033.Contig12_All	3569	12	0.2359	33	0.3069	11	0.2103	46	0.3922	gi|443723647|gb|ELU11974.1|	556.2	4e-156	hypothetical protein CAPTEDRAFT_144233 [Capitella teleta]	gi|348513016|ref|XM_003443991.1|	194	2e-45	PREDICTED: Oreochromis niloticus CUGBP Elav-like family member 2-like (LOC100705935), mRNA	sp|A4IIM2|CELF2_XENTR	499	2e-140	CUGBP Elav-like family member 2 OS=Xenopus tropicalis GN=celf2 PE=2 SV=1	XF0818	58.5	8e-08	COG2730	Endoglucanase	K13207	6e-141	503	xla:100335150	CUG-BP- and ETR3-like factor	GO:0006396//RNA processing;GO:0008016//regulation of heart contraction	GO:0097159//organic cyclic compound binding;GO:1901363	-
CL1033.Contig13_All	2990	7	0.1642	25	0.2775	4	0.0913	35	0.3562	gi|443723647|gb|ELU11974.1|	567	2e-159	hypothetical protein CAPTEDRAFT_144233 [Capitella teleta]	gi|348513016|ref|XM_003443991.1|	194	2e-45	PREDICTED: Oreochromis niloticus CUGBP Elav-like family member 2-like (LOC100705935), mRNA	sp|A4IIM2|CELF2_XENTR	495	2e-139	CUGBP Elav-like family member 2 OS=Xenopus tropicalis GN=celf2 PE=2 SV=1	XF0818	58.5	6e-08	COG2730	Endoglucanase	K13207	3e-140	500	xla:100335150	CUG-BP- and ETR3-like factor	GO:0006396//RNA processing;GO:0008016//regulation of heart contraction	GO:0097159//organic cyclic compound binding;GO:1901363	-
CL1033.Contig14_All	3638	59	1.1376	66	0.6022	126	2.3627	180	1.5058	gi|156717754|ref|NP_001096417.1|	511.5	1e-142	CUGBP Elav-like family member 2 [Xenopus (Silurana) tropicalis] >gi|152013392|sp|A4IIM2.1|CELF2_XENTR RecName: Full=CUGBP Elav-like family member 2; Short=CELF-2; AltName: Full=Bruno-like protein 3; AltName: Full=CUG triplet repeat RNA-binding protein 2; Short=CUG-BP2; AltName: Full=CUG-BP- and ETR-3-like factor 2; AltName: Full=ELAV-type RNA-binding protein 3; Short=ETR-3; AltName: Full=RNA-bind…	gi|348513016|ref|XM_003443991.1|	194	2e-45	PREDICTED: Oreochromis niloticus CUGBP Elav-like family member 2-like (LOC100705935), mRNA	sp|A4IIM2|CELF2_XENTR	511	4e-144	CUGBP Elav-like family member 2 OS=Xenopus tropicalis GN=celf2 PE=2 SV=1	XF0818	76.6	3e-13	COG2730	Endoglucanase	K13207	2e-143	511	xtr:100125022	CUG-BP- and ETR3-like factor	GO:0008016//regulation of heart contraction;GO:0006376//mRNA splice site selection	GO:0003723//RNA binding	GO:0005737//cytoplasm;GO:0005634//nucleus
CL1033.Contig15_All	1946	1	0.036	9	0.1535	4	0.1402	19	0.2971	gi|443723647|gb|ELU11974.1|	449.9	2e-124	hypothetical protein CAPTEDRAFT_144233 [Capitella teleta]	gi|348513016|ref|XM_003443991.1|	194	1e-45	PREDICTED: Oreochromis niloticus CUGBP Elav-like family member 2-like (LOC100705935), mRNA	sp|O57406|CEL1A_XENLA	407	3e-113	CUGBP Elav-like family member 1-A OS=Xenopus laevis GN=cugbp1-a PE=1 SV=1	Rv0305c	59.7	2e-08	COG5651	PPE-repeat proteins	K13207	1e-112	407	xla:399360	CUG-BP- and ETR3-like factor	GO:0043484//regulation of RNA splicing;GO:0048856//anatomical structure development;GO:0006397//mRNA processing;GO:0044707	GO:0003729//mRNA binding;GO:0005515//protein binding;GO:0042835//BRE binding	GO:0044424//intracellular part
CL1033.Contig16_All	2228	2	0.063	7	0.1043	3	0.0919	18	0.2459	gi|443723647|gb|ELU11974.1|	574.7	7e-162	hypothetical protein CAPTEDRAFT_144233 [Capitella teleta]	gi|348513016|ref|XM_003443991.1|	194	1e-45	PREDICTED: Oreochromis niloticus CUGBP Elav-like family member 2-like (LOC100705935), mRNA	sp|A4IIM2|CELF2_XENTR	506	6e-143	CUGBP Elav-like family member 2 OS=Xenopus tropicalis GN=celf2 PE=2 SV=1	XF0818	69.3	3e-11	COG2730	Endoglucanase	K13207	1e-142	508	xla:100335150	CUG-BP- and ETR3-like factor	GO:0006396//RNA processing;GO:0008016//regulation of heart contraction	GO:0097159//organic cyclic compound binding;GO:1901363	-
CL1033.Contig17_All	3724	7	0.1319	25	0.2228	4	0.0733	35	0.286	gi|148228597|ref|NP_001084196.1|	508.8	8e-142	CUGBP Elav-like family member 1-A [Xenopus laevis] >gi|82227733|sp|O57406.1|CEL1A_XENLA RecName: Full=CUGBP Elav-like family member 1-A; Short=CELF-1A; AltName: Full=Bruno-like protein 2-A; AltName: Full=CUG triplet repeat RNA-binding protein 1-A; Short=CUG-BP1-A; AltName: Full=CUG-BP- and ETR-3-like factor 1-A; AltName: Full=Embryo deadenylation element-binding protein A; Short=EDEN-BP-A; AltNam…	gi|348513016|ref|XM_003443991.1|	194	2e-45	PREDICTED: Oreochromis niloticus CUGBP Elav-like family member 2-like (LOC100705935), mRNA	sp|O57406|CEL1A_XENLA	508	3e-143	CUGBP Elav-like family member 1-A OS=Xenopus laevis GN=cugbp1-a PE=1 SV=1	MT0370	64.3	1e-09	COG5651	PPE-repeat proteins	K13207	1e-142	508	xla:399360	CUG-BP- and ETR3-like factor	GO:0043484//regulation of RNA splicing;GO:0007281//germ cell development;GO:0006397//mRNA processing	GO:0003729//mRNA binding;GO:0005515//protein binding;GO:0042835//BRE binding	GO:0044424//intracellular part
CL1033.Contig18_All	3132	17	0.3808	39	0.4133	20	0.4356	130	1.2632	gi|148228597|ref|NP_001084196.1|	508.8	7e-142	CUGBP Elav-like family member 1-A [Xenopus laevis] >gi|82227733|sp|O57406.1|CEL1A_XENLA RecName: Full=CUGBP Elav-like family member 1-A; Short=CELF-1A; AltName: Full=Bruno-like protein 2-A; AltName: Full=CUG triplet repeat RNA-binding protein 1-A; Short=CUG-BP1-A; AltName: Full=CUG-BP- and ETR-3-like factor 1-A; AltName: Full=Embryo deadenylation element-binding protein A; Short=EDEN-BP-A; AltNam…	gi|348513016|ref|XM_003443991.1|	194	2e-45	PREDICTED: Oreochromis niloticus CUGBP Elav-like family member 2-like (LOC100705935), mRNA	sp|O57406|CEL1A_XENLA	508	2e-143	CUGBP Elav-like family member 1-A OS=Xenopus laevis GN=cugbp1-a PE=1 SV=1	MT0370	64.3	1e-09	COG5651	PPE-repeat proteins	K13207	9e-143	508	xla:399360	CUG-BP- and ETR3-like factor	GO:0043484//regulation of RNA splicing;GO:0007281//germ cell development;GO:0006397//mRNA processing	GO:0003729//mRNA binding;GO:0005515//protein binding;GO:0042835//BRE binding	GO:0044424//intracellular part
CL1033.Contig19_All	3201	6	0.1315	19	0.197	4	0.0852	33	0.3137	gi|148228597|ref|NP_001084196.1|	506.1	4e-141	CUGBP Elav-like family member 1-A [Xenopus laevis] >gi|82227733|sp|O57406.1|CEL1A_XENLA RecName: Full=CUGBP Elav-like family member 1-A; Short=CELF-1A; AltName: Full=Bruno-like protein 2-A; AltName: Full=CUG triplet repeat RNA-binding protein 1-A; Short=CUG-BP1-A; AltName: Full=CUG-BP- and ETR-3-like factor 1-A; AltName: Full=Embryo deadenylation element-binding protein A; Short=EDEN-BP-A; AltNam…	gi|348513016|ref|XM_003443991.1|	194	2e-45	PREDICTED: Oreochromis niloticus CUGBP Elav-like family member 2-like (LOC100705935), mRNA	sp|O57406|CEL1A_XENLA	506	2e-142	CUGBP Elav-like family member 1-A OS=Xenopus laevis GN=cugbp1-a PE=1 SV=1	XF0818	72.4	5e-12	COG2730	Endoglucanase	K13207	6e-142	506	xla:399360	CUG-BP- and ETR3-like factor	GO:0043484//regulation of RNA splicing;GO:0048856//anatomical structure development;GO:0006397//mRNA processing;GO:0044707	GO:0003729//mRNA binding;GO:0005515//protein binding;GO:0042835//BRE binding	GO:0044424//intracellular part
CL1033.Contig1_All	429	9	1.4716	16	1.238	11	1.7492	26	1.8444	gi|405963038|gb|EKC28647.1|	75.5	8e-13	CUG-BP- and ETR-3-like factor 2 [Crassostrea gigas]	gi|354467973|ref|XM_003496394.1|	75.8	2e-10	PREDICTED: Cricetulus griseus CUGBP Elav-like family member 2-like, transcript variant 4 (LOC100769634), mRNA	sp|A4IIM2|CELF2_XENTR	163	1e-40	CUGBP Elav-like family member 2 OS=Xenopus tropicalis GN=celf2 PE=2 SV=1	VC0159	49.7	2e-06	COG0724	RNA-binding proteins (RRM domain)	K02177	8e-41	165	tca:660275	bruno	GO:0008016//regulation of heart contraction;GO:0006376//mRNA splice site selection	GO:0003723//RNA binding;GO:0000166//nucleotide binding	GO:0005737//cytoplasm;GO:0005634//nucleus
CL1033.Contig20_All	3692	8	0.152	29	0.2607	7	0.1293	37	0.305	gi|148228597|ref|NP_001084196.1|	508.8	8e-142	CUGBP Elav-like family member 1-A [Xenopus laevis] >gi|82227733|sp|O57406.1|CEL1A_XENLA RecName: Full=CUGBP Elav-like family member 1-A; Short=CELF-1A; AltName: Full=Bruno-like protein 2-A; AltName: Full=CUG triplet repeat RNA-binding protein 1-A; Short=CUG-BP1-A; AltName: Full=CUG-BP- and ETR-3-like factor 1-A; AltName: Full=Embryo deadenylation element-binding protein A; Short=EDEN-BP-A; AltNam…	gi|348513016|ref|XM_003443991.1|	194	2e-45	PREDICTED: Oreochromis niloticus CUGBP Elav-like family member 2-like (LOC100705935), mRNA	sp|O57406|CEL1A_XENLA	508	3e-143	CUGBP Elav-like family member 1-A OS=Xenopus laevis GN=cugbp1-a PE=1 SV=1	MT0370	64.3	1e-09	COG5651	PPE-repeat proteins	K13207	1e-142	508	xla:399360	CUG-BP- and ETR3-like factor	GO:0043484//regulation of RNA splicing;GO:0007281//germ cell development;GO:0006397//mRNA processing	GO:0003729//mRNA binding;GO:0005515//protein binding;GO:0042835//BRE binding	GO:0044424//intracellular part
CL1033.Contig21_All	4221	8	0.1329	26	0.2045	7	0.1131	34	0.2451	gi|443723647|gb|ELU11974.1|	574.3	1e-161	hypothetical protein CAPTEDRAFT_144233 [Capitella teleta]	gi|348513016|ref|XM_003443991.1|	194	2e-45	PREDICTED: Oreochromis niloticus CUGBP Elav-like family member 2-like (LOC100705935), mRNA	sp|A4IIM2|CELF2_XENTR	501	5e-141	CUGBP Elav-like family member 2 OS=Xenopus tropicalis GN=celf2 PE=2 SV=1	XF0818	68.2	1e-10	COG2730	Endoglucanase	K13207	2e-140	501	xtr:100125022	CUG-BP- and ETR3-like factor	-	GO:1901363;GO:0097159//organic cyclic compound binding	-
CL1033.Contig22_All	2228	26	0.8186	21	0.3129	28	0.8573	86	1.1747	gi|443723647|gb|ELU11974.1|	575.5	4e-162	hypothetical protein CAPTEDRAFT_144233 [Capitella teleta]	gi|348513016|ref|XM_003443991.1|	194	1e-45	PREDICTED: Oreochromis niloticus CUGBP Elav-like family member 2-like (LOC100705935), mRNA	sp|A4IIM2|CELF2_XENTR	507	4e-143	CUGBP Elav-like family member 2 OS=Xenopus tropicalis GN=celf2 PE=2 SV=1	XF0818	68.6	4e-11	COG2730	Endoglucanase	K13207	8e-143	508	xla:100335150	CUG-BP- and ETR3-like factor	GO:0006396//RNA processing;GO:0008016//regulation of heart contraction	GO:0097159//organic cyclic compound binding;GO:1901363	-
CL1033.Contig23_All	3698	9	0.1707	26	0.2334	14	0.2583	102	0.8394	gi|443723647|gb|ELU11974.1|	574.7	1e-161	hypothetical protein CAPTEDRAFT_144233 [Capitella teleta]	gi|348513016|ref|XM_003443991.1|	194	2e-45	PREDICTED: Oreochromis niloticus CUGBP Elav-like family member 2-like (LOC100705935), mRNA	sp|A4IIM2|CELF2_XENTR	506	1e-142	CUGBP Elav-like family member 2 OS=Xenopus tropicalis GN=celf2 PE=2 SV=1	XF0818	69.3	5e-11	COG2730	Endoglucanase	K13207	3e-142	507	xla:100335150	CUG-BP- and ETR3-like factor	GO:0006396//RNA processing;GO:0008016//regulation of heart contraction	GO:0097159//organic cyclic compound binding;GO:1901363	-
CL1033.Contig24_All	1922	44	1.6059	43	0.7426	58	2.0586	162	2.5651	gi|443723647|gb|ELU11974.1|	439.1	4e-121	hypothetical protein CAPTEDRAFT_144233 [Capitella teleta]	gi|348513016|ref|XM_003443991.1|	194	1e-45	PREDICTED: Oreochromis niloticus CUGBP Elav-like family member 2-like (LOC100705935), mRNA	sp|O57406|CEL1A_XENLA	410	7e-114	CUGBP Elav-like family member 1-A OS=Xenopus laevis GN=cugbp1-a PE=1 SV=1	SPAC140.02	58.5	4e-08	COG0724	RNA-binding proteins (RRM domain)	K13207	2e-113	410	xla:399360	CUG-BP- and ETR3-like factor	GO:0043484//regulation of RNA splicing;GO:0008016//regulation of heart contraction;GO:0007281//germ cell development;GO:0006397//mRNA processing	GO:0003729//mRNA binding;GO:0005515//protein binding;GO:0042835//BRE binding	GO:0044424//intracellular part
CL1033.Contig25_All	8232	228	1.9429	91	0.3669	366	3.0331	1082	4.0001	gi|443723647|gb|ELU11974.1|	574.7	3e-161	hypothetical protein CAPTEDRAFT_144233 [Capitella teleta]	gi|348513016|ref|XM_003443991.1|	194	5e-45	PREDICTED: Oreochromis niloticus CUGBP Elav-like family member 2-like (LOC100705935), mRNA	sp|P49760|CLK2_HUMAN	535	9e-151	Dual specificity protein kinase CLK2 OS=Homo sapiens GN=CLK2 PE=1 SV=1	SPAC1687.15	108	1e-22	COG0515	Serine/threonine protein kinase	K08823	4e-151	538	bfo:BRAFLDRAFT_199312	CDC-like kinase [EC:2.7.12.1]	GO:0043484//regulation of RNA splicing;GO:0046777//protein autophosphorylation;GO:0018108//peptidyl-tyrosine phosphorylation;GO:0010212//response to ionizing radiation;GO:0045721//negative regulation of gluconeogenesis;GO:0032526//response to retinoic acid	GO:0004674//protein serine/threonine kinase activity;GO:0004713//protein tyrosine kinase activity;GO:0005524//ATP binding	GO:0005634//nucleus
CL1033.Contig26_All	1626	4	0.1726	12	0.245	4	0.1678	21	0.393	gi|443723647|gb|ELU11974.1|	499.2	2e-139	hypothetical protein CAPTEDRAFT_144233 [Capitella teleta]	gi|348513016|ref|XM_003443991.1|	137	2e-28	PREDICTED: Oreochromis niloticus CUGBP Elav-like family member 2-like (LOC100705935), mRNA	sp|A4IIM2|CELF2_XENTR	452	1e-126	CUGBP Elav-like family member 2 OS=Xenopus tropicalis GN=celf2 PE=2 SV=1	XF0818	69.3	2e-11	COG2730	Endoglucanase	K13207	4e-126	452	xtr:100125022	CUG-BP- and ETR3-like factor	GO:0008016//regulation of heart contraction;GO:0006376//mRNA splice site selection	GO:0003723//RNA binding	GO:0005737//cytoplasm;GO:0005634//nucleus
CL1033.Contig27_All	1545	2	0.0908	7	0.1504	2	0.0883	16	0.3152	gi|443723647|gb|ELU11974.1|	502.3	2e-140	hypothetical protein CAPTEDRAFT_144233 [Capitella teleta]	gi|348513016|ref|XM_003443991.1|	137	2e-28	PREDICTED: Oreochromis niloticus CUGBP Elav-like family member 2-like (LOC100705935), mRNA	sp|A4IIM2|CELF2_XENTR	437	2e-122	CUGBP Elav-like family member 2 OS=Xenopus tropicalis GN=celf2 PE=2 SV=1	XF0818	58.5	3e-08	COG2730	Endoglucanase	K13207	2e-122	439	tgu:100221037	CUG-BP- and ETR3-like factor	GO:0006396//RNA processing;GO:0008016//regulation of heart contraction	GO:0097159//organic cyclic compound binding;GO:1901363	-
CL1033.Contig28_All	1419	2	0.0989	10	0.2339	2	0.0962	18	0.386	gi|443723647|gb|ELU11974.1|	503.1	1e-140	hypothetical protein CAPTEDRAFT_144233 [Capitella teleta]	gi|348513016|ref|XM_003443991.1|	137	2e-28	PREDICTED: Oreochromis niloticus CUGBP Elav-like family member 2-like (LOC100705935), mRNA	sp|Q6P0B1|CELF2_DANRE	445	1e-124	CUGBP Elav-like family member 2 OS=Danio rerio GN=celf2 PE=2 SV=1	XF0818	75.5	2e-13	COG2730	Endoglucanase	K13207	4e-124	445	dre:373117	CUG-BP- and ETR3-like factor	GO:0006396//RNA processing;GO:0008016//regulation of heart contraction	GO:0097159//organic cyclic compound binding;GO:1901363	-
CL1033.Contig29_All	2029	4	0.1383	18	0.2945	2	0.0672	20	0.3	gi|440586603|emb|CCK33023.1|	188.3	1e-45	RRM domain protein Bruno, partial [Platynereis dumerilii]	gi|348513016|ref|XM_003443991.1|	194	1e-45	PREDICTED: Oreochromis niloticus CUGBP Elav-like family member 2-like (LOC100705935), mRNA	sp|Q28HE9|CELF1_XENTR	177	8e-44	CUGBP Elav-like family member 1 OS=Xenopus tropicalis GN=celf1 PE=2 SV=1	SPAC140.02	56.6	2e-07	COG0724	RNA-binding proteins (RRM domain)	K13207	3e-43	177	ptr:451173	CUG-BP- and ETR3-like factor	GO:0043484//regulation of RNA splicing;GO:0007286//spermatid development;GO:0006376//mRNA splice site selection;GO:0040018//positive regulation of multicellular organism growth;GO:0009790//embryo development;GO:0016246//RNA interference	GO:0003729//mRNA binding;GO:0000900//translation repressor activity, nucleic acid binding;GO:0000166//nucleotide binding;GO:0042835//BRE binding;GO:0031369//translation initiation factor binding	GO:0030529//ribonucleoprotein complex;GO:0005737//cytoplasm;GO:0005634//nucleus
CL1033.Contig2_All	457	7	1.0745	1	0.0726	4	0.5971	2	0.1332	gi|405963038|gb|EKC28647.1|	60.1	3e-08	CUG-BP- and ETR-3-like factor 2 [Crassostrea gigas]	gi|449480620|ref|XM_002190704.2|	69.9	1e-08	PREDICTED: Taeniopygia guttata CUGBP, Elav-like family member 2 (CELF2), mRNA	sp|Q28HE9|CELF1_XENTR	106	2e-23	CUGBP Elav-like family member 1 OS=Xenopus tropicalis GN=celf1 PE=2 SV=1	VC0159	47.8	8e-06	COG0724	RNA-binding proteins (RRM domain)	K02177	1e-28	125	tca:660275	bruno	-	GO:0003676//nucleic acid binding;GO:0000166//nucleotide binding	-
CL1033.Contig30_All	528	0	0	6	0.3772	3	0.3876	11	0.634	gi|345310083|ref|XP_001515840.2|	201.8	1e-50	PREDICTED: CUGBP, Elav-like family member 2 [Ornithorhynchus anatinus]	gi|395543756|ref|XM_003773732.1|	184	3e-43	PREDICTED: Sarcophilus harrisii CUGBP, Elav-like family member 1 (CELF1), mRNA	sp|Q7TN33|CELF6_MOUSE	136	2e-32	CUGBP Elav-like family member 6 OS=Mus musculus GN=Celf6 PE=2 SV=1	--	--	--	--	--	K13207	5e-46	183	xla:100190783	CUG-BP- and ETR3-like factor	-	-	-
CL1033.Contig31_All	935	12	0.9003	28	0.994	17	1.2403	42	1.367	gi|443723647|gb|ELU11974.1|	78.2	6e-13	hypothetical protein CAPTEDRAFT_144233 [Capitella teleta]	gi|395543756|ref|XM_003773732.1|	180	8e-42	PREDICTED: Sarcophilus harrisii CUGBP, Elav-like family member 1 (CELF1), mRNA	sp|Q6P0B1|CELF2_DANRE	328	1e-89	CUGBP Elav-like family member 2 OS=Danio rerio GN=celf2 PE=2 SV=1	Rv0355c	52.8	9e-07	COG5651	PPE-repeat proteins	K13207	4e-89	328	dre:373117	CUG-BP- and ETR3-like factor	GO:0006376//mRNA splice site selection	GO:0003723//RNA binding	GO:0005737//cytoplasm;GO:0005634//nucleus
CL1033.Contig3_All	2866	12	0.2937	53	0.6138	13	0.3094	53	0.5628	gi|405963038|gb|EKC28647.1|	257.3	3e-66	CUG-BP- and ETR-3-like factor 2 [Crassostrea gigas]	gi|348513016|ref|XM_003443991.1|	194	2e-45	PREDICTED: Oreochromis niloticus CUGBP Elav-like family member 2-like (LOC100705935), mRNA	sp|Q6PF35|CEL1B_XENLA	238	7e-62	CUGBP Elav-like family member 1-B OS=Xenopus laevis GN=cugbp1-b PE=2 SV=1	XF0818	64.3	1e-09	COG2730	Endoglucanase	K13207	2e-61	238	acs:100552436	CUG-BP- and ETR3-like factor	GO:0043484//regulation of RNA splicing;GO:0048856//anatomical structure development;GO:0006397//mRNA processing;GO:0044707	GO:0003729//mRNA binding;GO:0005515//protein binding;GO:0042835//BRE binding	GO:0044424//intracellular part
CL1033.Contig4_All	1398	2	0.1004	10	0.2374	3	0.1464	18	0.3918	gi|443723647|gb|ELU11974.1|	494.6	5e-138	hypothetical protein CAPTEDRAFT_144233 [Capitella teleta]	gi|348513016|ref|XM_003443991.1|	137	2e-28	PREDICTED: Oreochromis niloticus CUGBP Elav-like family member 2-like (LOC100705935), mRNA	sp|A4IIM2|CELF2_XENTR	438	1e-122	CUGBP Elav-like family member 2 OS=Xenopus tropicalis GN=celf2 PE=2 SV=1	XF0818	67.8	4e-11	COG2730	Endoglucanase	K13207	4e-122	438	xtr:100125022	CUG-BP- and ETR3-like factor	-	GO:1901363;GO:0097159//organic cyclic compound binding	-
CL1033.Contig5_All	3569	6	0.1179	32	0.2976	8	0.1529	40	0.3411	gi|443723647|gb|ELU11974.1|	570.1	3e-160	hypothetical protein CAPTEDRAFT_144233 [Capitella teleta]	gi|348513016|ref|XM_003443991.1|	194	2e-45	PREDICTED: Oreochromis niloticus CUGBP Elav-like family member 2-like (LOC100705935), mRNA	sp|Q6P0B1|CELF2_DANRE	505	2e-142	CUGBP Elav-like family member 2 OS=Danio rerio GN=celf2 PE=2 SV=1	XF0818	75.5	6e-13	COG2730	Endoglucanase	K13207	9e-142	505	dre:373117	CUG-BP- and ETR3-like factor	GO:0006396//RNA processing;GO:0008016//regulation of heart contraction	GO:0097159//organic cyclic compound binding;GO:1901363	-
CL1033.Contig6_All	3165	6	0.133	23	0.2412	7	0.1509	34	0.3269	gi|148228597|ref|NP_001084196.1|	509.6	4e-142	CUGBP Elav-like family member 1-A [Xenopus laevis] >gi|82227733|sp|O57406.1|CEL1A_XENLA RecName: Full=CUGBP Elav-like family member 1-A; Short=CELF-1A; AltName: Full=Bruno-like protein 2-A; AltName: Full=CUG triplet repeat RNA-binding protein 1-A; Short=CUG-BP1-A; AltName: Full=CUG-BP- and ETR-3-like factor 1-A; AltName: Full=Embryo deadenylation element-binding protein A; Short=EDEN-BP-A; AltNam…	gi|348513016|ref|XM_003443991.1|	194	2e-45	PREDICTED: Oreochromis niloticus CUGBP Elav-like family member 2-like (LOC100705935), mRNA	sp|O57406|CEL1A_XENLA	509	1e-143	CUGBP Elav-like family member 1-A OS=Xenopus laevis GN=cugbp1-a PE=1 SV=1	XF0818	68.2	9e-11	COG2730	Endoglucanase	K13207	5e-143	509	xla:399360	CUG-BP- and ETR3-like factor	GO:0043484//regulation of RNA splicing;GO:0007281//germ cell development;GO:0006397//mRNA processing	GO:0003729//mRNA binding;GO:0005515//protein binding;GO:0042835//BRE binding	GO:0044424//intracellular part
CL1033.Contig7_All	2994	6	0.1406	24	0.2661	4	0.0911	33	0.3354	gi|443723647|gb|ELU11974.1|	574.3	1e-161	hypothetical protein CAPTEDRAFT_144233 [Capitella teleta]	gi|348513016|ref|XM_003443991.1|	194	2e-45	PREDICTED: Oreochromis niloticus CUGBP Elav-like family member 2-like (LOC100705935), mRNA	sp|A4IIM2|CELF2_XENTR	501	4e-141	CUGBP Elav-like family member 2 OS=Xenopus tropicalis GN=celf2 PE=2 SV=1	XF0818	68.2	8e-11	COG2730	Endoglucanase	K13207	1e-140	501	xtr:100125022	CUG-BP- and ETR3-like factor	-	GO:1901363;GO:0097159//organic cyclic compound binding	-
CL1033.Contig8_All	3108	7	0.158	40	0.4272	6	0.1317	51	0.4994	gi|148228597|ref|NP_001084196.1|	511.1	1e-142	CUGBP Elav-like family member 1-A [Xenopus laevis] >gi|82227733|sp|O57406.1|CEL1A_XENLA RecName: Full=CUGBP Elav-like family member 1-A; Short=CELF-1A; AltName: Full=Bruno-like protein 2-A; AltName: Full=CUG triplet repeat RNA-binding protein 1-A; Short=CUG-BP1-A; AltName: Full=CUG-BP- and ETR-3-like factor 1-A; AltName: Full=Embryo deadenylation element-binding protein A; Short=EDEN-BP-A; AltNam…	gi|348513016|ref|XM_003443991.1|	194	2e-45	PREDICTED: Oreochromis niloticus CUGBP Elav-like family member 2-like (LOC100705935), mRNA	sp|O57406|CEL1A_XENLA	511	5e-144	CUGBP Elav-like family member 1-A OS=Xenopus laevis GN=cugbp1-a PE=1 SV=1	XF0818	62.8	4e-09	COG2730	Endoglucanase	K13207	2e-143	511	xla:399360	CUG-BP- and ETR3-like factor	GO:0043484//regulation of RNA splicing;GO:0007281//germ cell development;GO:0006397//mRNA processing	GO:0003729//mRNA binding;GO:0005515//protein binding;GO:0042835//BRE binding	GO:0044424//intracellular part
CL1033.Contig9_All	3593	6	0.1171	25	0.231	4	0.0759	33	0.2795	gi|443723647|gb|ELU11974.1|	580.9	1e-163	hypothetical protein CAPTEDRAFT_144233 [Capitella teleta]	gi|348513016|ref|XM_003443991.1|	194	2e-45	PREDICTED: Oreochromis niloticus CUGBP Elav-like family member 2-like (LOC100705935), mRNA	sp|Q6P0B1|CELF2_DANRE	502	3e-141	CUGBP Elav-like family member 2 OS=Danio rerio GN=celf2 PE=2 SV=1	XF0818	75.5	6e-13	COG2730	Endoglucanase	K13207	1e-140	502	dre:373117	CUG-BP- and ETR3-like factor	GO:0006396//RNA processing;GO:0008016//regulation of heart contraction	GO:0097159//organic cyclic compound binding;GO:1901363	-
CL10330.Contig1_All	338	2	0.4151	56	5.4996	2	0.4037	34	3.0613	--	--	--	--	--	--	--	--	--	--	--	--	--	--	--	--	--	--	--	--	--	--	-	-	-
CL10330.Contig2_All	315	16	3.5631	2	0.2108	15	3.2485	0	0	--	--	--	--	--	--	--	--	--	--	--	--	--	--	--	--	--	--	--	--	--	--	-	-	-
CL10331.Contig1_All	171	231	94.7608	486	94.3408	256	102.129	0	0	--	--	--	--	--	--	--	--	--	--	--	--	--	--	--	--	--	--	--	--	--	--	-	-	-
CL10331.Contig2_All	173	410	166.246	412	79.0516	326	128.551	4	0.7037	--	--	--	--	--	--	--	--	--	--	--	--	--	--	--	--	--	--	--	--	--	--	-	-	-
CL10331.Contig3_All	208	116	39.1208	172	27.4489	266	87.2415	0	0	--	--	--	--	--	--	--	--	--	--	--	--	--	--	--	--	--	--	--	--	--	--	-	-	-
CL10331.Contig4_All	187	0	0	66	11.7155	21	7.661	0	0	--	--	--	--	--	--	--	--	--	--	--	--	--	--	--	--	--	--	--	--	--	--	-	-	-
CL10332.Contig1_All	254	1	0.2762	3	0.3921	2	0.5372	0	0	--	--	--	--	--	--	--	--	--	--	--	--	--	--	--	--	--	--	--	--	--	--	-	-	-
CL10332.Contig2_All	220	0	0	4	0.6035	1	0.3101	3	0.415	--	--	--	--	--	--	--	--	--	--	--	--	--	--	--	--	--	--	--	--	--	--	-	-	-
CL10333.Contig1_All	286	0	0	3	0.3482	2	0.4771	0	0	--	--	--	--	--	--	--	--	--	--	--	--	--	--	--	--	--	--	--	--	--	--	-	-	-
CL10333.Contig2_All	677	125	12.9519	467	22.8975	50	5.0383	189	8.4961	--	--	--	--	--	--	--	--	--	--	--	--	--	--	--	--	--	--	--	--	--	--	-	-	-
CL10334.Contig1_All	479	30	4.3934	47	3.257	41	5.8392	22	1.3978	--	--	--	--	--	--	--	--	--	--	--	--	--	--	--	--	--	--	--	--	--	--	-	-	-
CL10334.Contig2_All	219	3	0.9609	15	2.2736	2	0.623	6	0.8338	--	--	--	--	--	--	--	--	--	--	--	--	--	--	--	--	--	--	--	--	--	--	-	-	-
CL10335.Contig1_All	3104	351	7.9323	294	3.144	282	6.1977	346	3.3924	gi|291233817|ref|XP_002736851.1|	58.5	2e-06	PREDICTED: heterogeneous nuclear ribonucleoprotein M-like [Saccoglossus kowalevskii]	--	--	--	--	sp|P52272|HNRPM_HUMAN	239	4e-62	Heterogeneous nuclear ribonucleoprotein M OS=Homo sapiens GN=HNRNPM PE=1 SV=3	Rv3876	81.3	1e-14	COG0455	ATPases involved in chromosome partitioning	K12887	3e-67	258	dre:555643	heterogeneous nuclear ribonucleoprotein M	GO:0008380//RNA splicing	GO:0005488//binding	GO:0031981//nuclear lumen
CL10335.Contig2_All	396	1	0.1771	0	0	2	0.3445	0	0	gi|291233817|ref|XP_002736851.1|	73.2	4e-12	PREDICTED: heterogeneous nuclear ribonucleoprotein M-like [Saccoglossus kowalevskii]	--	--	--	--	sp|Q8C854|MYEF2_MOUSE	70.1	1e-12	Myelin expression factor 2 OS=Mus musculus GN=Myef2 PE=1 SV=1	--	--	--	--	--	K12887	3e-09	60.5	spu:581135	heterogeneous nuclear ribonucleoprotein M	-	-	GO:0043231//intracellular membrane-bounded organelle
CL10336.Contig1_All	522	6	0.8063	11	0.6995	4	0.5228	22	1.2826	gi|390362754|ref|XP_003730218.1|	123.6	3e-27	PREDICTED: uncharacterized protein LOC100889850 [Strongylocentrotus purpuratus]	--	--	--	--	--	--	--	--	--	--	--	--	--	K00787	4e-25	114	spu:576515	farnesyl diphosphate synthase [EC:2.5.1.1 2.5.1.10]	-	-	-
CL10336.Contig2_All	267	1	0.2627	7	0.8703	0	0	11	1.2538	gi|390362754|ref|XP_003730218.1|	52.4	7e-06	PREDICTED: uncharacterized protein LOC100889850 [Strongylocentrotus purpuratus]	--	--	--	--	--	--	--	--	--	--	--	--	--	--	--	--	--	--	-	-	-
CL10336.Contig3_All	152	2	0.923	10	2.1838	3	1.3464	3	0.6007	--	--	--	--	--	--	--	--	--	--	--	--	--	--	--	--	--	--	--	--	--	--	-	-	-
CL10336.Contig4_All	284	8	1.976	15	1.7532	7	1.6815	26	2.7861	gi|390362754|ref|XP_003730218.1|	53.5	3e-06	PREDICTED: uncharacterized protein LOC100889850 [Strongylocentrotus purpuratus]	--	--	--	--	--	--	--	--	--	--	--	--	--	--	--	--	--	--	-	-	-
CL10336.Contig5_All	150	1	0.4677	0	0	0	0	0	0	gi|390336260|ref|XP_003724311.1|	55.1	1e-06	PREDICTED: RNA-directed DNA polymerase from mobile element jockey-like [Strongylocentrotus purpuratus]	--	--	--	--	--	--	--	--	--	--	--	--	--	K00787	6e-08	56.2	spu:576515	farnesyl diphosphate synthase [EC:2.5.1.1 2.5.1.10]	-	-	-
CL10336.Contig6_All	209	1	0.3356	0	0	5	1.632	1	0.1456	--	--	--	--	--	--	--	--	--	--	--	--	--	--	--	--	--	--	--	--	--	--	-	-	-
CL10337.Contig1_All	242	2	0.5797	1	0.1372	0	0	6	0.7545	--	--	--	--	--	--	--	--	--	--	--	--	--	--	--	--	--	--	--	--	--	--	-	-	-
CL10337.Contig2_All	303	7	1.6206	7	0.7669	0	0	16	1.607	--	--	--	--	--	--	--	--	--	--	--	--	--	--	--	--	--	--	--	--	--	--	-	-	-
CL10337.Contig3_All	195	0	0	0	0	12	4.1981	0	0	--	--	--	--	--	--	--	--	--	--	--	--	--	--	--	--	--	--	--	--	--	--	-	-	-
CL10338.Contig1_All	162	0	0	2	0.4098	0	0	0	0	--	--	--	--	--	--	--	--	--	--	--	--	--	--	--	--	--	--	--	--	--	--	-	-	-
CL10338.Contig2_All	201	1	0.349	3	0.4954	1	0.3394	0	0	--	--	--	--	--	--	--	--	--	--	--	--	--	--	--	--	--	--	--	--	--	--	-	-	-
CL10338.Contig3_All	327	0	0	77	7.8163	0	0	0	0	--	--	--	--	--	--	--	--	--	--	--	--	--	--	--	--	--	--	--	--	--	--	-	-	-
CL10338.Contig4_All	259	3	0.8125	2	0.2563	2	0.5268	2	0.235	--	--	--	--	--	--	--	--	--	--	--	--	--	--	--	--	--	--	--	--	--	--	-	-	-
CL10338.Contig5_All	1228	32	1.828	249	6.7307	22	1.2222	468	11.5983	--	--	--	--	gi|161878935|gb|EU279436.1|	71.9	7e-09	Kelletia kelletii microsatellite Kk16b sequence	--	--	--	--	--	--	--	--	--	--	--	--	--	--	-	-	-
CL10338.Contig6_All	193	0	0	5	0.8599	0	0	4	0.6307	--	--	--	--	--	--	--	--	--	--	--	--	--	--	--	--	--	--	--	--	--	--	-	-	-
CL10339.Contig1_All	397	1	0.1767	12	1.0033	3	0.5155	7	0.5366	--	--	--	--	--	--	--	--	--	--	--	--	--	--	--	--	--	--	--	--	--	--	-	-	-
CL10339.Contig2_All	322	5	1.0892	3	0.3093	3	0.6356	4	0.3781	--	--	--	--	--	--	--	--	--	--	--	--	--	--	--	--	--	--	--	--	--	--	-	-	-
CL10339.Contig3_All	196	0	0	0	0	0	0	0	0	--	--	--	--	--	--	--	--	--	--	--	--	--	--	--	--	--	--	--	--	--	--	-	-	-
CL1034.Contig1_All	197	0	0	0	0	3	1.0389	0	0	--	--	--	--	--	--	--	--	--	--	--	--	--	--	--	--	--	--	--	--	--	--	-	-	-
CL1034.Contig2_All	271	2	0.5177	5	0.6124	7	1.7621	21	2.3583	--	--	--	--	--	--	--	--	--	--	--	--	--	--	--	--	--	--	--	--	--	--	-	-	-
CL10340.Contig1_All	427	6	0.9857	60	4.6643	6	0.9586	3	0.2138	--	--	--	--	gi|45434020|emb|BX005462.10|	61.9	2e-06	Zebrafish DNA sequence from clone CH211-158D24 in linkage group 8, complete sequence	--	--	--	--	--	--	--	--	--	--	--	--	--	--	-	-	-
CL10340.Contig2_All	196	9	3.2211	153	25.9116	109	37.9381	0	0	--	--	--	--	--	--	--	--	--	--	--	--	--	--	--	--	--	--	--	--	--	--	-	-	-
CL10341.Contig1_All	199	1	0.3525	2	0.3336	1	0.3428	6	0.9176	--	--	--	--	--	--	--	--	--	--	--	--	--	--	--	--	--	--	--	--	--	--	-	-	-
CL10341.Contig2_All	152	0	0	2	0.4368	3	1.3464	2	0.4004	--	--	--	--	--	--	--	--	--	--	--	--	--	--	--	--	--	--	--	--	--	--	-	-	-
CL10342.Contig1_All	293	2	0.4788	9	1.0196	7	1.6298	15	1.558	--	--	--	--	--	--	--	--	--	--	--	--	--	--	--	--	--	--	--	--	--	--	-	-	-
CL10342.Contig2_All	209	0	0	3	0.4765	3	0.9792	2	0.2912	--	--	--	--	--	--	--	--	--	--	--	--	--	--	--	--	--	--	--	--	--	--	-	-	-
CL10343.Contig1_All	321	10	2.1853	9	0.9307	19	4.0379	13	1.2325	--	--	--	--	--	--	--	--	--	--	--	--	--	--	--	--	--	--	--	--	--	--	-	-	-
CL10343.Contig2_All	320	4	0.8768	6	0.6224	7	1.4923	11	1.0461	--	--	--	--	gi|195442275|ref|XM_002068848.1|	67.9	3e-08	Drosophila willistoni GK17789 (Dwil\GK17789), mRNA	--	--	--	--	--	--	--	--	--	--	--	--	--	--	-	-	-
CL10343.Contig3_All	1728	31	1.2584	80	1.5368	26	1.0264	210	3.6985	gi|405952117|gb|EKC19963.1|	235.3	7e-60	Mitochondrial ubiquitin ligase activator of NFKB 1 [Crassostrea gigas] >gi|405973251|gb|EKC37975.1| Mitochondrial ubiquitin ligase activator of NFKB 1 [Crassostrea gigas]	gi|470268219|ref|XM_004362230.1|	65.9	6e-07	Dictyostelium fasciculatum RhoGAP domain-containing protein (gacG) mRNA, complete cds	sp|Q969V5|MUL1_HUMAN	176	2e-43	Mitochondrial ubiquitin ligase activator of NFKB 1 OS=Homo sapiens GN=MUL1 PE=1 SV=1	--	--	--	--	--	K15688	5e-46	186	cin:100179597	E3 ubiquitin-protein ligase MUL1 [EC:6.3.2.19]	GO:0000266//mitochondrial fission;GO:0043085//positive regulation of catalytic activity;GO:0006915//apoptotic process;GO:0010627//regulation of intracellular protein kinase cascade;GO:0022603//regulation of anatomical structure morphogenesis;GO:0048522//positive regulation of cellular process;GO:0032446//protein modification by small protein conjugation;GO:0010821//regulation of mitochondrion org…	GO:0005515//protein binding;GO:0019787//small conjugating protein ligase activity	GO:0044446//intracellular organelle part;GO:0005634//nucleus;GO:0005739//mitochondrion
CL10344.Contig1_All	430	0	0	12	0.9263	0	0	0	0	gi|326680843|ref|XP_003201639.1|	124	2e-27	PREDICTED: hypothetical protein LOC100537186 [Danio rerio]	--	--	--	--	--	--	--	--	--	--	--	--	--	--	--	--	--	--	-	-	-
CL10344.Contig2_All	1689	60	2.4919	196	3.852	66	2.6657	88	1.5856	gi|326672568|ref|XP_003199694.1|	413.7	1e-113	PREDICTED: RNA-directed DNA polymerase from mobile element jockey-like [Danio rerio]	--	--	--	--	sp|Q9NBX4|RTXE_DROME	72.4	3e-12	Probable RNA-directed DNA polymerase from transposon X-element OS=Drosophila melanogaster GN=X-element\ORF2 PE=3 SV=1	--	--	--	--	--	K15173	2e-33	144	bfo:BRAFLDRAFT_85516	transcription termination factor 2 [EC:3.6.4.-]	-	-	-
CL10345.Contig1_All	343	5	1.0226	3	0.2903	10	1.9889	6	0.5324	--	--	--	--	gi|22213503|gb|AC114916.5|	63.9	5e-07	Mus musculus BAC clone RP23-68E10 from 15, complete sequence	--	--	--	--	--	--	--	--	--	--	--	--	--	--	-	-	-
CL10345.Contig2_All	285	0	0	0	0	2	0.4787	1	0.1068	--	--	--	--	--	--	--	--	--	--	--	--	--	--	--	--	--	--	--	--	--	--	-	-	-
CL10346.Contig1_All	1572	35	1.5618	81	1.7104	52	2.2566	139	2.691	--	--	--	--	--	--	--	--	--	--	--	--	--	--	--	--	--	--	--	--	--	--	-	-	-
CL10346.Contig2_All	246	0	0	0	0	4	1.1093	0	0	--	--	--	--	--	--	--	--	--	--	--	--	--	--	--	--	--	--	--	--	--	--	-	-	-
CL10347.Contig1_All	167	0	0	3	0.5963	2	0.817	7	1.2756	--	--	--	--	--	--	--	--	--	--	--	--	--	--	--	--	--	--	--	--	--	--	-	-	-
CL10347.Contig2_All	157	1	0.4468	3	0.6343	2	0.869	4	0.7754	--	--	--	--	--	--	--	--	--	--	--	--	--	--	--	--	--	--	--	--	--	--	-	-	-
CL10348.Contig1_All	932	1	0.0753	55	1.9589	19	1.3907	8	0.2612	--	--	--	--	--	--	--	--	--	--	--	--	--	--	--	--	--	--	--	--	--	--	-	-	-
CL10348.Contig2_All	267	0	0	1	0.1243	10	2.555	0	0	--	--	--	--	--	--	--	--	--	--	--	--	--	--	--	--	--	--	--	--	--	--	-	-	-
CL10349.Contig1_All	2880	305	7.4288	403	4.6449	192	4.5479	240	2.5361	gi|405968394|gb|EKC33468.1|	1015.4	0	N-terminal kinase-like protein [Crassostrea gigas]	gi|395544829|ref|XM_003774261.1|	73.8	4e-09	PREDICTED: Sarcophilus harrisii SCY1-like 1 (S. cerevisiae) (SCYL1), mRNA	sp|Q28FH2|NTKL_XENTR	790	0	N-terminal kinase-like protein OS=Xenopus tropicalis GN=scyl1 PE=2 SV=1	--	--	--	--	--	K08876	0	912	bfo:BRAFLDRAFT_101148	SCY1-like	-	GO:0016772//transferase activity, transferring phosphorus-containing groups	-
CL10349.Contig2_All	332	10	2.1129	0	0	4	0.8219	0	0	gi|405968394|gb|EKC33468.1|	65.1	1e-09	N-terminal kinase-like protein [Crassostrea gigas]	--	--	--	--	--	--	--	--	--	--	--	--	--	K08876	2e-07	54.7	spu:761730	SCY1-like	-	-	-
CL1035.Contig10_All	295	7	1.6645	3	0.3376	20	4.625	156	16.0934	--	--	--	--	--	--	--	--	--	--	--	--	--	--	--	--	--	--	--	--	--	--	-	-	-
CL1035.Contig1_All	632	21	2.3309	105	5.5148	9	0.9715	0	0	--	--	--	--	--	--	--	--	--	--	--	--	--	--	--	--	--	--	--	--	--	--	-	-	-
CL1035.Contig2_All	788	30	2.6706	3	0.1264	134	11.6007	1101	42.5214	gi|307170039|gb|EFN62494.1|	31.2	4e-15	Transposable element Tc1 transposase [Camponotus floridanus]	--	--	--	--	--	--	--	--	--	--	--	--	--	K03002	3e-06	52.8	hmg:100212263	DNA-directed RNA polymerase I subunit RPA2 [EC:2.7.7.6]	-	-	-
CL1035.Contig3_All	4656	5291	79.7146	205	1.4615	7146	104.702	32263	210.881	gi|111378686|gb|ABH09251.1|	26.6	9e-39	putative DNA-mediated transposase [Helicoverpa zea]	gi|29244743|gb|AC079818.56|	71.9	3e-08	Mus musculus strain C57BL/6J chromosome 10 clone rp23-362c8, complete sequence	sp|Q75JC9|Y8484_DICDI	105	7e-22	Uncharacterized protein DDB_G0271670 OS=Dictyostelium discoideum GN=DDB_G0271670 PE=4 SV=1	aq_2032	73.2	4e-12	COG0532	Translation initiation factor 2 (IF-2; GTPase)	K14822	6e-24	114	tgu:100219403	rRNA-processing protein CGR1	-	-	-
CL1035.Contig4_All	217	3	0.9698	1	0.153	0	0	8	1.122	gi|307190455|gb|EFN74485.1|	61.6	1e-08	Transposable element Tcb1 transposase [Camponotus floridanus]	--	--	--	--	--	--	--	--	--	--	--	--	--	--	--	--	--	--	-	-	-
CL1035.Contig5_All	394	7	1.2463	26	2.1905	3	0.5194	25	1.931	--	--	--	--	--	--	--	--	--	--	--	--	--	--	--	--	--	--	--	--	--	--	-	-	-
CL1035.Contig6_All	684	2	0.2051	29	1.4073	3	0.2992	0	0	gi|209734422|gb|ACI68080.1|	69.7	1e-10	Transposable element Tc1 transposase [Salmo salar]	--	--	--	--	--	--	--	--	--	--	--	--	--	--	--	--	--	--	-	-	-
CL1035.Contig7_All	188	0	0	3	0.5297	0	0	5	0.8094	gi|209736238|gb|ACI68988.1|	63.9	2e-09	Transposable element Tc1 transposase [Salmo salar]	--	--	--	--	--	--	--	--	--	--	--	--	--	--	--	--	--	--	-	-	-
CL1035.Contig8_All	153	1	0.4585	1	0.217	6	2.6753	5	0.9945	gi|307190455|gb|EFN74485.1|	57	3e-07	Transposable element Tcb1 transposase [Camponotus floridanus]	--	--	--	--	--	--	--	--	--	--	--	--	--	--	--	--	--	--	-	-	-
CL1035.Contig9_All	249	2	0.5634	13	1.733	2	0.5479	0	0	gi|443704824|gb|ELU01685.1|	57.4	2e-07	hypothetical protein CAPTEDRAFT_228216 [Capitella teleta]	--	--	--	--	--	--	--	--	--	--	--	--	--	--	--	--	--	--	-	-	-
CL10350.Contig1_All	913	70	5.3782	87	3.1631	37	2.7646	81	2.7	--	--	--	--	gi|169154271|emb|CU571251.6|	67.9	8e-08	Zebrafish DNA sequence from clone CH73-178H11 in linkage group 18, complete sequence	--	--	--	--	--	--	--	--	--	--	--	--	--	--	-	-	-
CL10350.Contig2_All	218	0	0	0	0	18	5.6328	0	0	--	--	--	--	--	--	--	--	--	--	--	--	--	--	--	--	--	--	--	--	--	--	-	-	-
CL10351.Contig1_All	2300	54	1.6469	47	0.6783	107	3.1737	383	5.0678	gi|332233470|ref|XP_003265925.1|	63.9	4e-08	PREDICTED: uncharacterized protein LOC100580167 isoform 1 [Nomascus leucogenys]	gi|244538270|emb|CU856523.11|	71.9	1e-08	Zebrafish DNA sequence from clone DKEY-94I17 in linkage group 15, complete sequence	sp|Q9NZW4|DSPP_HUMAN	87.8	9e-17	Dentin sialophosphoprotein OS=Homo sapiens GN=DSPP PE=1 SV=2	YDR170c	54.7	7e-07	COG5307	SEC7 domain proteins	K11432	4e-09	49.3	mdo:100010516	PR domain zinc finger protein 2	-	-	-
CL10351.Contig2_All	5690	646	7.964	121	0.7059	520	6.2344	2882	15.4145	gi|389594453|ref|XP_003722449.1|	57.8	8e-06	proteophosphoglycan 5 [Leishmania major strain Friedlin] >gi|323363677|emb|CBZ12682.1| proteophosphoglycan 5 [Leishmania major strain Friedlin]	gi|244538270|emb|CU856523.11|	71.9	3e-08	Zebrafish DNA sequence from clone DKEY-94I17 in linkage group 15, complete sequence	sp|Q9NZW4|DSPP_HUMAN	104	2e-21	Dentin sialophosphoprotein OS=Homo sapiens GN=DSPP PE=1 SV=2	YDR170c	56.2	6e-07	COG5307	SEC7 domain proteins	K10955	4e-11	72.4	tgu:100220116	intestinal mucin-2	-	-	-
CL10352.Contig1_All	448	6	0.9395	32	2.371	3	0.4568	0	0	--	--	--	--	--	--	--	--	--	--	--	--	--	--	--	--	--	--	--	--	--	--	-	-	-
CL10352.Contig2_All	161	6	2.6142	12	2.4741	4	1.6949	0	0	--	--	--	--	--	--	--	--	--	--	--	--	--	--	--	--	--	--	--	--	--	--	-	-	-
CL10353.Contig1_All	617	32	3.6381	53	2.8513	30	3.317	98	4.8338	gi|395839566|ref|XP_003792659.1|	90.5	5e-17	PREDICTED: E3 ubiquitin-protein ligase AMFR [Otolemur garnettii]	--	--	--	--	sp|Q9R049|AMFR_MOUSE	86.3	4e-17	E3 ubiquitin-protein ligase AMFR OS=Mus musculus GN=Amfr PE=1 SV=2	--	--	--	--	--	K10636	4e-17	88.2	ssc:100516197	autocrine motility factor receptor [EC:6.3.2.19]	-	-	-
CL10353.Contig2_All	295	1	0.2378	1	0.1125	4	0.925	1	0.1032	gi|281346627|gb|EFB22211.1|	61.2	1e-08	hypothetical protein PANDA_000015 [Ailuropoda melanoleuca]	--	--	--	--	sp|Q9UKV5|AMFR_HUMAN	55.1	4e-08	E3 ubiquitin-protein ligase AMFR OS=Homo sapiens GN=AMFR PE=1 SV=2	--	--	--	--	--	K10636	2e-09	60.8	aml:100476438	autocrine motility factor receptor [EC:6.3.2.19]	-	-	-
CL10354.Contig1_All	889	24	1.8937	31	1.1575	9	0.6906	68	2.3278	gi|432896556|ref|XP_004076318.1|	139	2e-31	PREDICTED: alpha/beta hydrolase domain-containing protein 11-like [Oryzias latipes]	--	--	--	--	sp|Q6DRD9|ABHDB_DANRE	128	2e-29	Alpha/beta hydrolase domain-containing protein 11 OS=Danio rerio GN=abhd11 PE=2 SV=1	VC2097	77	4e-14	COG0596	Predicted hydrolases or acyltransferases (alpha/beta hydrolase superfamily)	K13703	7e-29	128	dre:446169	abhydrolase domain-containing protein 11	-	-	GO:0005739//mitochondrion
CL10354.Contig2_All	1265	33	1.8299	41	1.0759	28	1.51	129	3.1035	gi|432896556|ref|XP_004076318.1|	229.6	2e-58	PREDICTED: alpha/beta hydrolase domain-containing protein 11-like [Oryzias latipes]	--	--	--	--	sp|Q6DRD9|ABHDB_DANRE	215	1e-55	Alpha/beta hydrolase domain-containing protein 11 OS=Danio rerio GN=abhd11 PE=2 SV=1	SPAC22H12.03	134	4e-31	COG0596	Predicted hydrolases or acyltransferases (alpha/beta hydrolase superfamily)	K13703	5e-55	215	dre:446169	abhydrolase domain-containing protein 11	-	-	GO:0005739//mitochondrion
CL10354.Contig3_All	1747	153	6.1434	169	3.2111	72	2.8115	207	3.606	gi|432896556|ref|XP_004076318.1|	140.6	2e-31	PREDICTED: alpha/beta hydrolase domain-containing protein 11-like [Oryzias latipes]	--	--	--	--	sp|Q6DRD9|ABHDB_DANRE	128	5e-29	Alpha/beta hydrolase domain-containing protein 11 OS=Danio rerio GN=abhd11 PE=2 SV=1	VC2097	80.9	7e-15	COG0596	Predicted hydrolases or acyltransferases (alpha/beta hydrolase superfamily)	K13703	2e-28	128	dre:446169	abhydrolase domain-containing protein 11	-	-	GO:0005739//mitochondrion
CL10355.Contig1_All	3072	162	3.6992	169	1.8261	495	10.9923	880	8.7178	gi|307200108|gb|EFN80440.1|	448.7	8e-124	Equilibrative nucleoside transporter 1 [Harpegnathos saltator]	gi|353231633|emb|HE601627.1|	85.7	1e-12	Schistosoma mansoni strain Puerto Rico chromosome 4, complete genome	sp|O54698|S29A1_RAT	233	3e-60	Equilibrative nucleoside transporter 1 OS=Rattus norvegicus GN=Slc29a1 PE=2 SV=3	--	--	--	--	--	K15014	8e-122	439	aga:AgaP_AGAP003892	solute carrier family 29 (equilibrative nucleoside transporter), member 1/2/3	-	-	-
CL10355.Contig2_All	1048	285	19.0764	240	7.6017	672	43.7434	401	11.6447	--	--	--	--	gi|242111325|emb|FN412761.1|	81.8	6e-12	Equus caballus microsatellite DNA, locus ABGe7582	--	--	--	--	--	--	--	--	--	--	--	--	--	--	-	-	-
CL10355.Contig3_All	504	115	16.0059	0	0	2	0.2707	40	2.4153	gi|170595123|ref|XP_001902255.1|	57.4	3e-07	U88 [Brugia malayi]	gi|312103937|ref|XM_003150232.1|	105	2e-19	Loa loa fork head domain-containing protein (LOAG_14739) mRNA, complete cds	sp|Q55CW3|SAMKA_DICDI	83.2	2e-16	Probable serine/threonine-protein kinase samkA OS=Dictyostelium discoideum GN=samkA PE=3 SV=1	YPR042c	72	5e-13	COG5099	RNA-binding protein of the Puf family, translational repressor	K05628	8e-13	73.2	phu:Phum_PHUM418040	arginine-glutamic acid dipeptide (RE) repeats	-	-	-
CL10355.Contig4_All	290	2	0.4838	1	0.1145	2	0.4705	0	0	--	--	--	--	--	--	--	--	--	--	--	--	--	--	--	--	--	--	--	--	--	--	-	-	-
CL10356.Contig1_All	430	7	1.1419	25	1.9299	10	1.5865	16	1.1324	gi|443687113|gb|ELT90195.1|	86.3	4e-16	hypothetical protein CAPTEDRAFT_125007, partial [Capitella teleta]	--	--	--	--	--	--	--	--	--	--	--	--	--	--	--	--	--	--	-	-	-
CL10356.Contig2_All	221	0	0	0	0	0	0	0	0	--	--	--	--	--	--	--	--	--	--	--	--	--	--	--	--	--	--	--	--	--	--	-	-	-
CL10357.Contig1_All	1821	354	13.6366	382	6.9633	559	20.9415	3313	55.3679	--	--	--	--	gi|343403368|emb|CR762398.6|	63.9	3e-06	Zebrafish DNA sequence from clone DKEY-237J10 in linkage group 5, complete sequence	--	--	--	--	--	--	--	--	--	--	--	--	--	--	-	-	-
CL10357.Contig2_All	260	3	0.8094	0	0	1	0.2624	3	0.3512	--	--	--	--	--	--	--	--	--	--	--	--	--	--	--	--	--	--	--	--	--	--	-	-	-
CL10358.Contig1_All	176	0	0	0	0	16	6.2017	0	0	--	--	--	--	--	--	--	--	--	--	--	--	--	--	--	--	--	--	--	--	--	--	-	-	-
CL10358.Contig2_All	377	57	10.6059	49	4.3143	67	12.1238	32	2.5832	--	--	--	--	gi|354785938|gb|JN950439.1|	61.9	2e-06	Mus musculus targeted KO-first, conditional ready, lacZ-tagged mutant allele Diexf:tm2a(KOMP)Wtsi tm1a(KOMP)Wtsi; transgenic	--	--	--	--	--	--	--	--	--	--	--	--	--	--	-	-	-
CL10359.Contig1_All	310	4	0.9051	2	0.2142	2	0.4401	0	0	--	--	--	--	--	--	--	--	--	--	--	--	--	--	--	--	--	--	--	--	--	--	-	-	-
CL10359.Contig2_All	278	3	0.757	0	0	0	0	0	0	gi|307211156|gb|EFN87374.1|	61.6	1e-08	PiggyBac transposable element-derived protein 4 [Harpegnathos saltator]	--	--	--	--	sp|Q96DM1|PGBD4_HUMAN	49.7	1e-06	PiggyBac transposable element-derived protein 4 OS=Homo sapiens GN=PGBD4 PE=2 SV=3	--	--	--	--	--	--	--	--	--	--	-	-	-
CL1036.Contig1_All	1876	38	1.4209	120	2.1233	81	2.9455	199	3.2282	gi|405956956|gb|EKC23197.1|	679.1	0	Otopetrin-1 [Crassostrea gigas]	--	--	--	--	sp|Q80SX5|OTOP2_MOUSE	80.9	9e-15	Otopetrin-2 OS=Mus musculus GN=Otop2 PE=2 SV=1	--	--	--	--	--	--	--	--	--	--	-	-	-
CL1036.Contig2_All	310	0	0	0	0	0	0	1	0.0982	gi|405956956|gb|EKC23197.1|	134.8	1e-30	Otopetrin-1 [Crassostrea gigas]	--	--	--	--	sp|Q7RTS6|OTOP2_HUMAN	48.9	3e-06	Otopetrin-2 OS=Homo sapiens GN=OTOP2 PE=2 SV=3	--	--	--	--	--	--	--	--	--	--	-	-	-
CL1036.Contig3_All	563	5	0.623	11	0.6486	10	1.2117	23	1.2433	gi|405956956|gb|EKC23197.1|	219.2	8e-56	Otopetrin-1 [Crassostrea gigas]	--	--	--	--	--	--	--	--	--	--	--	--	--	--	--	--	--	--	-	-	-
CL1036.Contig4_All	277	0	0	0	0	7	1.7239	0	0	gi|405956956|gb|EKC23197.1|	63.9	2e-09	Otopetrin-1 [Crassostrea gigas]	--	--	--	--	--	--	--	--	--	--	--	--	--	--	--	--	--	--	-	-	-
CL1036.Contig5_All	476	2	0.2947	6	0.4184	9	1.2899	3	0.1918	gi|405956956|gb|EKC23197.1|	168.3	1e-40	Otopetrin-1 [Crassostrea gigas]	--	--	--	--	sp|Q80SX5|OTOP2_MOUSE	55.1	6e-08	Otopetrin-2 OS=Mus musculus GN=Otop2 PE=2 SV=1	--	--	--	--	--	--	--	--	--	--	-	-	-
CL10360.Contig1_All	401	18	3.1488	5	0.4139	386	65.6671	15	1.1384	gi|301630224|ref|XP_002944222.1|	58.5	1e-07	PREDICTED: hypothetical protein LOC100497622 [Xenopus (Silurana) tropicalis]	--	--	--	--	sp|Q0MQJ0|NDUV3_PONPY	52	4e-07	NADH dehydrogenase [ubiquinone] flavoprotein 3, mitochondrial OS=Pongo pygmaeus GN=NDUFV3 PE=3 SV=1	--	--	--	--	--	K03944	1e-06	52	bta:327717	NADH dehydrogenase (ubiquinone) flavoprotein 3 [EC:1.6.5.3 1.6.99.3]	-	-	-
CL10360.Contig2_All	459	338	51.6555	437	31.603	39	5.7964	1175	77.9061	gi|301630224|ref|XP_002944222.1|	56.6	4e-07	PREDICTED: hypothetical protein LOC100497622 [Xenopus (Silurana) tropicalis]	gi|354785147|gb|JN949648.1|	81.8	3e-12	Mus musculus targeted KO-first, conditional ready, lacZ-tagged mutant allele Ribc1:tm1a(EUCOMM)Wtsi; transgenic	sp|P25712|NDUV3_BOVIN	52	5e-07	NADH dehydrogenase [ubiquinone] flavoprotein 3, mitochondrial OS=Bos taurus GN=NDUFV3 PE=1 SV=1	--	--	--	--	--	K03944	2e-06	52	bta:327717	NADH dehydrogenase (ubiquinone) flavoprotein 3 [EC:1.6.5.3 1.6.99.3]	-	-	-
CL10361.Contig1_All	726	78	7.5365	571	26.1071	68	6.3897	1	0.0419	--	--	--	--	--	--	--	--	--	--	--	--	--	--	--	--	--	--	--	--	--	--	-	-	-
CL10361.Contig2_All	545	81	10.4256	1554	94.6485	386	48.3165	0	0	--	--	--	--	--	--	--	--	--	--	--	--	--	--	--	--	--	--	--	--	--	--	-	-	-
CL10362.Contig1_All	255	0	0	0	0	0	0	0	0	--	--	--	--	--	--	--	--	--	--	--	--	--	--	--	--	--	--	--	--	--	--	-	-	-
CL10362.Contig2_All	557	30	3.7781	130	7.7473	39	4.7766	98	5.3545	gi|405971483|gb|EKC36318.1|	69.7	8e-11	hypothetical protein CGI_10027215 [Crassostrea gigas]	--	--	--	--	--	--	--	--	--	--	--	--	--	--	--	--	--	--	-	-	-
CL10363.Contig1_All	151	4	1.8582	0	0	0	0	0	0	--	--	--	--	--	--	--	--	--	--	--	--	--	--	--	--	--	--	--	--	--	--	-	-	-
CL10363.Contig2_All	1006	44	3.0681	126	4.1575	58	3.9331	103	3.1159	--	--	--	--	--	--	--	--	--	--	--	--	--	--	--	--	--	--	--	--	--	--	-	-	-
CL10364.Contig1_All	183	0	0	4	0.7256	0	0	0	0	--	--	--	--	--	--	--	--	--	--	--	--	--	--	--	--	--	--	--	--	--	--	-	-	-
CL10364.Contig2_All	252	0	0	2	0.2634	1	0.2707	1	0.1208	--	--	--	--	--	--	--	--	--	--	--	--	--	--	--	--	--	--	--	--	--	--	-	-	-
CL10365.Contig1_All	170	1	0.4126	2	0.3905	8	3.2103	0	0	--	--	--	--	--	--	--	--	--	--	--	--	--	--	--	--	--	--	--	--	--	--	-	-	-
CL10365.Contig2_All	435	0	0	3	0.2289	5	0.7841	9	0.6297	gi|127354|sp|P09125.1|MSP8_EIMAC	59.3	6e-08	RecName: Full=Merozoite surface protein CMZ-8 >gi|9246|emb|CAA30977.1| EAMZp35 protein [Eimeria acervulina]	--	--	--	--	sp|P09125|MSP8_EIMAC	67	1e-11	Merozoite surface protein CMZ-8 (Fragment) OS=Eimeria acervulina PE=2 SV=1	--	--	--	--	--	K03006	2e-08	58.2	cfa:479483	DNA-directed RNA polymerase II subunit RPB1 [EC:2.7.7.6]	-	-	-
CL10365.Contig3_All	161	0	0	1	0.2062	0	0	0	0	--	--	--	--	--	--	--	--	--	--	--	--	--	--	--	--	--	--	--	--	--	--	-	-	-
CL10365.Contig4_All	247	0	0	8	1.0751	7	1.9333	0	0	gi|449282689|gb|EMC89500.1|	57.4	2e-07	hypothetical protein A306_01505, partial [Columba livia]	--	--	--	--	sp|Q62267|SPR1B_MOUSE	47.4	7e-06	Cornifin-B OS=Mus musculus GN=Sprr1b PE=2 SV=1	--	--	--	--	--	K03006	9e-06	48.9	tca:662266	DNA-directed RNA polymerase II subunit RPB1 [EC:2.7.7.6]	-	-	-
CL10365.Contig5_All	261	0	0	10	1.2718	0	0	0	0	--	--	--	--	--	--	--	--	--	--	--	--	--	--	--	--	--	--	--	--	--	--	-	-	-
CL10366.Contig1_All	326	3	0.6455	22	2.2401	8	1.6741	8	0.7468	--	--	--	--	gi|354795624|gb|JN960125.1|	60	7e-06	Mus musculus targeted non-conditional, lacZ-tagged mutant allele Ammecr1l:tm1e(EUCOMM)Hmgu; transgenic	--	--	--	--	--	--	--	--	--	--	--	--	--	--	-	-	-
CL10366.Contig2_All	293	0	0	0	0	2	0.4657	1	0.1039	--	--	--	--	--	--	--	--	--	--	--	--	--	--	--	--	--	--	--	--	--	--	-	-	-
CL10367.Contig1_All	293	29	6.9429	8	0.9063	4	0.9313	10	1.0387	--	--	--	--	--	--	--	--	--	--	--	--	--	--	--	--	--	--	--	--	--	--	-	-	-
CL10367.Contig2_All	1514	847	39.2437	1303	28.5679	1132	51.0065	2063	41.4686	--	--	--	--	--	--	--	--	--	--	--	--	--	--	--	--	--	--	--	--	--	--	-	-	-
CL10368.Contig1_All	2259	88	2.7326	155	2.2776	152	4.5902	300	4.0416	--	--	--	--	--	--	--	--	--	--	--	--	--	--	--	--	--	--	--	--	--	--	-	-	-
CL10368.Contig2_All	243	0	0	0	0	2	0.5615	1	0.1252	--	--	--	--	--	--	--	--	--	--	--	--	--	--	--	--	--	--	--	--	--	--	-	-	-
CL10369.Contig1_All	1186	23	1.3604	32	0.8956	18	1.0354	159	4.08	--	--	--	--	--	--	--	--	--	--	--	--	--	--	--	--	--	--	--	--	--	--	-	-	-
CL10369.Contig2_All	1163	18	1.0857	28	0.7992	11	0.6452	124	3.2448	--	--	--	--	--	--	--	--	--	--	--	--	--	--	--	--	--	--	--	--	--	--	-	-	-
CL1037.Contig1_All	1908	63	2.3162	20	0.3479	2	0.0715	14	0.2233	gi|126697378|gb|ABO26646.1|	109.8	5e-22	mitochondrial ATP synthase delta chain [Haliotis discus discus]	gi|119371881|emb|BX936447.21|	65.9	7e-07	Zebrafish DNA sequence from clone DKEY-13D5 in linkage group 9, complete sequence	sp|Q9D3D9|ATPD_MOUSE	73.6	1e-12	ATP synthase subunit delta, mitochondrial OS=Mus musculus GN=Atp5d PE=1 SV=1	--	--	--	--	--	K02134	2e-16	88.6	spu:576006	F-type H+-transporting ATPase subunit delta [EC:3.6.3.14]	GO:0042777//plasma membrane ATP synthesis coupled proton transport	GO:0046933//hydrogen ion transporting ATP synthase activity, rotational mechanism;GO:0005524//ATP binding;GO:0046961//proton-transporting ATPase activity, rotational mechanism	GO:0045261//proton-transporting ATP synthase complex, catalytic core F(1);GO:0005886//plasma membrane
CL1037.Contig2_All	1245	89	5.0146	161	4.2926	196	10.7397	150	3.6666	gi|126697378|gb|ABO26646.1|	227.6	1e-57	mitochondrial ATP synthase delta chain [Haliotis discus discus]	--	--	--	--	sp|Q9D3D9|ATPD_MOUSE	154	4e-37	ATP synthase subunit delta, mitochondrial OS=Mus musculus GN=Atp5d PE=1 SV=1	YDL004w	93.6	6e-19	COG0355	F0F1-type ATP synthase, epsilon subunit (mitochondrial delta subunit)	K02134	3e-44	179	tad:TRIADDRAFT_64074	F-type H+-transporting ATPase subunit delta [EC:3.6.3.14]	GO:0042777//plasma membrane ATP synthesis coupled proton transport	GO:0046933//hydrogen ion transporting ATP synthase activity, rotational mechanism;GO:0005524//ATP binding;GO:0046961//proton-transporting ATPase activity, rotational mechanism	GO:0045261//proton-transporting ATP synthase complex, catalytic core F(1);GO:0005886//plasma membrane
CL10370.Contig1_All	1330	378	19.9367	476	11.88	515	26.4156	789	18.0539	--	--	--	--	gi|259089706|gb|AC238432.1|	67.9	1e-07	Mus musculus BAC clone RP24-76M8 from chromosome 9, complete sequence	--	--	--	--	--	--	--	--	--	--	--	--	--	--	-	-	-
CL10370.Contig2_All	205	3	1.0266	0	0	0	0	0	0	--	--	--	--	--	--	--	--	--	--	--	--	--	--	--	--	--	--	--	--	--	--	-	-	-
CL10371.Contig1_All	204	0	0	0	0	0	0	0	0	--	--	--	--	--	--	--	--	--	--	--	--	--	--	--	--	--	--	--	--	--	--	-	-	-
CL10371.Contig2_All	496	13	1.8385	41	2.7439	12	1.6505	64	3.9269	--	--	--	--	--	--	--	--	--	--	--	--	--	--	--	--	--	--	--	--	--	--	-	-	-
CL10372.Contig1_All	1518	0	0	2	0.0437	0	0	0	0	gi|390463541|ref|XP_002748481.2|	136	1e-132	PREDICTED: canalicular multispecific organic anion transporter 2 [Callithrix jacchus]	gi|308196335|gb|HM439622.1|	81.8	9e-12	Paracentrotus lividus multidrug resistance-associated protein member 3 mRNA, partial cds	sp|Q5F364|MRP1_CHICK	385	1e-106	Multidrug resistance-associated protein 1 OS=Gallus gallus GN=ABCC1 PE=2 SV=1	YDR135c	306	8e-83	COG1132	ABC-type multidrug transport system, ATPase and permease components	K05667	9e-110	397	xtr:100135090	ATP-binding cassette, subfamily C (CFTR/MRP), member 3	GO:0055085//transmembrane transport;GO:0006200//ATP catabolic process	GO:0042626//ATPase activity, coupled to transmembrane movement of substances;GO:0005524//ATP binding	GO:0016021//integral to membrane
CL10372.Contig2_All	1829	5	0.1918	12	0.2178	3	0.1119	3	0.0499	gi|443719986|gb|ELU09880.1|	694.5	0	hypothetical protein CAPTEDRAFT_178694 [Capitella teleta]	gi|308196335|gb|HM439622.1|	81.8	1e-11	Paracentrotus lividus multidrug resistance-associated protein member 3 mRNA, partial cds	sp|Q5F364|MRP1_CHICK	588	1e-167	Multidrug resistance-associated protein 1 OS=Gallus gallus GN=ABCC1 PE=2 SV=1	YDR135c	432	1e-120	COG1132	ABC-type multidrug transport system, ATPase and permease components	K05667	7e-179	627	acs:100566537	ATP-binding cassette, subfamily C (CFTR/MRP), member 3	-	GO:0017111//nucleoside-triphosphatase activity	-
CL10372.Contig3_All	2311	32	0.9713	56	0.8044	24	0.7085	33	0.4346	gi|443719986|gb|ELU09880.1|	72.4	1e-10	hypothetical protein CAPTEDRAFT_178694 [Capitella teleta]	gi|471312148|gb|GAGT01002388.1|	119	6e-23	TSA: Anguilla japonica contig02467 transcribed RNA sequence	sp|Q5F364|MRP1_CHICK	783	0	Multidrug resistance-associated protein 1 OS=Gallus gallus GN=ABCC1 PE=2 SV=1	YDR135c	582	1e-165	COG1132	ABC-type multidrug transport system, ATPase and permease components	K05667	0	829	acs:100566537	ATP-binding cassette, subfamily C (CFTR/MRP), member 3	GO:0009987//cellular process;GO:0006810//transport;GO:0008152//metabolic process	GO:0016887//ATPase activity;GO:0000166//nucleotide binding;GO:0005215//transporter activity	-
CL10372.Contig4_All	168	0	0	2	0.3952	0	0	5	0.9057	gi|118151643|gb|ABK63642.1|	105.5	7e-22	multidrug resistance-associated protein, partial [Mytilus galloprovincialis]	gi|354481221|ref|XM_003502753.1|	95.6	6e-17	PREDICTED: Cricetulus griseus ATP-binding cassette, sub-family C (CFTR/MRP), member 1 (Abcc1), mRNA	sp|Q864R9|MRP1_MACFA	103	1e-22	Multidrug resistance-associated protein 1 OS=Macaca fascicularis GN=ABCC1 PE=2 SV=1	YDR135c	78.6	3e-15	COG1132	ABC-type multidrug transport system, ATPase and permease components	K05665	4e-22	103	oaa:100087202	ATP-binding cassette, subfamily C (CFTR/MRP), member 1	-	-	-
CL10372.Contig5_All	196	2	0.7158	5	0.8468	0	0	1	0.1553	gi|260824459|ref|XP_002607185.1|	56.2	5e-07	hypothetical protein BRAFLDRAFT_118636 [Branchiostoma floridae] >gi|229292531|gb|EEN63195.1| hypothetical protein BRAFLDRAFT_118636 [Branchiostoma floridae]	--	--	--	--	sp|Q63120|MRP2_RAT	70.1	1e-12	Canalicular multispecific organic anion transporter 1 OS=Rattus norvegicus GN=Abcc2 PE=2 SV=1	YHL035c	49.7	1e-06	COG1132	ABC-type multidrug transport system, ATPase and permease components	K05667	6e-15	79.3	mgp:100551232	ATP-binding cassette, subfamily C (CFTR/MRP), member 3	GO:0006941//striated muscle contraction;GO:0007527//adult somatic muscle development;GO:0007517//muscle organ development;GO:0060361//flight;GO:0007427//epithelial cell migration, open tracheal system;GO:0031427//response to methotrexate;GO:0055085//transmembrane transport;GO:0055114//oxidation-reduction process;GO:0030241//skeletal muscle myosin thick filament assembly;GO:0006200//ATP catabolic …	GO:0030898//actin-dependent ATPase activity;GO:0032440//2-alkenal reductase [NAD(P)] activity;GO:0000146//microfilament motor activity;GO:0008307//structural constituent of muscle;GO:0008559//xenobiotic-transporting ATPase activity;GO:0042803//protein homodimerization activity;GO:0005524//ATP binding	GO:0005863//striated muscle myosin thick filament;GO:0016021//integral to membrane;GO:0031672//A band;GO:0005703//polytene chromosome puff
CL10372.Contig6_All	781	1	0.0898	0	0	0	0	0	0	gi|443719986|gb|ELU09880.1|	186.4	1e-45	hypothetical protein CAPTEDRAFT_178694 [Capitella teleta]	--	--	--	--	sp|Q63120|MRP2_RAT	145	7e-35	Canalicular multispecific organic anion transporter 1 OS=Rattus norvegicus GN=Abcc2 PE=2 SV=1	YLL015w	69.7	5e-12	COG1132	ABC-type multidrug transport system, ATPase and permease components	K05665	8e-41	167	cin:100185468	ATP-binding cassette, subfamily C (CFTR/MRP), member 1	-	GO:0003824//catalytic activity	-
CL10373.Contig1_All	6996	11953	119.85	20489	97.2144	9520	92.8308	28539	124.147	gi|405952344|gb|EKC20167.1|	591.7	2e-166	60S ribosomal protein L4 [Crassostrea gigas]	gi|318068005|ref|NM_001200105.1|	190	6e-44	Ictalurus punctatus ribosomal protein L4 (LOC100304519), mRNA >gi|15293868|gb|AF401555.1| Ictalurus punctatus ribosomal protein L4 mRNA, complete cds	sp|P49165|RL4_URECA	572	4e-162	60S ribosomal protein L4 OS=Urechis caupo GN=RPL4 PE=2 SV=1	SPBC1711.06	443	2e-123	COG0088	Ribosomal protein L4	K02930	3e-159	564	gga:415551	large subunit ribosomal protein L4e	GO:0006412//translation	GO:0003735//structural constituent of ribosome	GO:0005840//ribosome
CL10373.Contig2_All	206	3	1.0216	0	0	1	0.3312	0	0	--	--	--	--	--	--	--	--	--	--	--	--	--	--	--	--	--	--	--	--	--	--	-	-	-
CL10374.Contig1_All	190	1	0.3692	4	0.6988	0	0	0	0	--	--	--	--	--	--	--	--	--	--	--	--	--	--	--	--	--	--	--	--	--	--	-	-	-
CL10374.Contig2_All	236	1	0.2972	4	0.5626	13	3.7578	0	0	--	--	--	--	--	--	--	--	--	--	--	--	--	--	--	--	--	--	--	--	--	--	-	-	-
CL10375.Contig1_All	356	3	0.5911	15	1.3986	4	0.7665	8	0.6839	--	--	--	--	--	--	--	--	--	--	--	--	--	--	--	--	--	--	--	--	--	--	-	-	-
CL10375.Contig2_All	402	0	0	0	0	0	0	0	0	--	--	--	--	--	--	--	--	--	--	--	--	--	--	--	--	--	--	--	--	--	--	-	-	-
CL10376.Contig1_All	276	7	1.7791	6	0.7216	4	0.9887	3	0.3308	gi|390343325|ref|XP_003725849.1|	85.1	1e-15	PREDICTED: RNA-directed DNA polymerase from mobile element jockey-like [Strongylocentrotus purpuratus]	--	--	--	--	--	--	--	--	--	--	--	--	--	K05544	5e-14	73.6	hmg:100199545	tRNA-dihydrouridine synthase 3 [EC:1.3.1.89]	-	-	-
CL10376.Contig2_All	153	0	0	4	0.8678	0	0	0	0	--	--	--	--	--	--	--	--	--	--	--	--	--	--	--	--	--	--	--	--	--	--	-	-	-
CL10377.Contig1_All	598	5	0.5865	2	0.111	1	0.1141	1	0.0509	gi|405968862|gb|EKC33891.1|	195.3	1e-48	UPF0549 protein C20orf43-like protein [Crassostrea gigas]	gi|291235298|ref|XM_002737540.1|	63.9	8e-07	PREDICTED: Saccoglossus kowalevskii CG6443-like (LOC100370671), mRNA	sp|Q5ZJN1|RTF2_CHICK	147	2e-35	Protein RTF2 homolog OS=Gallus gallus GN=RTFDC1 PE=2 SV=1	--	--	--	--	--	--	--	--	--	--	-	-	-
CL10377.Contig2_All	1134	254	15.7121	216	6.3227	194	11.6706	385	10.3322	gi|405968862|gb|EKC33891.1|	312.4	2e-83	UPF0549 protein C20orf43-like protein [Crassostrea gigas]	gi|291235298|ref|XM_002737540.1|	63.9	2e-06	PREDICTED: Saccoglossus kowalevskii CG6443-like (LOC100370671), mRNA	sp|Q5ZJN1|RTF2_CHICK	253	4e-67	Protein RTF2 homolog OS=Gallus gallus GN=RTFDC1 PE=2 SV=1	--	--	--	--	--	--	--	--	--	--	-	-	-
CL10378.Contig1_All	369	8	1.5208	5	0.4498	13	2.4034	20	1.6495	--	--	--	--	--	--	--	--	--	--	--	--	--	--	--	--	--	--	--	--	--	--	-	-	-
CL10378.Contig2_All	300	0	0	1	0.1106	0	0	1	0.1014	--	--	--	--	--	--	--	--	--	--	--	--	--	--	--	--	--	--	--	--	--	--	-	-	-
CL10379.Contig1_All	230	0	0	2	0.2886	0	0	4	0.5293	gi|301755984|ref|XP_002913823.1|	58.2	1e-07	PREDICTED: ketohexokinase-like isoform 3 [Ailuropoda melanoleuca]	--	--	--	--	sp|P97328|KHK_MOUSE	54.7	5e-08	Ketohexokinase OS=Mus musculus GN=Khk PE=1 SV=1	--	--	--	--	--	K00846	2e-08	57.4	ame:726522	ketohexokinase [EC:2.7.1.3]	-	-	-
CL10379.Contig2_All	210	1	0.334	2	0.3161	0	0	6	0.8695	gi|410930344|ref|XP_003978558.1|	81.3	1e-14	PREDICTED: ketohexokinase-like [Takifugu rubripes]	--	--	--	--	sp|P97328|KHK_MOUSE	75.9	2e-14	Ketohexokinase OS=Mus musculus GN=Khk PE=1 SV=1	--	--	--	--	--	K00846	4e-15	80.1	dre:436909	ketohexokinase [EC:2.7.1.3]	GO:0005975//carbohydrate metabolic process;GO:0009743//response to carbohydrate stimulus	GO:0016301//kinase activity	-
CL1038.Contig1_All	313	4	0.8965	0	0	43	9.3719	0	0	--	--	--	--	--	--	--	--	--	--	--	--	--	--	--	--	--	--	--	--	--	--	-	-	-
CL1038.Contig2_All	638	2	0.2199	0	0	1	0.1069	2	0.0954	gi|340384586|ref|XP_003390792.1|	160.6	4e-38	PREDICTED: short-chain collagen C4-like [Amphimedon queenslandica]	--	--	--	--	sp|Q02817|MUC2_HUMAN	59.7	5e-09	Mucin-2 OS=Homo sapiens GN=MUC2 PE=1 SV=2	--	--	--	--	--	K03989	3e-27	122	bfo:BRAFLDRAFT_129974	complement component 4	-	-	-
CL1038.Contig3_All	230	0	0	0	0	0	0	0	0	gi|340378665|ref|XP_003387848.1|	79.7	4e-14	PREDICTED: short-chain collagen C4-like [Amphimedon queenslandica]	--	--	--	--	--	--	--	--	--	--	--	--	--	K03989	2e-06	51.2	bfo:BRAFLDRAFT_129974	complement component 4	-	-	-
CL1038.Contig4_All	195	0	0	0	0	2	0.6997	0	0	gi|260835101|ref|XP_002612548.1|	65.9	6e-10	hypothetical protein BRAFLDRAFT_120966 [Branchiostoma floridae] >gi|229297925|gb|EEN68557.1| hypothetical protein BRAFLDRAFT_120966 [Branchiostoma floridae]	--	--	--	--	--	--	--	--	--	--	--	--	--	--	--	--	--	--	-	-	-
CL1038.Contig5_All	159	0	0	0	0	0	0	0	0	gi|443711027|gb|ELU04982.1|	60.5	2e-08	hypothetical protein CAPTEDRAFT_124321, partial [Capitella teleta]	--	--	--	--	--	--	--	--	--	--	--	--	--	K03989	9e-06	48.9	bfo:BRAFLDRAFT_129974	complement component 4	-	-	-
CL1038.Contig6_All	1895	387	14.3257	2	0.035	835	30.0595	12	0.1927	gi|405958805|gb|EKC24897.1|	186.8	3e-45	hypothetical protein CGI_10021496 [Crassostrea gigas]	--	--	--	--	sp|Q8IIG7|YPF05_PLAF7	78.2	6e-14	Uncharacterized protein PF11_0207 OS=Plasmodium falciparum (isolate 3D7) GN=PF11_0207 PE=4 SV=2	STM0994	56.6	1e-07	COG3096	Uncharacterized protein involved in chromosome partitioning	K03989	2e-27	125	bfo:BRAFLDRAFT_129974	complement component 4	-	-	-
CL1038.Contig7_All	2121	465	15.3789	1477	23.1153	73	2.3479	5058	72.5746	gi|405958805|gb|EKC24897.1|	186.4	5e-45	hypothetical protein CGI_10021496 [Crassostrea gigas]	--	--	--	--	sp|Q02817|MUC2_HUMAN	79	4e-14	Mucin-2 OS=Homo sapiens GN=MUC2 PE=1 SV=2	sll1424	50.8	9e-06	COG4372	Uncharacterized protein conserved in bacteria with the myosin-like domain	K03989	1e-27	125	bfo:BRAFLDRAFT_129974	complement component 4	-	-	-
CL1038.Contig8_All	2252	144	4.4855	2	0.0295	653	19.7811	16	0.2162	gi|405958805|gb|EKC24897.1|	186.4	5e-45	hypothetical protein CGI_10021496 [Crassostrea gigas]	gi|74136575|gb|AC153530.9|	65.9	8e-07	Mus musculus 10 BAC RP23-202A18 (Roswell Park Cancer Institute (C57BL/6J Female) Mouse BAC Library) complete sequence	sp|Q8IIG7|YPF05_PLAF7	68.2	8e-11	Uncharacterized protein PF11_0207 OS=Plasmodium falciparum (isolate 3D7) GN=PF11_0207 PE=4 SV=2	TVN0079	53.5	1e-06	COG1340	Uncharacterized archaeal coiled-coil protein	K03989	8e-26	119	bfo:BRAFLDRAFT_129974	complement component 4	-	-	-
CL10380.Contig1_All	351	0	0	32	3.0262	6	1.1661	51	4.4219	--	--	--	--	--	--	--	--	--	--	--	--	--	--	--	--	--	--	--	--	--	--	-	-	-
CL10380.Contig2_All	364	3	0.5781	2	0.1824	7	1.3119	1	0.0836	--	--	--	--	gi|271279381|emb|FP102665.5|	69.9	8e-09	Pig DNA sequence from clone CH242-289C15 on chromosome 6, complete sequence	--	--	--	--	--	--	--	--	--	--	--	--	--	--	-	-	-
CL10381.Contig1_All	1370	209	10.7013	242	5.8635	303	15.0878	121	2.6879	gi|357626608|gb|EHJ76642.1|	58.2	1e-06	hypothetical protein KGM_07544 [Danaus plexippus]	gi|343432597|ref|NG_029707.1|	87.7	1e-13	Homo sapiens syntrophin, gamma 2 (SNTG2), RefSeqGene on chromosome 2	sp|P04929|HRPX_PLALO	72	3e-12	Histidine-rich glycoprotein OS=Plasmodium lophurae PE=4 SV=1	--	--	--	--	--	--	--	--	--	--	-	-	-
CL10381.Contig2_All	493	0	0	0	0	10	1.3838	0	0	--	--	--	--	--	--	--	--	sp|P04929|HRPX_PLALO	48.1	9e-06	Histidine-rich glycoprotein OS=Plasmodium lophurae PE=4 SV=1	--	--	--	--	--	--	--	--	--	--	-	-	-
CL10381.Contig3_All	255	0	0	0	0	28	7.4907	0	0	--	--	--	--	--	--	--	--	--	--	--	--	--	--	--	--	--	--	--	--	--	--	-	-	-
CL10382.Contig1_All	180	2	0.7794	0	0	0	0	0	0	--	--	--	--	--	--	--	--	--	--	--	--	--	--	--	--	--	--	--	--	--	--	-	-	-
CL10382.Contig2_All	354	3	0.5945	8	0.7501	8	1.5417	19	1.6334	--	--	--	--	--	--	--	--	--	--	--	--	--	--	--	--	--	--	--	--	--	--	-	-	-
CL10383.Contig1_All	1644	46	1.9628	727	14.6789	143	5.9339	811	15.0129	gi|56090162|ref|NP_955902.1|	117.5	2e-24	diazepam binding inhibitor [Danio rerio] >gi|38571721|gb|AAH62845.1| Zgc:77734 [Danio rerio]	gi|328784859|ref|XM_392495.4|	71.9	1e-08	PREDICTED: Apis mellifera dnaJ homolog subfamily B member 6-like (LOC408966), mRNA	sp|Q9PRL8|ACBP_CHICK	112	2e-24	Acyl-CoA-binding protein OS=Gallus gallus GN=DBI PE=1 SV=1	SPBC1539.06	96.7	1e-19	COG4281	Acyl-CoA-binding protein	K08762	3e-25	117	dre:393831	diazepam-binding inhibitor (GABA receptor modulator, acyl-CoA-binding protein)	-	GO:0000062//fatty-acyl-CoA binding	-
CL10383.Contig2_All	1646	386	16.4502	441	8.8934	300	12.4336	552	10.206	gi|56090162|ref|NP_955902.1|	120.9	2e-25	diazepam binding inhibitor [Danio rerio] >gi|38571721|gb|AAH62845.1| Zgc:77734 [Danio rerio]	gi|268607728|ref|NM_199608.2|	79.8	4e-11	Danio rerio diazepam binding inhibitor (GABA receptor modulator, acyl-CoA binding protein) (dbi), mRNA	sp|Q9PRL8|ACBP_CHICK	116	2e-25	Acyl-CoA-binding protein OS=Gallus gallus GN=DBI PE=1 SV=1	SPBC1539.06	99	2e-20	COG4281	Acyl-CoA-binding protein	K08762	2e-26	120	dre:393831	diazepam-binding inhibitor (GABA receptor modulator, acyl-CoA-binding protein)	-	GO:0000062//fatty-acyl-CoA binding	-
CL10383.Contig3_All	809	27	2.3411	0	0	301	25.3818	0	0	gi|56090162|ref|NP_955902.1|	120.6	9e-26	diazepam binding inhibitor [Danio rerio] >gi|38571721|gb|AAH62845.1| Zgc:77734 [Danio rerio]	gi|268607728|ref|NM_199608.2|	79.8	2e-11	Danio rerio diazepam binding inhibitor (GABA receptor modulator, acyl-CoA binding protein) (dbi), mRNA	sp|Q9PRL8|ACBP_CHICK	115	8e-26	Acyl-CoA-binding protein OS=Gallus gallus GN=DBI PE=1 SV=1	SPBC1539.06	98.6	1e-20	COG4281	Acyl-CoA-binding protein	K08762	1e-26	120	dre:393831	diazepam-binding inhibitor (GABA receptor modulator, acyl-CoA-binding protein)	-	GO:0000062//fatty-acyl-CoA binding	-
CL10384.Contig1_All	1054	30	1.9966	16	0.5039	30	1.9417	124	3.5804	--	--	--	--	--	--	--	--	--	--	--	--	--	--	--	--	--	--	--	--	--	--	-	-	-
CL10384.Contig2_All	150	0	0	0	0	0	0	0	0	--	--	--	--	--	--	--	--	--	--	--	--	--	--	--	--	--	--	--	--	--	--	-	-	-
CL10385.Contig1_All	1387	1	0.0506	3	0.0718	4	0.1967	2	0.0439	gi|405950000|gb|EKC18009.1|	367.9	7e-100	RILP-like protein 1 [Crassostrea gigas]	gi|403292247|ref|XM_003937116.1|	79.8	3e-11	PREDICTED: Saimiri boliviensis boliviensis Rab interacting lysosomal protein-like 1 (RILPL1), mRNA	sp|Q9JJC6|RIPL1_MOUSE	223	6e-58	RILP-like protein 1 OS=Mus musculus GN=Rilpl1 PE=1 SV=1	YHR023w	65.9	2e-10	COG5022	Myosin heavy chain	K13883	2e-37	157	dre:100005026	Rab-interacting lysosomal protein	-	-	GO:0005737//cytoplasm;GO:0005634//nucleus
CL10385.Contig2_All	1665	8	0.337	24	0.4785	30	1.2292	7	0.1279	gi|405950000|gb|EKC18009.1|	377.9	9e-103	RILP-like protein 1 [Crassostrea gigas]	gi|403292247|ref|XM_003937116.1|	79.8	4e-11	PREDICTED: Saimiri boliviensis boliviensis Rab interacting lysosomal protein-like 1 (RILPL1), mRNA	sp|Q9JJC6|RIPL1_MOUSE	224	3e-58	RILP-like protein 1 OS=Mus musculus GN=Rilpl1 PE=1 SV=1	YHR023w	65.9	2e-10	COG5022	Myosin heavy chain	K13883	7e-39	162	dre:100005026	Rab-interacting lysosomal protein	-	-	GO:0005737//cytoplasm
CL10385.Contig3_All	1412	0	0	6	0.1411	5	0.2416	1	0.0216	gi|405950000|gb|EKC18009.1|	374.4	8e-102	RILP-like protein 1 [Crassostrea gigas]	gi|403292247|ref|XM_003937116.1|	79.8	3e-11	PREDICTED: Saimiri boliviensis boliviensis Rab interacting lysosomal protein-like 1 (RILPL1), mRNA	sp|Q9JJC6|RIPL1_MOUSE	220	5e-57	RILP-like protein 1 OS=Mus musculus GN=Rilpl1 PE=1 SV=1	YHR023w	65.9	2e-10	COG5022	Myosin heavy chain	K13883	7e-37	155	dre:100005026	Rab-interacting lysosomal protein	-	-	GO:0005737//cytoplasm
CL10385.Contig4_All	1733	4	0.1619	16	0.3065	6	0.2362	17	0.2985	gi|405950000|gb|EKC18009.1|	381.3	8e-104	RILP-like protein 1 [Crassostrea gigas]	gi|403292247|ref|XM_003937116.1|	79.8	4e-11	PREDICTED: Saimiri boliviensis boliviensis Rab interacting lysosomal protein-like 1 (RILPL1), mRNA	sp|Q9JJC6|RIPL1_MOUSE	228	4e-59	RILP-like protein 1 OS=Mus musculus GN=Rilpl1 PE=1 SV=1	YHR023w	65.9	2e-10	COG5022	Myosin heavy chain	K13883	2e-38	161	dre:100005026	Rab-interacting lysosomal protein	-	-	GO:0005737//cytoplasm;GO:0005730//nucleolus;GO:0005886//plasma membrane
CL10386.Contig1_All	1022	242	16.6103	34	1.1043	171	11.4143	94	2.7991	gi|84458467|dbj|BAE72065.1|	102.1	4e-20	kruppel-like factor [Lehmannia valentiana]	gi|56404099|gb|AC121304.7|	63.9	1e-06	Mus musculus chromosome 3, clone RP24-63C3, complete sequence	sp|Q02817|MUC2_HUMAN	77.8	4e-14	Mucin-2 OS=Homo sapiens GN=MUC2 PE=1 SV=2	Rv3876	55.8	1e-07	COG0455	ATPases involved in chromosome partitioning	K05753	7e-14	78.6	xla:444717	WAS protein family, member 1	-	-	-
CL10386.Contig2_All	435	40	6.4504	0	0	26	4.0775	0	0	--	--	--	--	--	--	--	--	--	--	--	--	--	--	--	--	--	--	--	--	--	--	-	-	-
CL10387.Contig1_All	2271	3	0.0927	38	0.5554	2	0.0601	34	0.4556	gi|325297110|ref|NP_001191563.1|	704.9	0	fragile X mental retardation protein [Aplysia californica] >gi|41584239|gb|AAQ18136.1| fragile X mental retardation protein [Aplysia californica]	gi|463137609|gb|GAFZ01114844.1|	115	1e-21	TSA: Anolis carolinensis comp7633_c0_seq1 transcribed RNA sequence	sp|Q5BJ56|FXR1_XENTR	444	5e-124	Fragile X mental retardation syndrome-related protein 1 homolog OS=Xenopus tropicalis GN=fxr1 PE=2 SV=2	Rv2444c	54.3	9e-07	COG1530	Ribonucleases G and E	K15516	1e-126	454	nvi:100121281	fragile X mental retardation protein	GO:0007517//muscle organ development	GO:0003723//RNA binding	-
CL10387.Contig2_All	2205	48	1.527	37	0.557	32	0.99	56	0.7729	gi|325297110|ref|NP_001191563.1|	661.4	0	fragile X mental retardation protein [Aplysia californica] >gi|41584239|gb|AAQ18136.1| fragile X mental retardation protein [Aplysia californica]	gi|463137609|gb|GAFZ01114844.1|	115	1e-21	TSA: Anolis carolinensis comp7633_c0_seq1 transcribed RNA sequence	sp|Q5BJ56|FXR1_XENTR	418	2e-116	Fragile X mental retardation syndrome-related protein 1 homolog OS=Xenopus tropicalis GN=fxr1 PE=2 SV=2	--	--	--	--	--	K15516	2e-126	453	ame:410580	fragile X mental retardation protein	-	-	-
CL10387.Contig3_All	2379	38	1.1205	64	0.893	39	1.1183	84	1.0746	gi|325297110|ref|NP_001191563.1|	696.4	0	fragile X mental retardation protein [Aplysia californica] >gi|41584239|gb|AAQ18136.1| fragile X mental retardation protein [Aplysia californica]	gi|463137609|gb|GAFZ01114844.1|	115	1e-21	TSA: Anolis carolinensis comp7633_c0_seq1 transcribed RNA sequence	sp|Q5BJ56|FXR1_XENTR	446	1e-124	Fragile X mental retardation syndrome-related protein 1 homolog OS=Xenopus tropicalis GN=fxr1 PE=2 SV=2	--	--	--	--	--	K15516	2e-129	463	tca:657873	fragile X mental retardation protein	GO:0007517//muscle organ development	GO:0003723//RNA binding	-
CL10388.Contig1_All	203	0	0	0	0	4	1.3442	10	1.4992	--	--	--	--	--	--	--	--	--	--	--	--	--	--	--	--	--	--	--	--	--	--	-	-	-
CL10388.Contig2_All	487	1	0.144	8	0.5453	9	1.2607	34	2.1247	--	--	--	--	gi|41392182|emb|BX088581.11|	65.9	2e-07	Zebrafish DNA sequence from clone CH211-209H6 in linkage group 4 Contains a CpG island, complete sequence	--	--	--	--	--	--	--	--	--	--	--	--	--	--	-	-	-
CL10389.Contig1_All	2850	239	5.8826	221	2.574	229	5.4815	575	6.14	gi|332026973|gb|EGI67069.1|	228.4	1e-57	La-related protein 7 [Acromyrmex echinatior]	--	--	--	--	sp|Q4G0J3|LARP7_HUMAN	187	1e-46	La-related protein 7 OS=Homo sapiens GN=LARP7 PE=1 SV=1	ECU09g0680	78.2	7e-14	COG5193	La protein, small RNA-binding pol III transcript stabilizing protein and related La-motif-containing proteins involved in translation	K15191	2e-46	188	pon:100431738	La-related protein 7	-	-	GO:0044424//intracellular part
CL10389.Contig2_All	224	2	0.6263	0	0	0	0	0	0	gi|321468019|gb|EFX79006.1|	65.9	6e-10	hypothetical protein DAPPUDRAFT_319946 [Daphnia pulex]	--	--	--	--	--	--	--	--	--	--	--	--	--	K15191	7e-06	49.3	phu:Phum_PHUM596880	La-related protein 7	-	-	-
CL1039.Contig1_All	809	10	0.8671	32	1.313	45	3.7946	54	2.0314	--	--	--	--	--	--	--	--	--	--	--	--	--	--	--	--	--	--	--	--	--	--	-	-	-
CL1039.Contig2_All	166	0	0	0	0	0	0	0	0	--	--	--	--	--	--	--	--	--	--	--	--	--	--	--	--	--	--	--	--	--	--	-	-	-
CL10390.Contig1_All	515	14	1.9069	30	1.9336	15	1.987	8	0.4727	--	--	--	--	--	--	--	--	--	--	--	--	--	--	--	--	--	--	--	--	--	--	-	-	-
CL10390.Contig2_All	177	0	0	0	0	0	0	0	0	--	--	--	--	--	--	--	--	--	--	--	--	--	--	--	--	--	--	--	--	--	--	-	-	-
CL10391.Contig1_All	628	35	3.9095	108	5.7085	84	9.1248	117	5.6699	--	--	--	--	--	--	--	--	--	--	--	--	--	--	--	--	--	--	--	--	--	--	-	-	-
CL10391.Contig2_All	264	0	0	11	1.3831	11	2.8425	0	0	--	--	--	--	--	--	--	--	--	--	--	--	--	--	--	--	--	--	--	--	--	--	-	-	-
CL10392.Contig1_All	648	26	2.8146	20	1.0245	29	3.053	24	1.1272	--	--	--	--	--	--	--	--	--	--	--	--	--	--	--	--	--	--	--	--	--	--	-	-	-
CL10392.Contig2_All	158	0	0	3	0.6303	0	0	3	0.5778	--	--	--	--	--	--	--	--	--	--	--	--	--	--	--	--	--	--	--	--	--	--	-	-	-
CL10393.Contig1_All	782	7	0.6279	25	1.0612	12	1.0468	34	1.3232	--	--	--	--	--	--	--	--	--	--	--	--	--	--	--	--	--	--	--	--	--	--	-	-	-
CL10393.Contig2_All	244	0	0	0	0	3	0.8388	0	0	--	--	--	--	--	--	--	--	--	--	--	--	--	--	--	--	--	--	--	--	--	--	-	-	-
CL10394.Contig1_All	691	9	0.9136	34	1.6333	18	1.777	19	0.8368	gi|405968075|gb|EKC33177.1|	293.5	5e-78	Putative L-aspartate dehydrogenase [Crassostrea gigas]	gi|291233114|ref|XM_002736453.1|	67.9	6e-08	PREDICTED: Saccoglossus kowalevskii aspartate dehydrogenase-like (LOC100369721), mRNA	sp|Q5FW48|ASPD_XENTR	238	7e-63	Putative L-aspartate dehydrogenase OS=Xenopus tropicalis GN=aspdh PE=2 SV=1	MK0094	51.2	2e-06	COG1712	Predicted dinucleotide-utilizing enzyme	K15235	2e-42	172	pon:100458998	josephin [EC:3.4.19.12]	GO:0019363//pyridine nucleotide biosynthetic process;GO:0046496//nicotinamide nucleotide metabolic process	GO:0016491//oxidoreductase activity;GO:0000166//nucleotide binding	-
CL10394.Contig2_All	171	0	0	0	0	2	0.7979	0	0	gi|198424603|ref|XP_002127218.1|	60.5	2e-08	PREDICTED: putative L-aspartate dehydrogenase-like [Ciona intestinalis]	gi|327275995|ref|XM_003222709.1|	71.9	9e-10	PREDICTED: Anolis carolinensis putative L-aspartate dehydrogenase-like (LOC100563350), mRNA	sp|Q5FW48|ASPD_XENTR	49.7	2e-06	Putative L-aspartate dehydrogenase OS=Xenopus tropicalis GN=aspdh PE=2 SV=1	--	--	--	--	--	--	--	--	--	--	GO:0055114//oxidation-reduction process;GO:0009435//NAD biosynthetic process;GO:0006742//NADP catabolic process	GO:0033735//aspartate dehydrogenase activity;GO:0050661//NADP binding	-
CL10395.Contig1_All	887	10	0.7908	8	0.2994	8	0.6153	59	2.0243	--	--	--	--	--	--	--	--	--	--	--	--	--	--	--	--	--	--	--	--	--	--	-	-	-
CL10395.Contig2_All	194	0	0	0	0	0	0	0	0	--	--	--	--	--	--	--	--	--	--	--	--	--	--	--	--	--	--	--	--	--	--	-	-	-
CL10396.Contig1_All	816	528	45.3896	444	18.0614	463	38.7076	212	7.9066	--	--	--	--	gi|111153811|emb|BX957278.7|	87.7	8e-14	Zebrafish DNA sequence from clone DKEY-9K7 in linkage group 7, complete sequence	--	--	--	--	--	--	--	--	--	--	--	--	--	--	-	-	-
CL10396.Contig2_All	361	170	33.0335	39	3.5861	52	9.8266	30	2.5291	--	--	--	--	gi|68161956|emb|CR382283.8|	87.7	3e-14	Zebrafish DNA sequence from clone DKEYP-32G11 in linkage group 7, complete sequence	--	--	--	--	--	--	--	--	--	--	--	--	--	--	-	-	-
CL10396.Contig3_All	481	95	13.8545	62	4.2786	99	14.0409	26	1.645	--	--	--	--	--	--	--	--	--	--	--	--	--	--	--	--	--	--	--	--	--	--	-	-	-
CL10397.Contig1_All	205	0	0	1	0.1619	0	0	0	0	gi|260802312|ref|XP_002596036.1|	67	3e-10	hypothetical protein BRAFLDRAFT_203057 [Branchiostoma floridae] >gi|229281290|gb|EEN52048.1| hypothetical protein BRAFLDRAFT_203057 [Branchiostoma floridae]	--	--	--	--	sp|Q6TNU3|INT10_DANRE	50.4	9e-07	Integrator complex subunit 10 OS=Danio rerio GN=ints10 PE=2 SV=1	--	--	--	--	--	K13147	3e-11	67	bfo:BRAFLDRAFT_203057	integrator complex subunit 10	-	-	-
CL10397.Contig2_All	747	26	2.4415	28	1.2442	23	2.1004	47	1.9148	gi|405950551|gb|EKC18532.1|	238	3e-61	Integrator complex subunit 10 [Crassostrea gigas]	--	--	--	--	sp|Q6TNU3|INT10_DANRE	184	1e-46	Integrator complex subunit 10 OS=Danio rerio GN=ints10 PE=2 SV=1	--	--	--	--	--	K13147	4e-62	238	bfo:BRAFLDRAFT_203057	integrator complex subunit 10	-	-	-
CL10398.Contig1_All	2568	628	17.1545	1035	13.3784	746	19.8175	1462	17.326	gi|307187868|gb|EFN72802.1|	56.6	7e-06	hypothetical protein EAG_08543 [Camponotus floridanus]	gi|33285225|gb|AC129019.4|	117	3e-22	Mus musculus BAC clone RP24-541L1 from chromosome 13, complete sequence	--	--	--	--	--	--	--	--	--	--	--	--	--	--	-	-	-
CL10398.Contig2_All	1105	8	0.5079	3	0.0901	13	0.8026	7	0.1928	--	--	--	--	--	--	--	--	--	--	--	--	--	--	--	--	--	--	--	--	--	--	-	-	-
CL10399.Contig1_All	1069	219	14.3707	190	5.8998	160	10.2105	195	5.5514	gi|375073550|gb|AFA34337.1|	179.1	3e-43	60S ribosomal protein L7/L12, partial [Ostrea edulis]	gi|32329623|gb|AY258502.1|	79.8	3e-11	Mus musculus GADD45G (Gadd45g) gene, complete cds	sp|Q9DB15|RM12_MOUSE	143	7e-34	39S ribosomal protein L12, mitochondrial OS=Mus musculus GN=Mrpl12 PE=1 SV=2	YGL068w	104	3e-22	COG0222	Ribosomal protein L7/L12	K13577	7e-31	135	pon:100445654	solute carrier family 25 (mitochondrial dicarboxylate transporter), member 10	-	-	GO:0005622//intracellular
CL10399.Contig2_All	220	13	4.1451	1	0.1509	2	0.6202	4	0.5533	--	--	--	--	--	--	--	--	--	--	--	--	--	--	--	--	--	--	--	--	--	--	-	-	-
CL104.Contig1_All	350	9	1.8038	0	0	34	6.627	1	0.087	--	--	--	--	gi|18497272|gb|AC093908.3|	67.9	3e-08	Homo sapiens BAC clone RP11-752L20 from 4, complete sequence	--	--	--	--	--	--	--	--	--	--	--	--	--	--	-	-	-
CL104.Contig2_All	302	0	0	0	0	0	0	32	3.2247	--	--	--	--	--	--	--	--	--	--	--	--	--	--	--	--	--	--	--	--	--	--	-	-	-
CL1040.Contig1_All	710	24	2.3712	55	2.5714	12	1.153	10	0.4286	gi|405964679|gb|EKC30132.1|	58.5	3e-07	Neurexin-4 [Crassostrea gigas]	--	--	--	--	--	--	--	--	--	--	--	--	--	--	--	--	--	--	-	-	-
CL1040.Contig2_All	779	79	7.1138	85	3.6219	93	8.1442	29	1.1329	gi|405964679|gb|EKC30132.1|	58.5	3e-07	Neurexin-4 [Crassostrea gigas]	--	--	--	--	--	--	--	--	--	--	--	--	--	--	--	--	--	--	-	-	-
CL1040.Contig3_All	448	6	0.9395	5	0.3705	17	2.5887	1	0.0679	--	--	--	--	--	--	--	--	--	--	--	--	--	--	--	--	--	--	--	--	--	--	-	-	-
CL10400.Contig1_All	302	2	0.4646	10	1.0991	3	0.6777	14	1.4108	--	--	--	--	--	--	--	--	--	--	--	--	--	--	--	--	--	--	--	--	--	--	-	-	-
CL10400.Contig2_All	187	1	0.3751	3	0.5325	0	0	1	0.1627	--	--	--	--	--	--	--	--	--	--	--	--	--	--	--	--	--	--	--	--	--	--	-	-	-
CL10401.Contig1_All	449	14	2.1872	8	0.5914	5	0.7597	6	0.4067	gi|291224373|ref|XP_002732179.1|	73.9	2e-12	PREDICTED: suppressor of Ty 3 homolog [Saccoglossus kowalevskii]	gi|410900811|ref|XM_003963841.1|	61.9	2e-06	PREDICTED: Takifugu rubripes transcription initiation protein SPT3 homolog (LOC101069128), mRNA	sp|Q8MP30|Y7791_DICDI	58.5	5e-09	Uncharacterized histidine-rich protein DDB_G0274557 OS=Dictyostelium discoideum GN=DDB_G0274557 PE=4 SV=1	XF0818	51.6	5e-07	COG2730	Endoglucanase	K11313	2e-11	68.2	mmu:109115	transcription initiation protein SPT3	-	-	-
CL10401.Contig2_All	631	18	2.001	5	0.263	23	2.4866	5	0.2411	gi|405967790|gb|EKC32919.1|	144.4	3e-33	Transcription initiation protein SPT3-like protein [Crassostrea gigas]	gi|410900811|ref|XM_003963841.1|	61.9	3e-06	PREDICTED: Takifugu rubripes transcription initiation protein SPT3 homolog (LOC101069128), mRNA	sp|O75486|SUPT3_HUMAN	94.7	1e-19	Transcription initiation protein SPT3 homolog OS=Homo sapiens GN=SUPT3H PE=1 SV=2	XF0818	58.9	6e-09	COG2730	Endoglucanase	K11313	2e-24	112	gga:422053	transcription initiation protein SPT3	GO:0044238//primary metabolic process;GO:0044260	-	GO:0005634//nucleus
CL10402.Contig1_All	3684	124	2.3611	224	2.0183	115	2.1295	526	4.3452	gi|405951345|gb|EKC19266.1|	1138.6	0	hypothetical protein CGI_10009041 [Crassostrea gigas]	gi|348554442|ref|XM_003462987.1|	97.6	4e-16	PREDICTED: Cavia porcellus probable E3 ubiquitin-protein ligase C12orf51-like (LOC100721575), mRNA	sp|Q9Y4D8|HECD4_HUMAN	746	0	Probable E3 ubiquitin-protein ligase HECTD4 OS=Homo sapiens GN=HECTD4 PE=1 SV=5	--	--	--	--	--	K10594	2e-15	86.3	spu:592249	E3 ubiquitin-protein ligase HERC1 [EC:6.3.2.19]	-	-	-
CL10402.Contig2_All	216	1	0.3248	0	0	0	0	0	0	gi|405951345|gb|EKC19266.1|	75.9	6e-13	hypothetical protein CGI_10009041 [Crassostrea gigas]	--	--	--	--	sp|Q9Y4D8|HECD4_HUMAN	74.3	6e-14	Probable E3 ubiquitin-protein ligase HECTD4 OS=Homo sapiens GN=HECTD4 PE=1 SV=5	--	--	--	--	--	--	--	--	--	--	-	-	-
CL10403.Contig1_All	259	0	0	5	0.6408	0	0	1	0.1175	--	--	--	--	--	--	--	--	--	--	--	--	--	--	--	--	--	--	--	--	--	--	-	-	-
CL10403.Contig2_All	189	1	0.3712	1	0.1756	0	0	1	0.161	--	--	--	--	--	--	--	--	--	--	--	--	--	--	--	--	--	--	--	--	--	--	-	-	-
CL10404.Contig1_All	1163	20	1.2063	36	1.0275	12	0.7039	22	0.5757	gi|405957889|gb|EKC24067.1|	333.2	1e-89	Valacyclovir hydrolase [Crassostrea gigas]	--	--	--	--	sp|Q86WA6|BPHL_HUMAN	301	1e-81	Valacyclovir hydrolase OS=Homo sapiens GN=BPHL PE=1 SV=1	STM3079	79	1e-14	COG0596	Predicted hydrolases or acyltransferases (alpha/beta hydrolase superfamily)	K01175	5e-81	301	hsa:670	[EC:3.1.-.-]	GO:0006520//cellular amino acid metabolic process;GO:0009636//response to toxic substance	-	GO:0005739//mitochondrion
CL10404.Contig2_All	795	11	0.9706	39	1.6284	5	0.429	40	1.5312	gi|405957889|gb|EKC24067.1|	249.6	1e-64	Valacyclovir hydrolase [Crassostrea gigas]	--	--	--	--	sp|Q86WA6|BPHL_HUMAN	228	1e-59	Valacyclovir hydrolase OS=Homo sapiens GN=BPHL PE=1 SV=1	BMEI1951	76.3	6e-14	COG0596	Predicted hydrolases or acyltransferases (alpha/beta hydrolase superfamily)	K01175	5e-59	228	hsa:670	[EC:3.1.-.-]	GO:0006520//cellular amino acid metabolic process;GO:0009636//response to toxic substance	-	GO:0005739//mitochondrion
CL10404.Contig3_All	1139	19	1.1702	114	3.3223	35	2.0963	31	0.8283	gi|405957889|gb|EKC24067.1|	332.4	2e-89	Valacyclovir hydrolase [Crassostrea gigas]	--	--	--	--	sp|Q86WA6|BPHL_HUMAN	302	8e-82	Valacyclovir hydrolase OS=Homo sapiens GN=BPHL PE=1 SV=1	STM3079	80.5	5e-15	COG0596	Predicted hydrolases or acyltransferases (alpha/beta hydrolase superfamily)	K01175	3e-81	302	hsa:670	[EC:3.1.-.-]	GO:0006520//cellular amino acid metabolic process;GO:0009636//response to toxic substance	-	GO:0005739//mitochondrion
CL10405.Contig1_All	374	7	1.3129	3	0.2663	17	3.1009	5	0.4069	--	--	--	--	--	--	--	--	--	--	--	--	--	--	--	--	--	--	--	--	--	--	-	-	-
CL10405.Contig2_All	184	0	0	7	1.2628	5	1.8538	4	0.6616	--	--	--	--	--	--	--	--	--	--	--	--	--	--	--	--	--	--	--	--	--	--	-	-	-
CL10405.Contig3_All	314	18	4.0212	16	1.6914	13	2.8244	9	0.8723	--	--	--	--	--	--	--	--	--	--	--	--	--	--	--	--	--	--	--	--	--	--	-	-	-
CL10405.Contig4_All	157	2	0.8936	2	0.4229	0	0	0	0	--	--	--	--	--	--	--	--	--	--	--	--	--	--	--	--	--	--	--	--	--	--	-	-	-
CL10406.Contig1_All	203	17	5.8744	0	0	30	10.0816	15	2.2488	gi|328719036|ref|XP_003246647.1|	62.8	5e-09	PREDICTED: hypothetical protein LOC100570801 [Acyrthosiphon pisum]	gi|60699138|gb|AY915771.1|	79.8	4e-12	Schistosoma japonicum SJCHGC09692 protein mRNA, partial cds	sp|Q96PY5|FMNL2_HUMAN	55.5	3e-08	Formin-like protein 2 OS=Homo sapiens GN=FMNL2 PE=1 SV=3	Rv3886c	48.5	3e-06	COG1404	Subtilisin-like serine proteases	K10367	2e-08	57.8	tgu:100229577	formin 1	-	-	-
CL10406.Contig2_All	189	17	6.3096	0	0	46	16.6036	25	4.0255	--	--	--	--	gi|463551926|gb|GAFZ01002646.1|	71.9	1e-09	TSA: Anolis carolinensis comp1346_c0_seq1 transcribed RNA sequence	--	--	--	--	--	--	--	--	--	--	--	--	--	--	-	-	-
CL10406.Contig3_All	1160	153	9.2522	40	1.1446	303	17.8193	677	17.7614	--	--	--	--	--	--	--	--	--	--	--	--	--	--	--	--	--	--	--	--	--	--	-	-	-
CL10407.Contig1_All	387	0	0	18	1.5439	4	0.7051	0	0	--	--	--	--	--	--	--	--	--	--	--	--	--	--	--	--	--	--	--	--	--	--	-	-	-
CL10407.Contig2_All	241	0	0	3	0.4132	1	0.2831	6	0.7577	--	--	--	--	--	--	--	--	--	--	--	--	--	--	--	--	--	--	--	--	--	--	-	-	-
CL10407.Contig3_All	150	0	0	0	0	0	0	0	0	--	--	--	--	--	--	--	--	--	--	--	--	--	--	--	--	--	--	--	--	--	--	-	-	-
CL10408.Contig1_All	158	0	0	1	0.2101	0	0	3	0.5778	--	--	--	--	--	--	--	--	--	--	--	--	--	--	--	--	--	--	--	--	--	--	-	-	-
CL10408.Contig2_All	203	1	0.3456	6	0.9811	1	0.3361	0	0	--	--	--	--	--	--	--	--	--	--	--	--	--	--	--	--	--	--	--	--	--	--	-	-	-
CL10408.Contig3_All	331	3	0.6358	7	0.702	3	0.6183	3	0.2758	--	--	--	--	--	--	--	--	--	--	--	--	--	--	--	--	--	--	--	--	--	--	-	-	-
CL10409.Contig1_All	2611	1408	37.8276	695	8.8356	1857	48.5188	620	7.2266	gi|405961163|gb|EKC27007.1|	57.4	3e-21	hypothetical protein CGI_10001573 [Crassostrea gigas]	--	--	--	--	--	--	--	--	--	--	--	--	--	--	--	--	--	--	-	-	-
CL10409.Contig2_All	3207	6949	151.997	5920	61.2748	5133	109.189	7782	73.848	gi|405961163|gb|EKC27007.1|	115.9	1e-23	hypothetical protein CGI_10001573 [Crassostrea gigas]	gi|82524233|emb|CR847498.12|	67.9	3e-07	Zebrafish DNA sequence from clone DKEY-263P22 in linkage group 14, complete sequence	sp|Q94126|CES2_CAEEL	52.4	6e-06	Cell death specification protein 2 OS=Caenorhabditis elegans GN=ces-2 PE=1 SV=1	--	--	--	--	--	--	--	--	--	--	-	-	-
CL10409.Contig3_All	471	0	0	8	0.5638	0	0	20	1.2923	--	--	--	--	--	--	--	--	--	--	--	--	--	--	--	--	--	--	--	--	--	--	-	-	-
CL1041.Contig1_All	282	12	2.985	64	7.5334	32	7.7412	195	21.0442	--	--	--	--	--	--	--	--	--	--	--	--	--	--	--	--	--	--	--	--	--	--	-	-	-
CL1041.Contig2_All	1640	73	3.1224	208	4.21	111	4.6173	875	16.2372	--	--	--	--	--	--	--	--	--	--	--	--	--	--	--	--	--	--	--	--	--	--	-	-	-
CL10410.Contig1_All	265	0	0	10	1.2526	8	2.0594	0	0	--	--	--	--	--	--	--	--	--	--	--	--	--	--	--	--	--	--	--	--	--	--	-	-	-
CL10410.Contig2_All	346	1	0.2027	17	1.6309	13	2.5631	5	0.4398	gi|156399578|ref|XP_001638578.1|	53.1	4e-06	predicted protein [Nematostella vectensis] >gi|156225700|gb|EDO46515.1| predicted protein [Nematostella vectensis]	--	--	--	--	--	--	--	--	--	--	--	--	--	--	--	--	--	--	-	-	-
CL10411.Contig1_All	566	38	4.7096	65	3.812	27	3.2543	23	1.2367	gi|405959319|gb|EKC25371.1|	243.8	3e-63	Kyphoscoliosis peptidase [Crassostrea gigas]	--	--	--	--	sp|Q8C8H8|KY_MOUSE	114	1e-25	Kyphoscoliosis peptidase OS=Mus musculus GN=Ky PE=1 SV=1	sll1681	94.7	9e-20	COG5279	Uncharacterized protein involved in cytokinesis, contains TGc (transglutaminase/protease-like) domain	K14786	4e-24	111	smm:Smp_133510	protein KRI1	-	-	-
CL10411.Contig2_All	3269	257	5.5148	580	5.8894	149	3.1094	913	8.4997	gi|405959319|gb|EKC25371.1|	791.2	0	Kyphoscoliosis peptidase [Crassostrea gigas]	--	--	--	--	sp|Q8C8H8|KY_MOUSE	135	5e-31	Kyphoscoliosis peptidase OS=Mus musculus GN=Ky PE=1 SV=1	sll1681	111	9e-24	COG5279	Uncharacterized protein involved in cytokinesis, contains TGc (transglutaminase/protease-like) domain	K14786	1e-29	132	smm:Smp_133510	protein KRI1	-	-	-
CL10411.Contig3_All	4663	899	13.5241	2576	18.3375	1550	22.6763	2820	18.4048	gi|405959319|gb|EKC25371.1|	812.8	0	Kyphoscoliosis peptidase [Crassostrea gigas]	--	--	--	--	sp|Q8C8H8|KY_MOUSE	135	7e-31	Kyphoscoliosis peptidase OS=Mus musculus GN=Ky PE=1 SV=1	sll1681	111	1e-23	COG5279	Uncharacterized protein involved in cytokinesis, contains TGc (transglutaminase/protease-like) domain	K14786	2e-29	132	smm:Smp_133510	protein KRI1	-	-	-
CL10411.Contig4_All	1442	49	2.3837	128	2.9465	205	9.6983	133	2.8069	gi|405959319|gb|EKC25371.1|	362.8	2e-98	Kyphoscoliosis peptidase [Crassostrea gigas]	--	--	--	--	sp|Q8C8H8|KY_MOUSE	115	2e-25	Kyphoscoliosis peptidase OS=Mus musculus GN=Ky PE=1 SV=1	sll1681	91.3	4e-18	COG5279	Uncharacterized protein involved in cytokinesis, contains TGc (transglutaminase/protease-like) domain	K14786	3e-29	130	smm:Smp_133510	protein KRI1	-	-	-
CL10411.Contig5_All	1696	55	2.2748	108	2.1138	25	1.0056	141	2.5301	gi|405959319|gb|EKC25371.1|	458.8	4e-127	Kyphoscoliosis peptidase [Crassostrea gigas]	--	--	--	--	sp|Q8C8H8|KY_MOUSE	120	1e-26	Kyphoscoliosis peptidase OS=Mus musculus GN=Ky PE=1 SV=1	sll1681	105	2e-22	COG5279	Uncharacterized protein involved in cytokinesis, contains TGc (transglutaminase/protease-like) domain	K14786	1e-29	132	smm:Smp_133510	protein KRI1	-	-	-
CL10412.Contig1_All	950	18	1.3291	60	2.0965	29	2.0825	46	1.4736	--	--	--	--	--	--	--	--	--	--	--	--	--	--	--	--	--	--	--	--	--	--	-	-	-
CL10412.Contig2_All	188	0	0	1	0.1766	3	1.0886	0	0	--	--	--	--	--	--	--	--	--	--	--	--	--	--	--	--	--	--	--	--	--	--	-	-	-
CL10413.Contig1_All	479	13	1.9038	37	2.564	0	0	10	0.6353	--	--	--	--	--	--	--	--	--	--	--	--	--	--	--	--	--	--	--	--	--	--	-	-	-
CL10413.Contig2_All	3851	69	1.2569	317	2.7324	127	2.2498	114	0.9009	--	--	--	--	--	--	--	--	--	--	--	--	--	--	--	--	--	--	--	--	--	--	-	-	-
CL10414.Contig1_All	192	0	0	2	0.3458	0	0	6	0.951	--	--	--	--	--	--	--	--	--	--	--	--	--	--	--	--	--	--	--	--	--	--	-	-	-
CL10414.Contig2_All	1281	53	2.9023	81	2.0989	47	2.503	100	2.3757	gi|301616361|ref|XP_002937628.1|	181.8	6e-44	PREDICTED: hypothetical protein LOC100496475 [Xenopus (Silurana) tropicalis]	gi|27637065|emb|BX063784.1|	63.9	2e-06	Single read from an extremity of a full-length cDNA clone made from Anopheles gambiae total adult females. 5-PRIME end of clone FK0AAC45DC08 of strain 6-9 of Anopheles gambiae (African malaria mosquito)	--	--	--	--	--	--	--	--	--	K03129	2e-40	167	xtr:100487219	transcription initiation factor TFIID subunit 4	-	-	-
CL10414.Contig3_All	213	0	0	3	0.4675	0	0	9	1.2859	gi|390336260|ref|XP_003724311.1|	53.9	2e-06	PREDICTED: RNA-directed DNA polymerase from mobile element jockey-like [Strongylocentrotus purpuratus]	--	--	--	--	--	--	--	--	--	--	--	--	--	--	--	--	--	--	-	-	-
CL10415.Contig1_All	426	1	0.1647	217	16.9087	69	11.0495	5	0.3572	--	--	--	--	gi|146196864|emb|CU406962.8|	81.8	2e-12	Mouse DNA sequence from clone DN-113H18 on chromosome 1, complete sequence	--	--	--	--	--	--	--	--	--	--	--	--	--	--	-	-	-
CL10415.Contig2_All	150	0	0	3	0.6639	2	0.9096	0	0	--	--	--	--	gi|121952226|gb|AC192987.3|	65.9	5e-08	Pan troglodytes BAC clone CH251-487K17 from chromosome 7, complete sequence	--	--	--	--	--	--	--	--	--	--	--	--	--	--	-	-	-
CL10416.Contig1_All	1238	62	3.513	456	12.2265	22	1.2123	18	0.4425	gi|405974301|gb|EKC38957.1|	118.6	6e-25	hypothetical protein CGI_10026724 [Crassostrea gigas]	gi|150170945|gb|AC193254.3|	63.9	2e-06	Pan troglodytes BAC clone CH251-634N14 from chromosome 4, complete sequence	--	--	--	--	--	--	--	--	--	--	--	--	--	--	-	-	-
CL10416.Contig2_All	339	7	1.4485	4	0.3917	0	0	0	0	--	--	--	--	--	--	--	--	--	--	--	--	--	--	--	--	--	--	--	--	--	--	-	-	-
CL10417.Contig1_All	314	5	1.117	5	0.5286	4	0.869	0	0	gi|440909246|gb|ELR59175.1|	69.7	4e-11	hypothetical protein M91_05368, partial [Bos grunniens mutus]	gi|122131739|gb|AC189002.2|	73.8	4e-10	Pan troglodytes FOSMID clone CH1251-5042G18 from chromosome x, complete sequence	sp|Q8MP30|Y7791_DICDI	48.5	3e-06	Uncharacterized histidine-rich protein DDB_G0274557 OS=Dictyostelium discoideum GN=DDB_G0274557 PE=4 SV=1	--	--	--	--	--	--	--	--	--	--	-	-	-
CL10417.Contig2_All	167	5	2.1002	0	0	0	0	0	0	gi|312104361|ref|XP_003150385.1|	55.1	1e-06	hypothetical protein LOAG_14844 [Loa loa]	gi|122131739|gb|AC189002.2|	71.9	9e-10	Pan troglodytes FOSMID clone CH1251-5042G18 from chromosome x, complete sequence	--	--	--	--	--	--	--	--	--	--	--	--	--	--	-	-	-
CL10418.Contig1_All	1091	81	5.208	76	2.3123	54	3.3766	177	4.9374	gi|147899310|ref|NP_001085393.1|	228	6e-58	replication protein A2, 32kDa [Xenopus laevis] >gi|48734630|gb|AAH72101.1| MGC79017 protein [Xenopus laevis]	--	--	--	--	sp|P15927|RFA2_HUMAN	224	2e-58	Replication protein A 32 kDa subunit OS=Homo sapiens GN=RPA2 PE=1 SV=1	SPCC1753.01c	95.9	1e-19	COG5235	Single-stranded DNA-binding replication protein A (RPA), medium (30 kD) subunit	K10739	2e-59	230	ptr:456680	replication factor A2	GO:0000718//nucleotide-excision repair, DNA damage removal;GO:0000075//cell cycle checkpoint;GO:0010569//regulation of double-strand break repair via homologous recombination;GO:0006283//transcription-coupled nucleotide-excision repair;GO:0006297//nucleotide-excision repair, DNA gap filling;GO:0000730//DNA recombinase assembly;GO:0009303//rRNA transcription;GO:0000722//telomere maintenance via re…	GO:0016779//nucleotidyltransferase activity;GO:0047485//protein N-terminus binding;GO:0003697//single-stranded DNA binding;GO:0019903//protein phosphatase binding	GO:0005654//nucleoplasm;GO:0005662//DNA replication factor A complex;GO:0005736//DNA-directed RNA polymerase I complex
CL10418.Contig2_All	1236	115	6.5267	148	3.9747	107	5.9057	244	6.0078	gi|147899310|ref|NP_001085393.1|	228	7e-58	replication protein A2, 32kDa [Xenopus laevis] >gi|48734630|gb|AAH72101.1| MGC79017 protein [Xenopus laevis]	--	--	--	--	sp|P15927|RFA2_HUMAN	224	2e-58	Replication protein A 32 kDa subunit OS=Homo sapiens GN=RPA2 PE=1 SV=1	SPCC1753.01c	95.9	1e-19	COG5235	Single-stranded DNA-binding replication protein A (RPA), medium (30 kD) subunit	K10739	2e-59	230	ptr:456680	replication factor A2	GO:0000718//nucleotide-excision repair, DNA damage removal;GO:0000075//cell cycle checkpoint;GO:0010569//regulation of double-strand break repair via homologous recombination;GO:0006283//transcription-coupled nucleotide-excision repair;GO:0006297//nucleotide-excision repair, DNA gap filling;GO:0000730//DNA recombinase assembly;GO:0009303//rRNA transcription;GO:0000722//telomere maintenance via re…	GO:0016779//nucleotidyltransferase activity;GO:0047485//protein N-terminus binding;GO:0003697//single-stranded DNA binding;GO:0019903//protein phosphatase binding	GO:0005654//nucleoplasm;GO:0005662//DNA replication factor A complex;GO:0005736//DNA-directed RNA polymerase I complex
CL10419.Contig1_All	762	16	1.4729	78	3.3978	20	1.7905	18	0.7189	--	--	--	--	gi|224697122|emb|CU929095.8|	63.9	1e-06	Zebrafish DNA sequence from clone CH73-272K2 in linkage group 17, complete sequence	--	--	--	--	--	--	--	--	--	--	--	--	--	--	-	-	-
CL10419.Contig2_All	411	0	0	0	0	2	0.332	0	0	--	--	--	--	--	--	--	--	--	--	--	--	--	--	--	--	--	--	--	--	--	--	-	-	-
CL1042.Contig1_All	4355	52	0.8376	26	0.1982	26	0.4073	44	0.3075	gi|405968844|gb|EKC33873.1|	144.8	3e-32	Structural maintenance of chromosomes protein 6 [Crassostrea gigas]	gi|340367757|ref|XM_003382372.1|	69.9	1e-07	PREDICTED: Amphimedon queenslandica structural maintenance of chromosomes protein 6-like (LOC100632100), mRNA	sp|Q6P9I7|SMC6_XENLA	664	0	Structural maintenance of chromosomes protein 6 OS=Xenopus laevis GN=smc6 PE=2 SV=1	SPCC5E4.06	316	3e-85	COG1196	Chromosome segregation ATPases	K06674	2e-26	122	dme:Dmel_CG10212	structural maintenance of chromosome 2	GO:0090398//cellular senescence;GO:0000722//telomere maintenance via recombination	GO:0005515//protein binding	GO:0000781//chromosome, telomeric region;GO:0016605//PML body;GO:0030915//Smc5-Smc6 complex
CL1042.Contig2_All	4580	45	0.6892	65	0.4711	59	0.8788	69	0.4585	gi|405968844|gb|EKC33873.1|	995	0	Structural maintenance of chromosomes protein 6 [Crassostrea gigas]	gi|340367757|ref|XM_003382372.1|	69.9	1e-07	PREDICTED: Amphimedon queenslandica structural maintenance of chromosomes protein 6-like (LOC100632100), mRNA	sp|Q6P9I7|SMC6_XENLA	816	0	Structural maintenance of chromosomes protein 6 OS=Xenopus laevis GN=smc6 PE=2 SV=1	SPCC5E4.06	417	9e-116	COG1196	Chromosome segregation ATPases	K06674	5e-26	121	dya:Dyak_GE12281	structural maintenance of chromosome 2	GO:0090398//cellular senescence;GO:0000722//telomere maintenance via recombination	GO:0005515//protein binding	GO:0000781//chromosome, telomeric region;GO:0016605//PML body;GO:0030915//Smc5-Smc6 complex
CL1042.Contig3_All	640	3	0.3288	5	0.2593	7	0.7461	3	0.1427	gi|260787331|ref|XP_002588707.1|	131.3	3e-29	hypothetical protein BRAFLDRAFT_131216 [Branchiostoma floridae] >gi|229273875|gb|EEN44718.1| hypothetical protein BRAFLDRAFT_131216 [Branchiostoma floridae]	--	--	--	--	sp|Q96SB8|SMC6_HUMAN	109	5e-24	Structural maintenance of chromosomes protein 6 OS=Homo sapiens GN=SMC6 PE=1 SV=2	YLR383w	50.4	2e-06	COG1196	Chromosome segregation ATPases	K06675	1e-06	53.1	tgu:100226880	structural maintenance of chromosome 4	GO:0090398//cellular senescence;GO:0000722//telomere maintenance via recombination	GO:0005515//protein binding	GO:0000781//chromosome, telomeric region;GO:0016605//PML body;GO:0030915//Smc5-Smc6 complex
CL1042.Contig4_All	617	0	0	1	0.0538	0	0	1	0.0493	gi|405968844|gb|EKC33873.1|	135.2	2e-30	Structural maintenance of chromosomes protein 6 [Crassostrea gigas]	--	--	--	--	sp|Q6P9I7|SMC6_XENLA	116	4e-26	Structural maintenance of chromosomes protein 6 OS=Xenopus laevis GN=smc6 PE=2 SV=1	SPCC5E4.06	52.8	4e-07	COG1196	Chromosome segregation ATPases	K06675	1e-06	53.1	tgu:100226880	structural maintenance of chromosome 4	GO:0006259//DNA metabolic process;GO:0033554//cellular response to stress	-	GO:0044446//intracellular organelle part;GO:0005694//chromosome
CL10420.Contig1_All	251	0	0	0	0	2	0.5436	0	0	--	--	--	--	--	--	--	--	--	--	--	--	--	--	--	--	--	--	--	--	--	--	-	-	-
CL10420.Contig2_All	294	19	4.5333	27	3.0484	32	7.4252	118	12.2147	--	--	--	--	--	--	--	--	--	--	--	--	--	--	--	--	--	--	--	--	--	--	-	-	-
CL10421.Contig1_All	431	14	2.2786	2	0.154	83	13.1373	0	0	--	--	--	--	--	--	--	--	--	--	--	--	--	--	--	--	--	--	--	--	--	--	-	-	-
CL10421.Contig2_All	344	4	0.8157	0	0	16	3.173	0	0	--	--	--	--	--	--	--	--	--	--	--	--	--	--	--	--	--	--	--	--	--	--	-	-	-
CL10422.Contig1_All	265	0	0	4	0.501	1	0.2574	0	0	--	--	--	--	--	--	--	--	--	--	--	--	--	--	--	--	--	--	--	--	--	--	-	-	-
CL10422.Contig2_All	226	1	0.3104	6	0.8813	1	0.3019	2	0.2693	--	--	--	--	--	--	--	--	--	--	--	--	--	--	--	--	--	--	--	--	--	--	-	-	-
CL10423.Contig1_All	187	2	0.7502	0	0	0	0	0	0	--	--	--	--	--	--	--	--	--	--	--	--	--	--	--	--	--	--	--	--	--	--	-	-	-
CL10423.Contig2_All	250	4	1.1224	2	0.2656	2	0.5458	1	0.1217	--	--	--	--	--	--	--	--	--	--	--	--	--	--	--	--	--	--	--	--	--	--	-	-	-
CL10424.Contig1_All	557	9	1.1334	16	0.9535	5	0.6124	3	0.1639	gi|405963350|gb|EKC28933.1|	97.8	2e-19	Protein sidekick-2 [Crassostrea gigas]	--	--	--	--	sp|O97394|SDK_DROME	70.5	2e-12	Protein sidekick OS=Drosophila melanogaster GN=sdk PE=1 SV=2	--	--	--	--	--	K06760	1e-06	52.8	aml:100467406	contactin 2	GO:0030154//cell differentiation	-	-
CL10424.Contig2_All	159	0	0	0	0	3	1.2871	0	0	--	--	--	--	--	--	--	--	--	--	--	--	--	--	--	--	--	--	--	--	--	--	-	-	-
CL10425.Contig1_All	585	3	0.3597	0	0	5	0.5831	1	0.052	gi|443705926|gb|ELU02222.1|	305.8	7e-82	hypothetical protein CAPTEDRAFT_182123 [Capitella teleta]	gi|471301578|gb|GAGT01012958.1|	79.8	1e-11	TSA: Anguilla japonica contig14381 transcribed RNA sequence	sp|Q9D3E6|STAG1_MOUSE	215	6e-56	Cohesin subunit SA-1 OS=Mus musculus GN=Stag1 PE=1 SV=3	--	--	--	--	--	K06671	1e-71	268	isc:IscW_ISCW017188	cohesin complex subunit SA-1/2	-	-	-
CL10425.Contig2_All	1945	87	3.1377	148	2.5258	83	2.9111	111	1.7368	gi|443705926|gb|ELU02222.1|	885.6	0	hypothetical protein CAPTEDRAFT_182123 [Capitella teleta]	gi|125805890|ref|XM_687862.2|	194	1e-45	PREDICTED: Danio rerio cohesin subunit SA-3-like (LOC564533), mRNA	sp|Q8WVM7|STAG1_HUMAN	748	0	Cohesin subunit SA-1 OS=Homo sapiens GN=STAG1 PE=1 SV=3	SPAC17H9.20	166	1e-40	COG5537	Cohesin	K06671	0	824	isc:IscW_ISCW017188	cohesin complex subunit SA-1/2	-	-	-
CL10426.Contig1_All	386	5	0.9086	20	1.7199	0	0	32	2.523	--	--	--	--	--	--	--	--	--	--	--	--	--	--	--	--	--	--	--	--	--	--	-	-	-
CL10426.Contig2_All	335	11	2.3034	8	0.7927	37	7.5346	12	1.0901	--	--	--	--	--	--	--	--	--	--	--	--	--	--	--	--	--	--	--	--	--	--	-	-	-
CL10427.Contig1_All	1265	25	1.3863	75	1.968	51	2.7503	44	1.0585	gi|291407701|ref|XP_002720147.1|	55.5	7e-06	PREDICTED: Ppnx-like [Oryctolagus cuniculus]	--	--	--	--	--	--	--	--	--	--	--	--	--	--	--	--	--	--	-	-	-
CL10427.Contig2_All	224	0	0	0	0	0	0	0	0	--	--	--	--	--	--	--	--	--	--	--	--	--	--	--	--	--	--	--	--	--	--	-	-	-
CL10428.Contig1_All	316	133	29.5241	12	1.2605	35	7.5559	3	0.2889	--	--	--	--	--	--	--	--	--	--	--	--	--	--	--	--	--	--	--	--	--	--	-	-	-
CL10428.Contig2_All	187	44	16.5053	15	2.6626	0	0	6	0.9765	--	--	--	--	--	--	--	--	--	--	--	--	--	--	--	--	--	--	--	--	--	--	-	-	-
CL10429.Contig1_All	155	0	0	0	0	0	0	0	0	--	--	--	--	--	--	--	--	--	--	--	--	--	--	--	--	--	--	--	--	--	--	-	-	-
CL10429.Contig2_All	150	1	0.4677	5	1.1065	0	0	2	0.4058	--	--	--	--	--	--	--	--	--	--	--	--	--	--	--	--	--	--	--	--	--	--	-	-	-
CL10429.Contig3_All	1744	20	0.8044	165	3.1405	71	2.7773	140	2.443	gi|125901787|gb|ABN58714.1|	84.3	9e-34	pol-like protein [Biomphalaria glabrata]	--	--	--	--	--	--	--	--	--	--	--	--	--	K10360	7e-09	63.2	nvi:100121553	myosin IX	-	-	-
CL1043.Contig1_All	2558	366	10.0368	377	4.8922	280	7.4673	465	5.5322	gi|405959275|gb|EKC25328.1|	1083.9	0	Serine/threonine-protein phosphatase 4 regulatory subunit 3 [Crassostrea gigas]	gi|291190735|ref|NM_001173578.1|	153	5e-33	Salmo salar SMEK homolog 2, suppressor of mek1 (Dictyostelium) (smek2), mRNA	sp|Q6P2K6|P4R3A_MOUSE	1030	0	Serine/threonine-protein phosphatase 4 regulatory subunit 3A OS=Mus musculus GN=Smek1 PE=1 SV=1	--	--	--	--	--	--	--	--	--	--	GO:0006470//protein dephosphorylation;GO:0045722//positive regulation of gluconeogenesis	GO:0005515//protein binding	GO:0005815//microtubule organizing center;GO:0030289//protein phosphatase 4 complex;GO:0005634//nucleus
CL1043.Contig2_All	255	2	0.5502	7	0.9112	5	1.3376	7	0.8354	gi|52345912|ref|NP_001005004.1|	134	2e-30	serine/threonine-protein phosphatase 4 regulatory subunit 3 [Xenopus (Silurana) tropicalis] >gi|82182956|sp|Q6DFT3.1|PP4R3_XENTR RecName: Full=Serine/threonine-protein phosphatase 4 regulatory subunit 3; AltName: Full=SMEK homolog 2 >gi|49903619|gb|AAH76650.1| MGC79482 protein [Xenopus (Silurana) tropicalis]	--	--	--	--	sp|Q6DFT3|PP4R3_XENTR	134	6e-32	Serine/threonine-protein phosphatase 4 regulatory subunit 3 OS=Xenopus tropicalis GN=smek2 PE=2 SV=1	--	--	--	--	--	--	--	--	--	--	-	-	GO:0005815//microtubule organizing center;GO:0005634//nucleus
CL1043.Contig3_All	288	1	0.2436	4	0.461	11	2.6056	5	0.5284	gi|242022675|ref|XP_002431764.1|	110.9	1e-23	conserved hypothetical protein [Pediculus humanus corporis] >gi|212517089|gb|EEB19026.1| conserved hypothetical protein [Pediculus humanus corporis]	gi|471313287|gb|GAGT01001249.1|	69.9	6e-09	TSA: Anguilla japonica contig01307 transcribed RNA sequence	sp|Q6DFT3|PP4R3_XENTR	106	1e-23	Serine/threonine-protein phosphatase 4 regulatory subunit 3 OS=Xenopus tropicalis GN=smek2 PE=2 SV=1	--	--	--	--	--	--	--	--	--	--	-	-	-
CL10430.Contig1_All	178	0	0	1	0.1865	1	0.3833	2	0.3419	--	--	--	--	--	--	--	--	--	--	--	--	--	--	--	--	--	--	--	--	--	--	-	-	-
CL10430.Contig2_All	916	10	0.7658	2	0.0725	108	8.0433	2	0.0664	gi|156357078|ref|XP_001624051.1|	129.8	1e-28	predicted protein [Nematostella vectensis] >gi|156210803|gb|EDO31951.1| predicted protein [Nematostella vectensis]	--	--	--	--	--	--	--	--	--	--	--	--	--	--	--	--	--	--	-	-	-
CL10430.Contig3_All	165	9	3.8262	2	0.4024	0	0	1	0.1844	--	--	--	--	--	--	--	--	--	--	--	--	--	--	--	--	--	--	--	--	--	--	-	-	-
CL10430.Contig4_All	218	0	0	12	1.8272	0	0	7	0.9772	--	--	--	--	--	--	--	--	--	--	--	--	--	--	--	--	--	--	--	--	--	--	-	-	-
CL10430.Contig5_All	162	0	0	12	2.4588	0	0	6	1.1272	--	--	--	--	--	--	--	--	--	--	--	--	--	--	--	--	--	--	--	--	--	--	-	-	-
CL10431.Contig1_All	930	252	19.0077	273	9.744	284	20.8325	451	14.7584	gi|405959669|gb|EKC25681.1|	140.2	1e-31	Synaptojanin-2-binding protein [Crassostrea gigas]	--	--	--	--	sp|Q9WVJ4|SYJ2B_RAT	113	7e-25	Synaptojanin-2-binding protein OS=Rattus norvegicus GN=Synj2bp PE=1 SV=2	--	--	--	--	--	K12076	3e-18	92.8	mgp:100545279	disks large protein 1	GO:0006605//protein targeting;GO:0030100//regulation of endocytosis;GO:0048312//intracellular distribution of mitochondria;GO:0007266//Rho protein signal transduction	GO:0008022//protein C-terminus binding	GO:0031307//integral to mitochondrial outer membrane
CL10431.Contig2_All	595	2	0.2358	39	2.1757	3	0.344	40	2.0459	--	--	--	--	--	--	--	--	--	--	--	--	--	--	--	--	--	--	--	--	--	--	-	-	-
CL10432.Contig1_All	212	0	0	1	0.1566	0	0	2	0.2871	--	--	--	--	gi|354787993|gb|JN952494.1|	67.9	2e-08	Mus musculus targeted non-conditional, lacZ-tagged mutant allele Sart3:tm1e(KOMP)Wtsi; transgenic	--	--	--	--	--	--	--	--	--	--	--	--	--	--	-	-	-
CL10432.Contig2_All	163	0	0	0	0	0	0	1	0.1867	--	--	--	--	gi|354787993|gb|JN952494.1|	67.9	1e-08	Mus musculus targeted non-conditional, lacZ-tagged mutant allele Sart3:tm1e(KOMP)Wtsi; transgenic	--	--	--	--	--	--	--	--	--	--	--	--	--	--	-	-	-
CL10432.Contig3_All	1297	22	1.1899	52	1.3308	31	1.6305	40	0.9386	gi|405950619|gb|EKC18595.1|	152.9	3e-35	RNA-binding protein Raly [Crassostrea gigas]	gi|354787993|gb|JN952494.1|	67.9	1e-07	Mus musculus targeted non-conditional, lacZ-tagged mutant allele Sart3:tm1e(KOMP)Wtsi; transgenic	sp|Q9UKM9|RALY_HUMAN	98.6	3e-20	RNA-binding protein Raly OS=Homo sapiens GN=RALY PE=1 SV=1	--	--	--	--	--	K12895	3e-20	100	hsa:22913	heterogeneous nuclear ribonucleoprotein C-like 2	-	-	-
CL10433.Contig1_All	472	4	0.5945	26	1.8285	20	2.8906	6	0.3869	--	--	--	--	--	--	--	--	--	--	--	--	--	--	--	--	--	--	--	--	--	--	-	-	-
CL10433.Contig2_All	238	0	0	0	0	1	0.2866	0	0	--	--	--	--	--	--	--	--	--	--	--	--	--	--	--	--	--	--	--	--	--	--	-	-	-
CL10434.Contig1_All	332	7	1.479	12	1.1998	12	2.4657	10	0.9167	--	--	--	--	--	--	--	--	--	--	--	--	--	--	--	--	--	--	--	--	--	--	-	-	-
CL10434.Contig2_All	186	0	0	9	1.6062	0	0	8	1.309	--	--	--	--	--	--	--	--	--	--	--	--	--	--	--	--	--	--	--	--	--	--	-	-	-
CL10435.Contig1_All	171	15	6.1533	6	1.1647	7	2.7926	6	1.0678	--	--	--	--	gi|62543443|gb|AC154119.8|	69.9	3e-09	Mus musculus chromosome 1, clone RP24-103A6, complete sequence	--	--	--	--	--	--	--	--	--	--	--	--	--	--	-	-	-
CL10435.Contig2_All	154	8	3.644	5	1.0777	2	0.886	2	0.3952	--	--	--	--	--	--	--	--	--	--	--	--	--	--	--	--	--	--	--	--	--	--	-	-	-
CL10436.Contig1_All	174	2	0.8063	18	3.4339	1	0.3921	2	0.3498	--	--	--	--	--	--	--	--	--	--	--	--	--	--	--	--	--	--	--	--	--	--	-	-	-
CL10436.Contig2_All	161	3	1.3071	13	2.6803	3	1.2712	3	0.5671	--	--	--	--	--	--	--	--	--	--	--	--	--	--	--	--	--	--	--	--	--	--	-	-	-
CL10437.Contig1_All	724	0	0	6	0.2751	2	0.1885	1	0.042	--	--	--	--	--	--	--	--	--	--	--	--	--	--	--	--	--	--	--	--	--	--	-	-	-
CL10437.Contig2_All	704	0	0	5	0.2358	1	0.0969	0	0	--	--	--	--	--	--	--	--	--	--	--	--	--	--	--	--	--	--	--	--	--	--	-	-	-
CL10438.Contig1_All	696	34	3.4268	57	2.7185	87	8.5274	105	4.5912	--	--	--	--	gi|4455405|emb|AL035070.3|	61.9	4e-06	Human DNA sequence from clone RP5-1043L13 on chromosome 20q13.2-13.33, complete sequence	--	--	--	--	--	--	--	--	--	--	--	--	--	--	-	-	-
CL10438.Contig2_All	226	0	0	0	0	0	0	2	0.2693	--	--	--	--	--	--	--	--	--	--	--	--	--	--	--	--	--	--	--	--	--	--	-	-	-
CL10439.Contig1_All	392	11	1.9684	2	0.1694	9	1.5663	1	0.0776	--	--	--	--	--	--	--	--	--	--	--	--	--	--	--	--	--	--	--	--	--	--	-	-	-
CL10439.Contig2_All	152	4	1.846	0	0	0	0	0	0	--	--	--	--	--	--	--	--	--	--	--	--	--	--	--	--	--	--	--	--	--	--	-	-	-
CL1044.Contig1_All	2726	80	2.0586	259	3.1538	131	3.2783	111	1.2392	gi|395752399|ref|XP_003779416.1|	57	6e-06	PREDICTED: uncharacterized protein LOC100938940 [Pongo abelii]	--	--	--	--	--	--	--	--	--	--	--	--	--	--	--	--	--	--	-	-	-
CL1044.Contig2_All	164	0	0	0	0	2	0.8319	0	0	--	--	--	--	--	--	--	--	--	--	--	--	--	--	--	--	--	--	--	--	--	--	-	-	-
CL10440.Contig1_All	268	0	0	1	0.1239	4	1.0182	1	0.1136	gi|50882018|gb|AAT85577.1|	123.2	3e-27	U2 small nuclear ribonucleoprotein auxiliary factor large subunit [Alvinella pompejana]	gi|50882017|gb|AY679693.1|	60	6e-06	Alvinella pompejana U2 small nuclear ribonucleoprotein auxiliary factor large subunit mRNA, complete cds	sp|P26369|U2AF2_MOUSE	118	3e-27	Splicing factor U2AF 65 kDa subunit OS=Mus musculus GN=U2af2 PE=1 SV=3	--	--	--	--	--	K12837	1e-26	118	cfa:100687048	splicing factor U2AF 65 kDa subunit	GO:0006369//termination of RNA polymerase II transcription;GO:0031124//mRNA 3'-end processing;GO:0046660//female sex differentiation;GO:0048025//negative regulation of mRNA splicing, via spliceosome;GO:0006406//mRNA export from nucleus	GO:0003723//RNA binding;GO:0070742//C2H2 zinc finger domain binding;GO:0019899//enzyme binding;GO:0000166//nucleotide binding	GO:0005681//spliceosomal complex;GO:0016607//nuclear speck
CL10440.Contig2_All	2069	2172	73.6397	2376	38.1193	1877	61.8883	3048	44.8333	gi|50882018|gb|AAT85577.1|	636.7	1e-180	U2 small nuclear ribonucleoprotein auxiliary factor large subunit [Alvinella pompejana]	gi|50882017|gb|AY679693.1|	95.6	8e-16	Alvinella pompejana U2 small nuclear ribonucleoprotein auxiliary factor large subunit mRNA, complete cds	sp|P26369|U2AF2_MOUSE	584	3e-166	Splicing factor U2AF 65 kDa subunit OS=Mus musculus GN=U2af2 PE=1 SV=3	--	--	--	--	--	K12837	6e-168	591	acs:100559610	splicing factor U2AF 65 kDa subunit	GO:0006369//termination of RNA polymerase II transcription;GO:0031124//mRNA 3'-end processing;GO:0048025//negative regulation of mRNA splicing, via spliceosome;GO:0006406//mRNA export from nucleus	GO:0003723//RNA binding;GO:0070742//C2H2 zinc finger domain binding;GO:0019899//enzyme binding;GO:0000166//nucleotide binding	GO:0005681//spliceosomal complex;GO:0016607//nuclear speck
CL10440.Contig3_All	2234	10	0.314	73	1.0847	22	0.6718	52	0.7084	gi|50882018|gb|AAT85577.1|	637.1	1e-180	U2 small nuclear ribonucleoprotein auxiliary factor large subunit [Alvinella pompejana]	gi|85057273|emb|CR293526.28|	85.7	9e-13	Mouse DNA sequence from clone RP23-9K14 on chromosome X, complete sequence	sp|P26369|U2AF2_MOUSE	585	1e-166	Splicing factor U2AF 65 kDa subunit OS=Mus musculus GN=U2af2 PE=1 SV=3	--	--	--	--	--	K12837	3e-169	596	phu:Phum_PHUM460480	splicing factor U2AF 65 kDa subunit	GO:0006397//mRNA processing	GO:0003723//RNA binding;GO:0000166//nucleotide binding	GO:0005634//nucleus
CL10441.Contig1_All	236	0	0	1	0.1407	2	0.5781	0	0	gi|261326511|emb|CBH09472.1|	57.4	2e-07	hypothetical protein, unlikely [Trypanosoma brucei gambiense DAL972]	--	--	--	--	--	--	--	--	--	--	--	--	--	--	--	--	--	--	-	GO:0005488//binding;GO:0003824//catalytic activity	-
CL10441.Contig2_All	154	3	1.3665	0	0	5	2.2149	0	0	--	--	--	--	--	--	--	--	--	--	--	--	--	--	--	--	--	--	--	--	--	--	-	-	-
CL10442.Contig1_All	192	0	0	0	0	0	0	0	0	--	--	--	--	--	--	--	--	--	--	--	--	--	--	--	--	--	--	--	--	--	--	-	-	-
CL10442.Contig2_All	160	3	1.3153	6	1.2448	0	0	0	0	--	--	--	--	--	--	--	--	--	--	--	--	--	--	--	--	--	--	--	--	--	--	-	-	-
CL10442.Contig3_All	4909	2493	35.6239	5705	38.5764	3118	43.3299	7	0.0434	gi|67625701|tpe|CAJ00236.1|	34.3	4e-36	TPA: endonuclease-reverse transcriptase [Schistosoma mansoni]	gi|45725466|emb|BX321873.12|	63.9	7e-06	Zebrafish DNA sequence from clone DKEY-151G22 in linkage group 14 Contains the 5' end of the gene for a novel protein similar to vertebrate runt-related transcription factor 1 translocated to and 1 (cyclin D-related) (RUNX1T1) and two CpG islands, complete sequence	sp|P14381|YTX2_XENLA	104	2e-21	Transposon TX1 uncharacterized 149 kDa protein OS=Xenopus laevis PE=4 SV=1	--	--	--	--	--	K05635	9e-26	120	smm:Smp_163810	laminin, gamma 1	-	-	-
CL10442.Contig4_All	304	7	1.6152	60	6.5514	7	1.5708	0	0	--	--	--	--	--	--	--	--	--	--	--	--	--	--	--	--	--	--	--	--	--	--	-	-	-
CL10442.Contig5_All	284	7	1.729	0	0	9	2.1619	0	0	gi|67625701|tpe|CAJ00236.1|	107.8	1e-22	TPA: endonuclease-reverse transcriptase [Schistosoma mansoni]	--	--	--	--	--	--	--	--	--	--	--	--	--	K02350	2e-06	51.2	spu:580974	DNA polymerase zeta subunit [EC:2.7.7.7]	-	-	-
CL10443.Contig1_All	729	57	5.4848	112	5.0998	173	16.1891	337	14.0685	gi|170575859|ref|XP_001893412.1|	55.1	3e-06	hypothetical protein Bm1_09695 [Brugia malayi] >gi|158600621|gb|EDP37760.1| hypothetical protein Bm1_09695 [Brugia malayi]	gi|343432602|ref|NG_029709.1|	87.7	7e-14	Homo sapiens sorbin and SH3 domain containing 2 (SORBS2), RefSeqGene on chromosome 4	sp|Q8MP30|Y7791_DICDI	58.2	2e-08	Uncharacterized histidine-rich protein DDB_G0274557 OS=Dictyostelium discoideum GN=DDB_G0274557 PE=4 SV=1	SMc04167	40.8	1e-06	COG1230	Co/Zn/Cd efflux system component	K09366	4e-07	55.5	mdo:100018607	POU domain transcription factor, class 4	-	-	-
CL10443.Contig2_All	217	3	0.9698	0	0	1	0.3144	1	0.1402	--	--	--	--	--	--	--	--	--	--	--	--	--	--	--	--	--	--	--	--	--	--	-	-	-
CL10444.Contig1_All	323	5	1.0859	4	0.4111	19	4.0129	11	1.0364	--	--	--	--	--	--	--	--	--	--	--	--	--	--	--	--	--	--	--	--	--	--	-	-	-
CL10444.Contig2_All	228	9	2.769	16	2.3294	29	8.677	21	2.8031	--	--	--	--	--	--	--	--	--	--	--	--	--	--	--	--	--	--	--	--	--	--	-	-	-
CL10445.Contig1_All	744	55	5.1856	156	6.96	76	6.9686	105	4.295	--	--	--	--	gi|4191258|emb|AL033522.1|	63.9	1e-06	Human DNA sequence from clone RP3-451B21 on chromosome 6q24, complete sequence	--	--	--	--	--	--	--	--	--	--	--	--	--	--	-	-	-
CL10445.Contig2_All	676	40	4.1507	132	6.4817	41	4.1375	95	4.2768	--	--	--	--	gi|4191258|emb|AL033522.1|	63.9	9e-07	Human DNA sequence from clone RP3-451B21 on chromosome 6q24, complete sequence	--	--	--	--	--	--	--	--	--	--	--	--	--	--	-	-	-
CL10446.Contig1_All	620	12	1.3577	19	1.0172	12	1.3204	5	0.2454	--	--	--	--	--	--	--	--	--	--	--	--	--	--	--	--	--	--	--	--	--	--	-	-	-
CL10446.Contig2_All	216	0	0	3	0.461	16	5.0533	9	1.268	--	--	--	--	--	--	--	--	--	--	--	--	--	--	--	--	--	--	--	--	--	--	-	-	-
CL10447.Contig1_All	211	1	0.3325	9	1.4159	3	0.9699	0	0	--	--	--	--	--	--	--	--	--	--	--	--	--	--	--	--	--	--	--	--	--	--	-	-	-
CL10447.Contig2_All	214	5	1.639	2	0.3102	0	0	4	0.5688	--	--	--	--	--	--	--	--	--	--	--	--	--	--	--	--	--	--	--	--	--	--	-	-	-
CL10447.Contig3_All	418	4	0.6713	5	0.3971	4	0.6528	25	1.8202	--	--	--	--	--	--	--	--	--	--	--	--	--	--	--	--	--	--	--	--	--	--	-	-	-
CL10448.Contig1_All	1225	511	29.2616	660	17.8841	321	17.8761	798	19.825	gi|260825542|ref|XP_002607725.1|	328.6	4e-88	hypothetical protein BRAFLDRAFT_114714 [Branchiostoma floridae] >gi|229293074|gb|EEN63735.1| hypothetical protein BRAFLDRAFT_114714 [Branchiostoma floridae]	--	--	--	--	sp|Q9CWU9|NUP37_MOUSE	275	2e-73	Nucleoporin Nup37 OS=Mus musculus GN=Nup37 PE=2 SV=2	--	--	--	--	--	K14302	5e-89	328	bfo:BRAFLDRAFT_114714	nuclear pore complex protein Nup37	GO:0009987//cellular process	-	GO:0043234//protein complex;GO:0005634//nucleus;GO:0044446//intracellular organelle part
CL10448.Contig2_All	503	98	13.6669	35	2.3097	52	7.0525	50	3.0252	gi|291235075|ref|XP_002737471.1|	99.8	5e-20	PREDICTED: nucleoporin 37-like, partial [Saccoglossus kowalevskii]	--	--	--	--	sp|Q9CWU9|NUP37_MOUSE	85.5	5e-17	Nucleoporin Nup37 OS=Mus musculus GN=Nup37 PE=2 SV=2	--	--	--	--	--	K14302	2e-20	98.2	bfo:BRAFLDRAFT_114714	nuclear pore complex protein Nup37	-	-	-
CL10449.Contig1_All	445	1	0.1576	0	0	0	0	0	0	gi|221485751|gb|EEE24021.1|	60.1	3e-08	zinc finger (C3HC4 type, RING finger) protein [Toxoplasma gondii GT1]	--	--	--	--	sp|P14328|SP96_DICDI	51.2	8e-07	Spore coat protein SP96 OS=Dictyostelium discoideum GN=cotA PE=4 SV=2	XF1267	47.8	7e-06	COG5297	Cellobiohydrolase A (1,4-beta-cellobiosidase A)	K08030	5e-06	50.1	mdo:100014461	homeobox protein Nkx-6.1	-	-	-
CL10449.Contig2_All	1828	5	0.1919	68	1.2348	386	14.4051	21	0.3496	gi|114552678|ref|XP_001159462.1|	432.6	3e-119	PREDICTED: arginine-glutamic acid dipeptide repeats protein isoform 6 [Pan troglodytes] >gi|114552680|ref|XP_001159509.1| PREDICTED: arginine-glutamic acid dipeptide repeats protein isoform 7 [Pan troglodytes]	gi|51854690|gb|AC130831.4|	67.9	2e-07	Mus musculus BAC clone RP24-80P9 from 14, complete sequence	sp|Q9P2R6|RERE_HUMAN	432	2e-120	Arginine-glutamic acid dipeptide repeats protein OS=Homo sapiens GN=RERE PE=1 SV=2	SPAC140.02	54.3	7e-07	COG0724	RNA-binding proteins (RRM domain)	K05628	6e-120	432	pon:100442113	arginine-glutamic acid dipeptide (RE) repeats	GO:0009987//cellular process	GO:0005515//protein binding	GO:0005739//mitochondrion;GO:0005730//nucleolus
CL10449.Contig3_All	2542	16	0.4415	39	0.5093	11	0.2952	13	0.1556	gi|403272220|ref|XP_003927974.1|	443	3e-122	PREDICTED: arginine-glutamic acid dipeptide repeats protein [Saimiri boliviensis boliviensis]	gi|51854690|gb|AC130831.4|	67.9	2e-07	Mus musculus BAC clone RP24-80P9 from 14, complete sequence	sp|Q62901|RERE_RAT	440	8e-123	Arginine-glutamic acid dipeptide repeats protein OS=Rattus norvegicus GN=Rere PE=2 SV=2	SPAC140.02	54.3	1e-06	COG0724	RNA-binding proteins (RRM domain)	K05628	6e-123	442	mcc:708902	arginine-glutamic acid dipeptide (RE) repeats	GO:0009987//cellular process	GO:0005515//protein binding	GO:0031981//nuclear lumen
CL10449.Contig4_All	2392	22	0.6452	30	0.4163	21	0.5989	7	0.0891	gi|403272220|ref|XP_003927974.1|	440.7	1e-121	PREDICTED: arginine-glutamic acid dipeptide repeats protein [Saimiri boliviensis boliviensis]	gi|51854690|gb|AC130831.4|	67.9	2e-07	Mus musculus BAC clone RP24-80P9 from 14, complete sequence	sp|Q62901|RERE_RAT	437	4e-122	Arginine-glutamic acid dipeptide repeats protein OS=Rattus norvegicus GN=Rere PE=2 SV=2	SPAC140.02	54.3	9e-07	COG0724	RNA-binding proteins (RRM domain)	K05628	3e-122	440	mcc:708902	arginine-glutamic acid dipeptide (RE) repeats	GO:0009987//cellular process	GO:0005515//protein binding	GO:0031981//nuclear lumen
CL10449.Contig5_All	2443	78	2.2397	20	0.2717	28	0.7819	13	0.1619	gi|403272220|ref|XP_003927974.1|	442.2	6e-122	PREDICTED: arginine-glutamic acid dipeptide repeats protein [Saimiri boliviensis boliviensis]	gi|51854690|gb|AC130831.4|	67.9	2e-07	Mus musculus BAC clone RP24-80P9 from 14, complete sequence	sp|Q62901|RERE_RAT	439	1e-122	Arginine-glutamic acid dipeptide repeats protein OS=Rattus norvegicus GN=Rere PE=2 SV=2	SPAC140.02	54.3	1e-06	COG0724	RNA-binding proteins (RRM domain)	K05628	1e-122	441	mcc:708902	arginine-glutamic acid dipeptide (RE) repeats	GO:0009987//cellular process	GO:0005515//protein binding	GO:0031981//nuclear lumen
CL1045.Contig1_All	237	0	0	0	0	7	2.0149	0	0	gi|326432835|gb|EGD78405.1|	52.8	5e-06	hypothetical protein PTSG_09101 [Salpingoeca sp. ATCC 50818]	gi|298676545|ref|NG_021351.1|	67.9	2e-08	Homo sapiens 5'-nucleotidase domain containing 1 (NT5DC1), RefSeqGene on chromosome 6	sp|Q6ZRP5|YD019_HUMAN	59.7	1e-09	Putative uncharacterized protein FLJ46204 OS=Homo sapiens PE=5 SV=2	--	--	--	--	--	--	--	--	--	--	-	-	-
CL1045.Contig2_All	217	0	0	0	0	0	0	0	0	gi|355746920|gb|EHH51534.1|	53.1	4e-06	hypothetical protein EGM_10925, partial [Macaca fascicularis]	gi|298676545|ref|NG_021351.1|	67.9	2e-08	Homo sapiens 5'-nucleotidase domain containing 1 (NT5DC1), RefSeqGene on chromosome 6	sp|Q6ZRP5|YD019_HUMAN	49.3	2e-06	Putative uncharacterized protein FLJ46204 OS=Homo sapiens PE=5 SV=2	--	--	--	--	--	--	--	--	--	--	-	-	-
CL1045.Contig3_All	210	10	3.3404	20	3.1613	6	1.9491	15	2.1738	gi|261326511|emb|CBH09472.1|	65.1	1e-09	hypothetical protein, unlikely [Trypanosoma brucei gambiense DAL972]	gi|46275373|emb|BX537290.9|	69.9	4e-09	Zebrafish DNA sequence from clone DKEY-89K1 in linkage group 5, complete sequence	sp|Q6ZRP5|YD019_HUMAN	65.5	3e-11	Putative uncharacterized protein FLJ46204 OS=Homo sapiens PE=5 SV=2	--	--	--	--	--	K14713	9e-06	48.9	cin:100177251	solute carrier family 39 (zinc transporter), member 7	-	GO:0016787//hydrolase activity	-
CL10450.Contig1_All	317	0	0	0	0	80	17.2161	0	0	--	--	--	--	--	--	--	--	--	--	--	--	--	--	--	--	--	--	--	--	--	--	-	-	-
CL10450.Contig2_All	609	46	5.2985	206	11.2282	59	6.6091	26	1.2993	--	--	--	--	gi|51468466|gb|AC100427.25|	77.8	6e-11	Mus musculus chromosome 10, clone RP23-136J15, complete sequence	--	--	--	--	--	--	--	--	--	--	--	--	--	--	-	-	-
CL10450.Contig3_All	301	11	2.5635	7	0.772	80	18.1313	0	0	--	--	--	--	--	--	--	--	--	--	--	--	--	--	--	--	--	--	--	--	--	--	-	-	-
CL10451.Contig1_All	1670	92	3.8644	106	2.1069	125	5.1062	376	6.852	--	--	--	--	--	--	--	--	--	--	--	--	--	--	--	--	--	--	--	--	--	--	-	-	-
CL10451.Contig2_All	334	15	3.1503	0	0	0	0	0	0	--	--	--	--	--	--	--	--	--	--	--	--	--	--	--	--	--	--	--	--	--	--	-	-	-
CL10452.Contig1_All	259	1	0.2708	0	0	7	1.8438	1	0.1175	--	--	--	--	--	--	--	--	--	--	--	--	--	--	--	--	--	--	--	--	--	--	-	-	-
CL10452.Contig2_All	167	1	0.42	7	1.3914	2	0.817	3	0.5467	--	--	--	--	--	--	--	--	--	--	--	--	--	--	--	--	--	--	--	--	--	--	-	-	-
CL10453.Contig1_All	301	1	0.233	2	0.2206	12	2.7197	29	2.9321	--	--	--	--	--	--	--	--	--	--	--	--	--	--	--	--	--	--	--	--	--	--	-	-	-
CL10453.Contig2_All	444	1	0.158	2	0.1495	0	0	20	1.3709	--	--	--	--	gi|257783140|gb|GQ426862.1|	73.8	6e-10	Cynoglossus semilaevis clone Newcyse123 microsatellite sequence	--	--	--	--	--	--	--	--	--	--	--	--	--	--	-	-	-
CL10454.Contig1_All	1150	31	1.8909	11	0.3175	14	0.8305	44	1.1644	gi|157417688|gb|ABV54791.1|	140.2	1e-31	RNA-binding 1-like protein [Ilyanassa obsoleta]	gi|294653210|gb|GU170887.1|	87.7	1e-13	Citharischius crawshayi clone Cic49 rbp1-like RNA-binding protein PB mRNA, complete cds	sp|Q8BL97|SRSF7_MOUSE	125	2e-28	Serine/arginine-rich splicing factor 7 OS=Mus musculus GN=Srsf7 PE=1 SV=1	alr4683	67	6e-11	COG0724	RNA-binding proteins (RRM domain)	K12892	4e-29	129	dya:Dyak_GE26048	splicing factor, arginine/serine-rich 3	-	-	-
CL10454.Contig2_All	3125	21	0.4714	30	0.3187	16	0.3493	63	0.6135	gi|157417688|gb|ABV54791.1|	155.6	1e-35	RNA-binding 1-like protein [Ilyanassa obsoleta]	gi|294653210|gb|GU170887.1|	87.7	3e-13	Citharischius crawshayi clone Cic49 rbp1-like RNA-binding protein PB mRNA, complete cds	sp|Q8BL97|SRSF7_MOUSE	137	1e-31	Serine/arginine-rich splicing factor 7 OS=Mus musculus GN=Srsf7 PE=1 SV=1	alr4683	67	2e-10	COG0724	RNA-binding proteins (RRM domain)	K12892	3e-31	138	cfa:403687	splicing factor, arginine/serine-rich 3	GO:0000398//mRNA splicing, via spliceosome	GO:0003676//nucleic acid binding;GO:0005515//protein binding	GO:0071011//precatalytic spliceosome;GO:0071013//catalytic step 2 spliceosome
CL10454.Contig3_All	4819	112	1.6303	68	0.4684	108	1.5289	148	0.9347	gi|157417688|gb|ABV54791.1|	140.2	1e-30	RNA-binding 1-like protein [Ilyanassa obsoleta]	gi|294653210|gb|GU170887.1|	87.7	5e-13	Citharischius crawshayi clone Cic49 rbp1-like RNA-binding protein PB mRNA, complete cds	sp|Q8BL97|SRSF7_MOUSE	125	9e-28	Serine/arginine-rich splicing factor 7 OS=Mus musculus GN=Srsf7 PE=1 SV=1	alr4683	67	3e-10	COG0724	RNA-binding proteins (RRM domain)	K12892	2e-28	129	dya:Dyak_GE26048	splicing factor, arginine/serine-rich 3	-	-	-
CL10454.Contig4_All	4239	7	0.1158	13	0.1018	5	0.0805	15	0.1077	gi|157417688|gb|ABV54791.1|	140.2	9e-31	RNA-binding 1-like protein [Ilyanassa obsoleta]	gi|294653210|gb|GU170887.1|	87.7	4e-13	Citharischius crawshayi clone Cic49 rbp1-like RNA-binding protein PB mRNA, complete cds	sp|Q8BL97|SRSF7_MOUSE	125	8e-28	Serine/arginine-rich splicing factor 7 OS=Mus musculus GN=Srsf7 PE=1 SV=1	alr4683	67	3e-10	COG0724	RNA-binding proteins (RRM domain)	K12892	2e-28	129	dya:Dyak_GE26048	splicing factor, arginine/serine-rich 3	-	-	-
CL10454.Contig5_All	5770	151	1.8358	322	1.8524	150	1.7735	303	1.5981	gi|157417688|gb|ABV54791.1|	140.2	1e-30	RNA-binding 1-like protein [Ilyanassa obsoleta]	gi|294653210|gb|GU170887.1|	87.7	6e-13	Citharischius crawshayi clone Cic49 rbp1-like RNA-binding protein PB mRNA, complete cds	sp|Q8BL97|SRSF7_MOUSE	125	1e-27	Serine/arginine-rich splicing factor 7 OS=Mus musculus GN=Srsf7 PE=1 SV=1	alr4683	67	4e-10	COG0724	RNA-binding proteins (RRM domain)	K12892	3e-28	129	dya:Dyak_GE26048	splicing factor, arginine/serine-rich 3	-	-	-
CL10455.Contig1_All	1866	19	0.7143	55	0.9784	38	1.3892	240	3.9142	gi|405950471|gb|EKC18458.1|	265	1e-68	Integrin alpha-8 [Crassostrea gigas]	--	--	--	--	sp|P26008|ITAV_CHICK	209	2e-53	Integrin alpha-V OS=Gallus gallus GN=ITGAV PE=2 SV=1	--	--	--	--	--	K06584	2e-53	211	bfo:BRAFLDRAFT_89654	integrin alpha 8	GO:0048731;GO:0048519//negative regulation of biological process;GO:0040011//locomotion;GO:0051179//localization;GO:0050794//regulation of cellular process	GO:0005515//protein binding	GO:0044459//plasma membrane part
CL10455.Contig2_All	304	1	0.2307	0	0	1	0.2244	1	0.1001	gi|402583984|gb|EJW77927.1|	52.4	7e-06	hypothetical protein WUBG_11162, partial [Wuchereria bancrofti]	--	--	--	--	sp|Q03600|INA1_CAEEL	47	1e-05	Integrin alpha ina-1 OS=Caenorhabditis elegans GN=ina-1 PE=1 SV=1	--	--	--	--	--	--	--	--	--	--	-	-	-
CL10456.Contig1_All	818	13	1.1148	14	0.5681	12	1.0008	0	0	--	--	--	--	gi|302313166|gb|GU324937.1|	71.9	5e-09	Homo sapiens BCL11A B-cell CLL/lymphoma 11A (zinc finger protein) isoform 1 (BCL11A) gene, complete cds, alternatively spliced	--	--	--	--	--	--	--	--	--	--	--	--	--	--	-	-	-
CL10456.Contig2_All	2133	305	10.0305	20	0.3112	616	19.7013	11	0.1569	gi|340376450|ref|XP_003386745.1|	89.4	8e-16	PREDICTED: putative SERF-like protein-like [Amphimedon queenslandica]	gi|157417701|gb|EU087592.1|	125	1e-24	Ilyanassa obsoleta clone 30 mRNA sequence	sp|Q9VEW2|SERFL_DROME	58.9	4e-08	Putative SERF-like protein OS=Drosophila melanogaster GN=CG17931 PE=3 SV=1	--	--	--	--	--	--	--	--	--	--	-	-	GO:0005634//nucleus;GO:0005829//cytosol
CL10456.Contig3_All	2203	335	10.667	1046	15.7607	66	2.0438	3112	42.9904	gi|340376450|ref|XP_003386745.1|	89.4	9e-16	PREDICTED: putative SERF-like protein-like [Amphimedon queenslandica]	gi|157417701|gb|EU087592.1|	125	1e-24	Ilyanassa obsoleta clone 30 mRNA sequence	sp|Q9VEW2|SERFL_DROME	58.9	5e-08	Putative SERF-like protein OS=Drosophila melanogaster GN=CG17931 PE=3 SV=1	--	--	--	--	--	--	--	--	--	--	-	-	GO:0005634//nucleus;GO:0005829//cytosol
CL10456.Contig4_All	732	172	16.4828	5	0.2267	258	24.0444	6	0.2495	gi|340376450|ref|XP_003386745.1|	89.4	1e-16	PREDICTED: putative SERF-like protein-like [Amphimedon queenslandica]	gi|157417701|gb|EU087592.1|	117	8e-23	Ilyanassa obsoleta clone 30 mRNA sequence	sp|Q9VEW2|SERFL_DROME	58.9	1e-08	Putative SERF-like protein OS=Drosophila melanogaster GN=CG17931 PE=3 SV=1	--	--	--	--	--	--	--	--	--	--	-	-	GO:0005634//nucleus;GO:0005829//cytosol
CL10457.Contig1_All	294	27	6.4421	38	4.2904	22	5.1048	15	1.5527	--	--	--	--	--	--	--	--	--	--	--	--	--	--	--	--	--	--	--	--	--	--	-	-	-
CL10457.Contig2_All	188	1	0.3731	2	0.3531	4	1.4515	2	0.3238	--	--	--	--	--	--	--	--	--	--	--	--	--	--	--	--	--	--	--	--	--	--	-	-	-
CL10458.Contig1_All	156	0	0	2	0.4256	1	0.4373	0	0	gi|355785806|gb|EHH65989.1|	52.4	8e-06	hypothetical protein EGM_02875, partial [Macaca fascicularis]	gi|186973219|gb|AC131400.5|	93.7	2e-16	Rattus norvegicus BAC CH230-139P17 (Children's Hospital Oakland Research Institute Rat (BN/SsNHsd/MCW) BAC library) complete sequence	sp|Q6ZRP5|YD019_HUMAN	54.7	5e-08	Putative uncharacterized protein FLJ46204 OS=Homo sapiens PE=5 SV=2	--	--	--	--	--	--	--	--	--	--	GO:0009987//cellular process;GO:0008152//metabolic process	GO:0005488//binding	GO:0044464//cell part
CL10458.Contig2_All	158	0	0	2	0.4202	1	0.4318	0	0	gi|355785806|gb|EHH65989.1|	52.8	6e-06	hypothetical protein EGM_02875, partial [Macaca fascicularis]	gi|186973219|gb|AC131400.5|	93.7	2e-16	Rattus norvegicus BAC CH230-139P17 (Children's Hospital Oakland Research Institute Rat (BN/SsNHsd/MCW) BAC library) complete sequence	sp|Q6ZRP5|YD019_HUMAN	54.7	5e-08	Putative uncharacterized protein FLJ46204 OS=Homo sapiens PE=5 SV=2	--	--	--	--	--	K14079	9e-06	48.9	dmo:Dmoj_GI15889	poly(A) RNA polymerase GLD2 [EC:2.7.7.19]	GO:0009987//cellular process;GO:0008152//metabolic process	GO:0005488//binding	GO:0044464//cell part
CL10459.Contig1_All	2048	71	2.4319	85	1.3777	116	3.864	147	2.1844	gi|405951632|gb|EKC19529.1|	639.8	0	TBC1 domain family member 15 [Crassostrea gigas]	gi|289547495|ref|NM_001172625.1|	75.8	8e-10	Danio rerio TBC1 domain family, member 15 (tbc1d15), mRNA	sp|Q9CXF4|TBC15_MOUSE	476	6e-134	TBC1 domain family member 15 OS=Mus musculus GN=Tbc1d15 PE=1 SV=1	SPAC630.05	230	8e-60	COG5210	GTPase-activating protein	K13136	3e-115	416	nvi:100114269	gem associated protein 8	GO:0032313//regulation of Rab GTPase activity	GO:0005515//protein binding	GO:0005737//cytoplasm
CL10459.Contig2_All	218	0	0	0	0	0	0	0	0	gi|405951632|gb|EKC19529.1|	84	2e-15	TBC1 domain family member 15 [Crassostrea gigas]	--	--	--	--	sp|Q9CXF4|TBC15_MOUSE	70.1	1e-12	TBC1 domain family member 15 OS=Mus musculus GN=Tbc1d15 PE=1 SV=1	--	--	--	--	--	K13136	3e-12	70.5	nvi:100114269	gem associated protein 8	GO:0032851//positive regulation of Rab GTPase activity	GO:0005097//Rab GTPase activator activity	GO:0005622//intracellular
CL1046.Contig1_All	487	0	0	96	6.5434	1	0.1401	332	20.747	--	--	--	--	--	--	--	--	--	--	--	--	--	--	--	--	--	--	--	--	--	--	-	-	-
CL1046.Contig2_All	1195	376	22.0715	180	4.9999	517	29.514	677	17.2412	--	--	--	--	gi|77020715|gb|AC160765.4|	67.9	1e-07	Mus musculus BAC clone RP23-26O24 from chromosome 13, complete sequence	--	--	--	--	--	--	--	--	--	--	--	--	--	--	-	-	-
CL1046.Contig3_All	200	4	1.403	0	0	4	1.3644	0	0	--	--	--	--	--	--	--	--	--	--	--	--	--	--	--	--	--	--	--	--	--	--	-	-	-
CL10460.Contig1_All	341	3	0.6171	0	0	0	0	0	0	--	--	--	--	--	--	--	--	--	--	--	--	--	--	--	--	--	--	--	--	--	--	-	-	-
CL10460.Contig2_All	1294	72	3.9031	173	4.4378	64	3.374	191	4.4921	--	--	--	--	--	--	--	--	--	--	--	--	--	--	--	--	--	--	--	--	--	--	-	-	-
CL10461.Contig1_All	409	3	0.5145	14	1.1362	6	1.0008	10	0.7441	gi|291239149|ref|XP_002739487.1|	55.1	1e-06	PREDICTED: reverse transcriptase-like protein-like [Saccoglossus kowalevskii]	--	--	--	--	--	--	--	--	--	--	--	--	--	--	--	--	--	--	-	-	-
CL10461.Contig2_All	328	2	0.4277	3	0.3036	2	0.416	2	0.1856	gi|291239149|ref|XP_002739487.1|	70.9	2e-11	PREDICTED: reverse transcriptase-like protein-like [Saccoglossus kowalevskii]	--	--	--	--	--	--	--	--	--	--	--	--	--	K01950	3e-06	50.4	spu:575432	NAD+ synthase (glutamine-hydrolysing) [EC:6.3.5.1]	-	-	-
CL10461.Contig3_All	165	9	3.8262	5	1.0059	1	0.4134	0	0	--	--	--	--	--	--	--	--	--	--	--	--	--	--	--	--	--	--	--	--	--	--	-	-	-
CL10462.Contig1_All	1008	50	3.4795	32	1.0538	65	4.399	43	1.2982	gi|390362754|ref|XP_003730218.1|	90.9	3e-66	PREDICTED: uncharacterized protein LOC100889850 [Strongylocentrotus purpuratus]	--	--	--	--	sp|Q9NBX4|RTXE_DROME	79.7	5e-16	Probable RNA-directed DNA polymerase from transposon X-element OS=Drosophila melanogaster GN=X-element\ORF2 PE=3 SV=1	--	--	--	--	--	K15121	4e-23	109	hmg:100203878	solute carrier family 25, member 44	-	-	-
CL10462.Contig2_All	174	1	0.4031	1	0.1908	3	1.1762	4	0.6996	gi|390362754|ref|XP_003730218.1|	70.9	2e-11	PREDICTED: uncharacterized protein LOC100889850 [Strongylocentrotus purpuratus]	--	--	--	--	--	--	--	--	--	--	--	--	--	K03129	6e-07	52.8	hmg:100207984	transcription initiation factor TFIID subunit 4	-	-	-
CL10463.Contig1_All	517	39	5.2916	15	0.9631	19	2.5071	17	1.0007	gi|405960024|gb|EKC25977.1|	58.2	1e-07	Kielin/chordin-like protein [Crassostrea gigas]	--	--	--	--	--	--	--	--	--	--	--	--	--	--	--	--	--	--	-	-	-
CL10463.Contig2_All	157	0	0	6	1.2686	1	0.4345	2	0.3877	--	--	--	--	--	--	--	--	--	--	--	--	--	--	--	--	--	--	--	--	--	--	-	-	-
CL10464.Contig1_All	739	36	3.4172	29	1.3026	26	2.4001	26	1.0707	gi|405972759|gb|EKC37509.1|	172.2	2e-41	hypothetical protein CGI_10018124 [Crassostrea gigas]	--	--	--	--	sp|A6NNX1|RIAD1_HUMAN	89	1e-17	RIIa domain-containing protein 1 OS=Homo sapiens GN=RIIAD1 PE=2 SV=1	--	--	--	--	--	--	--	--	--	--	-	-	-
CL10464.Contig2_All	161	0	0	3	0.6185	4	1.6949	3	0.5671	--	--	--	--	--	--	--	--	--	--	--	--	--	--	--	--	--	--	--	--	--	--	-	-	-
CL10465.Contig1_All	2726	484	12.4547	691	8.4142	482	12.0622	1504	16.7907	--	--	--	--	--	--	--	--	--	--	--	--	--	--	--	--	--	--	--	--	--	--	-	-	-
CL10465.Contig2_All	467	12	1.8025	15	1.0662	37	5.4049	12	0.782	--	--	--	--	--	--	--	--	--	--	--	--	--	--	--	--	--	--	--	--	--	--	-	-	-
CL10466.Contig1_All	373	3	0.5642	8	0.7119	0	0	5	0.408	--	--	--	--	--	--	--	--	--	--	--	--	--	--	--	--	--	--	--	--	--	--	-	-	-
CL10466.Contig2_All	253	2	0.5545	2	0.2624	3	0.8089	5	0.6014	--	--	--	--	--	--	--	--	--	--	--	--	--	--	--	--	--	--	--	--	--	--	-	-	-
CL10467.Contig1_All	515	1	0.1362	76	4.8985	1	0.1325	59	3.4865	--	--	--	--	--	--	--	--	--	--	--	--	--	--	--	--	--	--	--	--	--	--	-	-	-
CL10467.Contig2_All	568	1	0.1235	29	1.6948	10	1.201	12	0.643	--	--	--	--	--	--	--	--	--	--	--	--	--	--	--	--	--	--	--	--	--	--	-	-	-
CL10467.Contig3_All	192	2	0.7307	0	0	0	0	0	0	--	--	--	--	--	--	--	--	--	--	--	--	--	--	--	--	--	--	--	--	--	--	-	-	-
CL10468.Contig1_All	448	4	0.6263	9	0.6668	8	1.2182	26	1.7662	--	--	--	--	--	--	--	--	--	--	--	--	--	--	--	--	--	--	--	--	--	--	-	-	-
CL10468.Contig2_All	1021	13	0.8932	12	0.3901	19	1.2695	52	1.55	--	--	--	--	--	--	--	--	--	--	--	--	--	--	--	--	--	--	--	--	--	--	-	-	-
CL10469.Contig1_All	409	0	0	0	0	0	0	3	0.2232	--	--	--	--	--	--	--	--	--	--	--	--	--	--	--	--	--	--	--	--	--	--	-	-	-
CL10469.Contig2_All	371	3	0.5672	4	0.3579	1	0.1839	17	1.3945	--	--	--	--	--	--	--	--	--	--	--	--	--	--	--	--	--	--	--	--	--	--	-	-	-
CL1047.Contig1_All	3242	182	3.938	263	2.6928	211	4.4399	494	4.6372	gi|291230798|ref|XP_002735352.1|	45.4	1e-27	PREDICTED: hypothetical protein [Saccoglossus kowalevskii]	--	--	--	--	sp|Q62770|UN13C_RAT	63.9	2e-09	Protein unc-13 homolog C OS=Rattus norvegicus GN=Unc13c PE=1 SV=3	--	--	--	--	--	K11849	4e-15	62.8	acs:100555596	ubiquitin carboxyl-terminal hydrolase 25/28 [EC:3.1.2.15]	-	-	-
CL1047.Contig2_All	193	0	0	1	0.172	3	1.0604	4	0.6307	--	--	--	--	--	--	--	--	--	--	--	--	--	--	--	--	--	--	--	--	--	--	-	-	-
CL10470.Contig1_All	551	0	0	13	0.7832	0	0	24	1.3256	--	--	--	--	--	--	--	--	--	--	--	--	--	--	--	--	--	--	--	--	--	--	-	-	-
CL10470.Contig2_All	3763	4	0.0746	148	1.3055	25	0.4532	251	2.03	gi|405966314|gb|EKC31614.1|	828.5	0	Lysyl-tRNA synthetase [Crassostrea gigas]	gi|50539831|ref|NM_001002386.1|	161	3e-35	Danio rerio lysyl-tRNA synthetase (kars), mRNA >gi|49900532|gb|BC076028.1| Danio rerio lysyl-tRNA synthetase, mRNA (cDNA clone MGC:92483 IMAGE:7045855), complete cds	sp|Q99MN1|SYK_MOUSE	810	0	Lysine--tRNA ligase OS=Mus musculus GN=Kars PE=1 SV=1	SPBC17G9.03c	661	0	COG1190	Lysyl-tRNA synthetase (class II)	K04567	0	818	dwi:Dwil_GK25859	lysyl-tRNA synthetase, class II [EC:6.1.1.6]	GO:0015966//diadenosine tetraphosphate biosynthetic process;GO:0006430//lysyl-tRNA aminoacylation	GO:0004824//lysine-tRNA ligase activity;GO:0005524//ATP binding;GO:0000287//magnesium ion binding;GO:0016597//amino acid binding;GO:0000049//tRNA binding	GO:0017101//aminoacyl-tRNA synthetase multienzyme complex;GO:0015630//microtubule cytoskeleton;GO:0005739//mitochondrion
CL10470.Contig3_All	4311	98	1.5946	365	2.8104	191	3.0225	606	4.278	gi|405966314|gb|EKC31614.1|	827.4	0	Lysyl-tRNA synthetase [Crassostrea gigas]	gi|50539831|ref|NM_001002386.1|	161	4e-35	Danio rerio lysyl-tRNA synthetase (kars), mRNA >gi|49900532|gb|BC076028.1| Danio rerio lysyl-tRNA synthetase, mRNA (cDNA clone MGC:92483 IMAGE:7045855), complete cds	sp|Q99MN1|SYK_MOUSE	810	0	Lysine--tRNA ligase OS=Mus musculus GN=Kars PE=1 SV=1	SPBC17G9.03c	662	0	COG1190	Lysyl-tRNA synthetase (class II)	K04567	0	820	dwi:Dwil_GK25859	lysyl-tRNA synthetase, class II [EC:6.1.1.6]	GO:0015966//diadenosine tetraphosphate biosynthetic process;GO:0006430//lysyl-tRNA aminoacylation	GO:0004824//lysine-tRNA ligase activity;GO:0005524//ATP binding;GO:0000287//magnesium ion binding;GO:0016597//amino acid binding;GO:0000049//tRNA binding	GO:0017101//aminoacyl-tRNA synthetase multienzyme complex;GO:0015630//microtubule cytoskeleton;GO:0005739//mitochondrion
CL10470.Contig4_All	209	0	0	0	0	9	2.9377	0	0	--	--	--	--	--	--	--	--	--	--	--	--	--	--	--	--	--	--	--	--	--	--	-	-	-
CL10471.Contig1_All	610	0	0	1	0.0544	4	0.4473	0	0	gi|405950782|gb|EKC18746.1|	97.4	4e-19	Golgin subfamily A member 5 [Crassostrea gigas]	--	--	--	--	sp|Q75JC9|Y8484_DICDI	49.3	6e-06	Uncharacterized protein DDB_G0271670 OS=Dictyostelium discoideum GN=DDB_G0271670 PE=4 SV=1	--	--	--	--	--	--	--	--	--	--	-	-	-
CL10471.Contig2_All	3669	174	3.3267	453	4.0984	228	4.2393	451	3.7409	gi|405950782|gb|EKC18746.1|	723.8	0	Golgin subfamily A member 5 [Crassostrea gigas]	gi|328908942|gb|HQ889984.1|	75.8	1e-09	Equus caballus clone 04a08 golgin subfamily a member 5-like protein (GOLGA5) mRNA, partial cds	sp|Q6GNT7|GOGA5_XENLA	493	2e-138	Golgin subfamily A member 5 OS=Xenopus laevis GN=golga5 PE=2 SV=1	MK0690	76.3	4e-13	COG0419	ATPase involved in DNA repair	K10352	3e-22	108	phu:Phum_PHUM344210	myosin heavy chain	-	-	GO:0043231//intracellular membrane-bounded organelle
CL10472.Contig1_All	167	0	0	1	0.1988	3	1.2255	1	0.1822	--	--	--	--	--	--	--	--	--	--	--	--	--	--	--	--	--	--	--	--	--	--	-	-	-
CL10472.Contig2_All	159	0	0	0	0	3	1.2871	0	0	--	--	--	--	--	--	--	--	--	--	--	--	--	--	--	--	--	--	--	--	--	--	-	-	-
CL10473.Contig1_All	573	32	3.9175	32	1.8538	51	6.0718	49	2.6025	--	--	--	--	--	--	--	--	--	--	--	--	--	--	--	--	--	--	--	--	--	--	-	-	-
CL10473.Contig2_All	234	0	0	2	0.2837	0	0	0	0	--	--	--	--	--	--	--	--	--	--	--	--	--	--	--	--	--	--	--	--	--	--	-	-	-
CL10474.Contig1_All	368	12	2.2874	18	1.6236	7	1.2976	0	0	--	--	--	--	--	--	--	--	--	--	--	--	--	--	--	--	--	--	--	--	--	--	-	-	-
CL10474.Contig2_All	424	185	30.6069	266	20.8245	117	18.8246	0	0	--	--	--	--	--	--	--	--	--	--	--	--	--	--	--	--	--	--	--	--	--	--	-	-	-
CL10475.Contig1_All	339	9	1.8623	6	0.5875	21	4.226	13	1.1671	--	--	--	--	--	--	--	--	--	--	--	--	--	--	--	--	--	--	--	--	--	--	-	-	-
CL10475.Contig2_All	221	0	0	0	0	0	0	0	0	--	--	--	--	--	--	--	--	--	--	--	--	--	--	--	--	--	--	--	--	--	--	-	-	-
CL10476.Contig1_All	152	6	2.769	0	0	10	4.4881	0	0	--	--	--	--	--	--	--	--	--	--	--	--	--	--	--	--	--	--	--	--	--	--	-	-	-
CL10476.Contig2_All	1094	31	1.9877	37	1.1226	40	2.4943	58	1.6135	gi|443716904|gb|ELU08197.1|	139.4	3e-31	hypothetical protein CAPTEDRAFT_197513 [Capitella teleta]	--	--	--	--	sp|Q5RIU9|PORED_DANRE	129	9e-30	Polyprenol reductase OS=Danio rerio GN=srd5a3 PE=2 SV=1	--	--	--	--	--	K12345	3e-29	129	dvi:Dvir_GJ17660	3-oxo-5-alpha-steroid 4-dehydrogenase 3 [EC:1.3.99.5]	GO:0008152//metabolic process	GO:0016627//oxidoreductase activity, acting on the CH-CH group of donors	-
CL10477.Contig1_All	1615	16	0.695	34	0.6988	18	0.7603	49	0.9234	--	--	--	--	--	--	--	--	--	--	--	--	--	--	--	--	--	--	--	--	--	--	-	-	-
CL10477.Contig2_All	1513	8	0.3709	10	0.2194	18	0.8116	24	0.4827	--	--	--	--	--	--	--	--	--	--	--	--	--	--	--	--	--	--	--	--	--	--	-	-	-
CL10478.Contig1_All	493	3	0.4269	10	0.6733	2	0.2768	5	0.3087	gi|405945775|gb|EKC17466.1|	97.4	2e-19	DENN domain-containing protein 3 [Crassostrea gigas]	--	--	--	--	sp|A2RT67|DEND3_MOUSE	80.5	2e-15	DENN domain-containing protein 3 OS=Mus musculus GN=Dennd3 PE=2 SV=2	--	--	--	--	--	--	--	--	--	--	-	-	-
CL10478.Contig2_All	227	0	0	0	0	0	0	0	0	--	--	--	--	--	--	--	--	--	--	--	--	--	--	--	--	--	--	--	--	--	--	-	-	-
CL10479.Contig1_All	174	0	0	0	0	0	0	0	0	--	--	--	--	--	--	--	--	--	--	--	--	--	--	--	--	--	--	--	--	--	--	-	-	-
CL10479.Contig2_All	247	4	1.136	12	1.6127	5	1.381	27	3.3267	--	--	--	--	--	--	--	--	--	--	--	--	--	--	--	--	--	--	--	--	--	--	-	-	-
CL1048.Contig1_All	1300	60	3.2376	183	4.6727	83	4.3555	402	9.4109	--	--	--	--	gi|37961574|gb|AY233799.1|	93.7	2e-15	Melongena corona clone McoE4 microsatellite sequence	--	--	--	--	--	--	--	--	--	--	--	--	--	--	-	-	-
CL1048.Contig2_All	527	5	0.6655	6	0.3779	0	0	4	0.231	--	--	--	--	--	--	--	--	--	--	--	--	--	--	--	--	--	--	--	--	--	--	-	-	-
CL10480.Contig1_All	456	459	70.6091	1251	91.0651	504	75.3999	2250	150.163	gi|390350318|ref|XP_782030.3|	214.5	1e-54	PREDICTED: 40S ribosomal protein S26-like [Strongylocentrotus purpuratus]	gi|163637093|gb|EU152945.1|	163	9e-37	Crassostrea gigas clone 150 ribosomal protein S26 mRNA, partial cds	sp|P27085|RS26_OCTVU	211	6e-55	40S ribosomal protein S26 OS=Octopus vulgaris GN=RPS26 PE=2 SV=1	SPAC1805.11c	164	4e-41	COG4830	Ribosomal protein S26	K02976	2e-55	214	spu:576654	small subunit ribosomal protein S26e	GO:0006413//translational initiation;GO:0019083//viral transcription;GO:0006414//translational elongation;GO:0033119//negative regulation of RNA splicing;GO:0006415//translational termination;GO:0006614//SRP-dependent cotranslational protein targeting to membrane;GO:0000184//nuclear-transcribed mRNA catabolic process, nonsense-mediated decay	GO:0003729//mRNA binding;GO:0003735//structural constituent of ribosome;GO:0005515//protein binding	GO:0022627//cytosolic small ribosomal subunit
CL10480.Contig2_All	1010	10679	741.689	14617	480.393	6202	418.905	31391	945.867	gi|133893|sp|P27085.1|RS26_OCTVU	214.5	6e-54	RecName: Full=40S ribosomal protein S26 >gi|6015599|emb|CAB57819.1| ribosomal protein S26 [Octopus vulgaris]	gi|9782|emb|X17303.1|	113	2e-21	Octopus vulgaris mRNA for ribosomal protein S26 (RPS26 gene)	sp|P27085|RS26_OCTVU	214	2e-55	40S ribosomal protein S26 OS=Octopus vulgaris GN=RPS26 PE=2 SV=1	SPAC1805.11c	162	8e-40	COG4830	Ribosomal protein S26	K02976	1e-54	211	spu:576654	small subunit ribosomal protein S26e	GO:0006413//translational initiation;GO:0019083//viral transcription;GO:0006414//translational elongation;GO:0033119//negative regulation of RNA splicing;GO:0006415//translational termination;GO:0006614//SRP-dependent cotranslational protein targeting to membrane;GO:0000184//nuclear-transcribed mRNA catabolic process, nonsense-mediated decay	GO:0003729//mRNA binding;GO:0003735//structural constituent of ribosome;GO:0005515//protein binding	GO:0022627//cytosolic small ribosomal subunit
CL10481.Contig1_All	1226	0	0	5	0.1354	9	0.5008	40	0.9929	gi|67625701|tpe|CAJ00236.1|	203	2e-50	TPA: endonuclease-reverse transcriptase [Schistosoma mansoni]	--	--	--	--	sp|P14381|YTX2_XENLA	57	8e-08	Transposon TX1 uncharacterized 149 kDa protein OS=Xenopus laevis PE=4 SV=1	--	--	--	--	--	K06478	1e-08	61.6	acs:100563672	protein tyrosine phosphatase, receptor type, C [EC:3.1.3.48]	-	-	-
CL10481.Contig2_All	1045	2	0.1343	0	0	6	0.3917	12	0.3495	gi|67625701|tpe|CAJ00236.1|	145.2	5e-33	TPA: endonuclease-reverse transcriptase [Schistosoma mansoni]	--	--	--	--	--	--	--	--	--	--	--	--	--	--	--	--	--	--	-	-	-
CL10482.Contig1_All	150	3	1.403	14	3.0981	4	1.8192	2	0.4058	--	--	--	--	--	--	--	--	--	--	--	--	--	--	--	--	--	--	--	--	--	--	-	-	-
CL10482.Contig2_All	227	27	8.3435	34	4.9718	21	6.311	38	5.0945	--	--	--	--	--	--	--	--	--	--	--	--	--	--	--	--	--	--	--	--	--	--	-	-	-
CL10482.Contig3_All	173	57	23.1122	108	20.7223	25	9.8582	65	11.4344	--	--	--	--	--	--	--	--	--	--	--	--	--	--	--	--	--	--	--	--	--	--	-	-	-
CL10482.Contig4_All	267	278	73.0376	505	62.7826	229	58.5099	324	36.9301	--	--	--	--	--	--	--	--	--	--	--	--	--	--	--	--	--	--	--	--	--	--	-	-	-
CL10482.Contig5_All	167	3	1.2601	15	2.9815	14	5.719	1	0.1822	--	--	--	--	--	--	--	--	--	--	--	--	--	--	--	--	--	--	--	--	--	--	-	-	-
CL10483.Contig1_All	636	11	1.2132	40	2.0877	16	1.7162	34	1.6269	--	--	--	--	--	--	--	--	--	--	--	--	--	--	--	--	--	--	--	--	--	--	-	-	-
CL10483.Contig2_All	225	3	0.9353	9	1.3278	3	0.9096	6	0.8115	--	--	--	--	gi|115392160|gb|AC190294.4|	67.9	2e-08	Rhesus Macaque BAC CH250-174K8 () complete sequence	--	--	--	--	--	--	--	--	--	--	--	--	--	--	-	-	-
CL10484.Contig1_All	392	23	4.1158	4	0.3387	3	0.5221	0	0	gi|405963743|gb|EKC29296.1|	82.8	5e-15	hypothetical protein CGI_10014605 [Crassostrea gigas]	--	--	--	--	--	--	--	--	--	--	--	--	--	--	--	--	--	--	-	-	-
CL10484.Contig2_All	156	2	0.8993	3	0.6383	6	2.6238	1	0.1951	--	--	--	--	--	--	--	--	--	--	--	--	--	--	--	--	--	--	--	--	--	--	-	-	-
CL10485.Contig1_All	285	1	0.2461	7	0.8153	2	0.4787	18	1.9221	--	--	--	--	--	--	--	--	--	--	--	--	--	--	--	--	--	--	--	--	--	--	-	-	-
CL10485.Contig2_All	434	23	3.7175	65	4.9714	37	5.8159	92	6.4513	--	--	--	--	gi|5836169|gb|AC007743.3|	61.9	2e-06	Homo sapiens BAC clone RP11-481J13 from 2, complete sequence	--	--	--	--	--	--	--	--	--	--	--	--	--	--	-	-	-
CL10486.Contig1_All	295	11	2.6157	6	0.6751	4	0.925	2	0.2063	--	--	--	--	--	--	--	--	--	--	--	--	--	--	--	--	--	--	--	--	--	--	-	-	-
CL10486.Contig2_All	220	1	0.3189	9	1.3579	0	0	5	0.6917	--	--	--	--	--	--	--	--	--	--	--	--	--	--	--	--	--	--	--	--	--	--	-	-	-
CL10487.Contig1_All	238	2	0.5895	5	0.6974	5	1.4332	7	0.8951	--	--	--	--	--	--	--	--	--	--	--	--	--	--	--	--	--	--	--	--	--	--	-	-	-
CL10487.Contig2_All	180	4	1.5588	1	0.1844	1	0.379	3	0.5072	--	--	--	--	--	--	--	--	--	--	--	--	--	--	--	--	--	--	--	--	--	--	-	-	-
CL10488.Contig1_All	2791	31	0.7791	56	0.666	31	0.7577	295	3.2167	gi|440897811|gb|ELR49423.1|	437.6	1e-120	Endothelin-converting enzyme 1, partial [Bos grunniens mutus]	--	--	--	--	sp|P42891|ECE1_BOVIN	436	1e-121	Endothelin-converting enzyme 1 OS=Bos taurus GN=ECE1 PE=1 SV=2	MA2001	210	9e-54	COG3590	Predicted metalloendopeptidase	K01415	1e-120	434	bta:281133	endothelin-converting enzyme [EC:3.4.24.71]	GO:0048731;GO:0043171//peptide catabolic process;GO:0008015//blood circulation;GO:0050789//regulation of biological process;GO:0016486//peptide hormone processing	GO:0004175//endopeptidase activity;GO:0005488//binding	GO:0031982//vesicle;GO:0044425//membrane part;GO:0005768//endosome
CL10488.Contig2_All	238	0	0	7	0.9763	0	0	23	2.941	--	--	--	--	--	--	--	--	--	--	--	--	--	--	--	--	--	--	--	--	--	--	-	-	-
CL10489.Contig1_All	713	17	1.6725	14	0.6518	24	2.2963	3	0.128	--	--	--	--	--	--	--	--	--	--	--	--	--	--	--	--	--	--	--	--	--	--	-	-	-
CL10489.Contig2_All	1350	54	2.8059	60	1.4753	81	4.0931	38	0.8566	--	--	--	--	gi|354792227|gb|JN956728.1|	61.9	8e-06	Mus musculus targeted non-conditional, lacZ-tagged mutant allele Rfc1:tm1e(KOMP)Ucd; transgenic	--	--	--	--	--	--	--	--	--	--	--	--	--	--	-	-	-
CL1049.Contig1_All	162	0	0	0	0	3	1.2633	0	0	--	--	--	--	--	--	--	--	--	--	--	--	--	--	--	--	--	--	--	--	--	--	-	-	-
CL1049.Contig2_All	200	0	0	1	0.166	1	0.3411	5	0.7608	--	--	--	--	--	--	--	--	--	--	--	--	--	--	--	--	--	--	--	--	--	--	-	-	-
CL10490.Contig1_All	221	7	2.2219	0	0	0	0	0	0	--	--	--	--	--	--	--	--	--	--	--	--	--	--	--	--	--	--	--	--	--	--	-	-	-
CL10490.Contig2_All	459	0	0	31	2.2419	23	3.4184	31	2.0554	--	--	--	--	--	--	--	--	--	--	--	--	--	--	--	--	--	--	--	--	--	--	-	-	-
CL10490.Contig3_All	340	15	3.0947	28	2.7336	0	0	46	4.1174	--	--	--	--	--	--	--	--	--	--	--	--	--	--	--	--	--	--	--	--	--	--	-	-	-
CL10490.Contig4_All	410	45	7.6991	0	0	20	3.3278	2	0.1485	--	--	--	--	--	--	--	--	--	--	--	--	--	--	--	--	--	--	--	--	--	--	-	-	-
CL10490.Contig5_All	232	1	0.3024	3	0.4292	0	0	3	0.3935	--	--	--	--	--	--	--	--	--	--	--	--	--	--	--	--	--	--	--	--	--	--	-	-	-
CL10490.Contig6_All	263	0	0	0	0	25	6.4847	0	0	--	--	--	--	--	--	--	--	--	--	--	--	--	--	--	--	--	--	--	--	--	--	-	-	-
CL10491.Contig1_All	696	1	0.1008	7	0.3338	13	1.2742	3	0.1312	--	--	--	--	gi|465108498|gb|GAGC011661342.1|	69.9	2e-08	TSA: Anolis carolinensis k66:2552683 transcribed RNA sequence	--	--	--	--	--	--	--	--	--	--	--	--	--	--	-	-	-
CL10491.Contig2_All	219	0	0	0	0	12	3.738	0	0	--	--	--	--	--	--	--	--	--	--	--	--	--	--	--	--	--	--	--	--	--	--	-	-	-
CL10492.Contig1_All	550	5	0.6377	21	1.2674	6	0.7442	18	0.996	--	--	--	--	gi|87476052|gb|DQ366026.1|	61.9	3e-06	Aedes albopictus clone AealbB6 microsatellite sequence	--	--	--	--	--	--	--	--	--	--	--	--	--	--	-	-	-
CL10492.Contig2_All	158	1	0.444	1	0.2101	1	0.4318	0	0	--	--	--	--	--	--	--	--	--	--	--	--	--	--	--	--	--	--	--	--	--	--	-	-	-
CL10493.Contig1_All	381	3	0.5523	10	0.8712	8	1.4324	0	0	--	--	--	--	--	--	--	--	--	--	--	--	--	--	--	--	--	--	--	--	--	--	-	-	-
CL10493.Contig2_All	1714	5	0.2046	8	0.1549	3	0.1194	11	0.1953	gi|405957192|gb|EKC23422.1|	220.3	2e-55	Protein FAM76A [Crassostrea gigas]	gi|146158252|gb|EF207670.1|	65.9	6e-07	Excirolana hirsuticauda clone Ehir58 microsatellite sequence	sp|Q5EA89|FA76A_BOVIN	194	7e-49	Protein FAM76A OS=Bos taurus GN=FAM76A PE=2 SV=1	--	--	--	--	--	K04344	1e-10	58.5	oaa:100078981	voltage-dependent calcium channel P/Q type alpha-1A	-	-	-
CL10493.Contig3_All	1750	8	0.3207	10	0.1897	6	0.2339	6	0.1043	gi|405957192|gb|EKC23422.1|	220.3	2e-55	Protein FAM76A [Crassostrea gigas]	gi|146158252|gb|EF207670.1|	65.9	6e-07	Excirolana hirsuticauda clone Ehir58 microsatellite sequence	sp|Q5EA89|FA76A_BOVIN	194	7e-49	Protein FAM76A OS=Bos taurus GN=FAM76A PE=2 SV=1	--	--	--	--	--	K04344	4e-10	56.6	oaa:100078981	voltage-dependent calcium channel P/Q type alpha-1A	-	-	-
CL10493.Contig4_All	873	20	1.607	64	2.4335	21	1.641	49	1.7082	gi|401430395|ref|XP_003886575.1|	54.7	6e-06	unnamed protein product, partial [Leishmania mexicana MHOM/GT/2001/U1103] >gi|356491666|emb|CBZ40949.1| unnamed protein product, partial [Leishmania mexicana MHOM/GT/2001/U1103]	--	--	--	--	sp|Q02817|MUC2_HUMAN	52	2e-06	Mucin-2 OS=Homo sapiens GN=MUC2 PE=1 SV=2	--	--	--	--	--	K13171	8e-06	51.6	cfa:478185	serine/arginine repetitive matrix protein 1	GO:0044237//cellular metabolic process;GO:0044238//primary metabolic process	GO:0003824//catalytic activity	-
CL10494.Contig1_All	643	124	13.5277	227	11.7186	48	5.0925	649	30.7171	gi|471413320|ref|XP_004388206.1|	179.5	1e-43	PREDICTED: 28S ribosomal protein S12, mitochondrial [Trichechus manatus latirostris]	gi|347966739|ref|XM_003435917.1|	63.9	9e-07	Anopheles gambiae str. PEST AGAP013102-PA (AgaP_AGAP013102) mRNA, complete cds	sp|Q29RU1|RT12_BOVIN	177	2e-44	28S ribosomal protein S12, mitochondrial OS=Bos taurus GN=MRPS12 PE=2 SV=1	aq_735	124	1e-28	COG0048	Ribosomal protein S12	K02973	9e-10	63.9	ame:552272	small subunit ribosomal protein S23e	GO:0006412//translation	GO:0003735//structural constituent of ribosome	GO:0015935//small ribosomal subunit;GO:0005739//mitochondrion
CL10494.Contig2_All	592	0	0	1	0.0561	45	5.1856	2	0.1028	gi|471413320|ref|XP_004388206.1|	176.4	7e-43	PREDICTED: 28S ribosomal protein S12, mitochondrial [Trichechus manatus latirostris]	gi|347966739|ref|XM_003435917.1|	63.9	8e-07	Anopheles gambiae str. PEST AGAP013102-PA (AgaP_AGAP013102) mRNA, complete cds	sp|Q29RU1|RT12_BOVIN	174	2e-43	28S ribosomal protein S12, mitochondrial OS=Bos taurus GN=MRPS12 PE=2 SV=1	aq_735	122	4e-28	COG0048	Ribosomal protein S12	K02973	7e-10	63.9	ame:552272	small subunit ribosomal protein S23e	GO:0006412//translation	GO:0003735//structural constituent of ribosome	GO:0015935//small ribosomal subunit;GO:0005739//mitochondrion
CL10495.Contig1_All	983	12	0.8563	37	1.2494	16	1.1104	74	2.291	gi|405970776|gb|EKC35652.1|	233.4	1e-59	Troponin C [Crassostrea gigas]	--	--	--	--	sp|Q9BLG0|TNNC_TODPA	211	2e-54	Troponin C OS=Todarodes pacificus PE=1 SV=3	SPAC3A12.14	114	2e-25	COG5126	Ca2+-binding protein (EF-Hand superfamily)	K02183	9e-30	131	spu:575430	calmodulin	-	-	-
CL10495.Contig2_All	794	5	0.4417	33	1.3796	17	1.4606	11	0.4216	gi|405970776|gb|EKC35652.1|	229.9	1e-58	Troponin C [Crassostrea gigas]	gi|299894049|gb|GU996148.1|	103	1e-18	Haliotis discus hannai clone CHh533 microsatellite sequence	sp|Q9BLG0|TNNC_TODPA	212	8e-55	Troponin C OS=Todarodes pacificus PE=1 SV=3	SPAC3A12.14	113	4e-25	COG5126	Ca2+-binding protein (EF-Hand superfamily)	K02183	3e-30	132	smm:Smp_026560.2	calmodulin	-	-	-
CL10496.Contig1_All	2538	416	11.4978	1782	23.3064	489	13.1438	217	2.602	--	--	--	--	--	--	--	--	--	--	--	--	--	--	--	--	--	--	--	--	--	--	-	-	-
CL10496.Contig2_All	314	2	0.4468	1	0.1057	2	0.4345	0	0	--	--	--	--	--	--	--	--	--	--	--	--	--	--	--	--	--	--	--	--	--	--	-	-	-
CL10497.Contig1_All	473	18	2.6695	32	2.2457	21	3.0287	12	0.7721	--	--	--	--	--	--	--	--	--	--	--	--	--	--	--	--	--	--	--	--	--	--	-	-	-
CL10497.Contig2_All	230	2	0.61	2	0.2886	0	0	2	0.2646	--	--	--	--	--	--	--	--	--	--	--	--	--	--	--	--	--	--	--	--	--	--	-	-	-
CL10498.Contig1_All	160	0	0	0	0	20	8.5274	164	31.1939	gi|167518381|ref|XP_001743531.1|	53.1	4e-06	hypothetical protein [Monosiga brevicollis MX1] >gi|163778630|gb|EDQ92245.1| predicted protein [Monosiga brevicollis MX1]	gi|54262077|emb|BX546493.8|	95.6	6e-17	Zebrafish DNA sequence from clone RP71-34B19, complete sequence	sp|Q5T200|ZC3HD_HUMAN	52	3e-07	Zinc finger CCCH domain-containing protein 13 OS=Homo sapiens GN=ZC3H13 PE=1 SV=1	--	--	--	--	--	K06225	4e-06	50.1	aga:AgaP_AGAP011395	patched 1	GO:0005975//carbohydrate metabolic process	GO:0004553//hydrolase activity, hydrolyzing O-glycosyl compounds;GO:0043169//cation binding;GO:0008026//ATP-dependent helicase activity;GO:0003676//nucleic acid binding;GO:0005524//ATP binding	GO:0016020//membrane
CL10498.Contig2_All	155	12	5.4308	0	0	0	0	0	0	gi|167525643|ref|XP_001747156.1|	58.5	1e-07	hypothetical protein [Monosiga brevicollis MX1] >gi|163774451|gb|EDQ88080.1| predicted protein [Monosiga brevicollis MX1]	gi|60223322|gb|AC150680.7|	83.8	2e-13	Monodelphis domestica, clone XX-28D5, complete sequence	sp|Q5T200|ZC3HD_HUMAN	50.1	1e-06	Zinc finger CCCH domain-containing protein 13 OS=Homo sapiens GN=ZC3H13 PE=1 SV=1	--	--	--	--	--	--	--	--	--	--	GO:0005975//carbohydrate metabolic process	GO:0004553//hydrolase activity, hydrolyzing O-glycosyl compounds;GO:0003676//nucleic acid binding;GO:0005524//ATP binding;GO:0008026//ATP-dependent helicase activity;GO:0043169//cation binding	-
CL10499.Contig1_All	1043	166	11.1644	202	6.4287	112	7.3255	119	3.4722	gi|405964925|gb|EKC30364.1|	311.6	4e-83	Ankyrin repeat domain-containing protein 45 [Crassostrea gigas]	--	--	--	--	sp|Q5TZF3|ANR45_HUMAN	181	3e-45	Ankyrin repeat domain-containing protein 45 OS=Homo sapiens GN=ANKRD45 PE=2 SV=1	Ta0196	50.4	5e-06	COG0666	FOG: Ankyrin repeat	K06694	2e-10	67	acs:100564335	26S proteasome non-ATPase regulatory subunit 10	-	-	-
CL10499.Contig2_All	613	18	2.0598	44	2.3826	24	2.6709	14	0.695	gi|405964925|gb|EKC30364.1|	203	7e-51	Ankyrin repeat domain-containing protein 45 [Crassostrea gigas]	--	--	--	--	sp|Q5TZF3|ANR45_HUMAN	116	4e-26	Ankyrin repeat domain-containing protein 45 OS=Homo sapiens GN=ANKRD45 PE=2 SV=1	Ta0196	50.4	2e-06	COG0666	FOG: Ankyrin repeat	K06694	1e-09	63.5	acs:100564335	26S proteasome non-ATPase regulatory subunit 10	-	-	-
CL105.Contig1_All	413	5	0.8492	16	1.286	14	2.3125	10	0.7369	gi|157865963|ref|XP_001681688.1|	56.2	5e-07	putative surface antigen protein 2 [Leishmania major strain Friedlin] >gi|68124986|emb|CAJ02803.1| putative surface antigen protein 2 [Leishmania major strain Friedlin]	--	--	--	--	--	--	--	--	--	--	--	--	--	--	--	--	--	--	-	-	-
CL105.Contig2_All	1574	68	3.0305	91	1.9191	62	2.6872	218	4.215	gi|405954669|gb|EKC22045.1|	325.1	6e-87	Negative elongation factor A [Crassostrea gigas]	--	--	--	--	sp|Q86NP2|NELFA_DROME	255	2e-67	Negative elongation factor A OS=Drosophila melanogaster GN=Nelf-A PE=1 SV=2	--	--	--	--	--	K15179	2e-76	286	ame:408541	negative elongation factor A	-	-	-
CL1050.Contig1_All	302	0	0	1	0.1099	10	2.2589	2	0.2015	--	--	--	--	--	--	--	--	--	--	--	--	--	--	--	--	--	--	--	--	--	--	-	-	-
[truncated: 298,664+ more rows]
