# Supplementary material for: A Transcriptomic Survey of Ion Channel-Based Conotoxins in the Chinese Tubular Cone Snail (Conus betulinus)
Source: Mar Drugs. 2017 Jul 18;15(7):228. doi: 10.3390/md15070228 (PMC5532670; doi:10.3390/md15070228)
Supplement: Supplementary file 1 [file marinedrugs-15-00228-s001.zip › Table S2.xlsx]

## Sheet: Sheet1
Ontology	Class	Number_of_Genes	Gene ID_Venom Ducts from All-Unigenes
biological_process	behavior	354	CL2407.Contig4_All;CL2407.Contig5_All;CL2407.Contig7_All;CL2407.Contig8_All;CL3938.Contig2_All;CL3938.Contig3_All;CL622.Contig3_All;Unigene252_All;Unigene254_All;Unigene255_All;Unigene256_All;Unigene257_All;Unigene48151_All;CL11758.Contig3_All;CL18768.Contig1_All;CL5716.Contig2_All;CL5716.Contig3_All;CL849.Contig2_All;Unigene24869_All;Unigene65979_All;Unigene68677_All;Unigene71459_All;Unigene7291…
biological_process	biological adhesion	322	CL10294.Contig1_All;CL18629.Contig1_All;Unigene113193_All;Unigene143379_All;Unigene155971_All;Unigene168542_All;Unigene23581_All;Unigene25272_All;Unigene68585_All;Unigene72870_All;Unigene793_All;Unigene90250_All;Unigene93073_All;CL18948.Contig1_All;CL19584.Contig2_All;CL2751.Contig4_All;Unigene102315_All;CL1514.Contig28_All;CL4256.Contig2_All;Unigene52956_All;CL4539.Contig1_All;Unigene124247_All;…
biological_process	biological phase	106	Unigene13886_All;Unigene60796_All;CL3239.Contig2_All;CL7461.Contig1_All;Unigene164658_All;Unigene31223_All;Unigene68134_All;Unigene75247_All;Unigene163994_All;CL6605.Contig2_All;CL9719.Contig1_All;CL9719.Contig2_All;Unigene12820_All;CL3948.Contig2_All;CL784.Contig2_All;Unigene27319_All;Unigene41095_All;Unigene45570_All;Unigene68226_All;Unigene74833_All;CL10418.Contig1_All;CL10418.Contig2_All;CL18…
biological_process	biological regulation	4557	Unigene152259_All;CL14175.Contig3_All;CL6067.Contig3_All;CL9066.Contig1_All;CL9066.Contig2_All;Unigene181680_All;Unigene2649_All;Unigene27490_All;Unigene45380_All;Unigene45382_All;Unigene69504_All;Unigene89496_All;Unigene28675_All;Unigene4298_All;CL14719.Contig1_All;CL19140.Contig1_All;CL5716.Contig2_All;CL5716.Contig3_All;CL849.Contig2_All;Unigene65979_All;CL15056.Contig2_All;CL213.Contig2_All;C…	;Unigene36912_All;CL8306.Contig1_All;Unigene13875_All;Unigene73243_All;Unigene752_All;CL3804.Contig2_All;CL3804.Contig3_All;CL3804.Contig4_All;CL3804.Contig5_All;Unigene116726_All;Unigene2819_All;CL1471.Contig1_All;CL1471.Contig2_All;CL1471.Contig3_All;CL15384.Contig1_All;CL15384.Contig2_All;Unigene22883_All;CL311.Contig1_All;CL983.Contig1_All;CL983.Contig2_All;Unigene11536_All;Unigene172360_All;…	20087.Contig2_All;Unigene116450_All;Unigene46519_All;Unigene57974_All;Unigene86470_All;CL9056.Contig2_All;Unigene51167_All;Unigene95625_All;CL7283.Contig1_All;CL7283.Contig2_All;CL7283.Contig3_All;Unigene87697_All;CL1033.Contig10_All;CL12245.Contig1_All;CL12245.Contig2_All;CL12245.Contig3_All;CL12245.Contig5_All;CL14496.Contig2_All;CL14496.Contig3_All;CL18233.Contig1_All;Unigene433_All;Unigene676…
biological_process	cell aggregation	1	CL3594.Contig2_All
biological_process	cell killing	8	CL5391.Contig5_All;CL5391.Contig6_All;CL6288.Contig1_All;Unigene23948_All;Unigene25237_All;Unigene46762_All;Unigene53675_All;Unigene119523_All
biological_process	cellular component organization or biogenesis	2813	Unigene28675_All;Unigene4298_All;CL4484.Contig1_All;Unigene25339_All;CL12157.Contig2_All;CL12157.Contig3_All;CL16200.Contig2_All;CL17796.Contig1_All;CL17796.Contig2_All;CL7166.Contig2_All;CL7166.Contig3_All;Unigene171420_All;Unigene55277_All;Unigene80121_All;Unigene44725_All;Unigene72280_All;Unigene89419_All;CL1722.Contig3_All;CL1722.Contig4_All;CL1722.Contig6_All;CL188.Contig1_All;CL268.Contig1_…	8006_All;Unigene50457_All;Unigene52681_All;Unigene6707_All;Unigene67965_All;CL17619.Contig1_All;CL8278.Contig1_All;CL8278.Contig2_All;Unigene110101_All;Unigene23240_All;Unigene101144_All;CL19083.Contig1_All;Unigene95767_All;CL6817.Contig1_All;CL6817.Contig2_All;CL6817.Contig3_All;Unigene74027_All;Unigene28800_All;CL20216.Contig1_All;Unigene13176_All;Unigene69715_All;CL1214.Contig2_All;CL18119.Con…
biological_process	cellular process	9679	CL14175.Contig3_All;CL6067.Contig3_All;CL9066.Contig1_All;CL9066.Contig2_All;Unigene181680_All;Unigene2649_All;Unigene27490_All;Unigene45380_All;Unigene45382_All;Unigene69504_All;Unigene89496_All;CL11186.Contig2_All;CL5095.Contig1_All;CL14719.Contig1_All;CL19140.Contig1_All;Unigene91680_All;CL6237.Contig2_All;CL9498.Contig1_All;CL5716.Contig2_All;CL5716.Contig3_All;CL849.Contig2_All;Unigene65979_…	CL1018.Contig1_All;CL10180.Contig5_All;CL6831.Contig1_All;Unigene177473_All;Unigene54450_All;Unigene72697_All;Unigene82739_All;Unigene135613_All;Unigene36975_All;Unigene92817_All;Unigene98208_All;Unigene99180_All;CL14469.Contig3_All;CL14469.Contig4_All;CL14469.Contig5_All;CL14469.Contig7_All;CL14469.Contig8_All;CL14469.Contig9_All;CL5098.Contig3_All;CL10256.Contig1_All;CL10256.Contig2_All;CL10256…	Unigene48260_All;Unigene41904_All;Unigene60932_All;CL10004.Contig1_All;CL10005.Contig1_All;CL10005.Contig2_All;CL1083.Contig2_All;CL11764.Contig1_All;CL13109.Contig2_All;CL14304.Contig2_All;CL16573.Contig2_All;CL17552.Contig1_All;CL17552.Contig2_All;CL18712.Contig2_All;CL18712.Contig3_All;CL19398.Contig2_All;CL5189.Contig2_All;CL5189.Contig3_All;CL8383.Contig1_All;CL8383.Contig2_All;Unigene21581_…	CL3024.Contig2_All;CL3024.Contig3_All;CL3385.Contig5_All;Unigene102668_All;Unigene107691_All;Unigene110054_All;Unigene15719_All;Unigene25082_All;Unigene26989_All;Unigene27503_All;Unigene46290_All;Unigene56215_All;Unigene67951_All;Unigene74666_All;Unigene77113_All;Unigene90548_All;Unigene90809_All;Unigene67486_All;Unigene52681_All;Unigene92954_All;CL11979.Contig3_All;CL14466.Contig1_All;CL14466.Co…	CL16231.Contig2_All;CL3532.Contig1_All;CL3544.Contig1_All;CL3544.Contig2_All;CL3544.Contig3_All;CL3544.Contig5_All;CL37.Contig4_All;CL5354.Contig7_All;CL6641.Contig2_All;CL8476.Contig3_All;Unigene101827_All;Unigene104172_All;Unigene150878_All;Unigene44658_All;Unigene633_All;Unigene21766_All;Unigene68542_All;CL11753.Contig2_All;Unigene153345_All;Unigene46193_All;Unigene92356_All;Unigene27319_All;U…	CL20206.Contig1_All;CL20476.Contig1_All;CL5328.Contig1_All;CL6017.Contig2_All;CL7425.Contig1_All;CL9341.Contig2_All;Unigene104570_All;Unigene28433_All;Unigene6721_All;Unigene71271_All;Unigene73576_All;Unigene808_All;Unigene81741_All;Unigene99668_All;CL3470.Contig1_All;CL4351.Contig2_All;CL4351.Contig3_All;Unigene68064_All;CL1018.Contig5_All;CL16192.Contig1_All;CL16192.Contig2_All;CL2479.Contig3_A…
biological_process	developmental process	2910	CL14175.Contig3_All;CL6067.Contig3_All;CL9066.Contig1_All;CL9066.Contig2_All;Unigene181680_All;Unigene2649_All;Unigene27490_All;Unigene45380_All;Unigene45382_All;Unigene69504_All;Unigene89496_All;Unigene17829_All;Unigene58667_All;Unigene2865_All;Unigene90250_All;Unigene90516_All;CL9798.Contig2_All;Unigene27207_All;Unigene45153_All;Unigene67088_All;Unigene104935_All;Unigene35880_All;CL1365.Contig1…	All;CL3557.Contig3_All;CL3557.Contig4_All;CL20740.Contig1_All;CL20740.Contig2_All;CL20740.Contig3_All;CL2921.Contig1_All;CL2921.Contig2_All;CL2921.Contig3_All;CL2921.Contig4_All;CL9688.Contig2_All;Unigene123_All;Unigene131712_All;Unigene13594_All;Unigene161577_All;Unigene76632_All;Unigene86481_All;Unigene89718_All;Unigene9401_All;CL1951.Contig7_All;Unigene22687_All;Unigene22689_All;CL2024.Contig1…
biological_process	growth	463	CL19083.Contig2_All;CL20560.Contig1_All;CL268.Contig1_All;CL268.Contig2_All;Unigene109910_All;Unigene150244_All;Unigene19109_All;Unigene25263_All;Unigene67806_All;Unigene7404_All;CL1083.Contig1_All;CL1083.Contig2_All;CL17164.Contig2_All;Unigene49187_All;Unigene67775_All;Unigene48720_All;CL9313.Contig1_All;CL9313.Contig2_All;CL9313.Contig3_All;Unigene68939_All;Unigene113772_All;Unigene172929_All;U…
biological_process	hormone secretion	63	Unigene45157_All;Unigene45158_All;Unigene22489_All;Unigene49627_All;CL18948.Contig1_All;CL1314.Contig3_All;CL1314.Contig4_All;CL3804.Contig2_All;CL3804.Contig3_All;CL3804.Contig4_All;CL3804.Contig5_All;Unigene8856_All;Unigene99145_All;CL15312.Contig2_All;CL2684.Contig1_All;Unigene68677_All;CL6978.Contig6_All;CL7021.Contig1_All;CL7021.Contig3_All;Unigene23423_All;Unigene35762_All;Unigene42897_All;…
biological_process	immune system process	581	Unigene40507_All;CL18718.Contig1_All;CL18718.Contig2_All;CL2938.Contig2_All;CL2938.Contig3_All;Unigene2484_All;Unigene90588_All;Unigene180363_All;Unigene116373_All;Unigene26033_All;Unigene6296_All;CL17491.Contig2_All;Unigene41832_All;CL7160.Contig6_All;CL1095.Contig1_All;CL13044.Contig1_All;CL14940.Contig2_All;CL14940.Contig3_All;CL4516.Contig3_All;Unigene108295_All;Unigene17459_All;Unigene39072_…
biological_process	localization	2993	CL5716.Contig2_All;CL5716.Contig3_All;CL849.Contig2_All;Unigene65979_All;CL15056.Contig2_All;CL213.Contig2_All;CL434.Contig6_All;Unigene13960_All;Unigene158914_All;Unigene27828_All;Unigene48720_All;Unigene90111_All;Unigene91006_All;CL4484.Contig1_All;Unigene25339_All;CL19775.Contig2_All;CL1554.Contig1_All;CL1554.Contig2_All;CL1554.Contig3_All;Unigene39038_All;Unigene92048_All;CL10613.Contig1_All;…	igene35568_All;Unigene88155_All;CL4553.Contig4_All;CL2010.Contig1_All;CL2010.Contig2_All;CL2010.Contig3_All;Unigene90828_All;CL16231.Contig1_All;CL16231.Contig2_All;CL3532.Contig1_All;CL3544.Contig1_All;CL3544.Contig2_All;CL3544.Contig3_All;CL3544.Contig5_All;CL6641.Contig2_All;CL8476.Contig3_All;Unigene101827_All;Unigene104172_All;Unigene44658_All;Unigene633_All;Unigene68351_All;CL2831.Contig3_A…
biological_process	locomotion	652	CL5716.Contig2_All;CL5716.Contig3_All;CL849.Contig2_All;Unigene65979_All;CL15056.Contig2_All;CL213.Contig2_All;CL434.Contig6_All;Unigene13960_All;Unigene158914_All;Unigene27828_All;Unigene48720_All;Unigene90111_All;Unigene91006_All;Unigene104935_All;Unigene85541_All;Unigene104257_All;Unigene1669_All;CL20560.Contig1_All;Unigene24869_All;Unigene67806_All;Unigene72911_All;CL2942.Contig2_All;Unigene6…
biological_process	metabolic process	7488	Unigene28675_All;Unigene4298_All;CL11186.Contig2_All;CL5095.Contig1_All;CL14719.Contig1_All;CL19140.Contig1_All;Unigene91680_All;CL14184.Contig1_All;CL14184.Contig2_All;CL5480.Contig1_All;CL7347.Contig5_All;CL7347.Contig6_All;CL9899.Contig1_All;CL9899.Contig2_All;CL9899.Contig3_All;CL9899.Contig5_All;Unigene108319_All;Unigene117255_All;Unigene148016_All;Unigene2521_All;CL14765.Contig1_All;Unigene…	ene1870_All;Unigene24805_All;Unigene2572_All;Unigene27255_All;Unigene28325_All;Unigene28447_All;Unigene28489_All;Unigene28956_All;Unigene473_All;Unigene4756_All;Unigene48718_All;Unigene49449_All;Unigene49684_All;Unigene49731_All;Unigene50208_All;Unigene50755_All;Unigene50957_All;Unigene5728_All;Unigene6354_All;Unigene63611_All;Unigene66933_All;Unigene67832_All;Unigene67962_All;Unigene68106_All;Un…	4_All;Unigene1249_All;Unigene125783_All;Unigene143874_All;Unigene152025_All;Unigene168283_All;Unigene172346_All;Unigene174606_All;Unigene175178_All;Unigene177363_All;Unigene22136_All;Unigene22315_All;Unigene23250_All;Unigene24255_All;Unigene25180_All;Unigene28555_All;Unigene28818_All;Unigene29438_All;Unigene3094_All;Unigene3587_All;Unigene36344_All;Unigene3776_All;Unigene44643_All;Unigene45538_Al…	ene81863_All;Unigene84499_All;CL11799.Contig1_All;CL11799.Contig2_All;CL18578.Contig1_All;CL18578.Contig2_All;CL345.Contig2_All;CL6389.Contig2_All;Unigene168534_All;Unigene48036_All;Unigene49510_All;Unigene68120_All;Unigene95921_All;Unigene98645_All;Unigene3619_All;Unigene46060_All;CL19333.Contig1_All;CL19333.Contig2_All;Unigene98708_All;Unigene161700_All;CL10990.Contig2_All;CL14601.Contig2_All;C…	ll;CL2450.Contig2_All;CL2568.Contig1_All;CL2568.Contig3_All;CL2778.Contig2_All;CL315.Contig2_All;CL3370.Contig3_All;CL3375.Contig1_All;CL459.Contig6_All;CL6819.Contig2_All;CL7926.Contig3_All;CL8782.Contig1_All;CL8782.Contig2_All;CL8782.Contig3_All;CL8782.Contig4_All;CL9409.Contig2_All;Unigene103225_All;Unigene106289_All;Unigene113232_All;Unigene143093_All;Unigene152862_All;Unigene155124_All;Unige…
biological_process	multi-organism process	807	Unigene71917_All;CL7436.Contig2_All;Unigene48531_All;Unigene72213_All;Unigene180363_All;CL1095.Contig1_All;CL13044.Contig1_All;CL14940.Contig2_All;CL14940.Contig3_All;CL4516.Contig3_All;Unigene108295_All;Unigene17459_All;Unigene39072_All;Unigene40507_All;Unigene56571_All;Unigene67299_All;CL3423.Contig1_All;Unigene48315_All;CL12415.Contig1_All;CL12733.Contig3_All;CL12733.Contig4_All;Unigene70239_A…
biological_process	multicellular organismal process	3029	CL14175.Contig3_All;CL6067.Contig3_All;CL9066.Contig1_All;CL9066.Contig2_All;Unigene181680_All;Unigene2649_All;Unigene27490_All;Unigene45380_All;Unigene45382_All;Unigene69504_All;Unigene89496_All;Unigene17829_All;Unigene58667_All;CL5716.Contig2_All;CL5716.Contig3_All;CL849.Contig2_All;Unigene65979_All;Unigene2865_All;Unigene90250_All;Unigene90516_All;Unigene117980_All;Unigene2383_All;Unigene27207…	All;Unigene3302_All;Unigene75398_All;CL10634.Contig1_All;Unigene46276_All;Unigene6755_All;CL2905.Contig1_All;Unigene9760_All;Unigene42095_All;Unigene49186_All;CL6205.Contig2_All;CL6205.Contig3_All;CL6205.Contig4_All;Unigene113234_All;CL18650.Contig10_All;CL18650.Contig1_All;Unigene179573_All;Unigene45600_All;Unigene90050_All;CL10721.Contig5_All;CL13182.Contig1_All;CL13182.Contig2_All;CL14255.Cont…
biological_process	negative regulation of biological process	1411	CL15056.Contig2_All;CL213.Contig2_All;CL434.Contig6_All;CL5716.Contig2_All;CL5716.Contig3_All;CL849.Contig2_All;Unigene13960_All;Unigene158914_All;Unigene27828_All;Unigene48720_All;Unigene65979_All;Unigene90111_All;Unigene91006_All;CL1554.Contig1_All;CL1554.Contig2_All;CL1554.Contig3_All;Unigene39038_All;Unigene92048_All;CL18718.Contig1_All;CL18718.Contig2_All;CL2938.Contig2_All;CL2938.Contig3_Al…
biological_process	positive regulation of biological process	1617	Unigene117980_All;Unigene2383_All;Unigene27207_All;Unigene55428_All;Unigene66249_All;Unigene91709_All;CL14166.Contig3_All;CL1524.Contig1_All;CL1524.Contig2_All;CL15809.Contig2_All;CL18712.Contig1_All;CL4448.Contig2_All;CL4980.Contig1_All;CL4980.Contig2_All;CL6615.Contig1_All;CL6615.Contig2_All;CL7626.Contig1_All;CL7626.Contig2_All;CL9866.Contig2_All;Unigene111332_All;Unigene116373_All;Unigene1362…
biological_process	regulation of biological process	4212	CL14175.Contig3_All;CL6067.Contig3_All;CL9066.Contig1_All;CL9066.Contig2_All;Unigene181680_All;Unigene2649_All;Unigene27490_All;Unigene45380_All;Unigene45382_All;Unigene69504_All;Unigene89496_All;Unigene28675_All;Unigene4298_All;CL14719.Contig1_All;CL19140.Contig1_All;CL5716.Contig2_All;CL5716.Contig3_All;CL849.Contig2_All;Unigene65979_All;CL15056.Contig2_All;CL213.Contig2_All;CL434.Contig6_All;U…	All;CL4616.Contig5_All;CL5543.Contig3_All;Unigene180085_All;Unigene79697_All;Unigene112539_All;Unigene1173_All;Unigene131604_All;Unigene160819_All;Unigene182688_All;Unigene49089_All;Unigene54135_All;Unigene61531_All;Unigene78371_All;Unigene84246_All;Unigene89978_All;CL8058.Contig3_All;Unigene22976_All;Unigene45633_All;Unigene2258_All;Unigene7409_All;Unigene9580_All;CL13369.Contig2_All;CL13369.Con…	98_All;Unigene45632_All;CL10282.Contig2_All;CL17496.Contig2_All;Unigene136023_All;Unigene44193_All;Unigene48441_All;Unigene80278_All;Unigene96496_All;Unigene95773_All;CL15086.Contig1_All;CL1033.Contig15_All;CL1033.Contig17_All;CL1033.Contig18_All;CL1033.Contig19_All;CL1033.Contig20_All;CL1033.Contig25_All;CL1033.Contig3_All;CL1033.Contig6_All;CL1033.Contig8_All;CL1119.Contig5_All;CL16871.Contig2_…
biological_process	reproduction	568	CL10018.Contig1_All;Unigene22489_All;Unigene248_All;Unigene45157_All;Unigene45158_All;Unigene67085_All;Unigene71917_All;CL7436.Contig2_All;Unigene48531_All;Unigene72213_All;Unigene23356_All;Unigene36346_All;CL2267.Contig1_All;CL2267.Contig3_All;Unigene1745_All;Unigene2171_All;Unigene24277_All;Unigene28840_All;Unigene3526_All;Unigene94725_All;CL8693.Contig2_All;CL10268.Contig2_All;CL1994.Contig2_A…
biological_process	reproductive process	580	Unigene35880_All;Unigene58667_All;CL10018.Contig1_All;Unigene22489_All;Unigene248_All;Unigene45157_All;Unigene45158_All;Unigene67085_All;Unigene71917_All;CL7436.Contig2_All;Unigene48531_All;Unigene72213_All;Unigene23356_All;Unigene36346_All;Unigene78831_All;CL8693.Contig2_All;CL10268.Contig2_All;CL1994.Contig2_All;Unigene89346_All;Unigene90223_All;CL19665.Contig2_All;Unigene152140_All;Unigene4538…
biological_process	response to stimulus	3259	CL14175.Contig3_All;CL6067.Contig3_All;CL9066.Contig1_All;CL9066.Contig2_All;Unigene181680_All;Unigene2649_All;Unigene27490_All;Unigene45380_All;Unigene45382_All;Unigene69504_All;Unigene89496_All;CL17098.Contig2_All;Unigene106084_All;Unigene53889_All;Unigene74099_All;Unigene97672_All;CL10812.Contig1_All;CL11312.Contig2_All;CL17479.Contig1_All;CL19056.Contig2_All;CL19538.Contig3_All;CL19538.Contig…	L37.Contig12_All;CL37.Contig5_All;CL37.Contig7_All;CL37.Contig8_All;CL20639.Contig2_All;CL2162.Contig1_All;CL2162.Contig2_All;CL6786.Contig1_All;Unigene1540_All;Unigene23136_All;Unigene24281_All;Unigene24714_All;Unigene24963_All;Unigene26127_All;Unigene29503_All;Unigene6681_All;Unigene92195_All;Unigene95219_All;CL11524.Contig1_All;CL16204.Contig1_All;CL18032.Contig3_All;CL18322.Contig2_All;CL7176…
biological_process	rhythmic process	70	Unigene23356_All;Unigene36346_All;CL12185.Contig1_All;CL1538.Contig3_All;Unigene22765_All;Unigene26337_All;Unigene96206_All;CL10811.Contig1_All;CL18433.Contig1_All;CL188.Contig1_All;Unigene2721_All;Unigene70665_All;Unigene90753_All;Unigene91016_All;Unigene93530_All;CL11445.Contig2_All;CL1774.Contig1_All;CL1774.Contig4_All;Unigene121293_All;Unigene135983_All;Unigene23029_All;Unigene23030_All;Unige…
biological_process	signaling	2262	CL14175.Contig3_All;CL6067.Contig3_All;CL9066.Contig1_All;CL9066.Contig2_All;Unigene181680_All;Unigene2649_All;Unigene27490_All;Unigene45380_All;Unigene45382_All;Unigene69504_All;Unigene89496_All;CL10812.Contig1_All;CL11312.Contig2_All;CL17479.Contig1_All;CL19056.Contig2_All;CL19538.Contig3_All;CL19538.Contig4_All;CL4539.Contig1_All;CL7291.Contig1_All;CL7291.Contig2_All;Unigene124247_All;Unigene1…	_All;Unigene92826_All;Unigene94961_All;Unigene97018_All;Unigene11082_All;Unigene12001_All;Unigene12388_All;Unigene42095_All;Unigene49186_All;Unigene5737_All;CL18303.Contig1_All;Unigene2823_All;Unigene45692_All;Unigene71889_All;Unigene17829_All;Unigene108951_All;Unigene93764_All;Unigene166406_All;Unigene91299_All;Unigene96847_All;CL12741.Contig1_All;CL188.Contig1_All;CL19345.Contig1_All;CL3138.Con…
biological_process	single-organism process	7306	CL14175.Contig3_All;CL6067.Contig3_All;CL9066.Contig1_All;CL9066.Contig2_All;Unigene181680_All;Unigene2649_All;Unigene27490_All;Unigene45380_All;Unigene45382_All;Unigene69504_All;Unigene89496_All;Unigene17829_All;Unigene58667_All;CL14719.Contig1_All;CL19140.Contig1_All;Unigene91680_All;CL6237.Contig2_All;CL9498.Contig1_All;CL5716.Contig2_All;CL5716.Contig3_All;CL849.Contig2_All;Unigene65979_All;C…	igene22191_All;Unigene22806_All;Unigene2330_All;Unigene24205_All;Unigene24513_All;Unigene24783_All;Unigene26572_All;Unigene29453_All;Unigene30726_All;Unigene30913_All;Unigene31910_All;Unigene31963_All;Unigene44496_All;Unigene44497_All;Unigene45592_All;Unigene46099_All;Unigene47603_All;Unigene48958_All;Unigene48961_All;Unigene49384_All;Unigene49781_All;Unigene50719_All;Unigene53583_All;Unigene5434…	e74197_All;Unigene74336_All;Unigene74493_All;Unigene7539_All;Unigene76225_All;Unigene76949_All;Unigene78166_All;Unigene78353_All;Unigene78390_All;Unigene78397_All;Unigene81544_All;Unigene82011_All;Unigene83318_All;Unigene83766_All;Unigene83922_All;Unigene84654_All;Unigene85772_All;Unigene85896_All;Unigene85938_All;Unigene86857_All;Unigene89447_All;Unigene89486_All;Unigene89927_All;Unigene90844_Al…	2_All;Unigene50231_All;Unigene55367_All;Unigene66795_All;CL8979.Contig1_All;CL8979.Contig4_All;Unigene68255_All;CL13508.Contig1_All;CL13508.Contig2_All;CL18385.Contig3_All;CL18624.Contig1_All;CL18624.Contig2_All;CL4835.Contig1_All;Unigene91485_All;CL198.Contig1_All;CL198.Contig2_All;CL3927.Contig2_All;Unigene20726_All;Unigene41970_All;Unigene51179_All;Unigene5129_All;Unigene161681_All;Unigene3235…	ne137146_All;Unigene158070_All;Unigene92746_All;Unigene37225_All;Unigene49444_All;Unigene84335_All;Unigene94213_All;CL13714.Contig2_All;CL13714.Contig3_All;CL4933.Contig1_All;CL4933.Contig2_All;Unigene1496_All;Unigene46038_All;Unigene120975_All;Unigene14760_All;CL9841.Contig1_All;Unigene68785_All;Unigene85393_All;Unigene91102_All;Unigene13031_All;CL1596.Contig1_All;Unigene23652_All;Unigene790_All…
cellular_component	cell	8512	CL12813.Contig1_All;CL9193.Contig2_All;Unigene21883_All;Unigene24154_All;Unigene44494_All;CL1033.Contig10_All;CL11329.Contig1_All;CL11329.Contig2_All;CL13016.Contig2_All;CL13093.Contig2_All;CL14497.Contig2_All;CL15097.Contig1_All;CL1574.Contig2_All;CL1574.Contig3_All;CL1774.Contig2_All;CL1774.Contig5_All;CL18099.Contig2_All;CL18207.Contig1_All;CL19142.Contig2_All;CL198.Contig1_All;CL198.Contig2_A…	All;CL1514.Contig49_All;CL1514.Contig4_All;CL1514.Contig6_All;CL15176.Contig1_All;CL15176.Contig2_All;CL15509.Contig2_All;CL1554.Contig4_All;CL15631.Contig2_All;CL15631.Contig4_All;CL15748.Contig1_All;CL15926.Contig3_All;CL15926.Contig4_All;CL16200.Contig2_All;CL16226.Contig1_All;CL16226.Contig2_All;CL1627.Contig2_All;CL1627.Contig3_All;CL16310.Contig2_All;CL16458.Contig1_All;CL16584.Contig1_All;…	;Unigene70818_All;Unigene70855_All;Unigene70955_All;Unigene71110_All;Unigene71152_All;Unigene71354_All;Unigene71471_All;Unigene71646_All;Unigene716_All;Unigene72167_All;Unigene72421_All;Unigene72476_All;Unigene7249_All;Unigene72983_All;Unigene732_All;Unigene73467_All;Unigene73809_All;Unigene73965_All;Unigene73991_All;Unigene74062_All;Unigene74257_All;Unigene74493_All;Unigene75156_All;Unigene76069…	igene117980_All;Unigene13960_All;Unigene183459_All;Unigene23139_All;Unigene66249_All;Unigene77087_All;Unigene79854_All;Unigene90544_All;Unigene98378_All;Unigene5148_All;Unigene95589_All;CL2971.Contig2_All;CL761.Contig1_All;CL7990.Contig1_All;CL7990.Contig2_All;Unigene89404_All;CL10180.Contig1_All;CL10180.Contig5_All;CL1429.Contig1_All;CL16006.Contig1_All;CL17192.Contig2_All;CL17192.Contig3_All;CL…	Contig2_All;CL16620.Contig3_All;CL6784.Contig3_All;CL6784.Contig4_All;Unigene1249_All;Unigene4756_All;Unigene49684_All;Unigene67962_All;Unigene68147_All;CL10126.Contig1_All;CL10126.Contig2_All;CL11998.Contig1_All;CL12027.Contig1_All;Unigene23026_All;CL10147.Contig1_All;CL10147.Contig2_All;CL1471.Contig1_All;CL1471.Contig2_All;CL1471.Contig3_All;CL19248.Contig2_All;CL3775.Contig2_All;Unigene113522…
cellular_component	cell junction	286	CL1155.Contig1_All;CL12391.Contig2_All;CL13268.Contig4_All;CL14144.Contig2_All;CL14144.Contig4_All;CL14451.Contig1_All;CL16858.Contig1_All;CL18756.Contig1_All;CL18756.Contig2_All;CL18969.Contig1_All;CL2581.Contig2_All;CL2581.Contig3_All;CL286.Contig3_All;CL2905.Contig4_All;CL2905.Contig5_All;CL2905.Contig7_All;CL3728.Contig1_All;CL3728.Contig2_All;CL3728.Contig3_All;CL3778.Contig1_All;CL3778.Cont…
cellular_component	cell part	8511	CL12813.Contig1_All;CL9193.Contig2_All;Unigene21883_All;Unigene24154_All;Unigene44494_All;CL1033.Contig10_All;CL11329.Contig1_All;CL11329.Contig2_All;CL13016.Contig2_All;CL13093.Contig2_All;CL14497.Contig2_All;CL15097.Contig1_All;CL1574.Contig2_All;CL1574.Contig3_All;CL1774.Contig2_All;CL1774.Contig5_All;CL18099.Contig2_All;CL18207.Contig1_All;CL19142.Contig2_All;CL198.Contig1_All;CL198.Contig2_A…	All;CL1514.Contig49_All;CL1514.Contig4_All;CL1514.Contig6_All;CL15176.Contig1_All;CL15176.Contig2_All;CL15509.Contig2_All;CL1554.Contig4_All;CL15631.Contig2_All;CL15631.Contig4_All;CL15748.Contig1_All;CL15926.Contig3_All;CL15926.Contig4_All;CL16200.Contig2_All;CL16226.Contig1_All;CL16226.Contig2_All;CL1627.Contig2_All;CL1627.Contig3_All;CL16310.Contig2_All;CL16458.Contig1_All;CL16584.Contig1_All;…	;Unigene70855_All;Unigene70955_All;Unigene71110_All;Unigene71152_All;Unigene71354_All;Unigene71471_All;Unigene71646_All;Unigene716_All;Unigene72167_All;Unigene72421_All;Unigene72476_All;Unigene7249_All;Unigene72983_All;Unigene732_All;Unigene73467_All;Unigene73809_All;Unigene73965_All;Unigene73991_All;Unigene74062_All;Unigene74257_All;Unigene74493_All;Unigene75156_All;Unigene76069_All;Unigene76112…	nigene13960_All;Unigene183459_All;Unigene23139_All;Unigene66249_All;Unigene77087_All;Unigene79854_All;Unigene90544_All;Unigene98378_All;Unigene5148_All;Unigene95589_All;CL2971.Contig2_All;CL761.Contig1_All;CL7990.Contig1_All;CL7990.Contig2_All;Unigene89404_All;CL10180.Contig1_All;CL10180.Contig5_All;CL1429.Contig1_All;CL16006.Contig1_All;CL17192.Contig2_All;CL17192.Contig3_All;CL6831.Contig1_All;…	20.Contig3_All;CL6784.Contig3_All;CL6784.Contig4_All;Unigene1249_All;Unigene4756_All;Unigene49684_All;Unigene67962_All;Unigene68147_All;CL10126.Contig1_All;CL10126.Contig2_All;CL11998.Contig1_All;CL12027.Contig1_All;Unigene23026_All;CL10147.Contig1_All;CL10147.Contig2_All;CL1471.Contig1_All;CL1471.Contig2_All;CL1471.Contig3_All;CL19248.Contig2_All;CL3775.Contig2_All;Unigene113522_All;Unigene12436…
cellular_component	collagen trimer	15	CL3594.Contig2_All;Unigene135975_All;Unigene152798_All;CL3594.Contig1_All;Unigene45395_All;Unigene49525_All;Unigene68761_All;Unigene94660_All;CL9749.Contig2_All;CL12245.Contig1_All;CL12245.Contig2_All;CL12245.Contig3_All;CL12245.Contig5_All;Unigene433_All;CL9749.Contig1_All
cellular_component	extracellular matrix	93	CL3594.Contig2_All;Unigene63844_All;Unigene73663_All;CL19056.Contig2_All;CL10656.Contig1_All;CL10656.Contig2_All;CL15264.Contig5_All;CL2831.Contig3_All;CL2831.Contig4_All;Unigene113193_All;Unigene126463_All;Unigene126598_All;Unigene127089_All;Unigene179573_All;Unigene19557_All;Unigene2532_All;Unigene36678_All;Unigene38464_All;Unigene49412_All;Unigene52075_All;Unigene68761_All;Unigene70454_All;Uni…
cellular_component	extracellular matrix part	47	CL3594.Contig2_All;Unigene63844_All;Unigene73663_All;CL19056.Contig2_All;CL10656.Contig1_All;CL10656.Contig2_All;CL15264.Contig5_All;CL2831.Contig3_All;CL2831.Contig4_All;Unigene113193_All;Unigene126463_All;Unigene126598_All;Unigene127089_All;Unigene179573_All;Unigene19557_All;Unigene2532_All;Unigene36678_All;Unigene38464_All;Unigene49412_All;Unigene52075_All;Unigene68761_All;Unigene70454_All;Uni…
cellular_component	extracellular region	282	CL3594.Contig2_All;Unigene63844_All;Unigene73663_All;CL1020.Contig1_All;CL11106.Contig1_All;CL11106.Contig2_All;CL14592.Contig2_All;CL1462.Contig5_All;CL1462.Contig6_All;CL1462.Contig7_All;CL15046.Contig2_All;CL15194.Contig1_All;CL1538.Contig3_All;CL15852.Contig2_All;CL15852.Contig3_All;CL15901.Contig1_All;CL15901.Contig2_All;CL16865.Contig1_All;CL1778.Contig1_All;CL18559.Contig2_All;CL18624.Cont…
cellular_component	extracellular region part	188	CL3594.Contig2_All;Unigene63844_All;Unigene73663_All;CL1020.Contig1_All;CL11106.Contig1_All;CL11106.Contig2_All;CL14592.Contig2_All;CL1462.Contig5_All;CL1462.Contig6_All;CL1462.Contig7_All;CL15046.Contig2_All;CL15194.Contig1_All;CL1538.Contig3_All;CL15852.Contig2_All;CL15852.Contig3_All;CL15901.Contig1_All;CL15901.Contig2_All;CL16865.Contig1_All;CL1778.Contig1_All;CL18559.Contig2_All;CL18624.Cont…
cellular_component	macromolecular complex	2799	CL12813.Contig1_All;CL9193.Contig2_All;Unigene21883_All;Unigene24154_All;Unigene44494_All;CL1033.Contig10_All;CL11329.Contig1_All;CL11329.Contig2_All;CL13016.Contig2_All;CL13093.Contig2_All;CL14497.Contig2_All;CL15097.Contig1_All;CL1574.Contig2_All;CL1574.Contig3_All;CL1774.Contig2_All;CL1774.Contig5_All;CL18099.Contig2_All;CL18207.Contig1_All;CL19142.Contig2_All;CL198.Contig1_All;CL198.Contig2_A…	igene34663_All;CL16981.Contig1_All;CL4429.Contig1_All;CL4484.Contig1_All;Unigene100440_All;Unigene25339_All;Unigene45010_All;Unigene45456_All;CL10034.Contig1_All;CL10034.Contig2_All;CL1083.Contig1_All;CL11094.Contig1_All;CL11094.Contig2_All;CL11100.Contig2_All;CL11559.Contig1_All;CL11559.Contig2_All;CL11816.Contig1_All;CL11816.Contig2_All;CL11816.Contig3_All;CL11816.Contig4_All;CL12457.Contig1_Al…
cellular_component	membrane	3399	CL11207.Contig1_All;CL1180.Contig15_All;CL12157.Contig2_All;CL12157.Contig3_All;CL19083.Contig1_All;CL3796.Contig2_All;CL3796.Contig4_All;CL3796.Contig5_All;CL464.Contig20_All;CL6067.Contig3_All;CL9066.Contig1_All;CL9066.Contig2_All;Unigene105926_All;Unigene109910_All;Unigene111104_All;Unigene19109_All;Unigene2649_All;Unigene27490_All;Unigene4416_All;Unigene89496_All;Unigene95767_All;CL10018.Cont…	igene4561_All;Unigene45653_All;Unigene4568_All;Unigene45777_All;Unigene45802_All;Unigene46117_All;Unigene4636_All;Unigene46548_All;Unigene46653_All;Unigene46694_All;Unigene47111_All;Unigene47196_All;Unigene47221_All;Unigene47226_All;Unigene47329_All;Unigene4749_All;Unigene47610_All;Unigene47716_All;Unigene47734_All;Unigene47855_All;Unigene47916_All;Unigene47997_All;Unigene48204_All;Unigene48314_A…
cellular_component	membrane part	1842	CL11207.Contig1_All;CL1180.Contig15_All;CL12157.Contig2_All;CL12157.Contig3_All;CL19083.Contig1_All;CL3796.Contig2_All;CL3796.Contig4_All;CL3796.Contig5_All;CL464.Contig20_All;CL6067.Contig3_All;CL9066.Contig1_All;CL9066.Contig2_All;Unigene105926_All;Unigene109910_All;Unigene111104_All;Unigene19109_All;Unigene2649_All;Unigene27490_All;Unigene4416_All;Unigene89496_All;Unigene95767_All;CL5063.Conti…	e6401_All;Unigene67364_All;Unigene70017_All;Unigene72221_All;Unigene72626_All;Unigene75963_All;Unigene77317_All;Unigene77955_All;Unigene84090_All;Unigene88971_All;Unigene89107_All;Unigene92294_All;Unigene93192_All;Unigene93195_All;Unigene93733_All;Unigene93782_All;Unigene94134_All;Unigene96206_All;Unigene98182_All;Unigene107085_All;Unigene80559_All;CL2073.Contig3_All;CL2073.Contig5_All;Unigene465…
cellular_component	membrane-enclosed lumen	1458	CL13699.Contig1_All;CL13699.Contig2_All;CL20760.Contig10_All;CL3426.Contig1_All;CL3426.Contig2_All;Unigene22876_All;Unigene26585_All;Unigene30170_All;Unigene71901_All;Unigene90526_All;Unigene91752_All;Unigene48296_All;CL14202.Contig1_All;CL14202.Contig2_All;CL6253.Contig1_All;CL6253.Contig6_All;Unigene48115_All;Unigene72656_All;CL5480.Contig1_All;CL631.Contig12_All;Unigene19003_All;Unigene22387_A…
cellular_component	nucleoid	27	CL16088.Contig2_All;CL16867.Contig1_All;CL17692.Contig1_All;CL19050.Contig1_All;CL19050.Contig2_All;CL20260.Contig1_All;CL4682.Contig2_All;CL6017.Contig2_All;Unigene28488_All;Unigene29389_All;Unigene46459_All;Unigene67098_All;Unigene67246_All;Unigene67525_All;Unigene68681_All;Unigene68992_All;Unigene869_All;CL9899.Contig1_All;CL9899.Contig2_All;CL9899.Contig3_All;CL9899.Contig5_All;Unigene148515_…
cellular_component	organelle	6073	CL12813.Contig1_All;CL9193.Contig2_All;Unigene21883_All;Unigene24154_All;Unigene44494_All;CL5341.Contig3_All;Unigene75333_All;Unigene115101_All;CL11367.Contig2_All;CL11367.Contig3_All;Unigene1526_All;Unigene2265_All;Unigene75214_All;Unigene42950_All;CL13067.Contig1_All;CL14101.Contig3_All;CL18385.Contig3_All;CL2602.Contig1_All;CL3796.Contig2_All;CL3796.Contig3_All;CL3796.Contig4_All;CL3796.Contig…	ene94804_All;CL17194.Contig1_All;CL17194.Contig2_All;Unigene98944_All;Unigene48403_All;CL14469.Contig6_All;Unigene159132_All;Unigene45166_All;Unigene179963_All;Unigene144345_All;Unigene995_All;CL9737.Contig1_All;CL9737.Contig3_All;Unigene48012_All;CL1280.Contig2_All;CL1280.Contig3_All;Unigene13176_All;Unigene240_All;Unigene9369_All;CL1574.Contig2_All;CL1574.Contig3_All;CL2428.Contig2_All;Unigene1…	5.Contig2_All;CL8182.Contig2_All;CL866.Contig3_All;CL872.Contig1_All;CL9527.Contig1_All;CL9723.Contig1_All;CL975.Contig1_All;CL975.Contig3_All;Unigene10072_All;Unigene101434_All;Unigene101696_All;Unigene101980_All;Unigene103094_All;Unigene10312_All;Unigene103718_All;Unigene109035_All;Unigene109054_All;Unigene109848_All;Unigene110511_All;Unigene111274_All;Unigene111587_All;Unigene11768_All;Unigene…	;Unigene108751_All;Unigene1520_All;Unigene71420_All;Unigene98182_All;CL4675.Contig8_All;Unigene115995_All;Unigene153596_All;Unigene48049_All;CL7418.Contig1_All;CL1546.Contig7_All;CL19083.Contig2_All;CL19600.Contig1_All;Unigene4689_All;Unigene155012_All;CL15264.Contig5_All;CL4801.Contig2_All;CL4801.Contig3_All;Unigene120313_All;Unigene178315_All;Unigene87502_All;Unigene93451_All;Unigene49561_All;C…
cellular_component	organelle part	3719	CL12813.Contig1_All;CL9193.Contig2_All;Unigene21883_All;Unigene24154_All;Unigene44494_All;Unigene115101_All;CL11367.Contig2_All;CL11367.Contig3_All;Unigene1526_All;Unigene2265_All;Unigene75214_All;CL13067.Contig1_All;CL14101.Contig3_All;CL18385.Contig3_All;CL2602.Contig1_All;CL3796.Contig2_All;CL3796.Contig3_All;CL3796.Contig4_All;CL3796.Contig5_All;CL6067.Contig3_All;CL7216.Contig1_All;Unigene15…	152_All;Unigene71670_All;Unigene716_All;Unigene72167_All;Unigene72476_All;Unigene7249_All;Unigene72911_All;Unigene73990_All;Unigene73991_All;Unigene74031_All;Unigene74302_All;Unigene74692_All;Unigene75952_All;Unigene76069_All;Unigene76252_All;Unigene77138_All;Unigene7818_All;Unigene79641_All;Unigene81943_All;Unigene84246_All;Unigene89080_All;Unigene89303_All;Unigene89419_All;Unigene89449_All;Unig…	5.Contig1_All;CL4965.Contig2_All;Unigene108015_All;Unigene136344_All;Unigene167742_All;Unigene23218_All;Unigene24205_All;Unigene27640_All;Unigene48057_All;Unigene71993_All;Unigene7551_All;Unigene881_All;Unigene92400_All;Unigene92718_All;Unigene93114_All;Unigene93413_All;CL1546.Contig4_All;CL1546.Contig7_All;CL19600.Contig1_All;Unigene3440_All;Unigene89081_All;CL6814.Contig1_All;Unigene47163_All;U…
cellular_component	synapse	363	CL1514.Contig10_All;CL1514.Contig14_All;CL1514.Contig15_All;CL1514.Contig16_All;CL1514.Contig23_All;CL1514.Contig25_All;CL1514.Contig26_All;CL1514.Contig27_All;CL1514.Contig28_All;CL1514.Contig30_All;CL1514.Contig32_All;CL1514.Contig33_All;CL1514.Contig35_All;CL1514.Contig36_All;CL1514.Contig37_All;CL1514.Contig38_All;CL1514.Contig39_All;CL1514.Contig3_All;CL1514.Contig40_All;CL1514.Contig41_All;…
cellular_component	synapse part	253	CL1514.Contig10_All;CL1514.Contig14_All;CL1514.Contig15_All;CL1514.Contig16_All;CL1514.Contig23_All;CL1514.Contig25_All;CL1514.Contig26_All;CL1514.Contig27_All;CL1514.Contig28_All;CL1514.Contig30_All;CL1514.Contig32_All;CL1514.Contig33_All;CL1514.Contig35_All;CL1514.Contig36_All;CL1514.Contig37_All;CL1514.Contig38_All;CL1514.Contig39_All;CL1514.Contig3_All;CL1514.Contig40_All;CL1514.Contig41_All;…
molecular_function	antioxidant activity	53	CL12475.Contig1_All;CL12475.Contig2_All;CL14592.Contig1_All;CL14592.Contig2_All;CL2735.Contig1_All;CL2735.Contig2_All;Unigene27524_All;Unigene40538_All;CL19326.Contig2_All;Unigene53675_All;Unigene3292_All;CL17716.Contig1_All;Unigene126963_All;Unigene162051_All;Unigene172047_All;Unigene48743_All;Unigene183410_All;CL7410.Contig1_All;CL7410.Contig2_All;Unigene120975_All;Unigene16716_All;Unigene46142…
molecular_function	binding	8621	CL1927.Contig2_All;CL1927.Contig3_All;CL1927.Contig4_All;CL1927.Contig5_All;CL5346.Contig1_All;Unigene22657_All;CL2548.Contig1_All;CL6950.Contig2_All;CL7534.Contig1_All;Unigene13230_All;Unigene42885_All;Unigene61351_All;Unigene93941_All;Unigene68916_All;Unigene4695_All;CL1514.Contig24_All;CL1514.Contig2_All;CL1514.Contig31_All;CL1514.Contig34_All;CL1514.Contig46_All;CL5722.Contig1_All;CL5722.Cont…	l;Unigene66407_All;Unigene66666_All;Unigene66672_All;Unigene66676_All;Unigene66929_All;Unigene67122_All;Unigene67131_All;Unigene67138_All;Unigene67188_All;Unigene67242_All;Unigene67269_All;Unigene67340_All;Unigene67360_All;Unigene675_All;Unigene67717_All;Unigene67795_All;Unigene67987_All;Unigene68134_All;Unigene68275_All;Unigene68288_All;Unigene68340_All;Unigene68349_All;Unigene68507_All;Unigene6…	;CL5988.Contig2_All;CL5988.Contig3_All;CL6002.Contig2_All;CL6010.Contig1_All;CL6010.Contig2_All;CL6025.Contig2_All;CL6042.Contig2_All;CL6067.Contig2_All;CL6097.Contig1_All;CL6097.Contig2_All;CL6157.Contig1_All;CL6157.Contig4_All;CL6215.Contig1_All;CL6288.Contig1_All;CL6305.Contig2_All;CL6306.Contig1_All;CL631.Contig6_All;CL631.Contig9_All;CL6323.Contig6_All;CL6367.Contig1_All;CL6397.Contig1_All;C…	All;Unigene24808_All;Unigene2629_All;Unigene26368_All;Unigene30913_All;Unigene31508_All;Unigene32556_All;Unigene43688_All;Unigene45163_All;Unigene4527_All;Unigene45797_All;Unigene49575_All;Unigene50515_All;Unigene50947_All;Unigene52048_All;Unigene53152_All;Unigene53554_All;Unigene53675_All;Unigene54404_All;Unigene67258_All;Unigene67322_All;Unigene67448_All;Unigene69416_All;Unigene70337_All;Unigen…	ig6_All;CL1462.Contig7_All;CL15530.Contig1_All;CL15631.Contig2_All;CL15631.Contig4_All;CL481.Contig1_All;Unigene100084_All;Unigene13117_All;Unigene164759_All;Unigene25451_All;Unigene38470_All;Unigene6336_All;Unigene68628_All;Unigene80919_All;CL1871.Contig2_All;CL1871.Contig3_All;Unigene45092_All;Unigene89135_All;Unigene23124_All;Unigene69235_All;CL880.Contig6_All;Unigene19516_All;CL18006.Contig2_…
molecular_function	catalytic activity	7113	CL6843.Contig1_All;CL6843.Contig2_All;Unigene178710_All;Unigene88535_All;Unigene120871_All;Unigene119733_All;CL10251.Contig3_All;CL1037.Contig1_All;CL1037.Contig2_All;CL11006.Contig1_All;CL11006.Contig2_All;CL16867.Contig1_All;CL16867.Contig2_All;CL16867.Contig3_All;CL17864.Contig2_All;CL3138.Contig1_All;Unigene2374_All;Unigene45105_All;Unigene72146_All;Unigene73189_All;Unigene92237_All;CL10081.C…	gene73249_All;Unigene732_All;Unigene74062_All;Unigene77958_All;Unigene78831_All;Unigene80941_All;Unigene83211_All;Unigene83627_All;Unigene89873_All;Unigene9016_All;Unigene91709_All;Unigene93726_All;Unigene95767_All;CL12587.Contig1_All;CL12587.Contig2_All;CL12587.Contig3_All;CL136.Contig1_All;CL136.Contig2_All;CL17756.Contig1_All;CL17756.Contig3_All;CL17756.Contig4_All;CL19528.Contig1_All;CL218.Co…	Unigene154578_All;Unigene19281_All;Unigene24928_All;Unigene69367_All;CL4111.Contig1_All;CL4111.Contig2_All;CL4111.Contig4_All;Unigene149862_All;Unigene52530_All;Unigene87238_All;CL15085.Contig1_All;CL15085.Contig2_All;CL1836.Contig1_All;CL18802.Contig1_All;CL7961.Contig2_All;Unigene115852_All;Unigene23671_All;Unigene26419_All;Unigene2678_All;Unigene30042_All;Unigene84010_All;Unigene9781_All;Unige…	;Unigene67178_All;CL16821.Contig3_All;CL17680.Contig2_All;CL18341.Contig2_All;CL19561.Contig1_All;CL19561.Contig2_All;CL3965.Contig2_All;CL4889.Contig2_All;Unigene127278_All;Unigene132082_All;Unigene154042_All;Unigene183403_All;Unigene33185_All;Unigene47916_All;Unigene48636_All;Unigene70718_All;Unigene71645_All;Unigene83358_All;Unigene85725_All;Unigene19341_All;Unigene45370_All;Unigene68464_All;U…
molecular_function	channel regulator activity	41	CL11901.Contig3_All;CL11901.Contig4_All;CL6625.Contig1_All;CL6625.Contig2_All;CL1514.Contig24_All;CL1514.Contig2_All;CL1514.Contig31_All;CL1514.Contig34_All;CL1514.Contig46_All;CL2751.Contig2_All;CL2751.Contig3_All;CL2751.Contig4_All;CL5533.Contig2_All;Unigene24226_All;Unigene68458_All;Unigene69783_All;Unigene80971_All;CL1554.Contig4_All;Unigene104923_All;CL15056.Contig2_All;CL19149.Contig2_All;C…
molecular_function	electron carrier activity	57	CL11668.Contig2_All;CL5290.Contig1_All;Unigene117980_All;Unigene121293_All;Unigene1452_All;Unigene26950_All;Unigene42713_All;Unigene49511_All;Unigene5148_All;Unigene54426_All;Unigene55428_All;Unigene66249_All;Unigene92178_All;Unigene95589_All;Unigene98933_All;CL11661.Contig1_All;CL11764.Contig1_All;CL11764.Contig2_All;CL1185.Contig2_All;CL12641.Contig1_All;CL12641.Contig2_All;CL14449.Contig1_All;…
molecular_function	enzyme regulator activity	358	CL10613.Contig1_All;CL15041.Contig1_All;CL18092.Contig2_All;CL2739.Contig10_All;CL2739.Contig12_All;CL2739.Contig13_All;CL2739.Contig2_All;CL2739.Contig3_All;CL2739.Contig4_All;CL2739.Contig5_All;CL2739.Contig6_All;CL2739.Contig7_All;CL2739.Contig8_All;CL2739.Contig9_All;CL4326.Contig2_All;Unigene152957_All;Unigene1955_All;Unigene2214_All;Unigene24808_All;Unigene44498_All;Unigene44499_All;Unigene…
molecular_function	guanyl-nucleotide exchange factor activity	103	CL12157.Contig2_All;CL12157.Contig3_All;Unigene2528_All;Unigene36069_All;Unigene76986_All;Unigene106992_All;Unigene45664_All;CL10613.Contig2_All;CL17796.Contig1_All;CL17796.Contig2_All;CL19538.Contig5_All;CL19538.Contig6_All;CL2359.Contig6_All;CL5201.Contig2_All;CL5201.Contig3_All;CL5201.Contig4_All;CL5491.Contig2_All;Unigene108663_All;Unigene11826_All;Unigene121305_All;Unigene135980_All;Unigene1…
molecular_function	metallochaperone activity	7	CL13882.Contig1_All;CL13882.Contig2_All;CL13882.Contig3_All;Unigene48956_All;Unigene25263_All;CL10882.Contig1_All;Unigene112209_All
molecular_function	molecular transducer activity	359	CL20271.Contig1_All;CL20271.Contig2_All;Unigene44920_All;Unigene52708_All;Unigene94991_All;Unigene988_All;Unigene112857_All;Unigene88011_All;CL4539.Contig1_All;Unigene124247_All;CL15232.Contig1_All;CL6724.Contig2_All;Unigene161643_All;Unigene79905_All;CL8745.Contig3_All;CL20448.Contig1_All;CL20448.Contig2_All;CL843.Contig3_All;Unigene35880_All;Unigene67322_All;CL19601.Contig1_All;CL3806.Contig1_A…
molecular_function	nucleic acid binding transcription factor activity	246	CL10587.Contig1_All;CL11602.Contig2_All;CL11958.Contig1_All;CL12294.Contig6_All;CL12294.Contig7_All;CL13720.Contig2_All;CL13945.Contig1_All;CL13945.Contig2_All;CL15499.Contig1_All;CL15632.Contig1_All;CL15632.Contig2_All;CL16457.Contig1_All;CL16531.Contig2_All;CL16848.Contig1_All;CL16848.Contig2_All;CL17491.Contig2_All;CL18171.Contig2_All;CL18171.Contig3_All;CL18251.Contig1_All;CL18543.Contig1_All…
molecular_function	protein binding transcription factor activity	193	Unigene49794_All;Unigene516_All;CL10515.Contig1_All;CL1073.Contig4_All;CL1566.Contig1_All;CL1566.Contig2_All;CL3626.Contig2_All;CL4178.Contig1_All;CL4178.Contig2_All;CL4340.Contig6_All;CL9841.Contig1_All;CL9841.Contig2_All;Unigene100516_All;Unigene22876_All;Unigene23001_All;Unigene23408_All;Unigene23738_All;Unigene24335_All;Unigene47554_All;Unigene48221_All;Unigene57268_All;Unigene68916_All;Unige…
molecular_function	protein tag	1	Unigene90111_All
molecular_function	receptor activity	258	CL20271.Contig1_All;CL20271.Contig2_All;Unigene44920_All;Unigene52708_All;Unigene94991_All;Unigene988_All;Unigene112857_All;Unigene88011_All;CL11312.Contig2_All;CL12391.Contig2_All;CL13268.Contig3_All;CL16226.Contig1_All;CL16226.Contig2_All;CL16821.Contig3_All;CL17485.Contig2_All;CL19115.Contig2_All;CL1966.Contig2_All;CL4940.Contig1_All;CL5934.Contig1_All;CL5934.Contig2_All;CL6080.Contig1_All;CL6…
molecular_function	receptor regulator activity	10	Unigene516_All;CL13890.Contig1_All;Unigene90625_All;CL1202.Contig5_All;CL1202.Contig6_All;Unigene3538_All;CL13602.Contig1_All;Unigene24034_All;Unigene24869_All;Unigene72911_All
molecular_function	structural molecule activity	381	CL10200.Contig1_All;CL10200.Contig2_All;CL10373.Contig1_All;CL10480.Contig1_All;CL10480.Contig2_All;CL10494.Contig1_All;CL10494.Contig2_All;CL11108.Contig1_All;CL11108.Contig2_All;CL11995.Contig1_All;CL11995.Contig2_All;CL12084.Contig1_All;CL12176.Contig1_All;CL12176.Contig2_All;CL12176.Contig3_All;CL12176.Contig4_All;CL12239.Contig2_All;CL12359.Contig2_All;CL12499.Contig1_All;CL12499.Contig2_All…
molecular_function	translation regulator activity	11	CL12176.Contig2_All;CL12176.Contig3_All;CL12176.Contig4_All;CL16334.Contig2_All;Unigene28489_All;CL2652.Contig4_All;Unigene2297_All;Unigene47827_All;CL1033.Contig10_All;CL18295.Contig1_All;Unigene174551_All
molecular_function	transporter activity	844	Unigene156520_All;Unigene1569_All;CL10251.Contig3_All;CL1037.Contig1_All;CL1037.Contig2_All;CL11006.Contig1_All;CL11006.Contig2_All;CL16867.Contig1_All;CL16867.Contig2_All;CL16867.Contig3_All;CL17864.Contig2_All;CL3138.Contig1_All;Unigene2374_All;Unigene45105_All;Unigene72146_All;Unigene73189_All;Unigene92237_All;Unigene79722_All;Unigene10649_All;Unigene21693_All;Unigene26661_All;Unigene62183_All…
