# Supplementary material for: A Transcriptomic Survey of Ion Channel-Based Conotoxins in the Chinese Tubular Cone Snail (Conus betulinus)
Source: Mar Drugs. 2017 Jul 18;15(7):228. doi: 10.3390/md15070228 (PMC5532670; doi:10.3390/md15070228)
Supplement: Supplementary file 1 [file marinedrugs-15-00228-s001.zip › Table S3.xlsx]

## Sheet: Sheet1
Ontology	Class	Number_of_Genes	Gene ID_Venom bulb from All-Unigenes
biological_process	behavior	288	CL2407.Contig10_All;CL2407.Contig2_All;CL2407.Contig3_All;CL2407.Contig4_All;CL2407.Contig5_All;CL2407.Contig6_All;CL2407.Contig9_All;CL3938.Contig2_All;CL3938.Contig4_All;CL622.Contig3_All;Unigene251_All;Unigene252_All;Unigene253_All;Unigene254_All;Unigene255_All;Unigene256_All;Unigene257_All;Unigene48151_All;CL11758.Contig3_All;CL18768.Contig1_All;CL5716.Contig3_All;CL849.Contig2_All;Unigene248…
biological_process	biological adhesion	246	Unigene23581_All;Unigene25272_All;Unigene68585_All;Unigene72870_All;Unigene793_All;Unigene90250_All;Unigene93073_All;CL18948.Contig1_All;CL18948.Contig2_All;CL5473.Contig1_All;Unigene198030_All;Unigene215259_All;CL19584.Contig2_All;CL1514.Contig28_All;CL4256.Contig2_All;Unigene193303_All;CL4539.Contig1_All;CL2831.Contig4_All;CL5716.Contig3_All;CL849.Contig2_All;CL1190.Contig2_All;Unigene47234_All…
biological_process	biological phase	91	Unigene13886_All;CL3239.Contig2_All;Unigene220045_All;Unigene68134_All;CL6605.Contig1_All;CL6605.Contig2_All;CL9719.Contig1_All;CL9719.Contig2_All;Unigene12820_All;CL3948.Contig6_All;CL784.Contig2_All;Unigene27319_All;Unigene45570_All;Unigene68226_All;Unigene74833_All;CL10418.Contig1_All;CL10418.Contig2_All;CL18712.Contig1_All;CL20712.Contig2_All;CL26.Contig3_All;CL4980.Contig1_All;CL631.Contig12…
biological_process	biological regulation	3750	CL6067.Contig3_All;CL9066.Contig1_All;CL9066.Contig2_All;Unigene2649_All;Unigene27490_All;Unigene45380_All;Unigene45382_All;Unigene69504_All;Unigene89496_All;Unigene28675_All;Unigene4298_All;Unigene211817_All;CL14719.Contig1_All;CL19140.Contig1_All;CL5716.Contig3_All;CL849.Contig2_All;CL15056.Contig2_All;CL213.Contig2_All;Unigene13960_All;Unigene14001_All;Unigene187232_All;Unigene27828_All;Unigen…	All;Unigene95741_All;Unigene7776_All;Unigene197957_All;Unigene33027_All;Unigene73492_All;Unigene90046_All;Unigene90256_All;Unigene92181_All;CL13268.Contig4_All;CL2581.Contig2_All;CL872.Contig1_All;CL872.Contig3_All;CL9708.Contig1_All;CL9708.Contig2_All;CL9708.Contig3_All;Unigene184787_All;Unigene185480_All;Unigene188586_All;Unigene212919_All;Unigene214526_All;Unigene215086_All;Unigene34074_All;Un…	.Contig2_All;Unigene16780_All;Unigene44676_All;CL180.Contig23_All;CL180.Contig2_All;Unigene44393_All;Unigene4629_All;Unigene99791_All;Unigene4158_All;CL8892.Contig1_All;Unigene68660_All;CL13080.Contig1_All;CL15689.Contig2_All;CL16584.Contig1_All;CL1839.Contig13_All;CL1839.Contig17_All;CL1839.Contig25_All;CL1839.Contig8_All;CL4247.Contig1_All;CL4247.Contig2_All;CL4247.Contig3_All;CL4247.Contig4_Al…
biological_process	cell killing	6	CL5391.Contig5_All;CL5391.Contig6_All;CL6288.Contig1_All;Unigene23948_All;Unigene25237_All;Unigene46762_All
biological_process	cellular component organization or biogenesis	2238	Unigene28675_All;Unigene4298_All;CL4484.Contig1_All;CL4484.Contig2_All;Unigene25339_All;CL12157.Contig3_All;CL16200.Contig2_All;CL7166.Contig2_All;Unigene80121_All;Unigene44725_All;Unigene72280_All;Unigene89419_All;CL1722.Contig3_All;CL1722.Contig4_All;CL188.Contig1_All;CL188.Contig2_All;CL268.Contig1_All;CL268.Contig2_All;Unigene101673_All;Unigene199371_All;Unigene2721_All;Unigene69673_All;Unige…	l;Unigene40395_All;Unigene44982_All;Unigene93193_All;CL14321.Contig1_All;CL14321.Contig2_All;Unigene6171_All;Unigene71174_All;Unigene27828_All;CL10218.Contig2_All;CL11758.Contig2_All;CL12468.Contig1_All;CL12468.Contig2_All;CL13858.Contig1_All;CL18627.Contig2_All;CL19575.Contig2_All;CL3497.Contig2_All;CL592.Contig4_All;CL9737.Contig1_All;CL9737.Contig3_All;Unigene13833_All;Unigene189622_All;Unigen…
biological_process	cellular process	7613	Unigene207785_All;CL6067.Contig3_All;CL9066.Contig1_All;CL9066.Contig2_All;Unigene2649_All;Unigene27490_All;Unigene45380_All;Unigene45382_All;Unigene69504_All;Unigene89496_All;CL11186.Contig2_All;CL5095.Contig1_All;Unigene199467_All;CL14719.Contig1_All;CL19140.Contig1_All;Unigene91680_All;CL6237.Contig2_All;CL5716.Contig3_All;CL849.Contig2_All;CL15056.Contig2_All;CL213.Contig2_All;Unigene13960_Al…	g8_All;CL3932.Contig1_All;CL3932.Contig5_All;CL3955.Contig3_All;CL4097.Contig1_All;CL4225.Contig3_All;CL4264.Contig2_All;CL4264.Contig5_All;CL4470.Contig2_All;CL4470.Contig3_All;CL4512.Contig2_All;CL4512.Contig3_All;CL4636.Contig4_All;CL4636.Contig5_All;CL471.Contig2_All;CL4863.Contig2_All;CL4889.Contig2_All;CL5011.Contig2_All;CL5020.Contig1_All;CL5514.Contig3_All;CL5538.Contig1_All;CL5586.Contig…	_All;Unigene67098_All;CL16100.Contig2_All;Unigene32558_All;Unigene52552_All;CL16295.Contig2_All;CL6923.Contig1_All;Unigene189517_All;Unigene209095_All;Unigene1391_All;Unigene22645_All;Unigene24335_All;Unigene24751_All;Unigene47550_All;Unigene98765_All;CL14169.Contig1_All;Unigene193858_All;Unigene23138_All;Unigene24539_All;Unigene76307_All;Unigene90526_All;CL8700.Contig1_All;CL8700.Contig5_All;Uni…	;CL16680.Contig1_All;CL9005.Contig1_All;Unigene4331_All;Unigene67191_All;Unigene100621_All;Unigene73245_All;Unigene3144_All;CL1836.Contig2_All;CL2359.Contig1_All;CL2359.Contig5_All;CL2541.Contig4_All;CL2938.Contig2_All;CL2938.Contig3_All;CL580.Contig1_All;CL720.Contig1_All;Unigene29263_All;Unigene90588_All;Unigene67540_All;CL10882.Contig1_All;Unigene25340_All;Unigene39270_All;Unigene58233_All;Uni…	25_All;CL13490.Contig2_All;CL2149.Contig2_All;Unigene47916_All;Unigene53232_All;Unigene80505_All;Unigene220068_All;CL6299.Contig3_All;Unigene2101_All;Unigene50502_All;Unigene53735_All;CL13128.Contig1_All;CL13128.Contig2_All;Unigene213544_All;Unigene32073_All;Unigene49351_All;Unigene29473_All;Unigene47245_All;Unigene98872_All;Unigene89850_All;CL1429.Contig1_All;Unigene86194_All;CL8087.Contig3_All;…
biological_process	developmental process	2292	CL6067.Contig3_All;CL9066.Contig1_All;CL9066.Contig2_All;Unigene2649_All;Unigene27490_All;Unigene45380_All;Unigene45382_All;Unigene69504_All;Unigene89496_All;Unigene17829_All;Unigene196866_All;Unigene58667_All;Unigene211817_All;Unigene2865_All;Unigene90250_All;Unigene90516_All;CL9798.Contig2_All;Unigene27207_All;Unigene45153_All;Unigene67088_All;Unigene104935_All;Unigene35880_All;CL1365.Contig1_A…	_All;Unigene68975_All;Unigene90205_All;Unigene22946_All;CL11092.Contig2_All;CL11092.Contig3_All;CL11092.Contig4_All;CL12317.Contig1_All;CL15779.Contig1_All;CL16678.Contig1_All;CL16867.Contig3_All;CL5245.Contig2_All;CL7062.Contig1_All;CL7418.Contig1_All;CL904.Contig1_All;CL904.Contig2_All;Unigene186340_All;Unigene192414_All;Unigene28436_All;Unigene28675_All;Unigene3065_All;Unigene4298_All;Unigene4…
biological_process	growth	387	CL20560.Contig1_All;CL268.Contig1_All;CL268.Contig2_All;Unigene109910_All;Unigene187958_All;Unigene19109_All;Unigene25263_All;Unigene67806_All;Unigene7404_All;Unigene88657_All;CL1083.Contig2_All;CL17164.Contig2_All;Unigene218208_All;Unigene49187_All;Unigene67775_All;Unigene63740_All;Unigene187232_All;Unigene48720_All;CL9313.Contig1_All;CL9313.Contig2_All;Unigene68939_All;CL6447.Contig1_All;Unigen…
biological_process	hormone secretion	47	Unigene45157_All;Unigene45158_All;Unigene199036_All;Unigene22489_All;Unigene49627_All;CL18948.Contig1_All;CL18948.Contig2_All;CL5473.Contig1_All;Unigene198030_All;CL1314.Contig4_All;CL3804.Contig1_All;CL3804.Contig2_All;CL3804.Contig4_All;Unigene19630_All;Unigene197762_All;Unigene8856_All;Unigene99145_All;CL15312.Contig2_All;CL2684.Contig1_All;Unigene68677_All;CL15969.Contig2_All;CL6978.Contig6_A…
biological_process	immune system process	455	Unigene218087_All;CL18718.Contig1_All;CL18718.Contig2_All;CL2938.Contig2_All;CL2938.Contig3_All;Unigene2484_All;Unigene90588_All;Unigene26033_All;Unigene6296_All;CL17491.Contig2_All;CL7160.Contig6_All;CL1095.Contig1_All;CL13044.Contig1_All;CL14940.Contig2_All;CL4516.Contig3_All;Unigene108295_All;Unigene39072_All;Unigene56571_All;Unigene67299_All;Unigene30217_All;Unigene74889_All;CL19584.Contig2_A…
biological_process	localization	2331	CL5716.Contig3_All;CL849.Contig2_All;CL15056.Contig2_All;CL213.Contig2_All;Unigene13960_All;Unigene14001_All;Unigene187232_All;Unigene27828_All;Unigene48720_All;Unigene90111_All;Unigene91006_All;CL4484.Contig1_All;CL4484.Contig2_All;Unigene25339_All;CL19775.Contig2_All;CL1554.Contig3_All;CL4822.Contig3_All;Unigene92048_All;CL11515.Contig3_All;CL12030.Contig3_All;CL13182.Contig1_All;CL13449.Contig…	;Unigene44671_All;Unigene87502_All;CL1627.Contig2_All;CL1627.Contig3_All;CL18329.Contig2_All;CL20457.Contig1_All;Unigene198800_All;Unigene6605_All;Unigene87697_All;Unigene25315_All;Unigene3881_All;CL11553.Contig1_All;CL4716.Contig1_All;CL6019.Contig2_All;CL6160.Contig3_All;CL6843.Contig1_All;CL7418.Contig1_All;CL7774.Contig1_All;Unigene24711_All;Unigene94134_All;Unigene95624_All;CL14878.Contig1_A…
biological_process	locomotion	517	CL5716.Contig3_All;CL849.Contig2_All;CL15056.Contig2_All;CL213.Contig2_All;Unigene13960_All;Unigene14001_All;Unigene187232_All;Unigene27828_All;Unigene48720_All;Unigene90111_All;Unigene91006_All;Unigene104935_All;Unigene1669_All;CL20560.Contig1_All;Unigene24869_All;Unigene67806_All;Unigene72911_All;Unigene217924_All;Unigene191625_All;Unigene191626_All;Unigene63740_All;Unigene68183_All;Unigene8522…
biological_process	metabolic process	5953	Unigene207785_All;Unigene28675_All;Unigene4298_All;CL11186.Contig2_All;CL5095.Contig1_All;Unigene199467_All;CL14719.Contig1_All;CL19140.Contig1_All;Unigene91680_All;CL14184.Contig1_All;CL14184.Contig2_All;CL5480.Contig1_All;CL7347.Contig1_All;CL7347.Contig5_All;CL7347.Contig7_All;CL9899.Contig1_All;CL9899.Contig2_All;Unigene211618_All;Unigene216443_All;Unigene2521_All;CL14765.Contig1_All;Unigene1…	l;Unigene2573_All;Unigene27083_All;Unigene2708_All;Unigene29264_All;Unigene29533_All;Unigene30568_All;Unigene30911_All;Unigene32795_All;Unigene34154_All;Unigene35022_All;Unigene3548_All;Unigene39338_All;Unigene45318_All;Unigene45380_All;Unigene45381_All;Unigene45501_All;Unigene46176_All;Unigene46412_All;Unigene46957_All;Unigene47111_All;Unigene47554_All;Unigene485_All;Unigene48778_All;Unigene4966…	_All;Unigene46662_All;Unigene71670_All;Unigene47221_All;CL18079.Contig1_All;Unigene6615_All;CL16865.Contig2_All;CL17792.Contig1_All;CL2366.Contig2_All;CL2366.Contig3_All;CL2625.Contig1_All;Unigene22434_All;Unigene22435_All;Unigene34629_All;Unigene81931_All;Unigene86186_All;CL481.Contig1_All;CL9615.Contig1_All;Unigene717_All;Unigene24942_All;Unigene69459_All;CL10189.Contig2_All;CL12031.Contig2_All…	tig4_All;CL14198.Contig1_All;CL1786.Contig1_All;CL2127.Contig2_All;CL3796.Contig3_All;CL3796.Contig4_All;CL4532.Contig3_All;CL5717.Contig1_All;CL642.Contig2_All;CL8910.Contig2_All;CL9262.Contig1_All;Unigene105748_All;Unigene105926_All;Unigene110636_All;Unigene210954_All;Unigene214401_All;Unigene2259_All;Unigene23989_All;Unigene26481_All;Unigene28039_All;Unigene28792_All;Unigene29778_All;Unigene35…
biological_process	multi-organism process	654	Unigene71917_All;CL7436.Contig4_All;Unigene48531_All;Unigene72213_All;CL1095.Contig1_All;CL13044.Contig1_All;CL14940.Contig2_All;CL4516.Contig3_All;Unigene108295_All;Unigene218087_All;Unigene39072_All;Unigene56571_All;Unigene67299_All;CL3423.Contig1_All;Unigene48315_All;CL12415.Contig1_All;CL12733.Contig3_All;CL12733.Contig4_All;Unigene70239_All;CL8693.Contig2_All;CL10268.Contig2_All;CL1994.Conti…
biological_process	multicellular organismal process	2418	CL6067.Contig3_All;CL9066.Contig1_All;CL9066.Contig2_All;Unigene2649_All;Unigene27490_All;Unigene45380_All;Unigene45382_All;Unigene69504_All;Unigene89496_All;Unigene17829_All;Unigene196866_All;Unigene58667_All;Unigene211817_All;CL5716.Contig3_All;CL849.Contig2_All;Unigene2865_All;Unigene90250_All;Unigene90516_All;Unigene2383_All;Unigene27207_All;Unigene91709_All;CL9798.Contig2_All;Unigene45153_Al…	2_All;CL3808.Contig4_All;Unigene26970_All;Unigene44385_All;Unigene6197_All;Unigene66823_All;Unigene66824_All;CL19105.Contig2_All;CL19105.Contig3_All;CL20271.Contig1_All;CL20271.Contig2_All;CL2382.Contig1_All;Unigene205332_All;Unigene214066_All;Unigene45735_All;Unigene49341_All;Unigene52209_All;Unigene70332_All;Unigene72318_All;CL6605.Contig1_All;Unigene54105_All;CL18126.Contig2_All;Unigene100388_…
biological_process	negative regulation of biological process	1204	Unigene211817_All;CL15056.Contig2_All;CL213.Contig2_All;CL5716.Contig3_All;CL849.Contig2_All;Unigene13960_All;Unigene14001_All;Unigene187232_All;Unigene27828_All;Unigene48720_All;Unigene90111_All;Unigene91006_All;CL1554.Contig3_All;CL4822.Contig3_All;Unigene92048_All;CL18718.Contig1_All;CL18718.Contig2_All;CL2938.Contig2_All;CL2938.Contig3_All;Unigene2484_All;Unigene90588_All;Unigene10015_All;Uni…
biological_process	positive regulation of biological process	1364	Unigene2383_All;Unigene27207_All;Unigene91709_All;CL14166.Contig3_All;CL1524.Contig2_All;CL15809.Contig1_All;CL15809.Contig2_All;CL18712.Contig1_All;CL4448.Contig2_All;CL4980.Contig1_All;CL6615.Contig1_All;CL7626.Contig1_All;CL7626.Contig2_All;CL9866.Contig2_All;Unigene187958_All;Unigene23242_All;Unigene24144_All;Unigene26033_All;Unigene28800_All;Unigene45269_All;Unigene61964_All;Unigene68916_All…
biological_process	regulation of biological process	3479	CL6067.Contig3_All;CL9066.Contig1_All;CL9066.Contig2_All;Unigene2649_All;Unigene27490_All;Unigene45380_All;Unigene45382_All;Unigene69504_All;Unigene89496_All;Unigene28675_All;Unigene4298_All;Unigene211817_All;CL14719.Contig1_All;CL19140.Contig1_All;CL5716.Contig3_All;CL849.Contig2_All;CL15056.Contig2_All;CL213.Contig2_All;Unigene13960_All;Unigene14001_All;Unigene187232_All;Unigene27828_All;Unigen…	230.Contig2_All;Unigene10195_All;Unigene1510_All;Unigene194149_All;Unigene211524_All;Unigene213128_All;Unigene23356_All;Unigene25761_All;Unigene30941_All;Unigene33670_All;Unigene36346_All;Unigene36619_All;Unigene38464_All;Unigene45091_All;Unigene45228_All;Unigene45774_All;Unigene47985_All;Unigene73596_All;Unigene73868_All;Unigene80116_All;Unigene87231_All;Unigene90043_All;Unigene90642_All;Unigene…
biological_process	reproduction	453	CL10018.Contig1_All;Unigene197521_All;Unigene22489_All;Unigene248_All;Unigene41671_All;Unigene45157_All;Unigene45158_All;Unigene67085_All;Unigene71917_All;CL7436.Contig4_All;Unigene48531_All;Unigene72213_All;Unigene23356_All;Unigene33670_All;Unigene36346_All;CL19944.Contig2_All;CL2267.Contig1_All;Unigene108189_All;Unigene1745_All;Unigene2171_All;Unigene24277_All;Unigene28840_All;Unigene3526_All;U…
biological_process	reproductive process	477	Unigene35880_All;Unigene58667_All;CL10018.Contig1_All;Unigene197521_All;Unigene22489_All;Unigene248_All;Unigene41671_All;Unigene45157_All;Unigene45158_All;Unigene67085_All;Unigene71917_All;CL7436.Contig4_All;Unigene48531_All;Unigene72213_All;Unigene23356_All;Unigene33670_All;Unigene36346_All;Unigene78831_All;CL8693.Contig2_All;CL10268.Contig2_All;CL1994.Contig2_All;Unigene89346_All;Unigene90223_A…
biological_process	response to stimulus	2648	Unigene207785_All;CL6067.Contig3_All;CL9066.Contig1_All;CL9066.Contig2_All;Unigene2649_All;Unigene27490_All;Unigene45380_All;Unigene45382_All;Unigene69504_All;Unigene89496_All;CL17098.Contig2_All;Unigene53889_All;Unigene74099_All;Unigene97672_All;CL1060.Contig1_All;CL10812.Contig1_All;CL17479.Contig1_All;CL19538.Contig3_All;CL19538.Contig4_All;CL4539.Contig1_All;CL7291.Contig1_All;Unigene2215_All…	g1_All;CL2084.Contig2_All;CL2084.Contig3_All;CL9056.Contig2_All;Unigene217587_All;Unigene221042_All;Unigene2254_All;Unigene28421_All;Unigene51167_All;Unigene51285_All;Unigene6336_All;Unigene70484_All;Unigene91319_All;Unigene95625_All;CL14730.Contig2_All;CL3426.Contig1_All;Unigene29416_All;Unigene76252_All;Unigene97262_All;CL20020.Contig1_All;CL20020.Contig2_All;CL3823.Contig1_All;CL10982.Contig2_…
biological_process	rhythmic process	55	Unigene23356_All;Unigene33670_All;Unigene36346_All;CL12185.Contig1_All;Unigene26337_All;Unigene96206_All;CL10811.Contig1_All;CL188.Contig1_All;CL188.Contig2_All;Unigene107007_All;Unigene2721_All;Unigene70665_All;Unigene90753_All;Unigene91016_All;Unigene93530_All;CL3881.Contig2_All;CL11445.Contig2_All;Unigene193303_All;Unigene23029_All;Unigene23030_All;Unigene28263_All;CL1627.Contig2_All;CL1627.Co…
biological_process	signaling	1827	CL6067.Contig3_All;CL9066.Contig1_All;CL9066.Contig2_All;Unigene2649_All;Unigene27490_All;Unigene45380_All;Unigene45382_All;Unigene69504_All;Unigene89496_All;CL1060.Contig1_All;CL10812.Contig1_All;CL17479.Contig1_All;CL19538.Contig3_All;CL19538.Contig4_All;CL4539.Contig1_All;CL7291.Contig1_All;Unigene2215_All;Unigene35783_All;CL286.Contig1_All;CL286.Contig2_All;Unigene311_All;Unigene71917_All;Uni…	ontig3_All;CL17743.Contig2_All;Unigene26875_All;Unigene45153_All;Unigene67525_All;Unigene790_All;Unigene98872_All;Unigene141_All;Unigene717_All
biological_process	single-organism process	5823	Unigene207785_All;CL6067.Contig3_All;CL9066.Contig1_All;CL9066.Contig2_All;Unigene2649_All;Unigene27490_All;Unigene45380_All;Unigene45382_All;Unigene69504_All;Unigene89496_All;Unigene17829_All;Unigene196866_All;Unigene58667_All;Unigene211817_All;CL14719.Contig1_All;CL19140.Contig1_All;Unigene91680_All;CL6237.Contig2_All;CL5716.Contig3_All;CL849.Contig2_All;CL15056.Contig2_All;CL213.Contig2_All;Un…	ne2275_All;CL9305.Contig2_All;CL1180.Contig10_All;CL1180.Contig11_All;CL1180.Contig2_All;CL476.Contig1_All;Unigene25387_All;Unigene26481_All;Unigene52122_All;Unigene9142_All;CL12185.Contig1_All;Unigene24570_All;Unigene51560_All;Unigene26610_All;CL13067.Contig1_All;CL15689.Contig2_All;CL4340.Contig6_All;CL7246.Contig3_All;CL7246.Contig4_All;Unigene192511_All;Unigene56422_All;Unigene57363_All;Unige…	ontig1_All;Unigene17519_All;Unigene22890_All;Unigene19769_All;Unigene46363_All;CL12402.Contig1_All;Unigene2528_All;Unigene70665_All;CL226.Contig2_All;Unigene103012_All;Unigene24294_All;CL8700.Contig1_All;CL8700.Contig5_All;CL1681.Contig3_All;Unigene67339_All;CL5201.Contig1_All;CL5201.Contig2_All;CL5201.Contig4_All;CL20639.Contig2_All;CL2162.Contig1_All;CL6786.Contig1_All;Unigene1540_All;Unigene23…	Unigene6605_All;CL1033.Contig25_All;Unigene22793_All;Unigene92610_All;Unigene51037_All;CL15846.Contig5_All;Unigene60853_All;CL11666.Contig1_All;Unigene25315_All;Unigene186590_All;Unigene23671_All;Unigene67780_All;CL13723.Contig2_All;CL5879.Contig3_All;Unigene213573_All;Unigene22111_All;Unigene22142_All;Unigene23771_All;Unigene24368_All;Unigene95185_All;CL11553.Contig1_All;CL4716.Contig1_All;CL601…
cellular_component	cell	6764	Unigene24154_All;Unigene44494_All;CL1033.Contig10_All;CL1033.Contig29_All;CL11329.Contig1_All;CL11329.Contig2_All;CL13016.Contig1_All;CL13016.Contig2_All;CL13093.Contig2_All;CL14497.Contig2_All;CL15097.Contig1_All;CL1574.Contig2_All;CL1774.Contig2_All;CL18207.Contig1_All;CL19142.Contig2_All;CL198.Contig2_All;CL1994.Contig2_All;CL2129.Contig2_All;CL2428.Contig2_All;CL2623.Contig6_All;CL2725.Contig…	Contig3_All;CL5239.Contig5_All;CL7900.Contig1_All;CL9048.Contig2_All;Unigene107879_All;Unigene13117_All;Unigene187661_All;Unigene193688_All;Unigene196784_All;Unigene212033_All;Unigene23713_All;Unigene24808_All;Unigene27196_All;Unigene38403_All;Unigene55149_All;Unigene63595_All;Unigene70329_All;Unigene72209_All;Unigene72619_All;Unigene76076_All;Unigene89155_All;Unigene94494_All;Unigene228_All;Unig…	L18099.Contig1_All;CL18205.Contig1_All;CL1822.Contig2_All;CL1839.Contig20_All;CL1839.Contig5_All;CL18461.Contig1_All;CL18872.Contig1_All;CL1982.Contig2_All;CL1982.Contig9_All;CL20201.Contig2_All;CL20476.Contig1_All;CL20643.Contig1_All;CL2288.Contig1_All;CL2359.Contig1_All;CL2359.Contig5_All;CL2477.Contig1_All;CL2477.Contig2_All;CL2574.Contig2_All;CL2574.Contig3_All;CL2938.Contig2_All;CL2938.Conti…	;Unigene217666_All;Unigene219120_All;Unigene219381_All;Unigene22002_All;Unigene220344_All;Unigene221449_All;Unigene221669_All;Unigene221903_All;Unigene222093_All;Unigene222185_All;Unigene222194_All;Unigene22686_All;Unigene22757_All;Unigene22758_All;Unigene23047_All;Unigene23376_All;Unigene23460_All;Unigene23989_All;Unigene24131_All;Unigene24252_All;Unigene24333_All;Unigene24670_All;Unigene24781_A…
cellular_component	cell junction	210	CL1155.Contig1_All;CL12391.Contig2_All;CL13268.Contig4_All;CL14144.Contig2_All;CL14144.Contig4_All;CL14451.Contig1_All;CL14451.Contig2_All;CL16858.Contig1_All;CL18756.Contig1_All;CL18969.Contig1_All;CL2581.Contig2_All;CL2905.Contig2_All;CL2905.Contig4_All;CL2905.Contig5_All;CL3728.Contig3_All;CL3778.Contig1_All;CL3956.Contig2_All;CL3956.Contig4_All;CL397.Contig2_All;CL5534.Contig2_All;CL7200.Cont…
cellular_component	cell part	6763	Unigene24154_All;Unigene44494_All;CL1033.Contig10_All;CL1033.Contig29_All;CL11329.Contig1_All;CL11329.Contig2_All;CL13016.Contig1_All;CL13016.Contig2_All;CL13093.Contig2_All;CL14497.Contig2_All;CL15097.Contig1_All;CL1574.Contig2_All;CL1774.Contig2_All;CL18207.Contig1_All;CL19142.Contig2_All;CL198.Contig2_All;CL1994.Contig2_All;CL2129.Contig2_All;CL2428.Contig2_All;CL2623.Contig6_All;CL2725.Contig…	9.Contig5_All;CL7900.Contig1_All;CL9048.Contig2_All;Unigene107879_All;Unigene13117_All;Unigene187661_All;Unigene193688_All;Unigene196784_All;Unigene212033_All;Unigene23713_All;Unigene24808_All;Unigene27196_All;Unigene38403_All;Unigene55149_All;Unigene63595_All;Unigene70329_All;Unigene72209_All;Unigene72619_All;Unigene76076_All;Unigene89155_All;Unigene94494_All;Unigene228_All;Unigene93532_All;Unig…	l;CL18205.Contig1_All;CL1822.Contig2_All;CL1839.Contig20_All;CL1839.Contig5_All;CL18461.Contig1_All;CL18872.Contig1_All;CL1982.Contig2_All;CL1982.Contig9_All;CL20201.Contig2_All;CL20476.Contig1_All;CL20643.Contig1_All;CL2288.Contig1_All;CL2359.Contig1_All;CL2359.Contig5_All;CL2477.Contig1_All;CL2477.Contig2_All;CL2574.Contig2_All;CL2574.Contig3_All;CL2938.Contig2_All;CL2938.Contig3_All;CL3081.Con…	l;Unigene219120_All;Unigene219381_All;Unigene22002_All;Unigene220344_All;Unigene221449_All;Unigene221669_All;Unigene221903_All;Unigene222093_All;Unigene222185_All;Unigene222194_All;Unigene22686_All;Unigene22757_All;Unigene22758_All;Unigene23047_All;Unigene23376_All;Unigene23460_All;Unigene23989_All;Unigene24131_All;Unigene24252_All;Unigene24333_All;Unigene24670_All;Unigene24781_All;Unigene25045_A…
cellular_component	collagen trimer	13	CL3594.Contig1_All;Unigene45395_All;Unigene49525_All;Unigene68761_All;Unigene94660_All;CL9749.Contig2_All;CL12245.Contig1_All;CL12245.Contig4_All;Unigene190257_All;Unigene212464_All;Unigene37965_All;Unigene433_All;CL9749.Contig1_All
cellular_component	extracellular matrix	69	Unigene73663_All;CL10656.Contig1_All;CL10656.Contig2_All;CL2831.Contig4_All;Unigene194149_All;Unigene19557_All;Unigene197572_All;Unigene199266_All;Unigene2532_All;Unigene38464_All;Unigene52075_All;Unigene68761_All;Unigene89391_All;Unigene91063_All;Unigene94660_All;Unigene98628_All;CL14567.Contig2_All;CL15046.Contig2_All;CL3207.Contig2_All;CL5152.Contig1_All;CL5152.Contig2_All;CL7081.Contig1_All;C…
cellular_component	extracellular matrix part	32	Unigene73663_All;CL10656.Contig1_All;CL10656.Contig2_All;CL2831.Contig4_All;Unigene194149_All;Unigene19557_All;Unigene197572_All;Unigene199266_All;Unigene2532_All;Unigene38464_All;Unigene52075_All;Unigene68761_All;Unigene89391_All;Unigene91063_All;Unigene94660_All;Unigene98628_All;Unigene5291_All;CL9211.Contig1_All;CL9211.Contig2_All;Unigene185117_All;Unigene197476_All;Unigene3427_All;CL13492.Con…
cellular_component	extracellular region	201	Unigene73663_All;Unigene187958_All;Unigene198522_All;CL1020.Contig1_All;CL11106.Contig1_All;CL11106.Contig2_All;CL1462.Contig5_All;CL1462.Contig6_All;CL1462.Contig7_All;CL15046.Contig2_All;CL15852.Contig1_All;CL15852.Contig2_All;CL15852.Contig3_All;CL15901.Contig1_All;CL15901.Contig2_All;CL1778.Contig1_All;CL18559.Contig2_All;CL190.Contig13_All;CL3051.Contig1_All;CL4822.Contig3_All;CL5152.Contig1…
cellular_component	extracellular region part	142	Unigene73663_All;Unigene187958_All;Unigene198522_All;CL1020.Contig1_All;CL11106.Contig1_All;CL11106.Contig2_All;CL1462.Contig5_All;CL1462.Contig6_All;CL1462.Contig7_All;CL15046.Contig2_All;CL15852.Contig1_All;CL15852.Contig2_All;CL15852.Contig3_All;CL15901.Contig1_All;CL15901.Contig2_All;CL1778.Contig1_All;CL18559.Contig2_All;CL190.Contig13_All;CL3051.Contig1_All;CL4822.Contig3_All;CL5152.Contig1…
cellular_component	macromolecular complex	2209	Unigene24154_All;Unigene44494_All;CL1033.Contig10_All;CL1033.Contig29_All;CL11329.Contig1_All;CL11329.Contig2_All;CL13016.Contig1_All;CL13016.Contig2_All;CL13093.Contig2_All;CL14497.Contig2_All;CL15097.Contig1_All;CL1574.Contig2_All;CL1774.Contig2_All;CL18207.Contig1_All;CL19142.Contig2_All;CL198.Contig2_All;CL1994.Contig2_All;CL2129.Contig2_All;CL2428.Contig2_All;CL2623.Contig6_All;CL2725.Contig…	tig3_All;CL18279.Contig4_All;CL18279.Contig5_All;CL18279.Contig6_All;CL18279.Contig7_All;CL18279.Contig8_All;CL2623.Contig3_All;CL4340.Contig5_All;CL9986.Contig2_All;CL9986.Contig4_All;CL9986.Contig7_All;Unigene15837_All;Unigene21278_All;Unigene24830_All;Unigene30612_All;Unigene3902_All;Unigene45985_All;Unigene46800_All;Unigene68461_All;Unigene75160_All;Unigene45501_All;CL14166.Contig1_All;CL1524…
cellular_component	membrane	2651	CL11207.Contig1_All;CL11207.Contig2_All;CL12157.Contig3_All;CL19083.Contig1_All;CL3796.Contig4_All;CL464.Contig20_All;CL6067.Contig3_All;CL9066.Contig1_All;CL9066.Contig2_All;Unigene105926_All;Unigene109910_All;Unigene16780_All;Unigene19109_All;Unigene217314_All;Unigene2649_All;Unigene27490_All;Unigene4416_All;Unigene89496_All;Unigene95767_All;CL10018.Contig1_All;CL11196.Contig1_All;CL11196.Conti…	ll;Unigene203598_All;Unigene204200_All;Unigene205287_All;Unigene205965_All;Unigene206011_All;Unigene206327_All;Unigene207740_All;Unigene207967_All;Unigene209421_All;Unigene209515_All;Unigene209556_All;Unigene209927_All;Unigene209996_All;Unigene212205_All;Unigene212330_All;Unigene212439_All;Unigene213489_All;Unigene214008_All;Unigene214135_All;Unigene214306_All;Unigene214526_All;Unigene215086_All;…
cellular_component	membrane part	1472	CL11207.Contig1_All;CL11207.Contig2_All;CL12157.Contig3_All;CL19083.Contig1_All;CL3796.Contig4_All;CL464.Contig20_All;CL6067.Contig3_All;CL9066.Contig1_All;CL9066.Contig2_All;Unigene105926_All;Unigene109910_All;Unigene16780_All;Unigene19109_All;Unigene217314_All;Unigene2649_All;Unigene27490_All;Unigene4416_All;Unigene89496_All;Unigene95767_All;Unigene25659_All;Unigene71533_All;Unigene89205_All;CL…
cellular_component	membrane-enclosed lumen	1254	CL13699.Contig1_All;CL3426.Contig1_All;Unigene220618_All;Unigene22876_All;Unigene26585_All;Unigene30170_All;Unigene71901_All;Unigene90526_All;Unigene91752_All;Unigene48296_All;CL14202.Contig1_All;CL14202.Contig2_All;Unigene48115_All;Unigene72656_All;CL5480.Contig1_All;CL631.Contig12_All;Unigene189615_All;Unigene19003_All;Unigene22387_All;Unigene2521_All;Unigene28514_All;Unigene3100_All;Unigene452…
cellular_component	nucleoid	27	CL16088.Contig2_All;CL16867.Contig1_All;CL17692.Contig1_All;CL19050.Contig1_All;CL20260.Contig1_All;CL4682.Contig2_All;CL6017.Contig2_All;Unigene18337_All;Unigene28488_All;Unigene29389_All;Unigene46459_All;Unigene67098_All;Unigene67246_All;Unigene67525_All;Unigene68681_All;Unigene68992_All;Unigene869_All;CL9899.Contig1_All;CL9899.Contig2_All;Unigene106714_All;Unigene211618_All;Unigene57497_All;Un…
cellular_component	organelle	4809	Unigene24154_All;Unigene44494_All;CL5341.Contig3_All;Unigene213795_All;Unigene75333_All;CL11367.Contig2_All;CL11367.Contig3_All;Unigene1526_All;Unigene2265_All;Unigene75214_All;CL13067.Contig1_All;CL18385.Contig3_All;CL2602.Contig1_All;CL3796.Contig3_All;CL3796.Contig4_All;CL6067.Contig3_All;CL7216.Contig1_All;Unigene2945_All;Unigene46363_All;Unigene45395_All;CL1083.Contig2_All;CL10875.Contig1_Al…	All;Unigene141_All;CL17354.Contig1_All;Unigene103123_All;Unigene212625_All;Unigene24570_All;Unigene30911_All;Unigene485_All;Unigene88877_All;Unigene101934_All;CL7836.Contig1_All;CL8665.Contig1_All;Unigene109194_All;Unigene187417_All;Unigene47841_All;Unigene48387_All;Unigene49785_All;Unigene71470_All;Unigene76112_All;Unigene92662_All;CL13602.Contig1_All;Unigene11483_All;Unigene24034_All;Unigene262…	All;CL5249.Contig1_All;CL5346.Contig1_All;CL5419.Contig1_All;CL5543.Contig1_All;CL5543.Contig4_All;CL5566.Contig1_All;CL5566.Contig2_All;CL5594.Contig1_All;CL5652.Contig2_All;CL5669.Contig2_All;CL5716.Contig3_All;CL572.Contig4_All;CL572.Contig5_All;CL572.Contig6_All;CL5800.Contig1_All;CL610.Contig2_All;CL6127.Contig1_All;CL612.Contig7_All;CL6389.Contig2_All;CL6408.Contig3_All;CL642.Contig2_All;CL…
cellular_component	organelle part	2901	Unigene24154_All;Unigene44494_All;CL11367.Contig2_All;CL11367.Contig3_All;Unigene1526_All;Unigene2265_All;Unigene75214_All;CL13067.Contig1_All;CL18385.Contig3_All;CL2602.Contig1_All;CL3796.Contig3_All;CL3796.Contig4_All;CL6067.Contig3_All;CL7216.Contig1_All;Unigene2945_All;Unigene46363_All;Unigene45395_All;CL10018.Contig1_All;CL11196.Contig1_All;CL11196.Contig2_All;CL3956.Contig2_All;CL3956.Conti…	41.Contig1_All;Unigene23179_All;Unigene24688_All;Unigene34369_All;Unigene50457_All;Unigene5767_All;Unigene70229_All;CL11094.Contig1_All;CL11094.Contig2_All;CL11100.Contig2_All;CL11559.Contig2_All;CL12457.Contig1_All;CL13890.Contig1_All;CL13890.Contig2_All;CL1778.Contig1_All;CL19008.Contig1_All;CL1951.Contig2_All;CL1951.Contig5_All;CL1951.Contig8_All;CL2267.Contig1_All;CL3865.Contig3_All;CL3865.Co…
cellular_component	synapse	280	CL1514.Contig10_All;CL1514.Contig14_All;CL1514.Contig16_All;CL1514.Contig17_All;CL1514.Contig18_All;CL1514.Contig19_All;CL1514.Contig20_All;CL1514.Contig22_All;CL1514.Contig23_All;CL1514.Contig25_All;CL1514.Contig26_All;CL1514.Contig27_All;CL1514.Contig28_All;CL1514.Contig30_All;CL1514.Contig32_All;CL1514.Contig33_All;CL1514.Contig35_All;CL1514.Contig36_All;CL1514.Contig37_All;CL1514.Contig38_All…
cellular_component	synapse part	202	CL1514.Contig10_All;CL1514.Contig14_All;CL1514.Contig16_All;CL1514.Contig17_All;CL1514.Contig18_All;CL1514.Contig19_All;CL1514.Contig20_All;CL1514.Contig22_All;CL1514.Contig23_All;CL1514.Contig25_All;CL1514.Contig26_All;CL1514.Contig27_All;CL1514.Contig28_All;CL1514.Contig30_All;CL1514.Contig32_All;CL1514.Contig33_All;CL1514.Contig35_All;CL1514.Contig36_All;CL1514.Contig37_All;CL1514.Contig38_All…
molecular_function	antioxidant activity	36	CL12475.Contig1_All;CL12475.Contig2_All;CL14592.Contig1_All;CL2735.Contig2_All;Unigene27524_All;CL19326.Contig2_All;Unigene3292_All;CL17716.Contig1_All;Unigene195994_All;Unigene48743_All;Unigene199563_All;Unigene199564_All;CL7410.Contig1_All;Unigene46142_All;Unigene76419_All;CL17672.Contig1_All;Unigene54347_All;Unigene5693_All;Unigene76492_All;CL5152.Contig1_All;CL5152.Contig2_All;Unigene209661_A…
molecular_function	binding	6579	CL1927.Contig1_All;CL1927.Contig3_All;CL5346.Contig1_All;Unigene22657_All;CL2548.Contig1_All;CL6950.Contig2_All;CL7534.Contig1_All;CL7534.Contig2_All;Unigene13230_All;Unigene42885_All;Unigene61351_All;Unigene93941_All;Unigene68916_All;Unigene4695_All;Unigene14814_All;CL1514.Contig31_All;CL1514.Contig46_All;CL5722.Contig7_All;CL7728.Contig1_All;Unigene212446_All;Unigene81502_All;CL10440.Contig2_Al…	l;Unigene89756_All;Unigene89757_All;CL12037.Contig3_All;CL6186.Contig1_All;CL6186.Contig2_All;CL6186.Contig3_All;Unigene1356_All;Unigene199036_All;CL16799.Contig1_All;CL17922.Contig2_All;CL247.Contig1_All;CL247.Contig2_All;CL37.Contig2_All;CL37.Contig5_All;CL37.Contig7_All;CL3948.Contig3_All;CL3948.Contig4_All;CL3948.Contig5_All;CL3948.Contig9_All;CL4787.Contig1_All;CL4787.Contig2_All;CL4787.Cont…	36_All;Unigene9537_All;Unigene92397_All;CL10656.Contig1_All;CL10656.Contig2_All;Unigene452_All;Unigene89270_All;CL19170.Contig2_All;CL2220.Contig1_All;CL2220.Contig2_All;CL4876.Contig1_All;CL4876.Contig2_All;Unigene105456_All;Unigene187565_All;Unigene45333_All;Unigene67427_All;Unigene70845_All;Unigene92356_All;CL15946.Contig1_All;CL6843.Contig1_All;CL9869.Contig2_All;Unigene24634_All;Unigene91380…	ll;Unigene89354_All;Unigene92746_All;Unigene9846_All;CL2759.Contig3_All;CL9630.Contig2_All;Unigene11035_All;Unigene13274_All;Unigene24258_All;Unigene46533_All;Unigene48756_All;Unigene53626_All;Unigene6001_All;Unigene68564_All;Unigene68975_All;Unigene84712_All;Unigene90205_All;Unigene24368_All;CL16672.Contig2_All;Unigene79492_All;Unigene69703_All;Unigene86822_All;Unigene1221_All;Unigene46456_All;C…
molecular_function	catalytic activity	5421	CL6843.Contig1_All;CL10251.Contig3_All;CL1037.Contig1_All;CL1037.Contig2_All;CL11006.Contig1_All;CL16867.Contig1_All;CL16867.Contig2_All;CL16867.Contig3_All;CL17864.Contig2_All;CL3138.Contig1_All;Unigene2374_All;Unigene45009_All;Unigene72146_All;Unigene73189_All;Unigene92237_All;CL10081.Contig5_All;Unigene34378_All;Unigene39072_All;CL3026.Contig3_All;CL321.Contig1_All;Unigene26069_All;Unigene4399…	ontig1_All;CL14567.Contig1_All;CL14622.Contig1_All;CL14622.Contig2_All;CL16020.Contig1_All;CL17397.Contig2_All;CL17634.Contig1_All;CL1784.Contig8_All;CL18010.Contig1_All;CL19511.Contig1_All;CL19511.Contig2_All;CL6506.Contig2_All;CL660.Contig15_All;CL660.Contig6_All;CL660.Contig7_All;CL7401.Contig1_All;CL7401.Contig2_All;CL7626.Contig1_All;CL7626.Contig2_All;CL7732.Contig1_All;CL8387.Contig4_All;C…	l;Unigene94073_All;CL14469.Contig1_All;CL14469.Contig2_All;CL14469.Contig3_All;CL14469.Contig4_All;CL14469.Contig5_All;CL14469.Contig7_All;CL14469.Contig8_All;Unigene22641_All;Unigene64287_All;Unigene216789_All;Unigene39281_All;Unigene870_All;Unigene1012_All;CL11910.Contig2_All;CL11666.Contig1_All;Unigene6371_All;Unigene70354_All;Unigene19163_All;Unigene25581_All;Unigene33563_All;Unigene38787_All…
molecular_function	channel regulator activity	22	CL6625.Contig2_All;CL1514.Contig31_All;CL1514.Contig46_All;CL2751.Contig2_All;CL2751.Contig3_All;CL5533.Contig2_All;Unigene24226_All;Unigene68458_All;Unigene69783_All;Unigene104923_All;Unigene187973_All;CL15056.Contig2_All;CL19149.Contig2_All;CL2145.Contig5_All;CL2145.Contig7_All;CL3067.Contig2_All;CL3067.Contig3_All;Unigene69585_All;Unigene89132_All;Unigene92956_All;Unigene27113_All;Unigene81158…
molecular_function	electron carrier activity	51	CL11668.Contig2_All;CL5290.Contig1_All;Unigene1452_All;Unigene26950_All;Unigene42713_All;Unigene49511_All;Unigene5148_All;Unigene54426_All;Unigene92178_All;Unigene95589_All;Unigene98933_All;CL10304.Contig1_All;CL11661.Contig1_All;CL11764.Contig1_All;CL1185.Contig2_All;CL12641.Contig1_All;CL14449.Contig1_All;CL17716.Contig1_All;CL19997.Contig1_All;CL19997.Contig2_All;CL3486.Contig1_All;CL8924.Cont…
molecular_function	enzyme regulator activity	282	CL15041.Contig1_All;CL18092.Contig2_All;CL2739.Contig11_All;CL2739.Contig3_All;CL2739.Contig4_All;CL2739.Contig5_All;CL2739.Contig7_All;CL4326.Contig2_All;Unigene1955_All;Unigene2214_All;Unigene24808_All;Unigene48956_All;Unigene709_All;Unigene710_All;Unigene76076_All;Unigene89583_All;Unigene89584_All;Unigene89975_All;Unigene90342_All;Unigene3778_All;CL19538.Contig1_All;CL580.Contig1_All;Unigene10…
molecular_function	guanyl-nucleotide exchange factor activity	77	CL12157.Contig3_All;Unigene2528_All;Unigene36069_All;Unigene76986_All;Unigene14847_All;Unigene45664_All;CL2359.Contig6_All;CL5201.Contig1_All;CL5201.Contig2_All;CL5201.Contig3_All;CL5201.Contig4_All;CL5491.Contig2_All;Unigene108663_All;Unigene11826_All;Unigene198100_All;Unigene212487_All;Unigene215616_All;Unigene2888_All;Unigene31175_All;Unigene317_All;Unigene39134_All;Unigene45277_All;Unigene473…
molecular_function	metallochaperone activity	5	CL13882.Contig1_All;Unigene48956_All;Unigene200816_All;Unigene25263_All;CL10882.Contig1_All
molecular_function	molecular transducer activity	305	CL20271.Contig1_All;CL20271.Contig2_All;Unigene44920_All;Unigene52708_All;Unigene66009_All;Unigene94991_All;Unigene988_All;Unigene88011_All;CL4539.Contig1_All;CL15232.Contig1_All;Unigene79905_All;CL8745.Contig3_All;CL20448.Contig1_All;CL843.Contig3_All;Unigene35880_All;Unigene67322_All;CL3806.Contig1_All;CL7766.Contig2_All;Unigene196540_All;Unigene196541_All;Unigene45738_All;Unigene49295_All;Unig…
molecular_function	nucleic acid binding transcription factor activity	229	CL11602.Contig2_All;CL12294.Contig6_All;CL12294.Contig7_All;CL1270.Contig1_All;CL1270.Contig2_All;CL13481.Contig1_All;CL13481.Contig2_All;CL13720.Contig1_All;CL13720.Contig2_All;CL13945.Contig2_All;CL15201.Contig1_All;CL15201.Contig2_All;CL16531.Contig1_All;CL16848.Contig2_All;CL17491.Contig2_All;CL17769.Contig1_All;CL18171.Contig3_All;CL18543.Contig1_All;CL18678.Contig2_All;CL19178.Contig1_All;C…
molecular_function	protein binding transcription factor activity	170	Unigene49794_All;Unigene516_All;CL10515.Contig1_All;CL1566.Contig1_All;CL3626.Contig2_All;CL4178.Contig1_All;CL4178.Contig2_All;CL4340.Contig6_All;CL9841.Contig2_All;Unigene100516_All;Unigene15952_All;Unigene22876_All;Unigene23001_All;Unigene23408_All;Unigene23738_All;Unigene24335_All;Unigene47554_All;Unigene48221_All;Unigene57268_All;Unigene68916_All;Unigene69504_All;Unigene80855_All;Unigene8522…
molecular_function	protein tag	1	Unigene90111_All
molecular_function	receptor activity	242	CL20271.Contig1_All;CL20271.Contig2_All;Unigene44920_All;Unigene52708_All;Unigene66009_All;Unigene94991_All;Unigene988_All;Unigene88011_All;CL12391.Contig2_All;CL13268.Contig2_All;CL13268.Contig3_All;CL15481.Contig2_All;CL16226.Contig1_All;CL16226.Contig2_All;CL16821.Contig3_All;CL1966.Contig1_All;CL1966.Contig2_All;CL1966.Contig3_All;CL4940.Contig1_All;CL5934.Contig1_All;CL5934.Contig2_All;CL608…
molecular_function	receptor regulator activity	9	Unigene516_All;CL13890.Contig1_All;CL13890.Contig2_All;Unigene90625_All;Unigene3538_All;CL13602.Contig1_All;Unigene24034_All;Unigene24869_All;Unigene72911_All
molecular_function	structural molecule activity	317	Unigene15260_All;CL10200.Contig1_All;CL10200.Contig2_All;CL10373.Contig1_All;CL10480.Contig1_All;CL10480.Contig2_All;CL10494.Contig1_All;CL11108.Contig1_All;CL11108.Contig2_All;CL11995.Contig1_All;CL12176.Contig1_All;CL12176.Contig2_All;CL12176.Contig3_All;CL12359.Contig2_All;CL12499.Contig2_All;CL13504.Contig2_All;CL1374.Contig1_All;CL1374.Contig2_All;CL1405.Contig1_All;CL1465.Contig2_All;CL1465…
molecular_function	translation regulator activity	12	CL12176.Contig2_All;CL12176.Contig3_All;CL16334.Contig2_All;Unigene28489_All;CL12694.Contig2_All;CL2652.Contig2_All;CL2652.Contig3_All;CL2652.Contig4_All;Unigene2297_All;Unigene47827_All;CL1033.Contig10_All;CL1033.Contig29_All
molecular_function	transporter activity	622	Unigene1569_All;CL10251.Contig3_All;CL1037.Contig1_All;CL1037.Contig2_All;CL11006.Contig1_All;CL16867.Contig1_All;CL16867.Contig2_All;CL16867.Contig3_All;CL17864.Contig2_All;CL3138.Contig1_All;Unigene2374_All;Unigene45009_All;Unigene72146_All;Unigene73189_All;Unigene92237_All;Unigene26661_All;CL37.Contig2_All;CL37.Contig5_All;Unigene93195_All;Unigene186538_All;Unigene50515_All;Unigene90315_All;CL…
