# Supplementary material for: A Transcriptomic Survey of Ion Channel-Based Conotoxins in the Chinese Tubular Cone Snail (Conus betulinus)
Source: Mar Drugs. 2017 Jul 18;15(7):228. doi: 10.3390/md15070228 (PMC5532670; doi:10.3390/md15070228)
Supplement: Supplementary file 1 [file marinedrugs-15-00228-s001.zip › Table S4.xlsx]

## Sheet: Sheet1
Ontology	Class	Number_of_Genes	Gene ID_Conotoxins from All-Unigenes
biological_process	behavior	2	CL18118.Contig2_All;CL12620.Contig1_All
biological_process	biological adhesion	1	Unigene92218_All
biological_process	biological regulation	13	CL14181.Contig2_All;Unigene44982_All;CL19654.Contig2_All;Unigene90828_All;CL3775.Contig2_All;Unigene89576_All;CL6854.Contig1_All;Unigene50109_All;CL6829.Contig3_All;Unigene26466_All;CL12620.Contig1_All;CL12620.Contig2_All;Unigene44806_All
biological_process	cellular component organization or biogenesis	9	CL18118.Contig2_All;CL5846.Contig3_All;Unigene28447_All;CL6829.Contig3_All;Unigene92218_All;CL12750.Contig3_All;Unigene44982_All;Unigene90828_All;CL12620.Contig2_All
biological_process	cellular process	24	CL18118.Contig2_All;CL14181.Contig2_All;CL4225.Contig2_All;Unigene44982_All;Unigene28447_All;CL19654.Contig2_All;Unigene90828_All;CL3775.Contig2_All;Unigene90551_All;Unigene26466_All;CL5846.Contig3_All;Unigene92218_All;Unigene89576_All;Unigene44967_All;CL15973.Contig1_All;CL13735.Contig1_All;CL6829.Contig3_All;Unigene50109_All;CL6854.Contig1_All;CL4730.Contig3_All;Unigene22905_All;Unigene67871_Al…
biological_process	developmental process	4	Unigene50109_All;Unigene90828_All;CL18118.Contig2_All;Unigene44982_All
biological_process	growth	1	CL18118.Contig2_All
biological_process	immune system process	1	Unigene92218_All
biological_process	localization	13	CL6829.Contig3_All;Unigene50109_All;Unigene89576_All;CL6854.Contig1_All;CL5846.Contig3_All;Unigene28447_All;Unigene92218_All;Unigene90828_All;CL19654.Contig2_All;CL12620.Contig2_All;Unigene90551_All;CL4225.Contig2_All;Unigene1514_All
biological_process	metabolic process	22	Unigene89438_All;CL18118.Contig2_All;Unigene44982_All;CL14181.Contig2_All;Unigene28447_All;CL19654.Contig2_All;Unigene90828_All;Unigene90551_All;CL5846.Contig3_All;Unigene92218_All;Unigene89576_All;Unigene44967_All;CL6854.Contig1_All;CL15973.Contig1_All;CL13735.Contig1_All;CL16323.Contig2_All;CL3775.Contig2_All;Unigene50632_All;CL4730.Contig3_All;Unigene22905_All;Unigene67871_All;Unigene44806_All
biological_process	multi-organism process	2	Unigene28447_All;Unigene90551_All
biological_process	multicellular organismal process	6	CL12620.Contig1_All;Unigene50109_All;Unigene90828_All;CL18118.Contig2_All;Unigene44982_All;CL3775.Contig2_All
biological_process	negative regulation of biological process	4	Unigene90828_All;Unigene44982_All;Unigene89576_All;CL6829.Contig3_All
biological_process	positive regulation of biological process	4	Unigene44982_All;Unigene50109_All;CL14181.Contig2_All;Unigene44806_All
biological_process	regulation of biological process	12	CL14181.Contig2_All;Unigene44982_All;CL19654.Contig2_All;Unigene90828_All;Unigene89576_All;CL6854.Contig1_All;Unigene50109_All;CL6829.Contig3_All;Unigene26466_All;CL12620.Contig1_All;CL12620.Contig2_All;Unigene44806_All
biological_process	response to stimulus	12	Unigene44982_All;Unigene90828_All;Unigene92218_All;CL6829.Contig3_All;Unigene50109_All;Unigene26466_All;CL12620.Contig1_All;CL14181.Contig2_All;CL12620.Contig2_All;CL18118.Contig2_All;CL5846.Contig3_All;CL19654.Contig2_All
biological_process	signaling	7	Unigene44982_All;CL19654.Contig2_All;Unigene90828_All;Unigene50109_All;Unigene26466_All;CL14181.Contig2_All;CL12620.Contig2_All
biological_process	single-organism process	18	CL12620.Contig1_All;CL14181.Contig2_All;Unigene50109_All;Unigene44982_All;Unigene90828_All;CL3775.Contig2_All;CL18118.Contig2_All;Unigene26466_All;Unigene89576_All;Unigene44967_All;CL15973.Contig1_All;Unigene92218_All;Unigene28447_All;CL6829.Contig3_All;CL5846.Contig3_All;CL6854.Contig1_All;CL19654.Contig2_All;CL12620.Contig2_All
cellular_component	cell	20	CL6829.Contig3_All;Unigene50109_All;Unigene44806_All;Unigene90828_All;CL6854.Contig1_All;Unigene26466_All;Unigene92218_All;CL12620.Contig2_All;Unigene28447_All;Unigene44982_All;Unigene89576_All;CL14181.Contig2_All;CL12750.Contig3_All;Unigene90551_All;Unigene67169_All;CL18118.Contig2_All;CL5846.Contig3_All;Unigene46745_All;CL3775.Contig2_All;CL19654.Contig2_All
cellular_component	cell junction	2	CL6829.Contig3_All;Unigene50109_All
cellular_component	cell part	20	CL6829.Contig3_All;Unigene50109_All;Unigene44806_All;Unigene90828_All;CL6854.Contig1_All;Unigene26466_All;Unigene92218_All;CL12620.Contig2_All;Unigene28447_All;Unigene44982_All;Unigene89576_All;CL14181.Contig2_All;CL12750.Contig3_All;Unigene90551_All;Unigene67169_All;CL18118.Contig2_All;CL5846.Contig3_All;Unigene46745_All;CL3775.Contig2_All;CL19654.Contig2_All
cellular_component	macromolecular complex	11	Unigene44806_All;Unigene90828_All;Unigene50109_All;Unigene28447_All;CL14181.Contig2_All;Unigene44982_All;CL3775.Contig2_All;Unigene26466_All;CL6854.Contig1_All;Unigene90551_All;Unigene92218_All
cellular_component	membrane	8	CL6854.Contig1_All;Unigene26466_All;Unigene92218_All;CL12620.Contig2_All;CL3775.Contig2_All;CL16323.Contig2_All;CL6829.Contig3_All;Unigene50109_All
cellular_component	membrane part	5	CL12620.Contig2_All;CL3775.Contig2_All;Unigene92218_All;CL6829.Contig3_All;Unigene50109_All
cellular_component	membrane-enclosed lumen	11	Unigene90828_All;CL12750.Contig3_All;CL14181.Contig2_All;CL6829.Contig3_All;CL6854.Contig1_All;Unigene44806_All;Unigene44982_All;Unigene89576_All;Unigene90551_All;CL5846.Contig3_All;Unigene46745_All
cellular_component	organelle	17	CL6829.Contig3_All;Unigene50109_All;Unigene90828_All;CL12620.Contig2_All;Unigene28447_All;CL12750.Contig3_All;CL14181.Contig2_All;CL6854.Contig1_All;Unigene44806_All;Unigene44982_All;Unigene89576_All;Unigene90551_All;Unigene26466_All;CL5846.Contig3_All;Unigene46745_All;CL19654.Contig2_All;Unigene92218_All
cellular_component	organelle part	14	Unigene90828_All;Unigene28447_All;CL12750.Contig3_All;CL14181.Contig2_All;CL6829.Contig3_All;CL6854.Contig1_All;Unigene44806_All;Unigene44982_All;Unigene89576_All;Unigene90551_All;Unigene26466_All;CL5846.Contig3_All;Unigene46745_All;Unigene92218_All
cellular_component	synapse	3	CL12620.Contig2_All;CL12620.Contig1_All;CL3775.Contig2_All
cellular_component	synapse part	2	CL12620.Contig2_All;CL3775.Contig2_All
molecular_function	binding	20	CL6829.Contig3_All;CL1489.Contig3_All;Unigene46745_All;Unigene44967_All;Unigene50109_All;CL3775.Contig2_All;CL14181.Contig2_All;CL6854.Contig1_All;Unigene90551_All;Unigene90828_All;CL15973.Contig1_All;CL16323.Contig2_All;Unigene1045_All;CL19654.Contig2_All;Unigene44806_All;Unigene28447_All;CL12620.Contig2_All;Unigene44982_All;CL12750.Contig3_All;Unigene89576_All
molecular_function	catalytic activity	19	CL3775.Contig2_All;Unigene89438_All;Unigene26466_All;CL4730.Contig3_All;Unigene22905_All;Unigene67871_All;CL13735.Contig1_All;CL5846.Contig3_All;Unigene92218_All;CL15973.Contig1_All;Unigene44967_All;Unigene23371_All;CL14181.Contig2_All;CL5280.Contig3_All;CL5280.Contig5_All;CL16323.Contig2_All;CL19654.Contig2_All;Unigene50632_All;Unigene44982_All
molecular_function	enzyme regulator activity	1	Unigene89576_All
molecular_function	nucleic acid binding transcription factor activity	1	Unigene44982_All
molecular_function	protein binding transcription factor activity	2	CL14181.Contig2_All;Unigene90828_All
molecular_function	structural molecule activity	1	Unigene28447_All
molecular_function	transporter activity	3	Unigene1514_All;CL6854.Contig1_All;CL3775.Contig2_All
