# Supplementary material for: A Transcriptomic Survey of Ion Channel-Based Conotoxins in the Chinese Tubular Cone Snail (Conus betulinus)
Source: Mar Drugs. 2017 Jul 18;15(7):228. doi: 10.3390/md15070228 (PMC5532670; doi:10.3390/md15070228)
Supplement: Supplementary file 1 [file marinedrugs-15-00228-s001.zip › Table S5.xlsx]

## Sheet: Sheet5
Gene_ID	Gene_Length	Big_FPKM	Middle_FPKM	Small_FPKM	Bulb_FPKM	Nr-ID	Nr-Score	Nr-Evalue	Nr-annotation	Nt-ID	Nt-Score	Nt-Evalue	Nt-annotation	Swissprot-ID	Swissprot-Score	Swissprot-Evalue	Swissprot-annotation	COG-Protein-or-Domain	COG-Score	COG-Evalue	COG-ID	COG-Function-Description	KO_id	KEGG-Evalue	KEGG-Score	KEGG-Gene	ko_definition	GO-BiologicalProcess	GO-MolecularFunction	GO-CellularComponent
CL2145.Contig7_All	744	11649.2	14741	1870.06	76.6555	gi|371933242|gb|AEX60096.1|	142.9	1e-32	M superfamily MLKM group conopeptide Bt3-D05 [Conus betulinus]	gi|85717928|gb|DQ345380.1|	523	1e-145	Conus litteratus clone 06B05 M superfamily conotoxin lt3d precursor, mRNA, complete cds	sp|Q9BPH4|CM02_CONTS	110	2e-24	Conotoxin TsMLKM-02 OS=Conus tessulatus PE=2 SV=1	--	--	--	--	--	--	--	--	--	--	GO:0009405//pathogenesis	GO:0008200//ion channel inhibitor activity	GO:0005576//extracellular region
CL2145.Contig3_All	621	4735.47	6559.9	653.408	10.6834	gi|371933176|gb|AEX60063.1|	45.8	1e-32	M superfamily MLKM group conopeptide Ts3-5-Y01 [Conus tessulatus]	gi|85717926|gb|DQ345379.1|	504	1e-139	Conus litteratus clone 05D02 M superfamily conotoxin lt3c precursor, mRNA, complete cds	sp|Q2I2Q4|CM32_CONLT	116	4e-26	Conotoxin Lt3.2 OS=Conus litteratus PE=2 SV=1	--	--	--	--	--	--	--	--	--	--	GO:0009405//pathogenesis	GO:0008200//ion channel inhibitor activity	GO:0005576//extracellular region
CL2145.Contig5_All	729	4059.23	14234.3	787.279	15.9054	gi|371933176|gb|AEX60063.1|	47.4	9e-36	M superfamily MLKM group conopeptide Ts3-5-Y01 [Conus tessulatus]	gi|85717924|gb|DQ345378.1|	373	1e-100	Conus litteratus clone 03A11 M superfamily conotoxin lt3b precursor, mRNA, complete cds	sp|Q2I2Q4|CM32_CONLT	123	4e-28	Conotoxin Lt3.2 OS=Conus litteratus PE=2 SV=1	--	--	--	--	--	--	--	--	--	--	GO:0009405//pathogenesis	GO:0008200//ion channel inhibitor activity	GO:0005576//extracellular region
CL2145.Contig6_All	785	3939.17	2605.24	2009.11	1.4344	gi|371933176|gb|AEX60063.1|	43.1	8e-35	M superfamily MLKM group conopeptide Ts3-5-Y01 [Conus tessulatus]	gi|371933147|gb|JF510562.1|	394	1e-106	Conus vexillum M superfamily MLKM group conopeptide Vx+S3-I03 mRNA, complete cds	sp|Q5EHP4|CM32_CONLE	124	2e-28	Conotoxin Lp3.2 OS=Conus leopardus PE=2 SV=1	--	--	--	--	--	--	--	--	--	--	GO:0009405//pathogenesis	GO:0008200//ion channel inhibitor activity	GO:0005576//extracellular region
CL3067.Contig1_All	690	2802.96	10125.2	2024.32	5.6456	gi|371933919|gb|AEX60434.1|	144.1	5e-33	M superfamily MMSK group conopeptide Bt+Vr3-3-VP02 [Conus betulinus]	gi|371933918|gb|JF510948.1|	357	5e-95	Conus betulinus M superfamily MMSK group conopeptide Bt+Vr3-3-VP02 mRNA, complete cds	sp|Q9BPI9|CM232_CONVE	105	1e-22	Conotoxin VnMMSK-01 OS=Conus ventricosus PE=2 SV=1	--	--	--	--	--	--	--	--	--	--	GO:0009405//pathogenesis	GO:0008200//ion channel inhibitor activity	GO:0005576//extracellular region
CL3067.Contig2_All	879	2756.11	12281.1	3133.65	8.898	gi|371933561|gb|AEX60255.1|	146.7	1e-33	M superfamily MMSK group conopeptide Bt3-3-VP02 [Conus betulinus] >gi|371933903|gb|AEX60426.1| M superfamily MMSK group conopeptide S3-VP01 [Conus striatus]	gi|371933902|gb|JF510940.1|	381	1e-102	Conus striatus M superfamily MMSK group conopeptide S3-VP01 mRNA, complete cds	sp|Q9BPI9|CM232_CONVE	101	2e-21	Conotoxin VnMMSK-01 OS=Conus ventricosus PE=2 SV=1	--	--	--	--	--	--	--	--	--	--	GO:0009405//pathogenesis	GO:0008200//ion channel inhibitor activity	GO:0005576//extracellular region
Unigene89132_All	862	2137.39	3888.78	1674.37	4.7309	gi|371933815|gb|AEX60382.1|	139.8	1e-31	M superfamily MMSK group conopeptide Bt3-IP01 [Conus betulinus]	gi|12619404|gb|AF214936.1|AF214936	385	1e-103	Conus tessulatus TsMMSK-B022 conotoxin scaffold III/IV precursor, mRNA, complete cds	sp|Q9BPI8|CM23N_CONTS	132	1e-30	Conotoxin TsMMSK-B022 OS=Conus tessulatus PE=2 SV=1	--	--	--	--	--	--	--	--	--	--	GO:0009405//pathogenesis	GO:0008200//ion channel inhibitor activity;GO:0051536//iron-sulfur cluster binding	GO:0005576//extracellular region
CL3067.Contig3_All	1810	1308.19	556.009	443.31	2.4885	gi|371933919|gb|AEX60434.1|	142.5	7e-32	M superfamily MMSK group conopeptide Bt+Vr3-3-VP02 [Conus betulinus]	gi|371933918|gb|JF510948.1|	357	1e-94	Conus betulinus M superfamily MMSK group conopeptide Bt+Vr3-3-VP02 mRNA, complete cds	sp|Q9BPI9|CM232_CONVE	101	5e-21	Conotoxin VnMMSK-01 OS=Conus ventricosus PE=2 SV=1	YPL009c_1	64.3	7e-10	COG1293	Predicted RNA-binding protein homologous to eukaryotic snRNP	K02085	1e-12	75.9	cfa:485084	adenomatosis polyposis coli protein	GO:0009405//pathogenesis	GO:0008200//ion channel inhibitor activity	GO:0005576//extracellular region
CL20777.Contig3_All	704	1159.13	86.0969	998.671	0	gi|20177851|sp|P58786.1|COW_CONRA	101.3	4e-20	RecName: Full=Contryphan-R; AltName: Full=Bromocontryphan; Contains: RecName: Full=[Des-Gly1]-contryphan-R; Flags: Precursor	gi|326635557|gb|JF460782.1|	414	1e-112	Conus virgo contryphan-R-like conotoxin mRNA, complete cds	sp|P58786|COW_CONRA	101	2e-21	Contryphan-R OS=Conus radiatus PE=1 SV=1	--	--	--	--	--	--	--	--	--	--	GO:0009405//pathogenesis	GO:0008200//ion channel inhibitor activity	GO:0005576//extracellular region
Unigene69585_All	649	951.262	9608.05	1326.64	15.4745	gi|74848515|sp|Q9BP73.1|O367_CONTS	127.1	6e-28	RecName: Full=Conotoxin TsMSGL-2; Flags: Precursor >gi|12619663|gb|AAG60493.1|AF215065_1 conotoxin scaffold VI/VII precursor [Conus tessulatus]	gi|73762693|gb|DQ141163.1|	527	1e-146	Conus caracteristicus CaFr179P mRNA, complete cds	sp|Q9BP73|O367_CONTS	127	3e-29	Conotoxin TsMSGL-2 OS=Conus tessulatus PE=2 SV=1	--	--	--	--	--	--	--	--	--	--	GO:0009405//pathogenesis	GO:0008200//ion channel inhibitor activity	GO:0005576//extracellular region
CL3067.Contig4_All	198	613.614	1733.13	2234	0.4611	gi|371933885|gb|AEX60417.1|	98.6	9e-20	M superfamily MMSK group conopeptide Bt3-MP03 [Conus betulinus]	gi|371933884|gb|JF510931.1|	252	5e-64	Conus betulinus M superfamily MMSK group conopeptide Bt3-MP03 mRNA, complete cds	sp|Q9BPI9|CM232_CONVE	61.2	5e-10	Conotoxin VnMMSK-01 OS=Conus ventricosus PE=2 SV=1	--	--	--	--	--	--	--	--	--	--	GO:0009405//pathogenesis	GO:0008200//ion channel inhibitor activity	GO:0005576//extracellular region
CL20777.Contig1_All	861	383.734	214.2	143.331	0.2121	gi|20177851|sp|P58786.1|COW_CONRA	126.3	1e-27	RecName: Full=Contryphan-R; AltName: Full=Bromocontryphan; Contains: RecName: Full=[Des-Gly1]-contryphan-R; Flags: Precursor	gi|326422291|gb|JF322906.1|	615	1e-172	Conus virgo vicontryphan-R-like conotoxin mRNA, complete cds	sp|P58786|COW_CONRA	126	7e-29	Contryphan-R OS=Conus radiatus PE=1 SV=1	--	--	--	--	--	--	--	--	--	--	GO:0009405//pathogenesis	GO:0008200//ion channel inhibitor activity	GO:0005576//extracellular region
CL20777.Contig4_All	497	261.677	125.229	88.9454	0	gi|20177851|sp|P58786.1|COW_CONRA	123.2	4e-27	RecName: Full=Contryphan-R; AltName: Full=Bromocontryphan; Contains: RecName: Full=[Des-Gly1]-contryphan-R; Flags: Precursor	gi|326635557|gb|JF460782.1|	515	1e-143	Conus virgo contryphan-R-like conotoxin mRNA, complete cds	sp|P58786|COW_CONRA	123	2e-28	Contryphan-R OS=Conus radiatus PE=1 SV=1	--	--	--	--	--	--	--	--	--	--	GO:0009405//pathogenesis	GO:0008200//ion channel inhibitor activity	GO:0005576//extracellular region
CL20777.Contig2_All	984	161.967	71.6842	62.4647	0.6186	gi|20177851|sp|P58786.1|COW_CONRA	104	1e-20	RecName: Full=Contryphan-R; AltName: Full=Bromocontryphan; Contains: RecName: Full=[Des-Gly1]-contryphan-R; Flags: Precursor	gi|326422291|gb|JF322906.1|	502	1e-138	Conus virgo vicontryphan-R-like conotoxin mRNA, complete cds	sp|P58786|COW_CONRA	103	4e-22	Contryphan-R OS=Conus radiatus PE=1 SV=1	YPL009c_1	64.3	3e-10	COG1293	Predicted RNA-binding protein homologous to eukaryotic snRNP	K02085	5e-13	75.9	cfa:485084	adenomatosis polyposis coli protein	GO:0009405//pathogenesis	GO:0008200//ion channel inhibitor activity	GO:0005576//extracellular region
CL20260.Contig1_All	3668	57.1431	39.3387	48.4302	84.2553	gi|298108443|gb|ADI56517.1|	486.5	4e-135	voltage-dependent anion channel 2-like protein [Haliotis diversicolor]	gi|78272037|gb|AC160526.13|	105	2e-18	Mus musculus chromosome 8, clone RP24-191C23, complete sequence	sp|P81004|VDAC2_XENLA	433	1e-120	Voltage-dependent anion-selective channel protein 2 OS=Xenopus laevis GN=vdac2 PE=1 SV=1	--	--	--	--	--	K15040	4e-120	433	xla:734449	voltage-dependent anion channel protein 2	GO:2001243//negative regulation of intrinsic apoptotic signaling pathway;GO:0031101//fin regeneration;GO:0032272//negative regulation of protein polymerization;GO:0055085//transmembrane transport;GO:0044070//regulation of anion transport	GO:0008308//voltage-gated anion channel activity;GO:0000166//nucleotide binding;GO:0015288//porin activity	GO:0046930//pore complex;GO:0005743//mitochondrial inner membrane;GO:0042645//mitochondrial nucleoid;GO:0005741//mitochondrial outer membrane
CL96.Contig5_All	16998	31.5206	6.0752	28.258	59.006	gi|389568467|gb|AFK84957.1|	5322.7	0	ryanodine receptor [Bemisia tabaci]	gi|153918683|dbj|AK282612.1|	216	3e-51	Gryllus bimaculatus mRNA, GBcontig29473	sp|Q24498|RY44_DROME	5156	0	Ryanodine receptor 44F OS=Drosophila melanogaster GN=Rya-r44F PE=1 SV=3	mlr2363	55.1	4e-06	COG0515	Serine/threonine protein kinase	K05327	0	5254	phu:Phum_PHUM135890	ryanodine receptor, invertebrate	GO:0006810//transport;GO:0009987//cellular process	GO:0005216//ion channel activity	-
Unigene6464_All	256	20.8251	9.4655	37.3072	11.4124	gi|167534328|ref|XP_001748842.1|	58.2	1e-07	hypothetical protein [Monosiga brevicollis MX1] >gi|163772804|gb|EDQ86452.1| predicted protein [Monosiga brevicollis MX1]	gi|343790958|ref|NG_029763.1|	69.9	5e-09	Homo sapiens amiloride-sensitive cation channel 1, neuronal (ACCN1), RefSeqGene on chromosome 17	--	--	--	--	--	--	--	--	--	--	--	--	--	--	-	-	-
CL9922.Contig2_All	3256	15.4902	0.2956	23.7803	39.5743	gi|1947092|gb|AAB52920.1|	924.9	0	Na/Ca exchanger [Doryteuthis opalescens]	gi|390479189|ref|XM_002762309.2|	151	3e-32	PREDICTED: Callithrix jacchus solute carrier family 8 (sodium/calcium exchanger), member 2 (SLC8A2), mRNA	sp|P57103|NAC3_HUMAN	726	0	Sodium/calcium exchanger 3 OS=Homo sapiens GN=SLC8A3 PE=2 SV=2	all3346	57.4	2e-07	COG2931	RTX toxins and related Ca2+-binding proteins	K05849	0	785	spu:575892	solute carrier family 8 (sodium/calcium exchanger)	GO:0002027//regulation of heart rate;GO:0044557//relaxation of smooth muscle;GO:0034614//cellular response to reactive oxygen species;GO:0002028//regulation of sodium ion transport;GO:0007584//response to nutrient;GO:0055013//cardiac muscle cell development;GO:0042542//response to hydrogen peroxide;GO:0009749//response to glucose stimulus;GO:0009791//post-embryonic development;GO:0010763//positiv…	GO:0030506//ankyrin binding;GO:0005432//calcium:sodium antiporter activity;GO:0044325//ion channel binding	GO:0016323//basolateral plasma membrane;GO:0030315//T-tubule;GO:0005887//integral to plasma membrane;GO:0005739//mitochondrion;GO:0005874//microtubule;GO:0030018//Z disc;GO:0014704//intercalated disc;GO:0043197//dendritic spine
CL19149.Contig2_All	969	13.8268	6085.84	7.1105	23.1154	gi|61212946|sp|Q5K0C5.1|CO1A_CONVR	104.4	9e-21	RecName: Full=Conotoxin 10; Flags: Precursor >gi|57898681|emb|CAH64856.1| four-loop conotoxin prepropeptide [Conus virgo]	gi|85717904|gb|DQ345368.1|	299	1e-77	Conus litteratus clone 02C04 O superfamily conotoxin lt6a precursor, mRNA, complete cds	sp|Q5K0C5|CO1A_CONVR	104	3e-22	Conotoxin 10 OS=Conus virgo PE=2 SV=1	--	--	--	--	--	--	--	--	--	--	GO:0009405//pathogenesis	GO:0008200//ion channel inhibitor activity	GO:0005576//extracellular region
CL15220.Contig1_All	379	13.6964	1.5765	19.2597	16.7824	gi|351712333|gb|EHB15252.1|	63.2	4e-09	Immunoglobulin G-binding protein A, partial [Heterocephalus glaber]	--	--	--	--	sp|Q28181|CNGB1_BOVIN	51.2	5e-07	Cyclic nucleotide-gated cation channel beta-1 OS=Bos taurus GN=CNGB1 PE=1 SV=1	--	--	--	--	--	K14822	7e-11	65.9	tgu:100219403	rRNA-processing protein CGR1	-	-	-
Unigene95596_All	551	11.7125	3.4339	6.9333	4.6948	gi|405970293|gb|EKC35209.1|	72.4	1e-11	Neuronal acetylcholine receptor subunit non-alpha-2 [Crassostrea gigas]	gi|56044679|gb|AC124828.14|	73.8	8e-10	Mus musculus chromosome 5, clone RP24-126A19, complete sequence	sp|Q54QQ2|Y5634_DICDI	57.8	1e-08	Uncharacterized protein DDB_G0283697 OS=Dictyostelium discoideum GN=DDB_G0283697 PE=4 SV=1	--	--	--	--	--	K13295	1e-09	62.8	nve:NEMVE_v1g204602	aprataxin and PNK-like factor [EC:4.2.99.18]	GO:0007600//sensory perception;GO:0009987//cellular process;GO:0065007//biological regulation;GO:0008152//metabolic process	GO:1901363;GO:0005221//intracellular cyclic nucleotide activated cation channel activity;GO:0097159//organic cyclic compound binding;GO:0003824//catalytic activity	GO:0044464//cell part
Unigene45879_All	2009	9.9163	2.8088	4.1767	3.4387	gi|260794336|ref|XP_002592165.1|	100.9	2e-19	hypothetical protein BRAFLDRAFT_88112 [Branchiostoma floridae] >gi|229277380|gb|EEN48176.1| hypothetical protein BRAFLDRAFT_88112 [Branchiostoma floridae]	--	--	--	--	sp|Q9NZQ8|TRPM5_HUMAN	77.8	8e-14	Transient receptor potential cation channel subfamily M member 5 OS=Homo sapiens GN=TRPM5 PE=2 SV=1	PH0929	59.3	2e-08	COG0419	ATPase involved in DNA repair	K04977	3e-20	100	bfo:BRAFLDRAFT_88112	transient receptor potential cation channel subfamily M member 2	GO:0009987//cellular process	GO:0003824//catalytic activity	-
Unigene9018_All	276	9.4038	46.1829	33.8623	0.5513	gi|122011896|sp|Q3YEG6.1|CO142_CONLI	109.4	5e-23	RecName: Full=Conotoxin LiC42; Flags: Precursor >gi|73762732|gb|AAZ83783.1| LiC42P [Conus lividus]	gi|12619634|gb|AF215051.1|	208	1e-50	Conus arenatus clone ArMKLT2-0312 conotoxin scaffold VI/VII precursor, mRNA, complete cds	sp|Q3YEG6|CO142_CONLI	109	2e-24	Conotoxin LiC42 OS=Conus lividus PE=2 SV=1	--	--	--	--	--	--	--	--	--	--	GO:0009405//pathogenesis	GO:0008200//ion channel inhibitor activity	GO:0005576//extracellular region
Unigene50998_All	531	8.9831	5.1885	13.875	3.6107	--	--	--	--	gi|343790958|ref|NG_029763.1|	69.9	1e-08	Homo sapiens amiloride-sensitive cation channel 1, neuronal (ACCN1), RefSeqGene on chromosome 17	--	--	--	--	--	--	--	--	--	--	--	--	--	--	-	-	-
Unigene54042_All	594	8.9751	2.2353	21.8209	36.0176	gi|443732700|gb|ELU17327.1|	57	6e-07	hypothetical protein CAPTEDRAFT_187467 [Capitella teleta]	gi|23499655|gb|AC121868.2|	107	6e-20	Mus musculus BAC clone RP24-116H17 from 1, complete sequence	sp|Q28181|CNGB1_BOVIN	50.8	2e-06	Cyclic nucleotide-gated cation channel beta-1 OS=Bos taurus GN=CNGB1 PE=1 SV=1	--	--	--	--	--	K14319	1e-06	53.1	oaa:100089399	Ran GTPase-activating protein 1	-	-	-
CL4467.Contig2_All	3641	8.5926	0.1094	14.2209	16.1736	gi|405951336|gb|EKC19257.1|	179.5	1e-42	Potassium voltage-gated channel protein Shaw [Crassostrea gigas]	gi|327412356|gb|AC243508.5|	95.6	1e-15	Rattus norvegicus Y Chr BAC RNECO-273M12 (Amplicon Express Rat SHR-Akr (EcoR1 Digest) BAC library) complete sequence	sp|Q01956|KCNC3_RAT	103	2e-21	Potassium voltage-gated channel subfamily C member 3 OS=Rattus norvegicus GN=Kcnc3 PE=2 SV=1	--	--	--	--	--	K05320	5e-22	107	spu:584187	potassium voltage-gated channel Shaw-related subfamily C, invertebrate	GO:0006811//ion transport	GO:0005216//ion channel activity	-
CL7246.Contig3_All	2914	8.1125	0.4443	13.1803	9.0339	gi|405977563|gb|EKC42006.1|	288.9	1e-75	Glutamate receptor, ionotropic kainate 3 [Crassostrea gigas]	--	--	--	--	sp|Q9Z2W8|GRIA4_MOUSE	224	8e-58	Glutamate receptor 4 OS=Mus musculus GN=Gria4 PE=1 SV=2	--	--	--	--	--	K05200	8e-58	226	oaa:100078422	glutamate receptor 4	GO:0044700;GO:0007154//cell communication	GO:0005230//extracellular ligand-gated ion channel activity;GO:0004872//receptor activity	GO:0045202//synapse;GO:0042995//cell projection;GO:0008328//ionotropic glutamate receptor complex
CL17758.Contig3_All	7290	7.2168	11.0647	10.0036	21.5662	gi|405959633|gb|EKC25646.1|	422.2	2e-115	Trimeric intracellular cation channel type B [Crassostrea gigas]	gi|83307644|emb|CT033618.1|	77.8	7e-10	Platynereis dumerilii EST IB0AAA17BC11EM1	sp|Q7ZVP8|TM38B_DANRE	177	2e-43	Trimeric intracellular cation channel type B OS=Danio rerio GN=tmem38b PE=2 SV=1	--	--	--	--	--	K00787	2e-07	60.8	spu:576515	farnesyl diphosphate synthase [EC:2.5.1.1 2.5.1.10]	-	-	GO:0016020//membrane
CL10147.Contig1_All	595	6.8379	4.7978	7.2232	0.3069	gi|351702358|gb|EHB05277.1|	53.1	9e-06	Zinc finger protein 606 [Heterocephalus glaber]	gi|25896296|emb|AL772328.13|	176	8e-41	Mouse DNA sequence from clone RP23-270A19 on chromosome 4, complete sequence	sp|Q55AX2|DOT1L_DICDI	68.9	7e-12	Histone-lysine N-methyltransferase, H3 lysine-79 specific OS=Dictyostelium discoideum GN=dotA PE=2 SV=2	YLR175w	57.4	2e-08	COG0130	Pseudouridine synthase	K04952	3e-14	78.6	rno:83686	cyclic nucleotide gated channel beta 1	GO:0007602//phototransduction;GO:0045494//photoreceptor cell maintenance;GO:0007608//sensory perception of smell;GO:0051480//cytosolic calcium ion homeostasis	GO:0005223//intracellular cGMP activated cation channel activity	GO:0017071//intracellular cyclic nucleotide activated cation channel complex;GO:0043195//terminal bouton
CL7246.Contig4_All	2447	6.708	0.8682	8.3636	20.9686	gi|405977563|gb|EKC42006.1|	288.9	9e-76	Glutamate receptor, ionotropic kainate 3 [Crassostrea gigas]	--	--	--	--	sp|Q9Z2W8|GRIA4_MOUSE	224	9e-58	Glutamate receptor 4 OS=Mus musculus GN=Gria4 PE=1 SV=2	--	--	--	--	--	K05200	9e-58	226	oaa:100078422	glutamate receptor 4	GO:0044700;GO:0007154//cell communication	GO:0005230//extracellular ligand-gated ion channel activity;GO:0004872//receptor activity	GO:0045202//synapse;GO:0042995//cell projection;GO:0008328//ionotropic glutamate receptor complex
CL19050.Contig1_All	1571	6.5638	3.8455	2.9094	2.9445	gi|298108443|gb|ADI56517.1|	490.3	1e-136	voltage-dependent anion channel 2-like protein [Haliotis diversicolor]	gi|298108442|gb|HM107003.1|	149	5e-32	Haliotis diversicolor voltage-dependent anion channel 2-like protein mRNA, complete cds	sp|P81004|VDAC2_XENLA	439	1e-122	Voltage-dependent anion-selective channel protein 2 OS=Xenopus laevis GN=vdac2 PE=1 SV=1	--	--	--	--	--	K15040	8e-123	441	dre:322126	voltage-dependent anion channel protein 2	GO:2001243//negative regulation of intrinsic apoptotic signaling pathway;GO:0031101//fin regeneration;GO:0032272//negative regulation of protein polymerization;GO:0055085//transmembrane transport;GO:0044070//regulation of anion transport	GO:0008308//voltage-gated anion channel activity;GO:0000166//nucleotide binding;GO:0015288//porin activity	GO:0046930//pore complex;GO:0005743//mitochondrial inner membrane;GO:0042645//mitochondrial nucleoid;GO:0005741//mitochondrial outer membrane
Unigene27113_All	659	5.8545	3.0726	6.2111	20.7813	gi|405978375|gb|EKC42774.1|	145.2	2e-33	Sex-regulated protein janus-A [Crassostrea gigas]	gi|59797233|gb|AC132132.4|	61.9	4e-06	Mus musculus BAC clone RP23-235K2 from 8, complete sequence	sp|Q9NRX4|PHP14_HUMAN	124	1e-28	14 kDa phosphohistidine phosphatase OS=Homo sapiens GN=PHPT1 PE=1 SV=1	--	--	--	--	--	K01112	4e-28	124	dre:445172	[EC:3.1.3.-]	GO:0035971//peptidyl-histidine dephosphorylation;GO:0050860//negative regulation of T cell receptor signaling pathway;GO:0051350//negative regulation of lyase activity;GO:2000147//positive regulation of cell motility;GO:2000984//negative regulation of ATP citrate synthase activity;GO:2000249//regulation of actin cytoskeleton reorganization	GO:0008969//phosphohistidine phosphatase activity;GO:0019855//calcium channel inhibitor activity;GO:0044325//ion channel binding	GO:0005829//cytosol
CL7246.Contig1_All	529	5.8346	0.1255	8.2533	1.3807	gi|449275861|gb|EMC84607.1|	52.8	8e-06	Immunoglobulin G-binding protein A, partial [Columba livia]	--	--	--	--	sp|Q28181|CNGB1_BOVIN	63.5	2e-10	Cyclic nucleotide-gated cation channel beta-1 OS=Bos taurus GN=CNGB1 PE=1 SV=1	--	--	--	--	--	K14822	1e-11	69.7	tgu:100219403	rRNA-processing protein CGR1	GO:0044699	-	-
Unigene45701_All	2871	5.6441	10.4172	6.2255	0.0424	gi|1947092|gb|AAB52920.1|	1137.9	0	Na/Ca exchanger [Doryteuthis opalescens]	gi|345325655|ref|XM_001505795.2|	168	1e-37	PREDICTED: Ornithorhynchus anatinus solute carrier family 8 (sodium/calcium exchanger), member 1 (SLC8A1), mRNA	sp|Q01728|NAC1_RAT	967	0	Sodium/calcium exchanger 1 OS=Rattus norvegicus GN=Slc8a1 PE=2 SV=3	TM0724	56.6	2e-07	COG0530	Ca2+/Na+ antiporter	K05849	0	998	bfo:BRAFLDRAFT_120267	solute carrier family 8 (sodium/calcium exchanger)	GO:0002027//regulation of heart rate;GO:0044557//relaxation of smooth muscle;GO:0034614//cellular response to reactive oxygen species;GO:0002028//regulation of sodium ion transport;GO:0007584//response to nutrient;GO:0055013//cardiac muscle cell development;GO:0042542//response to hydrogen peroxide;GO:0009749//response to glucose stimulus;GO:0009791//post-embryonic development;GO:0010763//positiv…	GO:0030506//ankyrin binding;GO:0005432//calcium:sodium antiporter activity;GO:0044325//ion channel binding	GO:0016323//basolateral plasma membrane;GO:0030315//T-tubule;GO:0005887//integral to plasma membrane;GO:0005739//mitochondrion;GO:0005874//microtubule;GO:0030018//Z disc;GO:0014704//intercalated disc;GO:0043197//dendritic spine
CL16755.Contig1_All	4402	5.4818	3.0012	4.7267	11.7736	gi|291236633|ref|XP_002738245.1|	574.7	1e-161	PREDICTED: calcium channel-like protein [Saccoglossus kowalevskii]	--	--	--	--	sp|Q8CFG6|CA2D2_RAT	553	1e-156	Voltage-dependent calcium channel subunit alpha-2/delta-2 OS=Rattus norvegicus GN=Cacna2d2 PE=2 SV=1	STM2315	55.8	6e-07	COG2304	Uncharacterized protein containing a von Willebrand factor type A (vWA) domain	K04859	2e-161	571	mgp:100543169	voltage-dependent calcium channel alpha-2/delta-2	GO:0007267//cell-cell signaling;GO:0010646//regulation of cell communication;GO:0006816//calcium ion transport;GO:0048747//muscle fiber development;GO:0051239;GO:0040008//regulation of growth;GO:0023051//regulation of signaling;GO:0034220//ion transmembrane transport	GO:0005262//calcium channel activity;GO:0005244//voltage-gated ion channel activity	GO:0016021//integral to membrane;GO:0005886//plasma membrane
Unigene91649_All	1821	5.3545	10.2444	14.0858	0.1504	gi|443732145|gb|ELU16974.1|	664.8	0	hypothetical protein CAPTEDRAFT_180018 [Capitella teleta]	gi|301753007|ref|XM_002912305.1|	79.8	4e-11	PREDICTED: Ailuropoda melanoleuca sodium-dependent serotonin transporter-like (LOC100481897), mRNA	sp|P51905|SC6A4_DROME	600	3e-171	Sodium-dependent serotonin transporter OS=Drosophila melanogaster GN=SerT PE=2 SV=1	VC2012	219	1e-56	COG0733	Na+-dependent transporters of the SNF family	K05037	7e-173	607	dmo:Dmoj_GI18339	solute carrier family 6 (neurotransmitter transporter, serotonin) member 4	GO:0006911//phagocytosis, engulfment;GO:0051610//serotonin uptake	GO:0015293//symporter activity;GO:0015222//serotonin transmembrane transporter activity;GO:0005261//cation channel activity	GO:0043679//axon terminus;GO:0005887//integral to plasma membrane
CL5811.Contig2_All	3318	5.3488	2.1909	8.3269	4.0541	--	--	--	--	gi|343790958|ref|NG_029763.1|	63.9	5e-06	Homo sapiens amiloride-sensitive cation channel 1, neuronal (ACCN1), RefSeqGene on chromosome 17	--	--	--	--	--	--	--	--	--	--	--	--	--	--	-	-	-
Unigene73033_All	422	5.3192	3.225	7.4362	5.1203	gi|307205531|gb|EFN83837.1|	58.9	8e-08	hypothetical protein EAI_02651 [Harpegnathos saltator]	--	--	--	--	sp|Q28181|CNGB1_BOVIN	56.6	2e-08	Cyclic nucleotide-gated cation channel beta-1 OS=Bos taurus GN=CNGB1 PE=1 SV=1	--	--	--	--	--	K04952	5e-08	56.6	bta:281702	cyclic nucleotide gated channel beta 1	GO:0044699	-	-
Unigene24457_All	1568	5.2342	2.117	3.7416	2.3097	gi|405970065|gb|EKC35000.1|	582.8	1e-164	Golgi-associated PDZ and coiled-coil motif-containing protein [Crassostrea gigas]	gi|56289011|emb|CR700298.2|	133	3e-27	Tetraodon nigroviridis full-length cDNA	sp|Q8BH60|GOPC_MOUSE	493	6e-139	Golgi-associated PDZ and coiled-coil motif-containing protein OS=Mus musculus GN=Gopc PE=1 SV=1	--	--	--	--	--	K06095	2e-11	71.6	cin:100186631	multiple PDZ domain protein	GO:0051260//protein homooligomerization;GO:0007289//spermatid nucleus differentiation;GO:0050790//regulation of catalytic activity;GO:0006914//autophagy;GO:0015031//protein transport	GO:0005083//small GTPase regulator activity;GO:0005109//frizzled binding;GO:0008022//protein C-terminus binding;GO:0044325//ion channel binding;GO:0042803//protein homodimerization activity	GO:0030054//cell junction;GO:0043234//protein complex;GO:0042995//cell projection;GO:0045211//postsynaptic membrane;GO:0030140//trans-Golgi network transport vesicle;GO:0005886//plasma membrane
CL10762.Contig5_All	260	5.1262	0.6383	2.3614	0.5853	gi|443695760|gb|ELT96600.1|	58.2	1e-07	hypothetical protein CAPTEDRAFT_208791 [Capitella teleta]	--	--	--	--	sp|Q28181|CNGB1_BOVIN	56.6	1e-08	Cyclic nucleotide-gated cation channel beta-1 OS=Bos taurus GN=CNGB1 PE=1 SV=1	--	--	--	--	--	K04952	4e-08	56.6	bta:281702	cyclic nucleotide gated channel beta 1	-	-	-
Unigene46424_All	1666	4.9263	2.4905	4.1767	5.8272	gi|405957303|gb|EKC23525.1|	357.1	1e-96	Glutamine-dependent NAD(+) synthetase [Crassostrea gigas]	gi|449501745|ref|XM_004174413.1|	131	1e-26	PREDICTED: Taeniopygia guttata NAD synthetase 1 (NADSYN1), mRNA	sp|Q9VYA0|NADE_DROME	320	8e-87	Probable glutamine-dependent NAD(+) synthetase OS=Drosophila melanogaster GN=CG9940 PE=1 SV=1	YHR074w_2	277	3e-74	COG0171	NAD synthase	K01950	6e-94	345	bfo:BRAFLDRAFT_275067	NAD+ synthase (glutamine-hydrolysing) [EC:6.3.5.1]	GO:0055085//transmembrane transport;GO:0009435//NAD biosynthetic process;GO:0006811//ion transport	GO:0016810//hydrolase activity, acting on carbon-nitrogen (but not peptide) bonds;GO:0003952//NAD+ synthase (glutamine-hydrolyzing) activity;GO:0005524//ATP binding;GO:0005216//ion channel activity	GO:0016021//integral to membrane
CL18424.Contig3_All	2503	4.8484	3.9255	3.8702	0.0851	gi|443709060|gb|ELU03894.1|	813.9	0	hypothetical protein CAPTEDRAFT_61966, partial [Capitella teleta]	gi|194884535|ref|XM_001976250.1|	143	5e-30	Drosophila erecta GG20095 (Dere\GG20095), mRNA	sp|Q90805|CNG1_CHICK	456	9e-128	Cyclic nucleotide-gated channel cone photoreceptor subunit alpha OS=Gallus gallus PE=2 SV=1	all1035	55.5	4e-07	COG0664	cAMP-binding proteins - catabolite gene activator and regulatory subunit of cAMP-dependent protein kinases	K05326	0	745	ame:408865	cyclic nucleotide gated channel, invertebrate	GO:0006811//ion transport;GO:0055085//transmembrane transport	GO:0005216//ion channel activity	GO:0016021//integral to membrane
CL7875.Contig4_All	6127	4.717	1.9287	10.1321	17.6628	gi|52424054|gb|AAO83838.2|AF484079_1	245	4e-62	voltage-dependent L-type calcium channel alpha-1 subunit isoform a [Lymnaea stagnalis]	gi|339832415|gb|HQ839837.1|	75.8	2e-09	Anopheles sinensis clone AS21 microsatellite sequence	sp|Q01668|CAC1D_HUMAN	57	5e-07	Voltage-dependent L-type calcium channel subunit alpha-1D OS=Homo sapiens GN=CACNA1D PE=1 SV=2	--	--	--	--	--	K04851	4e-10	69.3	dre:403310	voltage-dependent calcium channel L type alpha-1D	GO:0006811//ion transport	GO:0005216//ion channel activity	GO:0016020//membrane
CL96.Contig4_All	6560	4.2666	2.7021	3.8581	8.2299	gi|270003382|gb|EEZ99829.1|	1637.5	0	hypothetical protein TcasGA2_TC002610 [Tribolium castaneum]	gi|153918683|dbj|AK282612.1|	194	4e-45	Gryllus bimaculatus mRNA, GBcontig29473	sp|Q24498|RY44_DROME	1567	0	Ryanodine receptor 44F OS=Drosophila melanogaster GN=Rya-r44F PE=1 SV=3	mlr2363	53.9	4e-06	COG0515	Serine/threonine protein kinase	K05327	0	1599	aga:AgaP_AGAP010750	ryanodine receptor, invertebrate	GO:0006810//transport;GO:0009987//cellular process	GO:0005216//ion channel activity	-
Unigene23804_All	1549	4.2569	2.7644	3.3911	3.0453	gi|325301282|ref|NP_001191594.1|	521.5	4e-146	pannexin 6 [Aplysia californica] >gi|60550114|gb|AAX24145.1| pannexin 6 [Aplysia californica]	--	--	--	--	sp|O01393|UNC9_CAEEL	271	3e-72	Innexin unc-9 OS=Caenorhabditis elegans GN=unc-9 PE=2 SV=1	--	--	--	--	--	--	--	--	--	--	GO:0034220//ion transmembrane transport	GO:0005243//gap junction channel activity	GO:0005911//cell-cell junction
Unigene94991_All	688	3.9764	3.2808	5.6519	6.4582	gi|325296763|ref|NP_001191618.1|	187.2	5e-46	inositol trisphosphate receptor [Aplysia californica] >gi|89145849|gb|ABD62080.1| inositol trisphosphate receptor [Aplysia californica]	gi|470616088|ref|XM_004317182.1|	107	7e-20	PREDICTED: Tursiops truncatus inositol 1,4,5-trisphosphate receptor, type 1 (ITPR1), partial mRNA	sp|Q14643|ITPR1_HUMAN	174	1e-43	Inositol 1,4,5-trisphosphate receptor type 1 OS=Homo sapiens GN=ITPR1 PE=1 SV=2	--	--	--	--	--	K04958	1e-44	179	acs:100568038	inositol 1,4,5-triphosphate receptor type 1	GO:0070588//calcium ion transmembrane transport;GO:0048016//inositol phosphate-mediated signaling	GO:0005220//inositol 1,4,5-trisphosphate-sensitive calcium-release channel activity;GO:0044325//ion channel binding	GO:0016021//integral to membrane;GO:0005783//endoplasmic reticulum
Unigene23479_All	1437	3.8076	1.4322	3.0383	2.9438	gi|443708983|gb|ELU03864.1|	418.7	3e-115	hypothetical protein CAPTEDRAFT_179715 [Capitella teleta]	gi|335301317|ref|XM_003132924.2|	163	3e-36	PREDICTED: Sus scrofa BTB/POZ domain-containing adapter for CUL3-mediated RhoA degradation protein 3-like (LOC100519625), mRNA	sp|Q922M3|BACD3_MOUSE	389	7e-108	BTB/POZ domain-containing adapter for CUL3-mediated RhoA degradation protein 3 OS=Mus musculus GN=Kctd10 PE=1 SV=1	--	--	--	--	--	K15074	1e-109	397	nvi:100122749	BTB/POZ domain-containing adapter for CUL3-mediated RhoA degradation protein	GO:0043161//proteasomal ubiquitin-dependent protein catabolic process;GO:0051260//protein homooligomerization;GO:0016567//protein ubiquitination	GO:0004114//3',5'-cyclic-nucleotide phosphodiesterase activity;GO:0004842//ubiquitin-protein ligase activity;GO:0005216//ion channel activity	GO:0005730//nucleolus;GO:0031463//Cul3-RING ubiquitin ligase complex;GO:0005737//cytoplasm;GO:0036038//TCTN-B9D complex
CL516.Contig2_All	2192	3.7762	4.6035	4.1081	3.8041	gi|405978500|gb|EKC42880.1|	743.4	0	Protein FAM38B [Crassostrea gigas]	gi|338723125|ref|XM_001917044.2|	101	1e-17	PREDICTED: Equus caballus protein PIEZO1-like (LOC100050994), mRNA	sp|Q92508|PIEZ1_HUMAN	556	7e-158	Piezo-type mechanosensitive ion channel component 1 OS=Homo sapiens GN=PIEZO1 PE=1 SV=4	--	--	--	--	--	--	--	--	--	--	-	-	-
Unigene67859_All	1547	3.6275	3.1756	2.6018	5.1542	gi|325296905|ref|NP_001191486.1|	211.5	1e-52	non-alpha nicotinic acetylcholine receptor subunit precursor [Aplysia californica] >gi|17225105|gb|AAL37250.1|AF322876_1 non-alpha nicotinic acetylcholine receptor subunit [Aplysia californica]	--	--	--	--	sp|P04755|ACH3_DROME	124	4e-28	Acetylcholine receptor subunit beta-like 1 OS=Drosophila melanogaster GN=nAcRbeta-64B PE=2 SV=1	--	--	--	--	--	K05312	1e-28	128	phu:Phum_PHUM352270	nicotinic acetylcholine receptor, invertebrate	-	GO:0005216//ion channel activity	GO:0016020//membrane
Unigene69443_All	1078	3.4488	1.0469	2.0251	1.5809	gi|156401109|ref|XP_001639134.1|	98.2	7e-19	predicted protein [Nematostella vectensis] >gi|156226260|gb|EDO47071.1| predicted protein [Nematostella vectensis]	--	--	--	--	sp|Q6XPS3|TPTE2_HUMAN	74.7	3e-13	Phosphatidylinositol 3,4,5-trisphosphate 3-phosphatase TPTE2 OS=Homo sapiens GN=TPTE2 PE=1 SV=2	--	--	--	--	--	K01104	3e-11	70.1	hsa:7179	protein-tyrosine phosphatase [EC:3.1.3.48]	GO:0055085//transmembrane transport;GO:0046856//phosphatidylinositol dephosphorylation;GO:0006811//ion transport;GO:0006470//protein dephosphorylation	GO:0004725//protein tyrosine phosphatase activity;GO:0008138//protein tyrosine/serine/threonine phosphatase activity;GO:0016314//phosphatidylinositol-3,4,5-trisphosphate 3-phosphatase activity;GO:0005216//ion channel activity	GO:0016021//integral to membrane
Unigene44798_All	1518	3.4196	10.19	2.7413	1.4234	gi|67625701|tpe|CAJ00236.1|	42.4	1e-68	TPA: endonuclease-reverse transcriptase [Schistosoma mansoni]	gi|343790958|ref|NG_029763.1|	81.8	9e-12	Homo sapiens amiloride-sensitive cation channel 1, neuronal (ACCN1), RefSeqGene on chromosome 17	sp|Q10126|YSM6_CAEEL	79.3	2e-14	Putative uncharacterized transposon-derived protein F52C9.6 OS=Caenorhabditis elegans GN=F52C9.6 PE=5 SV=1	--	--	--	--	--	K05635	8e-29	129	smm:Smp_163810	laminin, gamma 1	-	-	-
CL9404.Contig3_All	2299	3.3258	3.3786	3.4124	0.4898	gi|149929801|gb|ABR37307.1|	520	2e-145	TASK two-pore domain potassium channel [Lymnaea stagnalis]	gi|149929800|gb|EF640973.1|	256	4e-64	Lymnaea stagnalis TASK two-pore domain potassium channel mRNA, complete cds	sp|Q63ZI0|KCNK9_XENLA	347	9e-95	Potassium channel subfamily K member 9 OS=Xenopus laevis GN=kcnk9 PE=2 SV=1	DR2336	52	4e-06	COG1226	Kef-type K+ transport systems, predicted NAD-binding component	K05323	3e-105	383	ame:411036	potassium channel subfamily K, invertebrate	GO:0006810//transport	GO:0005216//ion channel activity	-
Unigene47734_All	535	3.2779	1.427	2.5502	2.1047	gi|269993231|emb|CBI63264.1|	193	5e-48	two-pore channel 2 [Strongylocentrotus purpuratus]	--	--	--	--	sp|A0JMD4|TPC2_DANRE	171	1e-42	Two pore calcium channel protein 2 OS=Danio rerio GN=tpcn2 PE=2 SV=1	--	--	--	--	--	K14077	8e-49	192	spu:592190	two pore segment channel 2	GO:0006816//calcium ion transport;GO:0034220//ion transmembrane transport	GO:0005262//calcium channel activity;GO:0005244//voltage-gated ion channel activity	GO:0005764//lysosome;GO:0016020//membrane
Unigene18966_All	243	3.1754	2.732	4.7725	0.3757	gi|390361628|ref|XP_003729967.1|	56.2	5e-07	PREDICTED: tyrosine-protein kinase BAZ1B-like [Strongylocentrotus purpuratus]	gi|354796382|gb|JN960883.1|	81.8	1e-12	Mus musculus targeted non-conditional, lacZ-tagged mutant allele Ppp3cc:tm1e(EUCOMM)Hmgu; transgenic	sp|Q555V7|VID27_DICDI	50.1	1e-06	VID27-like protein OS=Dictyostelium discoideum GN=DDB_G0274813 PE=3 SV=1	--	--	--	--	--	K04952	7e-08	55.8	rno:83686	cyclic nucleotide gated channel beta 1	GO:0009987//cellular process;GO:0007600//sensory perception;GO:0065007//biological regulation	GO:0005221//intracellular cyclic nucleotide activated cation channel activity	-
CL8601.Contig3_All	6160	3.1316	3.5565	4.009	0.3607	gi|29378319|gb|AAO83841.1|AF484082_1	2682.9	0	voltage-dependent non-L-type calcium channel alpha-1 subunit isoform A [Lymnaea stagnalis]	gi|29378318|gb|AF484082.1|	204	4e-48	Lymnaea stagnalis voltage-dependent non-L-type calcium channel alpha-1 subunit isoform A mRNA, complete cds, alternatively spliced	sp|O73700|CAC1D_CHICK	1381	0	Voltage-dependent L-type calcium channel subunit alpha-1D OS=Gallus gallus GN=CACNA1D PE=2 SV=1	BH1501	94.7	2e-18	COG1226	Kef-type K+ transport systems, predicted NAD-binding component	K05315	0	1803	cbr:CBG02059	voltage-dependent calcium channel alpha 1, invertebrate	GO:0006816//calcium ion transport;GO:0034220//ion transmembrane transport	GO:0005262//calcium channel activity;GO:0005244//voltage-gated ion channel activity	GO:0016021//integral to membrane
CL15658.Contig1_All	2250	2.993	1.9326	3.4564	4.1254	gi|260801573|ref|XP_002595670.1|	242.7	6e-139	hypothetical protein BRAFLDRAFT_200772 [Branchiostoma floridae] >gi|229280917|gb|EEN51682.1| hypothetical protein BRAFLDRAFT_200772 [Branchiostoma floridae]	--	--	--	--	sp|P51798|CLCN7_HUMAN	244	2e-129	H(+)/Cl(-) exchange transporter 7 OS=Homo sapiens GN=CLCN7 PE=1 SV=2	YJR040w_1	67	1e-10	COG0038	Chloride channel protein EriC	K05016	8e-140	278	bfo:BRAFLDRAFT_200772	chloride channel 7	GO:0006810//transport	GO:0005216//ion channel activity	GO:0016020//membrane
Unigene48151_All	893	2.985	3.3082	2.4446	3.4761	gi|405978500|gb|EKC42880.1|	146	2e-33	Protein FAM38B [Crassostrea gigas]	gi|395508486|ref|XM_003758494.1|	99.6	2e-17	PREDICTED: Sarcophilus harrisii piezo-type mechanosensitive ion channel component 1 (PIEZO1), mRNA	sp|Q9H5I5|PIEZ2_HUMAN	130	5e-30	Piezo-type mechanosensitive ion channel component 2 OS=Homo sapiens GN=PIEZO2 PE=2 SV=2	--	--	--	--	--	--	--	--	--	--	GO:0071260//cellular response to mechanical stimulus;GO:0007638//mechanosensory behavior	GO:0008381//mechanically-gated ion channel activity	-
Unigene46573_All	1202	2.9763	5.965	4.2566	4.5827	gi|156401707|ref|XP_001639432.1|	86.7	2e-15	predicted protein [Nematostella vectensis] >gi|156226560|gb|EDO47369.1| predicted protein [Nematostella vectensis]	gi|42544092|gb|AC122820.4|	103	2e-18	Mus musculus BAC clone RP23-200M5 from chromosome 6, complete sequence	sp|E2JF22|PIEZ1_MOUSE	80.5	7e-15	Piezo-type mechanosensitive ion channel component 1 OS=Mus musculus GN=Piezo1 PE=2 SV=1	--	--	--	--	--	--	--	--	--	--	GO:0033625//positive regulation of integrin activation;GO:0033634//positive regulation of cell-cell adhesion mediated by integrin;GO:0050982//detection of mechanical stimulus;GO:0042391//regulation of membrane potential	GO:0008381//mechanically-gated ion channel activity;GO:0005261//cation channel activity	GO:0005783//endoplasmic reticulum;GO:0005886//plasma membrane
Unigene114522_All	166	2.958	0	1.2329	0	gi|405977232|gb|EKC41691.1|	95.9	6e-19	Transient receptor potential-gamma protein [Crassostrea gigas]	--	--	--	--	sp|Q9VJJ7|TRPG_DROME	61.2	5e-10	Transient receptor potential-gamma protein OS=Drosophila melanogaster GN=trpgamma PE=1 SV=2	--	--	--	--	--	K05328	3e-10	63.5	tsp:Tsp_00950	transient receptor potential cation channel subfamily C, invertebrate	GO:0070588//calcium ion transmembrane transport	GO:0005262//calcium channel activity;GO:0016740//transferase activity	GO:0016021//integral to membrane
Unigene9459_All	620	2.9417	1.2849	0.8802	2.2089	gi|167533748|ref|XP_001748553.1|	57.8	4e-07	hypothetical protein [Monosiga brevicollis MX1] >gi|163773072|gb|EDQ86717.1| predicted protein [Monosiga brevicollis MX1]	gi|46485976|gb|AC122060.3|	89.7	1e-14	Mus musculus BAC clone RP24-468P4 from chromosome 12, complete sequence	sp|Q96N68|CR015_HUMAN	51.2	2e-06	Putative uncharacterized protein C18orf15 OS=Homo sapiens GN=C18orf15 PE=5 SV=1	--	--	--	--	--	--	--	--	--	--	GO:0006468//protein phosphorylation;GO:0043044//ATP-dependent chromatin remodeling;GO:0006811//ion transport;GO:0007218//neuropeptide signaling pathway	GO:0004674//protein serine/threonine kinase activity;GO:0005230//extracellular ligand-gated ion channel activity;GO:0008026//ATP-dependent helicase activity;GO:0003677//DNA binding;GO:0005524//ATP binding;GO:0031491//nucleosome binding;GO:0003950//NAD+ ADP-ribosyltransferase activity	GO:0016021//integral to membrane
Unigene120136_All	170	2.8884	0.5858	2.0064	0	gi|345321778|ref|XP_003430490.1|	53.5	3e-06	PREDICTED: hypothetical protein LOC100682061 [Ornithorhynchus anatinus]	--	--	--	--	sp|Q28181|CNGB1_BOVIN	47.8	6e-06	Cyclic nucleotide-gated cation channel beta-1 OS=Bos taurus GN=CNGB1 PE=1 SV=1	--	--	--	--	--	K10750	8e-07	52.4	bmy:Bm1_48665	chromatin assembly factor 1 subunit A	-	-	-
Unigene23171_All	1905	2.8722	1.4985	1.1817	1.7573	gi|348519936|ref|XP_003447485.1|	179.9	4e-43	PREDICTED: LOW QUALITY PROTEIN: transient receptor potential cation channel subfamily M member 2-like [Oreochromis niloticus]	--	--	--	--	sp|Q9JJH7|TRPM5_MOUSE	159	3e-38	Transient receptor potential cation channel subfamily M member 5 OS=Mus musculus GN=Trpm5 PE=1 SV=1	--	--	--	--	--	K04980	5e-45	183	gga:423091	transient receptor potential cation channel subfamily M member 5	-	-	-
CL941.Contig2_All	1988	2.8581	1.0352	2.8139	7.348	gi|405953847|gb|EKC21427.1|	921	0	Polycystin-2 [Crassostrea gigas]	gi|426253352|ref|XM_004020312.1|	111	1e-20	PREDICTED: Ovis aries polycystic kidney disease 2-like 1 (PKD2L1), mRNA	sp|Q4GZT3|PKD2_BOVIN	660	0	Polycystin-2 OS=Bos taurus GN=PKD2 PE=2 SV=1	XF1267	52.4	3e-06	COG5297	Cellobiohydrolase A (1,4-beta-cellobiosidase A)	K04986	0	790	nve:NEMVE_v1g160849	polycystin 2	GO:0072234//metanephric nephron tubule development;GO:0044093;GO:0000082//G1/S transition of mitotic cell cycle;GO:0043009//chordate embryonic development;GO:1901019//regulation of calcium ion transmembrane transporter activity;GO:0019219;GO:0051235;GO:0044260;GO:0031328//positive regulation of cellular biosynthetic process;GO:0060840//artery development;GO:0051606//detection of stimulus;GO:00071…	GO:0022843//voltage-gated cation channel activity;GO:0015077//monovalent inorganic cation transmembrane transporter activity;GO:0005262//calcium channel activity;GO:0005515//protein binding;GO:0005509//calcium ion binding	GO:0043234//protein complex;GO:0044463;GO:0044430//cytoskeletal part;GO:0072372//primary cilium;GO:0030176//integral to endoplasmic reticulum membrane;GO:0044459//plasma membrane part;GO:0045178//basal part of cell;GO:0015630//microtubule cytoskeleton
Unigene144761_All	222	2.8438	0.299	2.7656	0.1371	--	--	--	--	gi|23320922|emb|AL663106.18|	69.9	5e-09	Mouse DNA sequence from clone CT7-314H19 on chromosome 3 Contains the Bbs7 gene for Bardet-Biedl syndrome 7, the Trpc3 gene for transient receptor potential cation channel, subfamily C, member 3, a sepiapterin reductase (Spr) pseudogene, a novel gene and two CpG islands, complete sequence	--	--	--	--	--	--	--	--	--	--	--	--	--	--	-	-	-
Unigene1296_All	1660	2.789	1.8197	3.7808	3.63	gi|443688741|gb|ELT91340.1|	538.1	5e-151	hypothetical protein CAPTEDRAFT_201917 [Capitella teleta]	gi|115947194|ref|XM_779519.2|	77.8	2e-10	PREDICTED: Strongylocentrotus purpuratus transient receptor potential cation channel subfamily A member 1 homolog (LOC579399), mRNA	sp|Q18297|TRPA1_CAEEL	325	2e-88	Transient receptor potential cation channel subfamily A member 1 homolog OS=Caenorhabditis elegans GN=trpa-1 PE=2 SV=5	--	--	--	--	--	K04984	3e-128	459	bfo:BRAFLDRAFT_122167	transient receptor potential cation channel subfamily A member 1	GO:0006810//transport	-	-
Unigene46820_All	843	2.746	2.4019	2.5896	1.083	gi|325297130|ref|NP_001191574.1|	188	4e-46	vanilloid receptor [Aplysia californica] >gi|33391244|gb|AAQ17228.1| vanilloid receptor [Aplysia californica]	gi|325297129|ref|NM_001204645.1|	67.9	8e-08	Aplysia californica vanilloid receptor (LOC100533351), mRNA >gi|51537800|gb|AY279095.1| Aplysia californica vanilloid receptor mRNA, complete cds	--	--	--	--	--	--	--	--	--	--	--	--	--	--	GO:0006811//ion transport;GO:0055085//transmembrane transport	GO:0005216//ion channel activity	GO:0016021//integral to membrane
Unigene119595_All	182	2.698	0	0	0	gi|156398679|ref|XP_001638315.1|	52.4	7e-06	predicted protein [Nematostella vectensis] >gi|156225435|gb|EDO46252.1| predicted protein [Nematostella vectensis]	--	--	--	--	sp|Q8IFN0|YD115_PLAF7	48.1	4e-06	Uncharacterized protein PFD1115c OS=Plasmodium falciparum (isolate 3D7) GN=PFD1115c PE=2 SV=1	--	--	--	--	--	K05328	3e-06	50.4	ame:724608	transient receptor potential cation channel subfamily C, invertebrate	-	-	-
Unigene1164_All	1356	2.69	1.7625	2.767	1.8404	gi|405963612|gb|EKC29174.1|	268.9	4e-70	H(+)/Cl(-) exchange transporter 3 [Crassostrea gigas]	gi|170037221|ref|XM_001846406.1|	117	1e-22	Culex quinquefasciatus chloride channel protein 3, mRNA	sp|P51792|CLCN3_RAT	216	1e-55	H(+)/Cl(-) exchange transporter 3 OS=Rattus norvegicus GN=Clcn3 PE=2 SV=2	SPBC19C7.11_1	60.8	5e-09	COG0038	Chloride channel protein EriC	K05012	5e-60	232	tca:663613	chloride channel 3	GO:0006810//transport	GO:0005216//ion channel activity	GO:0016020//membrane
Unigene121179_All	211	2.6596	0.3146	1.2933	0.2885	gi|351708936|gb|EHB11855.1|	52.8	6e-06	Integrator complex subunit 4 [Heterocephalus glaber]	gi|161353727|gb|AC198620.4|	77.8	2e-11	Pan troglodytes BAC clone CH251-609N9 from chromosome 7, complete sequence	sp|Q8I5D2|ABRA_PLAF7	56.2	2e-08	101 kDa malaria antigen OS=Plasmodium falciparum (isolate 3D7) GN=ABRA PE=3 SV=1	--	--	--	--	--	K05328	3e-08	57	ame:724608	transient receptor potential cation channel subfamily C, invertebrate	GO:0032259//methylation	GO:0003676//nucleic acid binding;GO:0008168//methyltransferase activity	-
Unigene45802_All	1396	2.6129	1.2127	2.932	2.1582	gi|470012003|gb|AGI03857.1|	167.5	1e-39	nicotinic acetylcholine receptor subunit type Q, partial [Aplysia californica]	gi|470012002|gb|KC411665.1|	67.9	1e-07	Aplysia californica nicotinic acetylcholine receptor subunit type Q mRNA, partial cds	sp|Q9I8C7|ACH10_CHICK	91.7	4e-18	Neuronal acetylcholine receptor subunit alpha-10 OS=Gallus gallus GN=CHRNA10 PE=3 SV=1	--	--	--	--	--	K04811	1e-17	91.7	gga:430628	nicotinic acetylcholine receptor alpha-10	GO:0006810//transport	GO:0005230//extracellular ligand-gated ion channel activity	GO:0016020//membrane
Unigene57659_All	323	2.6061	3.1858	3.5905	0.0942	gi|291225943|ref|XP_002732956.1|	62.4	7e-09	PREDICTED: conserved hypothetical protein-like, partial [Saccoglossus kowalevskii]	gi|470625813|ref|XM_004320106.1|	61.9	2e-06	PREDICTED: Tursiops truncatus calcium homeostasis endoplasmic reticulum protein (CHERP), mRNA	sp|Q8CGZ0|CHERP_MOUSE	58.2	4e-09	Calcium homeostasis endoplasmic reticulum protein OS=Mus musculus GN=Cherp PE=1 SV=1	--	--	--	--	--	K12841	1e-09	62	bfo:BRAFLDRAFT_117969	calcium homeostasis endoplasmic reticulum protein	GO:0051533//positive regulation of NFAT protein import into nucleus;GO:0051209//release of sequestered calcium ion into cytosol;GO:0008285//negative regulation of cell proliferation	GO:0003676//nucleic acid binding;GO:0044325//ion channel binding	GO:0048471//perinuclear region of cytoplasm;GO:0033017//sarcoplasmic reticulum membrane
CL7246.Contig2_All	846	2.5704	0.2354	8.5475	5.8996	gi|449275861|gb|EMC84607.1|	55.1	5e-06	Immunoglobulin G-binding protein A, partial [Columba livia]	--	--	--	--	sp|Q28181|CNGB1_BOVIN	63.5	5e-10	Cyclic nucleotide-gated cation channel beta-1 OS=Bos taurus GN=CNGB1 PE=1 SV=1	--	--	--	--	--	K14822	2e-12	73.6	tgu:100219403	rRNA-processing protein CGR1	GO:0044699	-	-
CL10761.Contig2_All	1634	2.5329	2.0518	4.8847	2.3654	gi|471413420|ref|XP_004388256.1|	55.8	7e-06	PREDICTED: cation channel sperm-associated protein subunit gamma [Trichechus manatus latirostris]	--	--	--	--	--	--	--	--	--	--	--	--	--	--	--	--	--	--	-	-	-
Unigene46930_All	700	2.5053	0.7113	0.8771	1.7825	gi|325297170|ref|NP_001191595.1|	281.2	3e-74	pannexin 5 [Aplysia californica] >gi|60550112|gb|AAX24144.1| pannexin 5 [Aplysia californica]	gi|325297169|ref|NM_001204666.1|	77.8	6e-11	Aplysia californica pannexin 5 (LOC100533378), mRNA >gi|60550111|gb|AY823628.1| Aplysia californica pannexin 5 mRNA, complete cds	sp|O01393|UNC9_CAEEL	136	5e-32	Innexin unc-9 OS=Caenorhabditis elegans GN=unc-9 PE=2 SV=1	--	--	--	--	--	--	--	--	--	--	GO:0034220//ion transmembrane transport	GO:0005243//gap junction channel activity	GO:0005921//gap junction
CL9404.Contig1_All	697	2.4154	2.4288	0.6851	0.0437	gi|149929801|gb|ABR37307.1|	309.7	7e-83	TASK two-pore domain potassium channel [Lymnaea stagnalis]	gi|149929800|gb|EF640973.1|	256	1e-64	Lymnaea stagnalis TASK two-pore domain potassium channel mRNA, complete cds	sp|O14649|KCNK3_HUMAN	241	1e-63	Potassium channel subfamily K member 3 OS=Homo sapiens GN=KCNK3 PE=1 SV=1	DR2133	53.1	4e-07	COG4372	Uncharacterized protein conserved in bacteria with the myosin-like domain	K04914	9e-64	243	mdo:100025750	potassium channel subfamily K member 3	GO:0006813//potassium ion transport;GO:0042221//response to chemical stimulus;GO:0007268//synaptic transmission;GO:0034220//ion transmembrane transport	GO:0005515//protein binding;GO:0005244//voltage-gated ion channel activity;GO:0005267//potassium channel activity	GO:0005887//integral to plasma membrane
Unigene1700_All	968	2.3914	1.4059	1.339	2.3265	gi|405976468|gb|EKC40974.1|	238.4	4e-61	Melanoma-associated antigen G1 [Crassostrea gigas]	--	--	--	--	sp|Q96MG7|MAGG1_HUMAN	191	2e-48	Melanoma-associated antigen G1 OS=Homo sapiens GN=NDNL2 PE=1 SV=1	--	--	--	--	--	K04976	2e-43	176	ssc:100158130	transient receptor potential cation channel subfamily M member 1	GO:0031398//positive regulation of protein ubiquitination	GO:0005515//protein binding	GO:0030915//Smc5-Smc6 complex
CL10617.Contig1_All	2048	2.3634	0.2917	5.0964	7.3111	gi|325297029|ref|NP_001191519.1|	505.4	4e-141	GluClAc1 precursor [Aplysia californica] >gi|253918123|gb|ACT37243.1| GluClAc1 [Aplysia californica]	gi|325297028|ref|NM_001204590.1|	272	6e-69	Aplysia californica GluClAc1 (LOC100533288), mRNA >gi|253918122|gb|GQ148562.1| Aplysia californica GluClAc1 mRNA, complete cds	sp|P23416|GLRA2_HUMAN	299	2e-80	Glycine receptor subunit alpha-2 OS=Homo sapiens GN=GLRA2 PE=2 SV=1	--	--	--	--	--	K05195	7e-85	315	bfo:BRAFLDRAFT_79146	glycine receptor alpha-3	GO:0055085//transmembrane transport;GO:0006811//ion transport	GO:0005230//extracellular ligand-gated ion channel activity	GO:0016021//integral to membrane;GO:0045202//synapse;GO:0005886//plasma membrane
Unigene72188_All	424	2.3162	3.5229	2.0916	7.1058	gi|170574983|ref|XP_001893046.1|	52.4	7e-06	T-cell receptor beta chain ANA 11 [Brugia malayi]	gi|443609392|emb|FQ323118.16|	91.7	3e-15	Zebrafish DNA sequence from clone CH1073-311M2 in linkage group 13, complete sequence	sp|Q6ZRP5|YD019_HUMAN	49.7	2e-06	Putative uncharacterized protein FLJ46204 OS=Homo sapiens PE=5 SV=2	--	--	--	--	--	K14079	2e-07	54.7	dmo:Dmoj_GI15889	poly(A) RNA polymerase GLD2 [EC:2.7.7.19]	GO:0007010//cytoskeleton organization;GO:0006811//ion transport;GO:0006508//proteolysis	GO:0008233//peptidase activity;GO:0043169//cation binding;GO:0005230//extracellular ligand-gated ion channel activity;GO:0016798//hydrolase activity, acting on glycosyl bonds;GO:0005543//phospholipid binding	GO:0015630//microtubule cytoskeleton;GO:0016021//integral to membrane;GO:0044430//cytoskeletal part
CL18424.Contig2_All	154	2.2775	0.8622	0	0	gi|405970970|gb|EKC35831.1|	57.8	1e-07	Cyclic nucleotide-gated cation channel alpha-3 [Crassostrea gigas]	--	--	--	--	--	--	--	--	--	--	--	--	--	--	--	--	--	--	-	-	-
Unigene243462_All	216	2.2733	0.1537	1.895	0.2818	gi|444726202|gb|ELW66742.1|	58.9	8e-08	MKI67 FHA domain-interacting nucleolar phosphoprotein [Tupaia chinensis]	--	--	--	--	sp|Q28181|CNGB1_BOVIN	54.3	6e-08	Cyclic nucleotide-gated cation channel beta-1 OS=Bos taurus GN=CNGB1 PE=1 SV=1	YOR310c	50.4	8e-07	COG1498	Protein implicated in ribosomal biogenesis, Nop56p homolog	K14822	2e-07	54.7	tgu:100219403	rRNA-processing protein CGR1	-	-	-
CL7395.Contig2_All	557	2.2669	0.8343	1.8371	5.0267	gi|395459734|gb|AFN65700.1|	292.7	6e-78	PICK1 [Aplysia californica]	gi|395459733|gb|JX049540.1|	214	3e-52	Aplysia californica PICK1 mRNA, complete cds	sp|Q9EP80|PICK1_RAT	246	3e-65	PRKCA-binding protein OS=Rattus norvegicus GN=Pick1 PE=1 SV=1	--	--	--	--	--	K04237	3e-06	51.6	ecb:100060218	partitioning defective protein 3	GO:0015872//dopamine transport;GO:0006605//protein targeting;GO:0007205//protein kinase C-activating G-protein coupled receptor signaling pathway;GO:0043045//DNA methylation involved in embryo development;GO:0006468//protein phosphorylation;GO:0007268//synaptic transmission;GO:0043046//DNA methylation involved in gamete generation;GO:0006890//retrograde vesicle-mediated transport, Golgi to ER;GO:…	GO:0005080//protein kinase C binding;GO:0016301//kinase activity;GO:0008022//protein C-terminus binding;GO:0051020//GTPase binding;GO:0030971//receptor tyrosine kinase binding;GO:0046875//ephrin receptor binding;GO:0046872//metal ion binding;GO:0019904//protein domain specific binding;GO:0042802//identical protein binding;GO:0035256//G-protein coupled glutamate receptor binding;GO:0016887//ATPase…	GO:0030666//endocytic vesicle membrane;GO:0042734//presynaptic membrane;GO:0005794//Golgi apparatus;GO:0043234//protein complex;GO:0014069//postsynaptic density;GO:0030054//cell junction;GO:0048471//perinuclear region of cytoplasm;GO:0005886//plasma membrane;GO:0005739//mitochondrion
Unigene123151_All	155	2.2628	0	0	0	--	--	--	--	gi|48059198|gb|AC107795.17|	61.9	8e-07	Mus musculus chromosome 1, clone RP23-433P9, complete sequence	sp|P29973|CNGA1_HUMAN	47.8	6e-06	cGMP-gated cation channel alpha-1 OS=Homo sapiens GN=CNGA1 PE=1 SV=3	--	--	--	--	--	--	--	--	--	--	-	-	-
Unigene122854_All	160	2.1921	0	0	0	--	--	--	--	--	--	--	--	sp|P29974|CNGA1_MOUSE	47	9e-06	cGMP-gated cation channel alpha-1 OS=Mus musculus GN=Cnga1 PE=2 SV=2	--	--	--	--	--	--	--	--	--	--	-	-	-
CL5013.Contig1_All	785	2.1446	1.8183	2.1726	0.3489	gi|405966268|gb|EKC31575.1|	214.5	4e-54	Transient receptor potential cation channel subfamily M member 2 [Crassostrea gigas]	--	--	--	--	sp|O94759|TRPM2_HUMAN	128	1e-29	Transient receptor potential cation channel subfamily M member 2 OS=Homo sapiens GN=TRPM2 PE=1 SV=2	--	--	--	--	--	K04977	7e-39	160	spu:584520	transient receptor potential cation channel subfamily M member 2	GO:0006810//transport	-	-
Unigene95258_All	595	2.1221	3.0684	5.618	4.2453	gi|66932843|gb|AAY58256.1|	53.5	7e-06	reproductive homeobox on X chromosome 8 [Mus musculus]	gi|100912999|gb|AC165317.9|	101	4e-18	Mus musculus chromosome 5, clone RP23-265O20, complete sequence	sp|Q28181|CNGB1_BOVIN	51.6	1e-06	Cyclic nucleotide-gated cation channel beta-1 OS=Bos taurus GN=CNGB1 PE=1 SV=1	--	--	--	--	--	K08028	4e-07	54.7	ptr:748874	neurogenin 3	-	-	-
CL16858.Contig1_All	2623	2.086	0.0759	2.2887	4.8266	gi|325297032|ref|NP_001191520.1|	587.4	1e-165	GluClAc2 [Aplysia californica] >gi|253918125|gb|ACT37244.1| GluClAc2 [Aplysia californica]	gi|325297031|ref|NM_001204591.1|	145	1e-30	Aplysia californica GluClAc2 (LOC100533289), mRNA >gi|253918124|gb|GQ148563.1| Aplysia californica GluClAc2 mRNA, complete cds	sp|Q7TNC8|GLRA2_MOUSE	335	3e-91	Glycine receptor subunit alpha-2 OS=Mus musculus GN=Glra2 PE=2 SV=1	--	--	--	--	--	K05195	4e-92	340	bfo:BRAFLDRAFT_79146	glycine receptor alpha-3	GO:0006811//ion transport	GO:0005230//extracellular ligand-gated ion channel activity	GO:0045211//postsynaptic membrane;GO:0030054//cell junction;GO:0005886//plasma membrane;GO:0016021//integral to membrane
CL4961.Contig11_All	4879	2.056	0.3878	1.9575	0.4803	gi|470012007|gb|AGI03859.1|	734.9	0	nicotinic acetylcholine receptor subunit type C [Aplysia californica]	gi|73993951|ref|XM_543227.2|	178	2e-40	PREDICTED: Canis lupus familiaris cholinergic receptor, nicotinic, alpha 2 (neuronal) (CHRNA2), mRNA	sp|P91766|ACH1_MANSE	487	1e-136	Acetylcholine receptor subunit alpha-like OS=Manduca sexta GN=ARA1 PE=2 SV=1	--	--	--	--	--	K05312	3e-144	514	ame:406082	nicotinic acetylcholine receptor, invertebrate	-	GO:0005216//ion channel activity	GO:0016020//membrane
CL96.Contig3_All	7646	2.0551	1.6671	2.293	6.1177	gi|270003382|gb|EEZ99829.1|	1637.5	0	hypothetical protein TcasGA2_TC002610 [Tribolium castaneum]	gi|153918683|dbj|AK282612.1|	194	5e-45	Gryllus bimaculatus mRNA, GBcontig29473	sp|Q24498|RY44_DROME	1567	0	Ryanodine receptor 44F OS=Drosophila melanogaster GN=Rya-r44F PE=1 SV=3	mlr2363	53.9	4e-06	COG0515	Serine/threonine protein kinase	K05327	0	1598	aga:AgaP_AGAP010750	ryanodine receptor, invertebrate	GO:0006810//transport;GO:0009987//cellular process	GO:0005216//ion channel activity	-
Unigene94289_All	839	2.0066	1.2265	2.1954	4.389	gi|167535210|ref|XP_001749279.1|	57	1e-06	hypothetical protein [Monosiga brevicollis MX1] >gi|163772145|gb|EDQ85800.1| predicted protein [Monosiga brevicollis MX1]	gi|343790958|ref|NG_029763.1|	69.9	2e-08	Homo sapiens amiloride-sensitive cation channel 1, neuronal (ACCN1), RefSeqGene on chromosome 17	--	--	--	--	--	--	--	--	--	--	--	--	--	--	-	-	-
Unigene4365_All	819	1.97	0.6079	0.4998	1.7093	gi|325297130|ref|NP_001191574.1|	246.5	1e-63	vanilloid receptor [Aplysia californica] >gi|33391244|gb|AAQ17228.1| vanilloid receptor [Aplysia californica]	--	--	--	--	sp|P16157|ANK1_HUMAN	56.2	8e-08	Ankyrin-1 OS=Homo sapiens GN=ANK1 PE=1 SV=3	--	--	--	--	--	K10380	2e-07	57	ecb:100630444	ankyrin	GO:0006811//ion transport;GO:0055085//transmembrane transport	GO:0005216//ion channel activity	GO:0016021//integral to membrane
Unigene202619_All	216	1.9485	0.9221	0	1.8316	gi|195119868|ref|XP_002004451.1|	78.6	1e-13	GI19939 [Drosophila mojavensis] >gi|193909519|gb|EDW08386.1| GI19939 [Drosophila mojavensis]	--	--	--	--	sp|A8DYE2|TRPCG_DROME	77.4	7e-15	Transient receptor potential cation channel trpm OS=Drosophila melanogaster GN=trpm PE=1 SV=1	--	--	--	--	--	K04978	2e-14	77.4	dwi:Dwil_GK20754	transient receptor potential cation channel subfamily M member 3	GO:0055069//zinc ion homeostasis;GO:0070838//divalent metal ion transport;GO:0007005//mitochondrion organization;GO:0043052//thermotaxis;GO:0016049//cell growth;GO:0010960//magnesium ion homeostasis	GO:0046873//metal ion transmembrane transporter activity	-
Unigene71018_All	948	1.9239	1.6457	1.4392	2.8571	gi|405957303|gb|EKC23525.1|	430.6	5e-119	Glutamine-dependent NAD(+) synthetase [Crassostrea gigas]	gi|340722440|ref|XM_003399566.1|	61.9	5e-06	PREDICTED: Bombus terrestris probable glutamine-dependent NAD(+) synthetase-like (LOC100642895), mRNA	sp|Q5ZMA6|NADE_CHICK	389	7e-108	Glutamine-dependent NAD(+) synthetase OS=Gallus gallus GN=NADSYN1 PE=2 SV=1	YHR074w_1	363	2e-100	COG0388	Predicted amidohydrolase	K01950	5e-113	407	phu:Phum_PHUM357570	NAD+ synthase (glutamine-hydrolysing) [EC:6.3.5.1]	GO:0055085//transmembrane transport;GO:0009435//NAD biosynthetic process;GO:0006811//ion transport	GO:0016810//hydrolase activity, acting on carbon-nitrogen (but not peptide) bonds;GO:0003952//NAD+ synthase (glutamine-hydrolyzing) activity;GO:0005524//ATP binding;GO:0005216//ion channel activity	GO:0016021//integral to membrane
Unigene110105_All	532	1.846	0.2496	1.2823	4.8624	gi|325297029|ref|NP_001191519.1|	220.7	2e-56	GluClAc1 precursor [Aplysia californica] >gi|253918123|gb|ACT37243.1| GluClAc1 [Aplysia californica]	gi|325297028|ref|NM_001204590.1|	287	3e-74	Aplysia californica GluClAc1 (LOC100533288), mRNA >gi|253918122|gb|GQ148562.1| Aplysia californica GluClAc1 mRNA, complete cds	sp|O93430|GLRA1_DANRE	139	3e-33	Glycine receptor subunit alphaZ1 OS=Danio rerio GN=glra1 PE=2 SV=1	DRA0210	48.1	8e-06	COG0747	ABC-type dipeptide transport system, periplasmic component	K05195	1e-36	152	bfo:BRAFLDRAFT_79146	glycine receptor alpha-3	GO:0006811//ion transport	GO:0005230//extracellular ligand-gated ion channel activity	GO:0045211//postsynaptic membrane;GO:0030054//cell junction;GO:0005886//plasma membrane;GO:0016021//integral to membrane
Unigene199496_All	382	1.8363	0	1.2501	3.0274	gi|405951336|gb|EKC19257.1|	96.7	3e-19	Potassium voltage-gated channel protein Shaw [Crassostrea gigas]	gi|66809894|ref|XM_633579.1|	61.9	2e-06	Dictyostelium discoideum AX4 hypothetical protein (sympk) mRNA, complete cds	sp|G5EFC3|KCNAG_CAEEL	57.4	7e-09	Potassium voltage-gated channel protein egl-36 OS=Caenorhabditis elegans GN=egl-36 PE=1 SV=1	--	--	--	--	--	K05320	8e-10	62.4	dya:Dyak_GE10555	potassium voltage-gated channel Shaw-related subfamily C, invertebrate	GO:0009987//cellular process;GO:0006811//ion transport	GO:0005216//ion channel activity	-
Unigene123020_All	153	1.8339	0	0	0	gi|444731247|gb|ELW71607.1|	52.8	5e-06	Aldehyde dehydrogenase family 1 member L2, mitochondrial [Tupaia chinensis]	gi|14572120|gb|AC008586.6|AC008586	75.8	5e-11	Homo sapiens chromosome 5 clone CTC-568N24, complete sequence	sp|Q28279|CNGA1_CANFA	47.8	6e-06	cGMP-gated cation channel alpha-1 OS=Canis familiaris GN=CNGA1 PE=2 SV=1	--	--	--	--	--	K14822	1e-06	52	tgu:100219403	rRNA-processing protein CGR1	-	-	-
Unigene48565_All	851	1.8135	1.5212	1.3628	0.6437	gi|390347280|ref|XP_800021.3|	65.9	2e-09	PREDICTED: uncharacterized protein LOC578892 [Strongylocentrotus purpuratus]	--	--	--	--	sp|Q5XXA7|HDGR2_DANRE	56.2	9e-08	Hepatoma-derived growth factor-related protein 2 OS=Danio rerio GN=hdgfrp2 PE=2 SV=2	YOR310c	50.8	3e-06	COG1498	Protein implicated in ribosomal biogenesis, Nop56p homolog	K05328	1e-06	54.3	ame:724608	transient receptor potential cation channel subfamily C, invertebrate	-	-	-
Unigene139289_All	156	1.7987	0.8511	3.0611	0	--	--	--	--	gi|68270833|gb|AC151535.2|	60	3e-06	Mus musculus BAC clone RP23-213M8 from chromosome 7, complete sequence	sp|P29974|CNGA1_MOUSE	47	1e-05	cGMP-gated cation channel alpha-1 OS=Mus musculus GN=Cnga1 PE=2 SV=2	--	--	--	--	--	--	--	--	--	--	-	-	-
Unigene22475_All	547	1.7954	0.1214	1.2471	2.0029	gi|351701438|gb|EHB04357.1|	55.5	1e-06	GTPase SLIP-GC [Heterocephalus glaber]	gi|335292182|ref|XM_001929304.2|	67.9	5e-08	PREDICTED: Sus scrofa tau tubulin kinase 1 (TTBK1), mRNA	sp|A2BE28|LAS1L_MOUSE	62.4	6e-10	Ribosomal biogenesis protein LAS1L OS=Mus musculus GN=Las1l PE=1 SV=1	XF1267	50.4	2e-06	COG5297	Cellobiohydrolase A (1,4-beta-cellobiosidase A)	K15172	1e-10	66.2	mdo:100031345	transcription elongation factor SPT5	GO:0009987//cellular process;GO:0007600//sensory perception;GO:0065007//biological regulation	GO:0005221//intracellular cyclic nucleotide activated cation channel activity	GO:0044464//cell part
Unigene122523_All	158	1.7759	0.2101	0	0	gi|237830597|ref|XP_002364596.1|	53.1	4e-06	hypothetical protein, conserved [Toxoplasma gondii ME49] >gi|211962260|gb|EEA97455.1| hypothetical protein, conserved [Toxoplasma gondii ME49] >gi|221507470|gb|EEE33074.1| conserved hypothetical protein [Toxoplasma gondii VEG]	--	--	--	--	sp|P29974|CNGA1_MOUSE	48.5	3e-06	cGMP-gated cation channel alpha-1 OS=Mus musculus GN=Cnga1 PE=2 SV=2	--	--	--	--	--	--	--	--	--	--	-	-	-
CL14571.Contig1_All	358	1.7635	0.4636	0.3811	0	gi|355558688|gb|EHH15468.1|	64.3	1e-09	hypothetical protein EGK_01560, partial [Macaca mulatta]	gi|241897605|gb|AC129237.4|	69.9	8e-09	Rattus norvegicus CH230-26C8 (Children's Hospital Oakland Research Institute Rat (BN/SsNHsd/MCW) BAC library) complete sequence	sp|Q28181|CNGB1_BOVIN	66.2	2e-11	Cyclic nucleotide-gated cation channel beta-1 OS=Bos taurus GN=CNGB1 PE=1 SV=1	aq_2032	53.1	1e-07	COG0532	Translation initiation factor 2 (IF-2; GTPase)	K14822	7e-16	82.4	tgu:100219403	rRNA-processing protein CGR1	-	-	-
Unigene68099_All	1333	1.7366	1.2949	2.7124	2.2146	gi|291244895|ref|XP_002742336.1|	116.7	2e-24	PREDICTED: hypothetical protein [Saccoglossus kowalevskii]	--	--	--	--	sp|Q8BSI6|R3HC1_MOUSE	98.6	3e-20	R3H and coiled-coil domain-containing protein 1 OS=Mus musculus GN=R3hcc1 PE=2 SV=2	--	--	--	--	--	K05328	4e-06	53.5	dya:Dyak_GE10412	transient receptor potential cation channel subfamily C, invertebrate	-	-	-
Unigene9365_All	566	1.7351	1.1729	1.0848	3.3337	gi|405960826|gb|EKC26700.1|	250.8	2e-65	hypothetical protein CGI_10028233 [Crassostrea gigas]	--	--	--	--	sp|Q9HCF6|TRPM3_HUMAN	195	4e-50	Transient receptor potential cation channel subfamily M member 3 OS=Homo sapiens GN=TRPM3 PE=2 SV=4	--	--	--	--	--	K04978	1e-49	195	acs:100562800	transient receptor potential cation channel subfamily M member 3	GO:0034220//ion transmembrane transport;GO:0006812//cation transport	GO:0005261//cation channel activity	-
Unigene7022_All	900	1.7147	0.9589	1.7434	3.8549	gi|405960826|gb|EKC26700.1|	103.2	1e-20	hypothetical protein CGI_10028233 [Crassostrea gigas]	--	--	--	--	--	--	--	--	--	--	--	--	--	K04978	2e-08	60.5	tca:663729	transient receptor potential cation channel subfamily M member 3	-	-	-
Unigene109041_All	246	1.7109	0.1349	1.1093	0.866	gi|443690125|gb|ELT92340.1|	63.9	2e-09	hypothetical protein CAPTEDRAFT_191217 [Capitella teleta]	--	--	--	--	sp|P55926|ASIC1_RAT	47.8	6e-06	Acid-sensing ion channel 1 OS=Rattus norvegicus GN=Asic1 PE=1 SV=1	--	--	--	--	--	K04830	9e-06	48.9	ssc:100625143	amiloride-sensitive cation channel 3	-	-	-
Unigene67044_All	575	1.7079	1.0391	2.0169	0.4763	gi|29378315|gb|AAO83839.1|AF484080_1	187.2	3e-46	voltage-dependent L-type calcium channel alpha-1 subunit isoform b [Lymnaea stagnalis]	gi|29378312|gb|AF484079.1|	77.8	5e-11	Lymnaea stagnalis voltage-dependent L-type calcium channel alpha-1 subunit isoform a mRNA, complete cds	sp|Q24270|CAC1D_DROME	107	1e-23	Voltage-dependent calcium channel type D subunit alpha-1 OS=Drosophila melanogaster GN=Ca-alpha1D PE=1 SV=2	--	--	--	--	--	K05315	6e-25	114	dgr:Dgri_GH10399	voltage-dependent calcium channel alpha 1, invertebrate	GO:0055085//transmembrane transport;GO:0042045//epithelial fluid transport;GO:0006816//calcium ion transport;GO:0006936//muscle contraction	GO:0005262//calcium channel activity;GO:0005244//voltage-gated ion channel activity	GO:0016021//integral to membrane;GO:0016324//apical plasma membrane;GO:0016323//basolateral plasma membrane
CL11903.Contig1_All	1605	1.7045	1.6338	1.3601	3.925	gi|443733981|gb|ELU18131.1|	673.3	0	hypothetical protein CAPTEDRAFT_190373 [Capitella teleta]	gi|213513438|ref|NM_001139919.1|	303	1e-78	Salmo salar GPR89A (gpr89), mRNA	sp|B5X1G3|GPHR_SALSA	659	0	Golgi pH regulator OS=Salmo salar GN=gpr89 PE=2 SV=1	--	--	--	--	--	K10955	8e-06	52.8	tgu:100220116	intestinal mucin-2	GO:0044070//regulation of anion transport;GO:0034765//regulation of ion transmembrane transport;GO:0051452//intracellular pH reduction;GO:0043123//positive regulation of I-kappaB kinase/NF-kappaB cascade;GO:0015031//protein transport	GO:0004871//signal transducer activity;GO:0008308//voltage-gated anion channel activity	GO:0032580//Golgi cisterna membrane;GO:0016021//integral to membrane;GO:0030660//Golgi-associated vesicle membrane
CL1514.Contig2_All	3311	1.6949	0.6316	1.2362	0.3677	gi|405958669|gb|EKC24774.1|	70.1	9e-10	Ankyrin-2 [Crassostrea gigas]	gi|334331220|ref|XM_001362338.2|	77.8	3e-10	PREDICTED: Monodelphis domestica ankyrin 2, neuronal, transcript variant 1 (ANK2), mRNA	sp|G5E8K5|ANK3_MOUSE	632	2e-180	Ankyrin-3 OS=Mus musculus GN=Ank3 PE=1 SV=1	--	--	--	--	--	K10380	0	767	ame:409051	ankyrin	GO:0086091//regulation of heart rate by cardiac conduction;GO:0010628//positive regulation of gene expression;GO:0042981//regulation of apoptotic process;GO:0072661//protein targeting to plasma membrane;GO:0043268//positive regulation of potassium ion transport;GO:0033292//T-tubule organization;GO:0050821//protein stabilization;GO:0070972//protein localization to endoplasmic reticulum;GO:0034394/…	GO:0015459//potassium channel regulator activity;GO:0030674//protein binding, bridging;GO:0051117//ATPase binding;GO:0044325//ion channel binding	GO:0043034//costamere;GO:0031430//M band;GO:0030018//Z disc;GO:0030315//T-tubule;GO:0048471//perinuclear region of cytoplasm;GO:0014704//intercalated disc;GO:0005887//integral to plasma membrane
CL19373.Contig1_All	1785	1.6898	1.5621	1.223	1.9266	gi|405978499|gb|EKC42879.1|	280.4	2e-73	Uncharacterized protein C18orf58-like protein [Crassostrea gigas]	--	--	--	--	sp|Q8CD54|PIEZ2_MOUSE	210	9e-54	Piezo-type mechanosensitive ion channel component 2 OS=Mus musculus GN=Piezo2 PE=2 SV=2	--	--	--	--	--	--	--	--	--	--	GO:0048518	-	GO:0016020//membrane;GO:0005783//endoplasmic reticulum
CL13268.Contig3_All	3574	1.6879	1.1331	1.3361	1.95	gi|32378818|gb|AAP80570.1|	1259.2	0	NMDA-type glutamate receptor [Aplysia californica]	gi|32378817|gb|AY315153.1|	266	7e-67	Aplysia californica NMDA-type glutamate receptor mRNA, complete cds	sp|Q05586|NMDZ1_HUMAN	840	0	Glutamate receptor ionotropic, NMDA 1 OS=Homo sapiens GN=GRIN1 PE=1 SV=1	--	--	--	--	--	K05208	0	876	tca:658152	glutamate receptor, ionotropic, N-methyl D-aspartate 1	GO:0006810//transport	GO:0004872//receptor activity;GO:0005230//extracellular ligand-gated ion channel activity	GO:0016020//membrane;GO:0045202//synapse;GO:0071944//cell periphery
Unigene24287_All	800	1.666	1.0373	1.5349	4.2606	gi|405960826|gb|EKC26700.1|	161	5e-38	hypothetical protein CGI_10028233 [Crassostrea gigas]	--	--	--	--	sp|Q9HCF6|TRPM3_HUMAN	105	1e-22	Transient receptor potential cation channel subfamily M member 3 OS=Homo sapiens GN=TRPM3 PE=2 SV=4	--	--	--	--	--	K04978	5e-22	105	rno:309407	transient receptor potential cation channel subfamily M member 3	GO:0034220//ion transmembrane transport;GO:0006812//cation transport	GO:0005261//cation channel activity	GO:0016021//integral to membrane
Unigene124366_All	211	1.6623	0.472	1.2933	0	gi|114145706|ref|NP_001041404.1|	61.6	1e-08	uncharacterized protein LOC499407 [Rattus norvegicus] >gi|37361880|gb|AAQ91053.1| LRRGT00097 [Rattus norvegicus]	gi|22213498|gb|AC122186.2|	71.9	1e-09	Mus musculus BAC clone RP23-19M20 from 1, complete sequence	sp|Q55FI4|NOP58_DICDI	55.1	3e-08	Nucleolar protein 58 OS=Dictyostelium discoideum GN=nop58 PE=3 SV=1	--	--	--	--	--	K04952	1e-08	58.5	rno:83686	cyclic nucleotide gated channel beta 1	GO:0007608//sensory perception of smell;GO:0007601//visual perception;GO:0051480//cytosolic calcium ion homeostasis	GO:0005223//intracellular cGMP activated cation channel activity	GO:0017071//intracellular cyclic nucleotide activated cation channel complex;GO:0043195//terminal bouton
Unigene125459_All	170	1.6505	0	0	0	gi|355698221|gb|EHH28769.1|	57.4	2e-07	hypothetical protein EGK_19274, partial [Macaca mulatta]	gi|46485973|gb|AC125124.4|	147	2e-32	Mus musculus BAC clone RP24-273N19 from chromosome 16, complete sequence	sp|Q28181|CNGB1_BOVIN	53.9	8e-08	Cyclic nucleotide-gated cation channel beta-1 OS=Bos taurus GN=CNGB1 PE=1 SV=1	--	--	--	--	--	K14822	1e-09	61.6	tgu:100219403	rRNA-processing protein CGR1	-	-	-
Unigene40551_All	299	1.6423	0.111	0	0.2036	gi|325301278|ref|NP_001191542.1|	100.9	1e-20	glutamate receptor subunit protein GluR6 [Aplysia californica] >gi|31074387|gb|AAP41208.1| glutamate receptor subunit protein GluR6 [Aplysia californica]	--	--	--	--	--	--	--	--	--	--	--	--	--	--	--	--	--	--	-	GO:0005216//ion channel activity	GO:0016020//membrane
CL96.Contig6_All	7678	1.608	1.4872	1.6437	3.7219	gi|270003382|gb|EEZ99829.1|	1637.5	0	hypothetical protein TcasGA2_TC002610 [Tribolium castaneum]	gi|153918683|dbj|AK282612.1|	194	5e-45	Gryllus bimaculatus mRNA, GBcontig29473	sp|Q24498|RY44_DROME	1567	0	Ryanodine receptor 44F OS=Drosophila melanogaster GN=Rya-r44F PE=1 SV=3	mlr2363	53.9	4e-06	COG0515	Serine/threonine protein kinase	K05327	0	1598	aga:AgaP_AGAP010750	ryanodine receptor, invertebrate	GO:0006810//transport;GO:0009987//cellular process	GO:0005216//ion channel activity	-
Unigene34653_All	309	1.5891	0.5371	1.987	0.8864	--	--	--	--	gi|326670739|ref|XM_002663396.2|	71.9	2e-09	PREDICTED: Danio rerio cyclic nucleotide-gated cation channel alpha-4-like (LOC568123), mRNA	--	--	--	--	--	--	--	--	--	--	--	--	--	--	-	-	-
Unigene199679_All	317	1.549	0.6283	0.6456	1.7281	gi|405955406|gb|EKC22536.1|	146	5e-34	Short transient receptor potential channel 3 [Crassostrea gigas]	--	--	--	--	sp|Q9JMI9|TRPC3_RAT	97.1	8e-21	Short transient receptor potential channel 3 OS=Rattus norvegicus GN=Trpc3 PE=2 SV=3	--	--	--	--	--	K04969	1e-20	98.6	dre:563989	transient receptor potential cation channel subfamily C member 6	GO:0006810//transport	-	-
Unigene149782_All	228	1.5383	1.3103	1.1968	0.8009	gi|29378321|gb|AAO83842.1|AF484083_1	144.8	1e-33	voltage-dependent non-L-type calcium channel alpha-1 subunit isoform b [Lymnaea stagnalis]	gi|350589091|ref|XR_135317.1|	87.7	2e-14	PREDICTED: Sus scrofa voltage-dependent R-type calcium channel subunit alpha-1E-like (LOC100511769), miscRNA	sp|Q07652|CAC1E_RAT	129	1e-30	Voltage-dependent R-type calcium channel subunit alpha-1E OS=Rattus norvegicus GN=Cacna1e PE=1 SV=1	--	--	--	--	--	K04852	5e-30	129	mdo:100017762	voltage-dependent calcium channel R type alpha-1E	GO:0006811//ion transport;GO:0055085//transmembrane transport	GO:0005216//ion channel activity	GO:0016021//integral to membrane
Unigene70599_All	873	1.5267	0.7605	1.4066	0.6275	gi|239504554|ref|NP_001155105.1|	85.1	4e-15	transient receptor potential cation channel, subfamily M, member 8 [Xenopus (Silurana) tropicalis] >gi|238534450|gb|ACR44148.1| transient receptor potential cation channel subfamily M member 8 [Xenopus (Silurana) tropicalis]	--	--	--	--	sp|Q91YD4|TRPM2_MOUSE	83.2	7e-16	Transient receptor potential cation channel subfamily M member 2 OS=Mus musculus GN=Trpm2 PE=2 SV=1	--	--	--	--	--	K04983	4e-16	85.9	tgu:100225973	transient receptor potential cation channel subfamily M member 8	GO:0055085//transmembrane transport;GO:0030001//metal ion transport	GO:0015075//ion transmembrane transporter activity	GO:0016020//membrane
Unigene26079_All	462	1.5183	1.2214	1.6243	0.8563	gi|240952126|ref|XP_002399314.1|	126.7	3e-28	potassium channel protein, putative [Ixodes scapularis] >gi|215490520|gb|EEC00163.1| potassium channel protein, putative [Ixodes scapularis]	gi|332849017|ref|XM_001138510.2|	75.8	2e-10	PREDICTED: Pan troglodytes potassium channel tetramerisation domain containing 2 (KCTD2), mRNA	sp|B5DEL1|KCTD5_RAT	122	3e-28	BTB/POZ domain-containing protein KCTD5 OS=Rattus norvegicus GN=Kctd5 PE=2 SV=1	--	--	--	--	--	K08023	2e-08	58.2	aml:100472196	latent transforming growth factor beta binding protein	GO:0051260//protein homooligomerization	GO:0004114//3',5'-cyclic-nucleotide phosphodiesterase activity;GO:0005216//ion channel activity	GO:0005829//cytosol
Unigene185480_All	190	1.4768	0.1747	1.0771	1.1212	gi|325297076|ref|NP_001191543.1|	119.4	5e-26	glutamate receptor subunit protein GluR7 precursor [Aplysia californica] >gi|31074389|gb|AAP41209.1| glutamate receptor subunit protein GluR7 [Aplysia californica]	gi|348541640|ref|XM_003458247.1|	69.9	4e-09	PREDICTED: Oreochromis niloticus glutamate receptor, ionotropic kainate 2-like (LOC100702227), mRNA	sp|P42264|GRIK3_RAT	94.7	4e-20	Glutamate receptor ionotropic, kainate 3 OS=Rattus norvegicus GN=Grik3 PE=1 SV=1	--	--	--	--	--	K05202	2e-21	101	tca:663783	glutamate receptor, ionotropic kainate 2	GO:0006811//ion transport;GO:0035235//ionotropic glutamate receptor signaling pathway	GO:0015277//kainate selective glutamate receptor activity;GO:0005234//extracellular-glutamate-gated ion channel activity	GO:0045211//postsynaptic membrane;GO:0030054//cell junction;GO:0005886//plasma membrane;GO:0016021//integral to membrane;GO:0030288//outer membrane-bounded periplasmic space
Unigene23770_All	1998	1.4395	1.0799	2.1169	2.9702	gi|405975355|gb|EKC39923.1|	206.8	3e-51	Transient receptor potential cation channel subfamily A member 1-like protein [Crassostrea gigas]	--	--	--	--	sp|Q18297|TRPA1_CAEEL	265	4e-70	Transient receptor potential cation channel subfamily A member 1 homolog OS=Caenorhabditis elegans GN=trpa-1 PE=2 SV=5	all2748	181	3e-45	COG0666	FOG: Ankyrin repeat	K04984	1e-72	275	spu:579399	transient receptor potential cation channel subfamily A member 1	-	-	-
CL13845.Contig2_All	248	1.4143	0.1338	1.1003	0.1227	gi|9837383|gb|AAG00553.1|AF286474_1	53.1	4e-06	retinitis pigmentosa GTPase regulator, partial [Bos taurus]	--	--	--	--	sp|Q28181|CNGB1_BOVIN	71.6	4e-13	Cyclic nucleotide-gated cation channel beta-1 OS=Bos taurus GN=CNGB1 PE=1 SV=1	RSc1040	55.1	3e-08	COG1530	Ribonucleases G and E	K04952	1e-12	71.6	bta:281702	cyclic nucleotide gated channel beta 1	GO:0044699	-	-
Unigene231082_All	407	1.3788	0.4893	1.0057	0.3739	gi|405972880|gb|EKC37627.1|	115.5	7e-25	Protein ced-11 [Crassostrea gigas]	--	--	--	--	sp|Q9BX84|TRPM6_HUMAN	64.3	7e-11	Transient receptor potential cation channel subfamily M member 6 OS=Homo sapiens GN=TRPM6 PE=1 SV=2	--	--	--	--	--	K04981	2e-10	64.7	mcc:706119	transient receptor potential cation channel subfamily M member 6 [EC:2.7.11.1]	GO:0009636//response to toxic substance	GO:0005515//protein binding	-
Unigene37620_All	408	1.3754	0.7322	2.1736	0.1492	gi|405973430|gb|EKC38147.1|	60.5	2e-08	Transient receptor potential cation channel subfamily M member 3 [Crassostrea gigas]	--	--	--	--	--	--	--	--	--	--	--	--	--	--	--	--	--	--	-	-	-
CL2581.Contig2_All	2574	1.3626	1.4701	2.7298	2.2937	gi|325297076|ref|NP_001191543.1|	861.7	0	glutamate receptor subunit protein GluR7 precursor [Aplysia californica] >gi|31074389|gb|AAP41209.1| glutamate receptor subunit protein GluR7 [Aplysia californica]	gi|325297075|ref|NM_001204614.1|	270	3e-68	Aplysia californica glutamate receptor subunit protein GluR7 (LOC100533316), mRNA >gi|31074388|gb|AY289945.1| Aplysia californica glutamate receptor subunit protein GluR7 mRNA, complete cds	sp|P39087|GRIK2_MOUSE	546	8e-155	Glutamate receptor ionotropic, kainate 2 OS=Mus musculus GN=Grik2 PE=1 SV=4	--	--	--	--	--	K05202	1e-167	590	tca:663783	glutamate receptor, ionotropic kainate 2	GO:0006811//ion transport;GO:0035235//ionotropic glutamate receptor signaling pathway	GO:0015277//kainate selective glutamate receptor activity;GO:0005234//extracellular-glutamate-gated ion channel activity	GO:0045211//postsynaptic membrane;GO:0030054//cell junction;GO:0005886//plasma membrane;GO:0016021//integral to membrane
Unigene79949_All	362	1.3564	1.192	0.7538	1.3451	gi|405976117|gb|EKC40637.1|	90.1	3e-17	Potassium voltage-gated channel subfamily C member 1 [Crassostrea gigas]	--	--	--	--	sp|Q14003|KCNC3_HUMAN	75.1	3e-14	Potassium voltage-gated channel subfamily C member 3 OS=Homo sapiens GN=KCNC3 PE=1 SV=3	--	--	--	--	--	K05320	4e-15	80.1	tad:TRIADDRAFT_1922	potassium voltage-gated channel Shaw-related subfamily C, invertebrate	GO:0006811//ion transport	GO:0005216//ion channel activity	-
Unigene79722_All	574	1.3443	1.3879	0.1188	0.2651	gi|405953847|gb|EKC21427.1|	308.5	1e-82	Polycystin-2 [Crassostrea gigas]	gi|426253352|ref|XM_004020312.1|	99.6	1e-17	PREDICTED: Ovis aries polycystic kidney disease 2-like 1 (PKD2L1), mRNA	sp|Q4GZT3|PKD2_BOVIN	261	9e-70	Polycystin-2 OS=Bos taurus GN=PKD2 PE=2 SV=1	--	--	--	--	--	K04986	1e-76	285	nve:NEMVE_v1g160849	polycystin 2	GO:0031587//positive regulation of inositol 1,4,5-trisphosphate-sensitive calcium-release channel activity;GO:0061371//determination of heart left/right asymmetry;GO:0045429//positive regulation of nitric oxide biosynthetic process;GO:0007507//heart development;GO:0021510//spinal cord development;GO:0072284//metanephric S-shaped body morphogenesis;GO:0071158//positive regulation of cell cycle arr…	GO:0005248//voltage-gated sodium channel activity;GO:0042803//protein homodimerization activity;GO:0048763//calcium-induced calcium release activity;GO:0051117//ATPase binding;GO:0005102//receptor binding;GO:0005245//voltage-gated calcium channel activity;GO:0005267//potassium channel activity;GO:0043398//HLH domain binding;GO:0044325//ion channel binding;GO:0005509//calcium ion binding;GO:004280…	GO:0031512//motile primary cilium;GO:0009925//basal plasma membrane;GO:0044441//cilium part;GO:0030027//lamellipodium;GO:0031513//nonmotile primary cilium;GO:0045180//basal cortex;GO:0072686//mitotic spindle;GO:0005887//integral to plasma membrane;GO:0005911//cell-cell junction;GO:0071458//integral to cytosolic side of endoplasmic reticulum membrane;GO:0031941//filamentous actin;GO:0002133//polyc…
Unigene25891_All	895	1.3324	1.4094	1.4482	1.9722	gi|260789619|ref|XP_002589843.1|	261.9	2e-68	hypothetical protein BRAFLDRAFT_247958 [Branchiostoma floridae] >gi|229275027|gb|EEN45854.1| hypothetical protein BRAFLDRAFT_247958 [Branchiostoma floridae]	gi|432954850|ref|XM_004085516.1|	75.8	3e-10	PREDICTED: Oryzias latipes two pore calcium channel protein 2-like (LOC101161121), partial mRNA	sp|Q8NHX9|TPC2_HUMAN	232	7e-61	Two pore calcium channel protein 2 OS=Homo sapiens GN=TPCN2 PE=1 SV=2	BH1501	60.1	5e-09	COG1226	Kef-type K+ transport systems, predicted NAD-binding component	K14077	4e-69	261	bfo:BRAFLDRAFT_247958	two pore segment channel 2	GO:0009987//cellular process;GO:0006811//ion transport	GO:0005216//ion channel activity	GO:0016020//membrane
Unigene14343_All	369	1.3307	1.6192	2.0336	0.0825	gi|358339569|dbj|GAA47606.1|	52.4	7e-06	hypothetical protein CLF_100574 [Clonorchis sinensis]	gi|21727349|emb|AL645484.14|	60	8e-06	Mouse DNA sequence from clone RP23-38A10 on chromosome 11, complete sequence	sp|Q6ZQQ6|WDR87_HUMAN	57	9e-09	WD repeat-containing protein 87 OS=Homo sapiens GN=WDR87 PE=1 SV=3	MJ0884	48.1	4e-06	COG0470	ATPase involved in DNA replication	K04952	6e-10	62.8	rno:83686	cyclic nucleotide gated channel beta 1	GO:0007608//sensory perception of smell;GO:0007601//visual perception;GO:0051480//cytosolic calcium ion homeostasis	GO:0005223//intracellular cGMP activated cation channel activity	GO:0017071//intracellular cyclic nucleotide activated cation channel complex;GO:0043195//terminal bouton
Unigene81502_All	319	1.3194	0.9365	0.4277	0.3816	gi|405953847|gb|EKC21427.1|	150.2	2e-35	Polycystin-2 [Crassostrea gigas]	gi|426232149|ref|XM_004010048.1|	67.9	3e-08	PREDICTED: Ovis aries polycystic kidney disease 2 (autosomal dominant) (PKD2), mRNA	sp|O35245|PKD2_MOUSE	94.4	5e-20	Polycystin-2 OS=Mus musculus GN=Pkd2 PE=1 SV=2	--	--	--	--	--	K04986	8e-26	115	nve:NEMVE_v1g160849	polycystin 2	GO:0072114//pronephros morphogenesis;GO:0060674//placenta blood vessel development;GO:0051209//release of sequestered calcium ion into cytosol;GO:0071363//cellular response to growth factor stimulus;GO:0070588//calcium ion transmembrane transport;GO:0007050//cell cycle arrest;GO:0030814//regulation of cAMP metabolic process;GO:0001892//embryonic placenta development;GO:0001525//angiogenesis;GO:00…	GO:0005262//calcium channel activity;GO:0051117//ATPase binding;GO:0042802//identical protein binding;GO:0005267//potassium channel activity;GO:0005509//calcium ion binding;GO:0008092//cytoskeletal protein binding;GO:0004674//protein serine/threonine kinase activity;GO:0005102//receptor binding;GO:0022843//voltage-gated cation channel activity	GO:0072686//mitotic spindle;GO:0030176//integral to endoplasmic reticulum membrane;GO:0045180//basal cortex;GO:0031513//nonmotile primary cilium;GO:0044441//cilium part;GO:0031512//motile primary cilium;GO:0016323//basolateral plasma membrane;GO:0002133//polycystin complex;GO:0005911//cell-cell junction;GO:0016328//lateral plasma membrane
CL3775.Contig6_All	161	1.3071	1.237	1.6949	0.189	gi|344249809|gb|EGW05913.1|	55.1	1e-06	hypothetical protein I79_005778 [Cricetulus griseus]	gi|29824789|emb|AL807747.10|	69.9	3e-09	Mouse DNA sequence from clone RP23-300N21 on chromosome 4, complete sequence	sp|P22620|ABRA_PLAFC	67.4	7e-12	101 kDa malaria antigen OS=Plasmodium falciparum (isolate Camp / Malaysia) GN=ABRA PE=3 SV=1	YLR175w	59.3	2e-09	COG0130	Pseudouridine synthase	K04948	5e-11	66.2	xtr:100491997	cyclic nucleotide gated channel alpha 1	GO:0007602//phototransduction;GO:0045494//photoreceptor cell maintenance;GO:0007608//sensory perception of smell;GO:0051480//cytosolic calcium ion homeostasis	GO:0005223//intracellular cGMP activated cation channel activity	GO:0017071//intracellular cyclic nucleotide activated cation channel complex;GO:0043195//terminal bouton;GO:0009986//cell surface;GO:0020003//symbiont-containing vacuole
Unigene165318_All	161	1.3071	1.0309	0	0	gi|260834465|ref|XP_002612231.1|	87.8	1e-16	hypothetical protein BRAFLDRAFT_129254 [Branchiostoma floridae] >gi|229297606|gb|EEN68240.1| hypothetical protein BRAFLDRAFT_129254 [Branchiostoma floridae]	--	--	--	--	sp|Q61093|CY24B_MOUSE	86.7	1e-17	Cytochrome b-245 heavy chain OS=Mus musculus GN=Cybb PE=2 SV=1	--	--	--	--	--	K08008	2e-17	87.8	bfo:BRAFLDRAFT_129254	NADPH oxidase	GO:0042554//superoxide anion generation;GO:0050665//hydrogen peroxide biosynthetic process;GO:0022900//electron transport chain	GO:0016175//superoxide-generating NADPH oxidase activity;GO:0050660//flavin adenine dinucleotide binding;GO:0009055//electron carrier activity;GO:0005244//voltage-gated ion channel activity;GO:0020037//heme binding;GO:0046982//protein heterodimerization activity	GO:0005887//integral to plasma membrane;GO:0005739//mitochondrion
CL15160.Contig2_All	701	1.3009	0.4262	1.4597	1.78	gi|393905864|gb|EFO21836.2|	71.6	3e-11	hypothetical protein LOAG_06649 [Loa loa]	--	--	--	--	sp|O01393|UNC9_CAEEL	69.7	5e-12	Innexin unc-9 OS=Caenorhabditis elegans GN=unc-9 PE=2 SV=1	--	--	--	--	--	--	--	--	--	--	GO:0048856//anatomical structure development;GO:0000003//reproduction	GO:0005243//gap junction channel activity	GO:0005911//cell-cell junction
Unigene212522_All	162	1.299	0.4098	1.2633	0.5636	--	--	--	--	gi|343790958|ref|NG_029763.1|	63.9	2e-07	Homo sapiens amiloride-sensitive cation channel 1, neuronal (ACCN1), RefSeqGene on chromosome 17	--	--	--	--	--	--	--	--	--	--	--	--	--	--	-	-	-
Unigene98771_All	974	1.2964	1.704	0.9806	0.1875	gi|345329979|ref|XP_001509917.2|	289.3	2e-76	PREDICTED: regulating synaptic membrane exocytosis protein 2-like [Ornithorhynchus anatinus]	--	--	--	--	sp|Q9EQZ7|RIMS2_MOUSE	286	4e-77	Regulating synaptic membrane exocytosis protein 2 OS=Mus musculus GN=Rims2 PE=1 SV=1	--	--	--	--	--	K15297	3e-77	289	oaa:100078919	regulating synaptic membrane exocytosis protein 2	GO:0017156//calcium ion-dependent exocytosis;GO:0048791//calcium ion-dependent exocytosis of neurotransmitter;GO:0030073//insulin secretion;GO:0019933//cAMP-mediated signaling;GO:0042391//regulation of membrane potential	GO:0044325//ion channel binding	-
CL6562.Contig1_All	1627	1.2934	0.6529	0.9224	3.1986	gi|405960826|gb|EKC26700.1|	148.7	8e-34	hypothetical protein CGI_10028233 [Crassostrea gigas]	gi|395857377|ref|XM_003801024.1|	107	2e-19	PREDICTED: Otolemur garnettii transient receptor potential cation channel, subfamily M, member 1 (TRPM1), mRNA	sp|Q9HCF6|TRPM3_HUMAN	605	9e-173	Transient receptor potential cation channel subfamily M member 3 OS=Homo sapiens GN=TRPM3 PE=2 SV=4	--	--	--	--	--	K04978	1e-176	620	xtr:100486999	transient receptor potential cation channel subfamily M member 3	GO:0034220//ion transmembrane transport;GO:0006812//cation transport	GO:0005261//cation channel activity	GO:0016020//membrane
Unigene205344_All	272	1.2895	0.8543	2.508	1.6783	gi|405975726|gb|EKC40274.1|	91.3	1e-17	Short transient receptor potential channel 7 [Crassostrea gigas]	--	--	--	--	sp|Q13507|TRPC3_HUMAN	50.4	9e-07	Short transient receptor potential channel 3 OS=Homo sapiens GN=TRPC3 PE=1 SV=3	--	--	--	--	--	K04967	5e-07	53.1	oaa:100078427	transient receptor potential cation channel subfamily C member 4	-	-	-
CL758.Contig1_All	382	1.2854	0.6083	4.8218	0.8763	gi|351710828|gb|EHB13747.1|	57.4	2e-07	hypothetical protein GW7_03082, partial [Heterocephalus glaber]	gi|45109497|emb|BX323015.6|	77.8	3e-11	Zebrafish DNA sequence from clone CH211-231H23 in linkage group 4 Contains the gene for a novel cadherin protein and a CpG island, complete sequence	--	--	--	--	--	--	--	--	--	--	--	--	--	--	GO:0006811//ion transport	GO:0005216//ion channel activity	-
Unigene97839_All	442	1.2696	1.6522	3.8585	0	gi|326430539|gb|EGD76109.1|	52.8	6e-06	Rab2a protein [Salpingoeca sp. ATCC 50818]	gi|27413948|gb|AC123053.4|	91.7	3e-15	Mus musculus BAC clone RP24-374O20 from chromosome 7, complete sequence	sp|P51521|OVO_DROME	59.3	3e-09	Protein ovo OS=Drosophila melanogaster GN=ovo PE=1 SV=2	YPL009c_1	48.5	4e-06	COG1293	Predicted RNA-binding protein homologous to eukaryotic snRNP	K04952	4e-09	60.5	rno:83686	cyclic nucleotide gated channel beta 1	GO:0048067//cuticle pigmentation;GO:0000122//negative regulation of transcription from RNA polymerase II promoter;GO:0007602//phototransduction;GO:0045494//photoreceptor cell maintenance;GO:0008343//adult feeding behavior;GO:0035017//cuticle pattern formation;GO:0018992//germ-line sex determination;GO:0042810//pheromone metabolic process;GO:0051480//cytosolic calcium ion homeostasis;GO:0035316//n…	GO:0043565//sequence-specific DNA binding;GO:0005223//intracellular cGMP activated cation channel activity	GO:0017071//intracellular cyclic nucleotide activated cation channel complex;GO:0043195//terminal bouton;GO:0005634//nucleus
Unigene206777_All	168	1.2526	0.1976	0.4061	2.3549	gi|149025156|gb|EDL81523.1|	79.3	6e-14	rCG21007 [Rattus norvegicus]	gi|74013488|gb|AC158549.8|	113	3e-22	Mus musculus chromosome 19, clone RP24-216K4, complete sequence	sp|P22620|ABRA_PLAFC	72.8	2e-13	101 kDa malaria antigen OS=Plasmodium falciparum (isolate Camp / Malaysia) GN=ABRA PE=3 SV=1	YLR197w	57	8e-09	COG1498	Protein implicated in ribosomal biogenesis, Nop56p homolog	K04952	4e-13	73.2	rno:83686	cyclic nucleotide gated channel beta 1	GO:0007602//phototransduction;GO:0045494//photoreceptor cell maintenance;GO:0033365//protein localization to organelle;GO:0007608//sensory perception of smell;GO:0034220//ion transmembrane transport;GO:0051480//cytosolic calcium ion homeostasis	GO:0005223//intracellular cGMP activated cation channel activity	GO:0017071//intracellular cyclic nucleotide activated cation channel complex;GO:0043195//terminal bouton
CL953.Contig2_All	394	1.2463	0.1685	0	0.1545	gi|71656049|ref|XP_816577.1|	52.4	7e-06	hypothetical protein [Trypanosoma cruzi strain CL Brener] >gi|70881716|gb|EAN94726.1| hypothetical protein, conserved [Trypanosoma cruzi]	gi|30407150|emb|AL844508.1|	101	2e-18	Plasmodium falciparum 3D7 chromosome 9	sp|Q8I3Z1|MLRR1_PLAF7	63.2	7e-12	MATH and LRR domain-containing protein PFE0570w OS=Plasmodium falciparum (isolate 3D7) GN=PFE0570w PE=2 SV=1	YOR054c	57.4	2e-09	COG0452	Phosphopantothenoylcysteine synthetase/decarboxylase	K05315	7e-11	65.9	isc:IscW_ISCW008837	voltage-dependent calcium channel alpha 1, invertebrate	GO:0055085//transmembrane transport;GO:0006811//ion transport	GO:0005216//ion channel activity	GO:0032991//macromolecular complex;GO:0044464//cell part;GO:0016020//membrane
Unigene5851_All	680	1.2379	0.9763	1.2039	1.7007	gi|156336507|ref|XP_001619743.1|	59.3	1e-07	hypothetical protein NEMVEDRAFT_v1g223867 [Nematostella vectensis] >gi|156203526|gb|EDO27643.1| predicted protein [Nematostella vectensis]	--	--	--	--	sp|Q8NEC5|CTSR1_HUMAN	57.4	3e-08	Cation channel sperm-associated protein 1 OS=Homo sapiens GN=CATSPER1 PE=1 SV=3	--	--	--	--	--	K05628	3e-07	55.5	tca:656772	arginine-glutamic acid dipeptide (RE) repeats	-	-	-
CL4426.Contig6_All	518	1.2188	0.2563	1.1853	1.7038	gi|405974007|gb|EKC38683.1|	54.7	2e-06	Protein FAM21A [Crassostrea gigas]	--	--	--	--	sp|O08550|MLL4_MOUSE	52	7e-07	Histone-lysine N-methyltransferase MLL4 OS=Mus musculus GN=Wbp7 PE=1 SV=3	--	--	--	--	--	K05328	2e-07	55.5	dwi:Dwil_GK14093	transient receptor potential cation channel subfamily C, invertebrate	-	-	-
Unigene232468_All	289	1.2136	0.6891	0.2361	0.2106	gi|405976970|gb|EKC41446.1|	96.3	4e-19	hypothetical protein CGI_10001269 [Crassostrea gigas]	--	--	--	--	sp|Q91YD4|TRPM2_MOUSE	49.3	2e-06	Transient receptor potential cation channel subfamily M member 2 OS=Mus musculus GN=Trpm2 PE=2 SV=1	--	--	--	--	--	K04977	7e-08	55.8	cfa:100855763	transient receptor potential cation channel subfamily M member 2	-	-	-
Unigene105724_All	293	1.1971	1.2462	0.9313	0.2077	gi|405958370|gb|EKC24504.1|	138.3	1e-31	Transient receptor potential cation channel subfamily V member 6 [Crassostrea gigas]	--	--	--	--	sp|Q91WD2|TRPV6_MOUSE	59.7	1e-09	Transient receptor potential cation channel subfamily V member 6 OS=Mus musculus GN=Trpv6 PE=1 SV=1	--	--	--	--	--	K04975	1e-09	61.6	mdo:100011069	transient receptor potential cation channel subfamily V member 6	GO:0055085//transmembrane transport;GO:0007629//flight behavior;GO:0043052//thermotaxis;GO:0009408//response to heat;GO:0048148//behavioral response to cocaine;GO:0007608//sensory perception of smell;GO:0006816//calcium ion transport;GO:0048060//negative gravitaxis;GO:0040040//thermosensory behavior;GO:0007605//sensory perception of sound	GO:0005262//calcium channel activity	GO:0016021//integral to membrane
Unigene14760_All	483	1.1619	0.2749	3.3898	0.6301	gi|405973430|gb|EKC38147.1|	109.8	4e-23	Transient receptor potential cation channel subfamily M member 3 [Crassostrea gigas]	--	--	--	--	sp|Q91YD4|TRPM2_MOUSE	73.2	2e-13	Transient receptor potential cation channel subfamily M member 2 OS=Mus musculus GN=Trpm2 PE=2 SV=1	--	--	--	--	--	K04977	2e-14	78.6	mcc:722161	transient receptor potential cation channel subfamily M member 2	GO:0033194//response to hydroperoxide;GO:0071421//manganese ion transmembrane transport	GO:0005384//manganese ion transmembrane transporter activity	GO:0005886//plasma membrane
CL10072.Contig2_All	242	1.1595	2.0575	0.5638	0.1258	gi|13929148|ref|NP_113997.1|	53.9	2e-06	cyclic nucleotide-gated cation channel beta-1 [Rattus norvegicus] >gi|2292986|emb|CAA04133.1| cyclic nucleotide-gated channel beta subunit [Rattus norvegicus]	--	--	--	--	--	--	--	--	--	--	--	--	--	K04952	3e-07	53.9	rno:83686	cyclic nucleotide gated channel beta 1	-	-	-
Unigene70751_All	913	1.1525	0.7999	3.2129	7.3333	gi|325297130|ref|NP_001191574.1|	355.1	2e-96	vanilloid receptor [Aplysia californica] >gi|33391244|gb|AAQ17228.1| vanilloid receptor [Aplysia californica]	gi|325297129|ref|NM_001204645.1|	113	2e-21	Aplysia californica vanilloid receptor (LOC100533351), mRNA >gi|51537800|gb|AY279095.1| Aplysia californica vanilloid receptor mRNA, complete cds	sp|Q8K424|TRPV3_MOUSE	53.5	6e-07	Transient receptor potential cation channel subfamily V member 3 OS=Mus musculus GN=Trpv3 PE=1 SV=2	--	--	--	--	--	K05222	7e-07	55.1	tgu:100038820	transient receptor potential cation channel subfamily V member 1	GO:0055085//transmembrane transport;GO:0006811//ion transport;GO:0009266//response to temperature stimulus;GO:0044708;GO:0044707	GO:0005216//ion channel activity	GO:0016021//integral to membrane
Unigene49963_All	890	1.1034	0.1492	2.2229	3.693	gi|405971373|gb|EKC36212.1|	387.9	3e-106	G protein-activated inward rectifier potassium channel 4 [Crassostrea gigas]	gi|322504173|emb|FR798977.1|	77.8	8e-11	Leishmania braziliensis MHOM/BR/75/M2904 complete genome, chromosome 3	sp|P48550|IRK6_RAT	231	2e-60	G protein-activated inward rectifier potassium channel 2 OS=Rattus norvegicus GN=Kcnj6 PE=2 SV=1	CC3494_1	53.5	5e-07	COG3637	Opacity protein and related surface antigens	K05000	5e-61	234	gga:427983	potassium inwardly-rectifying channel subfamily J member 6	GO:0006811//ion transport	GO:0005244//voltage-gated ion channel activity	GO:0016020//membrane
Unigene113522_All	192	1.0961	0.5187	1.0659	0	gi|221485661|gb|EEE23942.1|	53.5	3e-06	hypothetical protein TGGT1_030230 [Toxoplasma gondii GT1]	--	--	--	--	sp|Q55AX2|DOT1L_DICDI	57	9e-09	Histone-lysine N-methyltransferase, H3 lysine-79 specific OS=Dictyostelium discoideum GN=dotA PE=2 SV=2	YOR310c	49.7	1e-06	COG1498	Protein implicated in ribosomal biogenesis, Nop56p homolog	K04952	2e-08	57.8	rno:83686	cyclic nucleotide gated channel beta 1	GO:0007608//sensory perception of smell;GO:0007601//visual perception;GO:0007165//signal transduction;GO:0051480//cytosolic calcium ion homeostasis	GO:0016772//transferase activity, transferring phosphorus-containing groups;GO:0005223//intracellular cGMP activated cation channel activity	GO:0017071//intracellular cyclic nucleotide activated cation channel complex;GO:0043195//terminal bouton
CL14571.Contig2_All	320	1.0961	0.1037	0.6396	0	gi|449266121|gb|EMC77231.1|	58.2	1e-07	hypothetical protein A306_15616, partial [Columba livia]	gi|70887904|gb|AC154634.2|	63.9	4e-07	Mus musculus BAC clone RP23-298D14 from chromosome 14, complete sequence	sp|Q28181|CNGB1_BOVIN	63.2	1e-10	Cyclic nucleotide-gated cation channel beta-1 OS=Bos taurus GN=CNGB1 PE=1 SV=1	RSc1040	53.1	1e-07	COG1530	Ribonucleases G and E	K14822	4e-13	73.2	tgu:100219403	rRNA-processing protein CGR1	-	-	-
CL16250.Contig2_All	582	1.0848	0.5703	1.1721	0.9412	gi|260821678|ref|XP_002606230.1|	175.3	1e-42	hypothetical protein BRAFLDRAFT_123718 [Branchiostoma floridae] >gi|229291571|gb|EEN62240.1| hypothetical protein BRAFLDRAFT_123718 [Branchiostoma floridae]	--	--	--	--	sp|Q501I9|DIRC2_XENTR	145	4e-35	Disrupted in renal carcinoma protein 2 homolog OS=Xenopus tropicalis GN=dirc2 PE=2 SV=1	--	--	--	--	--	K15381	2e-43	175	bfo:BRAFLDRAFT_123718	MFS transporter, FLVCR family, disrupted in renal carcinoma protein 2	GO:0006811//ion transport	GO:0005216//ion channel activity	GO:0016020//membrane
Unigene119009_All	195	1.0792	0	0	0	gi|443700871|gb|ELT99627.1|	52.4	7e-06	hypothetical protein CAPTEDRAFT_194215 [Capitella teleta]	--	--	--	--	sp|P29974|CNGA1_MOUSE	49.3	2e-06	cGMP-gated cation channel alpha-1 OS=Mus musculus GN=Cnga1 PE=2 SV=2	--	--	--	--	--	K04948	5e-06	49.7	aml:100464817	cyclic nucleotide gated channel alpha 1	-	-	-
Unigene110786_All	521	1.0771	1.5291	0.7856	0.2921	gi|405966268|gb|EKC31575.1|	112.5	9e-24	Transient receptor potential cation channel subfamily M member 2 [Crassostrea gigas]	--	--	--	--	sp|Q9BW91|NUDT9_HUMAN	99	5e-21	ADP-ribose pyrophosphatase, mitochondrial OS=Homo sapiens GN=NUDT9 PE=1 SV=1	--	--	--	--	--	K04977	2e-23	108	bfo:BRAFLDRAFT_88112	transient receptor potential cation channel subfamily M member 2	-	-	-
Unigene22666_All	912	1.0768	1.4195	2.244	0.6007	--	--	--	--	gi|294459955|ref|NG_017036.1|	63.9	1e-06	Homo sapiens transient receptor potential cation channel, subfamily M, member 6 (TRPM6), RefSeqGene on chromosome 9	--	--	--	--	--	--	--	--	--	--	--	--	--	--	-	-	-
Unigene205965_All	264	1.0628	0.2515	0.5168	1.6139	gi|325297130|ref|NP_001191574.1|	144.8	1e-33	vanilloid receptor [Aplysia californica] >gi|33391244|gb|AAQ17228.1| vanilloid receptor [Aplysia californica]	--	--	--	--	--	--	--	--	--	--	--	--	--	--	--	--	--	--	GO:0006811//ion transport;GO:0055085//transmembrane transport	GO:0005216//ion channel activity	GO:0016021//integral to membrane
CL15924.Contig1_All	405	1.0392	0.1639	1.6844	0.9769	--	--	--	--	gi|343790958|ref|NG_029763.1|	81.8	2e-12	Homo sapiens amiloride-sensitive cation channel 1, neuronal (ACCN1), RefSeqGene on chromosome 17	--	--	--	--	--	--	--	--	--	--	--	--	--	--	-	-	-
CL659.Contig2_All	1649	1.0209	2.5565	11.6663	6.9208	gi|340380849|ref|XP_003388934.1|	171.8	9e-41	PREDICTED: hypothetical protein LOC100635281 [Amphimedon queenslandica]	--	--	--	--	sp|Q99572|P2RX7_HUMAN	67	1e-10	P2X purinoceptor 7 OS=Homo sapiens GN=P2RX7 PE=1 SV=4	--	--	--	--	--	K05220	4e-10	67	ptr:452318	purinergic receptor P2X, ligand-gated ion channel 7	-	-	-
Unigene47610_All	551	1.0185	1.4458	1.9809	2.8169	gi|196013938|ref|XP_002116829.1|	130.6	3e-29	hypothetical protein TRIADDRAFT_60867 [Trichoplax adhaerens] >gi|190580547|gb|EDV20629.1| hypothetical protein TRIADDRAFT_60867 [Trichoplax adhaerens]	--	--	--	--	sp|Q96SL1|DIRC2_HUMAN	104	1e-22	Disrupted in renal carcinoma protein 2 OS=Homo sapiens GN=DIRC2 PE=1 SV=1	--	--	--	--	--	K15381	5e-30	130	tad:TRIADDRAFT_60867	MFS transporter, FLVCR family, disrupted in renal carcinoma protein 2	GO:0055085//transmembrane transport;GO:0006811//ion transport	GO:0005216//ion channel activity	GO:0016020//membrane
Unigene80421_All	415	1.0142	1.5197	2.6301	0.44	gi|196009504|ref|XP_002114617.1|	72.8	5e-12	hypothetical protein TRIADDRAFT_28218 [Trichoplax adhaerens] >gi|190582679|gb|EDV22751.1| hypothetical protein TRIADDRAFT_28218 [Trichoplax adhaerens]	--	--	--	--	sp|Q9HCF6|TRPM3_HUMAN	62	4e-10	Transient receptor potential cation channel subfamily M member 3 OS=Homo sapiens GN=TRPM3 PE=2 SV=4	--	--	--	--	--	K04978	6e-11	66.2	acs:100562800	transient receptor potential cation channel subfamily M member 3	-	-	-
CL3728.Contig3_All	1885	1.0048	0.5987	1.3029	0.1453	gi|325297100|ref|NP_001191558.1|	485.3	4e-135	purinergic ATP P2X4 receptor subunit 1 [Aplysia californica] >gi|39578337|gb|AAR28669.1| purinergic ATP P2X4 receptor subunit 1 [Aplysia californica]	gi|13958326|gb|AF365362.1|	65.9	7e-07	Meriones unguiculatus purinergic nucleotide receptor ligand-gated ion channel 7 (P2RX7) mRNA, partial cds	sp|Q9JJX6|P2RX4_MOUSE	384	4e-106	P2X purinoceptor 4 OS=Mus musculus GN=P2rx4 PE=1 SV=1	--	--	--	--	--	K05218	1e-111	404	spu:587360	purinergic receptor P2X, ligand-gated ion channel 4	GO:0010524//positive regulation of calcium ion transport into cytosol;GO:0035590//purinergic nucleotide receptor signaling pathway;GO:0002028//regulation of sodium ion transport;GO:0006809//nitric oxide biosynthetic process;GO:0034405//response to fluid shear stress;GO:0042311//vasodilation;GO:0019233//sensory perception of pain;GO:0008217//regulation of blood pressure;GO:0055117//regulation of c…	GO:0005507//copper ion binding;GO:0004931//extracellular ATP-gated cation channel activity;GO:0005102//receptor binding;GO:0008144//drug binding;GO:0008270//zinc ion binding;GO:0005524//ATP binding;GO:0045296//cadherin binding;GO:0001614//purinergic nucleotide receptor activity	GO:0014069//postsynaptic density;GO:0030054//cell junction;GO:0005887//integral to plasma membrane;GO:0048471//perinuclear region of cytoplasm;GO:0045177//apical part of cell;GO:0043025//neuronal cell body;GO:0043195//terminal bouton
Unigene212919_All	215	0.9788	0.772	0	0.9908	gi|405956903|gb|EKC23146.1|	119.4	5e-26	Glutamate receptor 4 [Crassostrea gigas]	--	--	--	--	sp|P42264|GRIK3_RAT	77.4	7e-15	Glutamate receptor ionotropic, kainate 3 OS=Rattus norvegicus GN=Grik3 PE=1 SV=1	--	--	--	--	--	K05202	9e-16	82	bfo:BRAFLDRAFT_128813	glutamate receptor, ionotropic kainate 2	GO:0006811//ion transport;GO:0035235//ionotropic glutamate receptor signaling pathway	GO:0005234//extracellular-glutamate-gated ion channel activity;GO:0004970//ionotropic glutamate receptor activity	GO:0045211//postsynaptic membrane;GO:0030054//cell junction;GO:0005886//plasma membrane;GO:0016021//integral to membrane
Unigene246376_All	216	0.9743	0.6147	0.3158	0.5636	gi|123474546|ref|XP_001320455.1|	52.8	6e-06	hypothetical protein [Trichomonas vaginalis G3] >gi|121903261|gb|EAY08232.1| hypothetical protein TVAG_404000 [Trichomonas vaginalis G3]	--	--	--	--	sp|P22620|ABRA_PLAFC	50.8	7e-07	101 kDa malaria antigen OS=Plasmodium falciparum (isolate Camp / Malaysia) GN=ABRA PE=3 SV=1	--	--	--	--	--	K05328	2e-06	50.8	ame:724608	transient receptor potential cation channel subfamily C, invertebrate	-	-	-
CL18424.Contig1_All	434	0.9698	2.4475	0.7859	0	gi|405970970|gb|EKC35831.1|	277.3	1e-73	Cyclic nucleotide-gated cation channel alpha-3 [Crassostrea gigas]	gi|347965252|ref|XM_001237137.3|	117	5e-23	Anopheles gambiae str. PEST AGAP007008-PA (AgaP_AGAP007008) mRNA, complete cds	sp|Q90805|CNG1_CHICK	140	9e-34	Cyclic nucleotide-gated channel cone photoreceptor subunit alpha OS=Gallus gallus PE=2 SV=1	--	--	--	--	--	K05326	1e-66	251	dpo:Dpse_GA17508	cyclic nucleotide gated channel, invertebrate	GO:0006811//ion transport;GO:0055085//transmembrane transport	GO:0005216//ion channel activity	GO:0016021//integral to membrane
Unigene67412_All	1164	0.9642	0.7985	0.7033	1.7779	gi|405978499|gb|EKC42879.1|	278.9	3e-73	Uncharacterized protein C18orf58-like protein [Crassostrea gigas]	gi|257153375|ref|NM_001037298.1|	77.8	1e-10	Mus musculus piezo-type mechanosensitive ion channel component 1 (Piezo1), mRNA	sp|Q9H5I5|PIEZ2_HUMAN	217	4e-56	Piezo-type mechanosensitive ion channel component 2 OS=Homo sapiens GN=PIEZO2 PE=2 SV=2	--	--	--	--	--	--	--	--	--	--	-	-	-
Unigene242715_All	220	0.9566	0.1509	0.6202	0.415	gi|443686143|gb|ELT89523.1|	113.2	3e-24	hypothetical protein CAPTEDRAFT_172686 [Capitella teleta]	--	--	--	--	sp|Q9VJJ7|TRPG_DROME	91.7	3e-19	Transient receptor potential-gamma protein OS=Drosophila melanogaster GN=trpgamma PE=1 SV=2	--	--	--	--	--	K05328	1e-19	94.7	isc:IscW_ISCW016812	transient receptor potential cation channel subfamily C, invertebrate	GO:0050908//detection of light stimulus involved in visual perception;GO:0070588//calcium ion transmembrane transport	GO:0005262//calcium channel activity;GO:0005515//protein binding	GO:0016021//integral to membrane;GO:0016028//rhabdomere
Unigene188586_All	220	0.9566	0.1509	0.3101	0.83	gi|325297076|ref|NP_001191543.1|	123.2	3e-27	glutamate receptor subunit protein GluR7 precursor [Aplysia californica] >gi|31074389|gb|AAP41209.1| glutamate receptor subunit protein GluR7 [Aplysia californica]	--	--	--	--	sp|Q63273|GRIK5_RAT	47.4	7e-06	Glutamate receptor ionotropic, kainate 5 OS=Rattus norvegicus GN=Grik5 PE=1 SV=1	--	--	--	--	--	K05202	3e-11	67	phu:Phum_PHUM536820	glutamate receptor, ionotropic kainate 2	GO:0006811//ion transport;GO:0035235//ionotropic glutamate receptor signaling pathway	GO:0005234//extracellular-glutamate-gated ion channel activity;GO:0004970//ionotropic glutamate receptor activity	GO:0045211//postsynaptic membrane;GO:0030054//cell junction;GO:0005886//plasma membrane;GO:0016021//integral to membrane
Unigene238591_All	221	0.9522	0.4506	0	0	gi|405958370|gb|EKC24504.1|	120.9	1e-26	Transient receptor potential cation channel subfamily V member 6 [Crassostrea gigas]	gi|198471317|ref|XM_001355542.2|	83.8	3e-13	Drosophila pseudoobscura pseudoobscura GA18240 (Dpse\GA18240), mRNA	sp|Q8NET8|TRPV3_HUMAN	54.7	5e-08	Transient receptor potential cation channel subfamily V member 3 OS=Homo sapiens GN=TRPV3 PE=1 SV=2	--	--	--	--	--	K04972	2e-07	54.7	aml:100483890	transient receptor potential cation channel subfamily V member 3	GO:0007629//flight behavior;GO:0043052//thermotaxis;GO:0009408//response to heat;GO:0048148//behavioral response to cocaine;GO:0007608//sensory perception of smell;GO:0006816//calcium ion transport;GO:0048060//negative gravitaxis;GO:0040040//thermosensory behavior;GO:0007605//sensory perception of sound	GO:0005262//calcium channel activity	GO:0016020//membrane
Unigene124804_All	221	0.9522	0	0	0	gi|449279822|gb|EMC87287.1|	52.4	7e-06	Immunoglobulin G-binding protein A [Columba livia]	gi|343790958|ref|NG_029763.1|	85.7	8e-14	Homo sapiens amiloride-sensitive cation channel 1, neuronal (ACCN1), RefSeqGene on chromosome 17	sp|Q86AH4|Y8592_DICDI	47.4	7e-06	Putative uncharacterized protein DDB_G0271982 OS=Dictyostelium discoideum GN=DDB_G0271982 PE=4 SV=1	--	--	--	--	--	K14822	5e-10	63.2	tgu:100219403	rRNA-processing protein CGR1	-	-	-
Unigene57013_All	812	0.9503	0.2044	2.4364	8.0206	gi|325297029|ref|NP_001191519.1|	249.6	1e-64	GluClAc1 precursor [Aplysia californica] >gi|253918123|gb|ACT37243.1| GluClAc1 [Aplysia californica]	gi|325297028|ref|NM_001204590.1|	91.7	5e-15	Aplysia californica GluClAc1 (LOC100533288), mRNA >gi|253918122|gb|GQ148562.1| Aplysia californica GluClAc1 mRNA, complete cds	sp|P24524|GLRA3_RAT	150	2e-36	Glycine receptor subunit alpha-3 OS=Rattus norvegicus GN=Glra3 PE=2 SV=1	--	--	--	--	--	K05194	2e-36	153	xtr:100494348	glycine receptor alpha-2	GO:0006810//transport	GO:0005216//ion channel activity	GO:0016020//membrane;GO:0045202//synapse
Unigene82794_All	370	0.9479	0.7177	1.1063	2.2208	gi|405960826|gb|EKC26700.1|	205.3	7e-52	hypothetical protein CGI_10028233 [Crassostrea gigas]	gi|291403994|ref|XM_002718288.1|	67.9	3e-08	PREDICTED: Oryctolagus cuniculus transient receptor potential cation channel, subfamily M, member 6-like (LOC100343239), mRNA	sp|A8DYE2|TRPCG_DROME	167	5e-42	Transient receptor potential cation channel trpm OS=Drosophila melanogaster GN=trpm PE=1 SV=1	--	--	--	--	--	K04978	3e-42	169	api:100164560	transient receptor potential cation channel subfamily M member 3	GO:0055069//zinc ion homeostasis;GO:0070838//divalent metal ion transport;GO:0007005//mitochondrion organization;GO:0043052//thermotaxis;GO:0016049//cell growth;GO:0055085//transmembrane transport;GO:0010960//magnesium ion homeostasis	GO:0046873//metal ion transmembrane transporter activity;GO:0004672//protein kinase activity;GO:0005216//ion channel activity	GO:0016021//integral to membrane
Unigene41261_All	445	0.9458	0.373	0.1533	0.0684	gi|405958370|gb|EKC24504.1|	224.9	8e-58	Transient receptor potential cation channel subfamily V member 6 [Crassostrea gigas]	--	--	--	--	sp|Q9H1D0|TRPV6_HUMAN	72.4	3e-13	Transient receptor potential cation channel subfamily V member 6 OS=Homo sapiens GN=TRPV6 PE=1 SV=2	--	--	--	--	--	K04975	9e-14	75.9	aml:100472528	transient receptor potential cation channel subfamily V member 6	GO:0055085//transmembrane transport;GO:0007629//flight behavior;GO:0043052//thermotaxis;GO:0009408//response to heat;GO:0048148//behavioral response to cocaine;GO:0007608//sensory perception of smell;GO:0006816//calcium ion transport;GO:0048060//negative gravitaxis;GO:0040040//thermosensory behavior;GO:0007605//sensory perception of sound	GO:0005262//calcium channel activity	GO:0016021//integral to membrane
Unigene63944_All	446	0.9437	2.0095	1.8355	0.3412	gi|260814083|ref|XP_002601745.1|	108.6	9e-23	hypothetical protein BRAFLDRAFT_76035 [Branchiostoma floridae] >gi|229287047|gb|EEN57757.1| hypothetical protein BRAFLDRAFT_76035 [Branchiostoma floridae]	--	--	--	--	--	--	--	--	--	--	--	--	--	--	--	--	--	--	GO:0009987//cellular process;GO:0006810//transport;GO:0007600//sensory perception;GO:0042330//taxis;GO:0009266//response to temperature stimulus;GO:0042048//olfactory behavior;GO:0006950//response to stress;GO:0030534//adult behavior	GO:0005216//ion channel activity	GO:0044464//cell part
Unigene122453_All	223	0.9437	0	0	0	gi|432096041|gb|ELK26914.1|	60.8	2e-08	hypothetical protein MDA_GLEAN10003894 [Myotis davidii]	--	--	--	--	sp|Q28181|CNGB1_BOVIN	52	3e-07	Cyclic nucleotide-gated cation channel beta-1 OS=Bos taurus GN=CNGB1 PE=1 SV=1	--	--	--	--	--	K04952	1e-06	52	bta:281702	cyclic nucleotide gated channel beta 1	-	-	-
Unigene211909_All	150	0.9353	1.1065	2.7288	0.8115	gi|195398985|ref|XP_002058101.1|	85.5	8e-16	GJ15896 [Drosophila virilis] >gi|194150525|gb|EDW66209.1| GJ15896 [Drosophila virilis]	--	--	--	--	sp|Q9U4L6|TO401_DROME	84	7e-17	Mitochondrial import receptor subunit TOM40 homolog 1 OS=Drosophila melanogaster GN=Tom40 PE=2 SV=2	--	--	--	--	--	K11518	9e-17	85.5	dvi:Dvir_GJ15896	mitochondrial import receptor subunit TOM40	GO:0055085//transmembrane transport;GO:0044070//regulation of anion transport;GO:0071456//cellular response to hypoxia;GO:0006626//protein targeting to mitochondrion	GO:0015450//P-P-bond-hydrolysis-driven protein transmembrane transporter activity;GO:0008308//voltage-gated anion channel activity	GO:0005742//mitochondrial outer membrane translocase complex
Unigene76330_All	677	0.9325	1.9122	1.713	0.4945	gi|443702340|gb|ELU00429.1|	229.2	1e-58	hypothetical protein CAPTEDRAFT_220620 [Capitella teleta]	--	--	--	--	sp|Q9HCF6|TRPM3_HUMAN	153	3e-37	Transient receptor potential cation channel subfamily M member 3 OS=Homo sapiens GN=TRPM3 PE=2 SV=4	--	--	--	--	--	K04977	9e-56	216	bfo:BRAFLDRAFT_88112	transient receptor potential cation channel subfamily M member 2	GO:0006811//ion transport;GO:0055085//transmembrane transport	GO:0005216//ion channel activity	-
CL10252.Contig2_All	978	0.9324	0.2715	2.0229	1.9915	gi|325297029|ref|NP_001191519.1|	234.2	7e-60	GluClAc1 precursor [Aplysia californica] >gi|253918123|gb|ACT37243.1| GluClAc1 [Aplysia californica]	gi|325297028|ref|NM_001204590.1|	260	1e-65	Aplysia californica GluClAc1 (LOC100533288), mRNA >gi|253918122|gb|GQ148562.1| Aplysia californica GluClAc1 mRNA, complete cds	sp|Q61603|GLRA4_MOUSE	176	9e-44	Glycine receptor subunit alpha-4 OS=Mus musculus GN=Glra4 PE=2 SV=3	--	--	--	--	--	K05271	2e-43	176	ptr:465784	glycine receptor alpha-4	GO:0006810//transport	GO:0005216//ion channel activity	GO:0016021//integral to membrane
CL14936.Contig2_All	4297	0.9142	0.2549	0.5239	5.1064	gi|443683299|gb|ELT87598.1|	221.1	4e-55	hypothetical protein CAPTEDRAFT_226576 [Capitella teleta]	--	--	--	--	sp|Q9JJH7|TRPM5_MOUSE	193	2e-48	Transient receptor potential cation channel subfamily M member 5 OS=Mus musculus GN=Trpm5 PE=1 SV=1	--	--	--	--	--	K04979	5e-53	211	dre:100004946	transient receptor potential cation channel subfamily M member 4	-	-	-
Unigene217258_All	154	0.911	0	0	0.7905	gi|344257868|gb|EGW13972.1|	53.1	4e-06	hypothetical protein I79_023711 [Cricetulus griseus]	gi|305410826|ref|NG_027551.1|	65.9	5e-08	Homo sapiens transient receptor potential cation channel, subfamily M, member 4 (TRPM4), RefSeqGene on chromosome 19	sp|Q8I5D2|ABRA_PLAF7	48.5	3e-06	101 kDa malaria antigen OS=Plasmodium falciparum (isolate 3D7) GN=ABRA PE=3 SV=1	--	--	--	--	--	K11306	3e-06	50.4	oaa:100075046	histone acetyltransferase MYST4 [EC:2.3.1.48]	-	-	-
Unigene85476_All	544	0.9026	0.9763	0.3762	0.6154	gi|325296901|ref|NP_001191484.1|	63.9	4e-09	synapse-associated protein [Aplysia californica] >gi|166079862|gb|ABY81651.1| synapse-associated protein [Aplysia californica]	gi|325296900|ref|NM_001204555.1|	93.7	8e-16	Aplysia californica synapse-associated protein (SAP), mRNA >gi|166079861|gb|EU375312.1| Aplysia californica synapse-associated protein (SAP) mRNA, complete cds	sp|P31016|DLG4_RAT	181	8e-46	Disks large homolog 4 OS=Rattus norvegicus GN=Dlg4 PE=1 SV=1	--	--	--	--	--	K11828	2e-45	182	mdo:100016655	discs large protein 4	GO:0006461//protein complex assembly;GO:2000310//regulation of N-methyl-D-aspartate selective glutamate receptor activity;GO:0097120//receptor localization to synapse;GO:0007411//axon guidance;GO:0002091//negative regulation of receptor internalization;GO:0097113//alpha-amino-3-hydroxy-5-methyl-4-isoxazole propionate receptor clustering;GO:0030866//cortical actin cytoskeleton organization;GO:0007…	GO:0008022//protein C-terminus binding;GO:0005198//structural molecule activity;GO:0031812//P2Y1 nucleotide receptor binding;GO:0032403//protein complex binding;GO:0001609//G-protein coupled adenosine receptor activity;GO:0019901//protein kinase binding;GO:0019903//protein phosphatase binding;GO:0030165//PDZ domain binding;GO:0031697//beta-1 adrenergic receptor binding;GO:0035255//ionotropic glut…	GO:0014069//postsynaptic density;GO:0008328//ionotropic glutamate receptor complex;GO:0032839//dendrite cytoplasm;GO:0030864//cortical actin cytoskeleton;GO:0060076//excitatory synapse;GO:0045211//postsynaptic membrane;GO:0030666//endocytic vesicle membrane;GO:0044224//juxtaparanode region of axon
Unigene7527_All	468	0.8993	0.6383	0.5831	0.9104	gi|405976187|gb|EKC40703.1|	174.5	1e-42	Potassium channel subfamily T member 2 [Crassostrea gigas]	--	--	--	--	sp|Q5JUK3|KCNT1_HUMAN	152	3e-37	Potassium channel subfamily T member 1 OS=Homo sapiens GN=KCNT1 PE=2 SV=2	--	--	--	--	--	K04946	1e-37	155	mdo:100016518	potassium channel subfamily T member 1	-	GO:0005216//ion channel activity	-
CL4983.Contig3_All	800	0.8768	1.3278	1.3644	0.1141	gi|405951987|gb|EKC19849.1|	72	3e-11	Glycine receptor subunit alpha-2 [Crassostrea gigas]	--	--	--	--	sp|P48167|GLRB_HUMAN	60.8	3e-09	Glycine receptor subunit beta OS=Homo sapiens GN=GLRB PE=1 SV=1	--	--	--	--	--	K05196	6e-09	61.6	xtr:779708	glycine receptor beta	GO:0006810//transport;GO:0044699	GO:0005230//extracellular ligand-gated ion channel activity	GO:0016020//membrane
CL7875.Contig2_All	3079	0.8657	0.3773	2.5037	3.2815	gi|52424054|gb|AAO83838.2|AF484079_1	129.8	9e-28	voltage-dependent L-type calcium channel alpha-1 subunit isoform a [Lymnaea stagnalis]	--	--	--	--	--	--	--	--	--	--	--	--	--	--	--	--	--	--	GO:0006811//ion transport	GO:0005216//ion channel activity	-
Unigene206630_All	244	0.8625	0.136	0.2796	1.4967	gi|405963474|gb|EKC29043.1|	94	2e-18	Glutamate [NMDA] receptor subunit epsilon-2 [Crassostrea gigas]	gi|195469757|ref|XM_002099767.1|	61.9	1e-06	Drosophila yakuba GE16522 (Dyak\GE16522), mRNA	sp|Q62645|NMDE4_RAT	79.3	2e-15	Glutamate receptor ionotropic, NMDA 2D OS=Rattus norvegicus GN=Grin2d PE=1 SV=2	--	--	--	--	--	K05210	2e-15	81.3	tca:660406	glutamate [NMDA] receptor subunit epsilon-2	GO:0006810//transport	GO:0004872//receptor activity;GO:0005230//extracellular ligand-gated ion channel activity	GO:0016020//membrane;GO:0045202//synapse;GO:0071944//cell periphery
Unigene48865_All	998	0.8435	2.2617	1.8456	0.5184	gi|405975726|gb|EKC40274.1|	41.6	4e-49	Short transient receptor potential channel 7 [Crassostrea gigas]	--	--	--	--	sp|Q61143|TRPC6_MOUSE	144	3e-37	Short transient receptor potential channel 6 OS=Mus musculus GN=Trpc6 PE=1 SV=3	--	--	--	--	--	K04969	6e-39	143	dre:100333090	transient receptor potential cation channel subfamily C member 6	-	-	-
Unigene41731_All	500	0.8418	0.7303	0.1364	0.3043	gi|260794336|ref|XP_002592165.1|	96.3	5e-19	hypothetical protein BRAFLDRAFT_88112 [Branchiostoma floridae] >gi|229277380|gb|EEN48176.1| hypothetical protein BRAFLDRAFT_88112 [Branchiostoma floridae]	--	--	--	--	sp|Q9NZQ8|TRPM5_HUMAN	68.2	8e-12	Transient receptor potential cation channel subfamily M member 5 OS=Homo sapiens GN=TRPM5 PE=2 SV=1	--	--	--	--	--	K04977	9e-20	96.3	bfo:BRAFLDRAFT_88112	transient receptor potential cation channel subfamily M member 2	GO:0006810//transport	GO:0005261//cation channel activity	-
Unigene120829_All	168	0.8351	0	0	0	gi|344238541|gb|EGV94644.1|	57.8	1e-07	hypothetical protein I79_003996 [Cricetulus griseus]	gi|354790198|gb|JN954699.1|	69.9	3e-09	Mus musculus targeted non-conditional, lacZ-tagged mutant allele Fam129b:tm1e(EUCOMM)Wtsi; transgenic	sp|Q28279|CNGA1_CANFA	47.4	8e-06	cGMP-gated cation channel alpha-1 OS=Canis familiaris GN=CNGA1 PE=2 SV=1	--	--	--	--	--	K14822	2e-07	54.7	tgu:100219403	rRNA-processing protein CGR1	GO:0006334//nucleosome assembly	GO:0003677//DNA binding	GO:0000786//nucleosome
Unigene365_All	1201	0.8177	1.2714	1.2496	0.9883	gi|52424054|gb|AAO83838.2|AF484079_1	263.5	1e-68	voltage-dependent L-type calcium channel alpha-1 subunit isoform a [Lymnaea stagnalis]	gi|31416110|gb|AC122334.4|	67.9	1e-07	Mus musculus BAC clone RP23-349H2 from chromosome 12, complete sequence	sp|O73700|CAC1D_CHICK	58.2	4e-08	Voltage-dependent L-type calcium channel subunit alpha-1D OS=Gallus gallus GN=CACNA1D PE=2 SV=1	--	--	--	--	--	K04851	2e-09	63.9	dre:403310	voltage-dependent calcium channel L type alpha-1D	GO:0006811//ion transport	GO:0005216//ion channel activity	GO:0016020//membrane
Unigene238436_All	353	0.7949	0	0.1933	0.0862	gi|405975540|gb|EKC40099.1|	77.8	1e-13	Glycine receptor subunit alpha-2 [Crassostrea gigas]	--	--	--	--	sp|O93430|GLRA1_DANRE	58.2	4e-09	Glycine receptor subunit alphaZ1 OS=Danio rerio GN=glra1 PE=2 SV=1	--	--	--	--	--	K05193	1e-08	58.2	dre:30676	glycine receptor alpha-1	GO:0006810//transport	GO:0015276//ligand-gated ion channel activity	GO:0016020//membrane
Unigene65418_All	354	0.7926	0.5626	0.3854	0.6018	gi|13929148|ref|NP_113997.1|	55.8	7e-07	cyclic nucleotide-gated cation channel beta-1 [Rattus norvegicus] >gi|2292986|emb|CAA04133.1| cyclic nucleotide-gated channel beta subunit [Rattus norvegicus]	--	--	--	--	sp|P08199|NUCL_MESAU	52	3e-07	Nucleolin OS=Mesocricetus auratus GN=NCL PE=1 SV=2	--	--	--	--	--	K04952	7e-08	55.8	rno:83686	cyclic nucleotide gated channel beta 1	GO:0009987//cellular process;GO:0007600//sensory perception;GO:0065007//biological regulation	GO:0005221//intracellular cyclic nucleotide activated cation channel activity	-
CL3728.Contig1_All	1781	0.7877	0.3168	0.2681	0.0854	gi|325297102|ref|NP_001191559.1|	483	2e-134	purinergic ATP P2X4 receptor subunit 2 [Aplysia californica] >gi|39578339|gb|AAR28670.1| purinergic ATP P2X4 receptor subunit 2 [Aplysia californica]	gi|410446109|gb|JX524180.1|	63.9	3e-06	Lymnaea stagnalis P2X receptor mRNA, complete cds	sp|Q9JJX6|P2RX4_MOUSE	366	1e-100	P2X purinoceptor 4 OS=Mus musculus GN=P2rx4 PE=1 SV=1	--	--	--	--	--	K05218	3e-107	389	spu:587360	purinergic receptor P2X, ligand-gated ion channel 4	GO:0010524//positive regulation of calcium ion transport into cytosol;GO:0035590//purinergic nucleotide receptor signaling pathway;GO:0006809//nitric oxide biosynthetic process;GO:0034405//response to fluid shear stress;GO:0042311//vasodilation;GO:0008217//regulation of blood pressure;GO:0055117//regulation of cardiac muscle contraction;GO:0060079//regulation of excitatory postsynaptic membrane p…	GO:0004931//extracellular ATP-gated cation channel activity;GO:0005524//ATP binding;GO:0045296//cadherin binding;GO:0046914//transition metal ion binding;GO:0001614//purinergic nucleotide receptor activity	GO:0030054//cell junction;GO:0030424//axon;GO:0044456//synapse part;GO:0005887//integral to plasma membrane;GO:0048471//perinuclear region of cytoplasm;GO:0045177//apical part of cell;GO:0043197//dendritic spine
Unigene227253_All	539	0.7809	0.739	0.5063	0	gi|443699160|gb|ELT98770.1|	153.3	5e-36	hypothetical protein CAPTEDRAFT_63670, partial [Capitella teleta]	gi|195346306|ref|XM_002039671.1|	65.9	2e-07	Drosophila sechellia GM19443 (Dsec\GM19443), mRNA	sp|Q18120|TWK18_CAEEL	71.6	9e-13	TWiK family of potassium channels protein 18 OS=Caenorhabditis elegans GN=twk-18 PE=1 SV=2	MA2218	50.8	1e-06	COG1226	Kef-type K+ transport systems, predicted NAD-binding component	K05323	2e-14	79	cel:C52B9.6	potassium channel subfamily K, invertebrate	GO:0046331//lateral inhibition	GO:0005216//ion channel activity	-
CL12710.Contig2_All	272	0.7737	0.4881	0	0.6713	gi|351696268|gb|EHA99186.1|	59.3	6e-08	Solute carrier family 12 member 8 [Heterocephalus glaber]	gi|27652684|emb|AL807811.9|	60	6e-06	Mouse DNA sequence from clone RP23-247I1 on chromosome 4, complete sequence	sp|Q28181|CNGB1_BOVIN	62.8	2e-10	Cyclic nucleotide-gated cation channel beta-1 OS=Bos taurus GN=CNGB1 PE=1 SV=1	--	--	--	--	--	K04952	6e-10	62.8	bta:281702	cyclic nucleotide gated channel beta 1	GO:0007600//sensory perception	-	-
CL7157.Contig5_All	364	0.7709	1.0031	0.9371	0.5016	gi|77020774|gb|ABA60389.1|	160.2	2e-38	nicotinic acetylcholine receptor subunit type K [Lymnaea stagnalis]	gi|267925055|gb|FJ821432.1|	73.8	5e-10	Nasonia vitripennis nicotinic acetylcholine receptor subunit alpha 4 mRNA, complete cds, alternatively spliced	sp|P91766|ACH1_MANSE	121	4e-28	Acetylcholine receptor subunit alpha-like OS=Manduca sexta GN=ARA1 PE=2 SV=1	--	--	--	--	--	K05312	4e-28	123	nvi:100114515	nicotinic acetylcholine receptor, invertebrate	-	GO:0005216//ion channel activity	GO:0016020//membrane
Unigene120811_All	182	0.7709	0	0	0	gi|119619174|gb|EAW98768.1|	52.4	7e-06	hCG2038488 [Homo sapiens]	gi|19339149|gb|AC073094.11|	65.9	6e-08	Homo sapiens BAC clone RP11-369D24 from 7, complete sequence	sp|Q28181|CNGB1_BOVIN	50.4	9e-07	Cyclic nucleotide-gated cation channel beta-1 OS=Bos taurus GN=CNGB1 PE=1 SV=1	--	--	--	--	--	K04952	3e-06	50.4	bta:281702	cyclic nucleotide gated channel beta 1	-	-	-
CL15235.Contig1_All	1758	0.7581	2.0959	2.1731	0	gi|156407916|ref|XP_001641603.1|	359.8	2e-97	predicted protein [Nematostella vectensis] >gi|156228742|gb|EDO49540.1| predicted protein [Nematostella vectensis]	gi|55583457|gb|AC150391.2|	105	7e-19	Branchiostoma floridae clone CH302-119J21, complete sequence	sp|Q29441|CNGA3_BOVIN	333	7e-91	Cyclic nucleotide-gated cation channel alpha-3 OS=Bos taurus GN=CNGA3 PE=2 SV=1	--	--	--	--	--	K04950	7e-91	335	cfa:481341	cyclic nucleotide gated channel alpha 3	GO:0009987//cellular process;GO:0006811//ion transport;GO:0044707	GO:0022836;GO:0005261//cation channel activity	GO:0044464//cell part;GO:0016020//membrane
Unigene219243_All	186	0.7543	0.3569	0	0.8181	gi|443730618|gb|ELU16042.1|	84.7	1e-15	hypothetical protein CAPTEDRAFT_114809, partial [Capitella teleta]	gi|410896851|ref|XM_003961864.1|	60	4e-06	PREDICTED: Takifugu rubripes glycine receptor subunit alpha-2-like (LOC101073119), mRNA	sp|P22771|GLRA2_RAT	81.6	4e-16	Glycine receptor subunit alpha-2 OS=Rattus norvegicus GN=Glra2 PE=1 SV=1	--	--	--	--	--	K05194	3e-16	83.6	cin:100185926	glycine receptor alpha-2	GO:0006811//ion transport	GO:0004890//GABA-A receptor activity;GO:0005230//extracellular ligand-gated ion channel activity	GO:0045211//postsynaptic membrane;GO:0030054//cell junction;GO:0005886//plasma membrane;GO:0016021//integral to membrane
Unigene86420_All	473	0.7415	0	0	1.3512	gi|405950560|gb|EKC18540.1|	234.2	1e-60	Cyclic nucleotide-gated cation channel beta-1 [Crassostrea gigas]	--	--	--	--	sp|Q14028|CNGB1_HUMAN	130	1e-30	Cyclic nucleotide-gated cation channel beta-1 OS=Homo sapiens GN=CNGB1 PE=1 SV=2	--	--	--	--	--	K05326	1e-35	148	cel:F36F2.5	cyclic nucleotide gated channel, invertebrate	GO:0006810//transport	GO:0005216//ion channel activity	GO:0016021//integral to membrane
Unigene494_All	1516	0.7403	0.9415	0.36	0.3011	gi|325297102|ref|NP_001191559.1|	233.4	2e-59	purinergic ATP P2X4 receptor subunit 2 [Aplysia californica] >gi|39578339|gb|AAR28670.1| purinergic ATP P2X4 receptor subunit 2 [Aplysia californica]	--	--	--	--	sp|Q9JJX6|P2RX4_MOUSE	167	6e-41	P2X purinoceptor 4 OS=Mus musculus GN=P2rx4 PE=1 SV=1	--	--	--	--	--	K05218	7e-47	189	bfo:BRAFLDRAFT_84310	purinergic receptor P2X, ligand-gated ion channel 4	GO:0006811//ion transport	GO:0005216//ion channel activity	GO:0016020//membrane
Unigene198784_All	191	0.7345	0	0	0.956	gi|405950560|gb|EKC18540.1|	74.3	1e-12	Cyclic nucleotide-gated cation channel beta-1 [Crassostrea gigas]	--	--	--	--	sp|Q14028|CNGB1_HUMAN	47.4	7e-06	Cyclic nucleotide-gated cation channel beta-1 OS=Homo sapiens GN=CNGB1 PE=1 SV=2	--	--	--	--	--	--	--	--	--	--	GO:0006810//transport	GO:0005216//ion channel activity	GO:0016021//integral to membrane
Unigene158781_All	291	0.7232	1.1407	0.4689	0.3137	gi|405965489|gb|EKC30858.1|	76.3	5e-13	hypothetical protein CGI_10028535 [Crassostrea gigas]	--	--	--	--	--	--	--	--	--	--	--	--	--	--	--	--	--	--	GO:0006810//transport;GO:0009987//cellular process	GO:0005488//binding;GO:0005216//ion channel activity	GO:0044464//cell part;GO:0016020//membrane;GO:0045202//synapse
Unigene197398_All	392	0.7158	0.254	0.5221	1.2422	gi|405950526|gb|EKC18509.1|	84.3	1e-15	Amiloride-sensitive cation channel 4-B [Crassostrea gigas]	--	--	--	--	--	--	--	--	--	--	--	--	--	--	--	--	--	--	-	-	-
Unigene140245_All	297	0.7086	0.1118	2.986	0	gi|351714543|gb|EHB17462.1|	53.5	3e-06	Selenide, water dikinase 2 [Heterocephalus glaber]	gi|77020580|gb|AC144519.4|	63.9	4e-07	Mus musculus BAC clone RP24-325A1 from chromosome 6, complete sequence	sp|Q28181|CNGB1_BOVIN	50.4	9e-07	Cyclic nucleotide-gated cation channel beta-1 OS=Bos taurus GN=CNGB1 PE=1 SV=1	CC1877	48.5	3e-06	COG1530	Ribonucleases G and E	K09309	2e-07	54.3	ame:725504	homeobox protein Nkx-1	-	-	-
CL4961.Contig9_All	4698	0.6868	0.6854	0.7115	0.6996	gi|470012007|gb|AGI03859.1|	734.9	0	nicotinic acetylcholine receptor subunit type C [Aplysia californica]	gi|73993951|ref|XM_543227.2|	178	2e-40	PREDICTED: Canis lupus familiaris cholinergic receptor, nicotinic, alpha 2 (neuronal) (CHRNA2), mRNA	sp|P91766|ACH1_MANSE	487	1e-136	Acetylcholine receptor subunit alpha-like OS=Manduca sexta GN=ARA1 PE=2 SV=1	--	--	--	--	--	K05312	3e-144	514	ame:406082	nicotinic acetylcholine receptor, invertebrate	-	GO:0005216//ion channel activity	GO:0016020//membrane
CL10147.Contig2_All	512	0.685	3.6954	5.4628	1.3077	gi|351702358|gb|EHB05277.1|	68.9	1e-10	Zinc finger protein 606 [Heterocephalus glaber]	gi|25896296|emb|AL772328.13|	157	6e-35	Mouse DNA sequence from clone RP23-270A19 on chromosome 4, complete sequence	sp|Q01538|MYT1_HUMAN	59.3	4e-09	Myelin transcription factor 1 OS=Homo sapiens GN=MYT1 PE=1 SV=2	YLR175w	49.7	3e-06	COG0130	Pseudouridine synthase	K04952	9e-10	63.2	rno:83686	cyclic nucleotide gated channel beta 1	GO:0007608//sensory perception of smell;GO:0007601//visual perception;GO:0051480//cytosolic calcium ion homeostasis	GO:0005223//intracellular cGMP activated cation channel activity	GO:0017071//intracellular cyclic nucleotide activated cation channel complex;GO:0043195//terminal bouton
Unigene210954_All	319	0.6597	0	0.2139	1.0494	gi|405950560|gb|EKC18540.1|	109.4	5e-23	Cyclic nucleotide-gated cation channel beta-1 [Crassostrea gigas]	--	--	--	--	sp|Q28181|CNGB1_BOVIN	82.4	2e-16	Cyclic nucleotide-gated cation channel beta-1 OS=Bos taurus GN=CNGB1 PE=1 SV=1	--	--	--	--	--	K05326	2e-17	87.4	cel:F36F2.5	cyclic nucleotide gated channel, invertebrate	GO:0006810//transport;GO:0055093//response to hyperoxia;GO:0009454//aerotaxis;GO:0045944//positive regulation of transcription from RNA polymerase II promoter;GO:0030516//regulation of axon extension	GO:0005221//intracellular cyclic nucleotide activated cation channel activity	GO:0017071//intracellular cyclic nucleotide activated cation channel complex
Unigene169929_All	215	0.6525	1.3895	1.9038	0.1415	gi|345321778|ref|XP_003430490.1|	55.8	7e-07	PREDICTED: hypothetical protein LOC100682061 [Ornithorhynchus anatinus]	gi|110797369|gb|AC187313.3|	67.9	2e-08	Canis Familiaris chromosome 11, clone XX-80M13, complete sequence	sp|Q55FI4|NOP58_DICDI	65.1	3e-11	Nucleolar protein 58 OS=Dictyostelium discoideum GN=nop58 PE=3 SV=1	YOR310c	60.5	8e-10	COG1498	Protein implicated in ribosomal biogenesis, Nop56p homolog	K04952	3e-12	70.5	mmu:333329	cyclic nucleotide gated channel beta 1	GO:0007602//phototransduction;GO:0045494//photoreceptor cell maintenance;GO:0033365//protein localization to organelle;GO:0007608//sensory perception of smell;GO:0034220//ion transmembrane transport;GO:0051480//cytosolic calcium ion homeostasis	GO:0005223//intracellular cGMP activated cation channel activity	GO:0017071//intracellular cyclic nucleotide activated cation channel complex;GO:0043195//terminal bouton
Unigene19812_All	323	0.6515	1.2332	1.9008	0.2827	gi|405966268|gb|EKC31575.1|	94	2e-18	Transient receptor potential cation channel subfamily M member 2 [Crassostrea gigas]	--	--	--	--	sp|Q91YD4|TRPM2_MOUSE	65.1	3e-11	Transient receptor potential cation channel subfamily M member 2 OS=Mus musculus GN=Trpm2 PE=2 SV=1	--	--	--	--	--	K04977	1e-12	71.6	spu:584520	transient receptor potential cation channel subfamily M member 2	GO:0006828//manganese ion transport;GO:0055085//transmembrane transport	GO:0015075//ion transmembrane transporter activity	GO:0016020//membrane
CL15924.Contig3_All	1088	0.6447	0.3051	2.0691	1.5105	gi|357617567|gb|EHJ70865.1|	63.5	1e-32	endonuclease-reverse transcriptase [Danaus plexippus]	gi|343790958|ref|NG_029763.1|	81.8	7e-12	Homo sapiens amiloride-sensitive cation channel 1, neuronal (ACCN1), RefSeqGene on chromosome 17	--	--	--	--	--	--	--	--	--	--	--	--	--	--	-	-	-
Unigene34074_All	558	0.6286	0.5949	1.1003	2.8361	gi|325296903|ref|NP_001191485.1|	286.2	5e-76	NR2 [Aplysia californica] >gi|167995415|gb|ACA13599.1| NR2 [Aplysia californica]	gi|325296902|ref|NM_001204556.1|	153	1e-33	Aplysia californica NR2 (LOC100533244), mRNA >gi|167995414|gb|EU327683.1| Aplysia californica NR2 mRNA, complete cds	sp|Q62645|NMDE4_RAT	179	4e-45	Glutamate receptor ionotropic, NMDA 2D OS=Rattus norvegicus GN=Grin2d PE=1 SV=2	--	--	--	--	--	K05210	6e-64	243	isc:IscW_ISCW005598	glutamate [NMDA] receptor subunit epsilon-2	GO:0006811//ion transport;GO:0035235//ionotropic glutamate receptor signaling pathway;GO:0007616//long-term memory;GO:0072375//medium-term memory	GO:0005234//extracellular-glutamate-gated ion channel activity;GO:0004972//N-methyl-D-aspartate selective glutamate receptor activity	GO:0030288//outer membrane-bounded periplasmic space;GO:0016021//integral to membrane;GO:0045202//synapse
CL2581.Contig3_All	224	0.6263	0.2964	1.8273	0.2717	gi|325297076|ref|NP_001191543.1|	111.3	1e-23	glutamate receptor subunit protein GluR7 precursor [Aplysia californica] >gi|31074389|gb|AAP41209.1| glutamate receptor subunit protein GluR7 [Aplysia californica]	--	--	--	--	--	--	--	--	--	--	--	--	--	K05202	7e-09	59.3	tca:663783	glutamate receptor, ionotropic kainate 2	GO:0006811//ion transport;GO:0035235//ionotropic glutamate receptor signaling pathway	GO:0005234//extracellular-glutamate-gated ion channel activity;GO:0004970//ionotropic glutamate receptor activity	GO:0045211//postsynaptic membrane;GO:0030054//cell junction;GO:0005886//plasma membrane;GO:0016021//integral to membrane
CL19050.Contig2_All	1349	0.624	1.9439	3.4893	1.0152	gi|298108443|gb|ADI56517.1|	490.3	9e-137	voltage-dependent anion channel 2-like protein [Haliotis diversicolor]	gi|298108442|gb|HM107003.1|	165	7e-37	Haliotis diversicolor voltage-dependent anion channel 2-like protein mRNA, complete cds	sp|P81004|VDAC2_XENLA	439	9e-123	Voltage-dependent anion-selective channel protein 2 OS=Xenopus laevis GN=vdac2 PE=1 SV=1	--	--	--	--	--	K15040	6e-123	441	dre:322126	voltage-dependent anion channel protein 2	GO:2001243//negative regulation of intrinsic apoptotic signaling pathway;GO:0031101//fin regeneration;GO:0032272//negative regulation of protein polymerization;GO:0055085//transmembrane transport;GO:0044070//regulation of anion transport	GO:0008308//voltage-gated anion channel activity;GO:0000166//nucleotide binding;GO:0015288//porin activity	GO:0046930//pore complex;GO:0005743//mitochondrial inner membrane;GO:0042645//mitochondrial nucleoid;GO:0005741//mitochondrial outer membrane
Unigene201357_All	342	0.6153	0.3882	2.3936	1.8687	gi|443701080|gb|ELT99712.1|	94.4	1e-18	hypothetical protein CAPTEDRAFT_62385, partial [Capitella teleta]	--	--	--	--	sp|Q18120|TWK18_CAEEL	74.3	6e-14	TWiK family of potassium channels protein 18 OS=Caenorhabditis elegans GN=twk-18 PE=1 SV=2	--	--	--	--	--	K04919	2e-09	60.8	acs:100555658	potassium channel subfamily K member 9	GO:0006811//ion transport	GO:0005216//ion channel activity	-
Unigene106676_All	462	0.6073	1.6525	0.2953	0	gi|459180943|ref|XP_002119648.2|	117.1	2e-25	PREDICTED: uncharacterized protein LOC100180261 [Ciona intestinalis]	--	--	--	--	sp|Q9TXQ1|PME5_CAEEL	79	4e-15	Poly(ADP-ribose) polymerase pme-5 OS=Caenorhabditis elegans GN=pme-5 PE=2 SV=1	alr7243_1	57.8	7e-09	COG0666	FOG: Ankyrin repeat	K04984	3e-10	64.3	rno:312896	transient receptor potential cation channel subfamily A member 1	-	-	-
Unigene184787_All	700	0.6013	0.3794	0.9746	1.739	gi|443723102|gb|ELU11683.1|	120.2	9e-26	hypothetical protein CAPTEDRAFT_179505 [Capitella teleta]	--	--	--	--	--	--	--	--	--	--	--	--	--	K05210	9e-17	87.4	tca:660406	glutamate [NMDA] receptor subunit epsilon-2	GO:0006811//ion transport;GO:0035235//ionotropic glutamate receptor signaling pathway;GO:0007616//long-term memory;GO:0072375//medium-term memory	GO:0005234//extracellular-glutamate-gated ion channel activity;GO:0004972//N-methyl-D-aspartate selective glutamate receptor activity	GO:0030288//outer membrane-bounded periplasmic space;GO:0016021//integral to membrane;GO:0045202//synapse
CL7005.Contig1_All	1170	0.5996	0.0284	1.3994	1.5087	gi|260798995|ref|XP_002594485.1|	396	2e-108	hypothetical protein BRAFLDRAFT_87676 [Branchiostoma floridae] >gi|229279719|gb|EEN50496.1| hypothetical protein BRAFLDRAFT_87676 [Branchiostoma floridae]	gi|345324575|ref|XM_001507703.2|	333	1e-87	PREDICTED: Ornithorhynchus anatinus potassium voltage-gated channel subfamily D member 1-like (LOC100076368), mRNA	sp|Q9NZV8|KCND2_HUMAN	338	2e-92	Potassium voltage-gated channel subfamily D member 2 OS=Homo sapiens GN=KCND2 PE=1 SV=2	DR0830	93.6	6e-19	COG1226	Kef-type K+ transport systems, predicted NAD-binding component	K05321	3e-109	395	bfo:BRAFLDRAFT_87676	potassium voltage-gated channel Shal-related subfamily D, invertebrate	GO:0055085//transmembrane transport;GO:0006811//ion transport	GO:0005216//ion channel activity	GO:0016020//membrane
Unigene177283_All	236	0.5945	0.7033	1.1563	0.9027	gi|344249053|gb|EGW05157.1|	54.7	1e-06	hypothetical protein I79_010575 [Cricetulus griseus]	gi|55831597|gb|AC151782.1|	69.9	5e-09	Ornithorhynchus anatinus chromosome UNK clone OABb-208A1, complete sequence	--	--	--	--	--	--	--	--	--	K05328	2e-06	51.2	ame:724608	transient receptor potential cation channel subfamily C, invertebrate	-	-	-
CL9535.Contig1_All	3096	0.5891	0.2359	0.8814	2.9096	gi|283459428|gb|AAO83843.2|AF484084_1	76.3	1e-11	voltage-dependent T-type calcium channel alpha-1 subunit isoform A [Lymnaea stagnalis]	gi|466056980|ref|XM_004279506.1|	218	1e-52	PREDICTED: Orcinus orca calcium channel, voltage-dependent, T type, alpha 1I subunit (CACNA1I), mRNA	sp|Q9EQ60|CAC1H_RAT	761	0	Voltage-dependent T-type calcium channel subunit alpha-1H OS=Rattus norvegicus GN=Cacna1h PE=2 SV=2	BH1501	90.5	2e-17	COG1226	Kef-type K+ transport systems, predicted NAD-binding component	K05315	0	891	api:100166077	voltage-dependent calcium channel alpha 1, invertebrate	GO:0006811//ion transport;GO:0055085//transmembrane transport	GO:0005216//ion channel activity	GO:0016021//integral to membrane
CL6913.Contig1_All	359	0.5862	0	0.19	0.7629	gi|325297029|ref|NP_001191519.1|	123.2	3e-27	GluClAc1 precursor [Aplysia californica] >gi|253918123|gb|ACT37243.1| GluClAc1 [Aplysia californica]	gi|325297028|ref|NM_001204590.1|	81.8	2e-12	Aplysia californica GluClAc1 (LOC100533288), mRNA >gi|253918122|gb|GQ148562.1| Aplysia californica GluClAc1 mRNA, complete cds	sp|P63079|GBRB3_RAT	70.1	1e-12	Gamma-aminobutyric acid receptor subunit beta-3 OS=Rattus norvegicus GN=Gabrb3 PE=1 SV=1	--	--	--	--	--	K05181	2e-12	70.9	dre:100331377	gamma-aminobutyric acid receptor subunit beta	GO:0006810//transport	GO:0005216//ion channel activity	GO:0016020//membrane;GO:0045202//synapse
CL13101.Contig2_All	1940	0.5785	1.8992	3.9736	0.5177	gi|291232917|ref|XP_002736400.1|	57.8	2e-06	PREDICTED: hypothetical protein [Saccoglossus kowalevskii]	--	--	--	--	sp|Q28181|CNGB1_BOVIN	55.5	4e-07	Cyclic nucleotide-gated cation channel beta-1 OS=Bos taurus GN=CNGB1 PE=1 SV=1	--	--	--	--	--	K09486	8e-08	59.7	spu:592339	hypoxia up-regulated 1	-	-	-
Unigene43873_All	244	0.575	0.9523	0.5592	1.6214	gi|344279376|ref|XP_003411464.1|	55.8	7e-07	PREDICTED: ESF1 homolog, partial [Loxodonta africana]	gi|470261616|ref|XM_004360395.1|	71.9	1e-09	Dictyostelium fasciculatum Histidine kinase (DFA_04731) mRNA, complete cds	sp|A2ARP9|CTSR2_MOUSE	50.8	7e-07	Cation channel sperm-associated protein 2 OS=Mus musculus GN=Catsper2 PE=1 SV=2	--	--	--	--	--	K14831	1e-06	52	dsi:Dsim_GD24771	protein MAK16	-	-	-
Unigene236884_All	249	0.5634	0.1333	0	0	gi|118377264|ref|XP_001021812.1|	55.1	1e-06	cation channel family protein [Tetrahymena thermophila] >gi|89303579|gb|EAS01567.1| cation channel family protein [Tetrahymena thermophila SB210]	gi|253993158|gb|GQ255993.1|	81.8	1e-12	Philomachus pugnax isolate ruff # 1481191 D-loop and tRNA-Pro gene, complete sequence; NADH dehydrogenase subunit 6 (ND6) gene, complete cds; tRNA-Glu gene, D-loop, and tRNA-Phe gene, complete sequence; and 12S ribosomal RNA gene, partial sequence; mitochondrial	--	--	--	--	--	--	--	--	--	--	--	--	--	--	-	-	-
Unigene139474_All	255	0.5502	0.6509	4.0129	0	gi|432102587|gb|ELK30154.1|	57.8	1e-07	UPF0510 protein INM02 [Myotis davidii]	gi|83415357|gb|AC169189.4|	61.9	1e-06	Erinaceus europaeus, clone XX-29452057A6, complete sequence	sp|Q28181|CNGB1_BOVIN	48.9	3e-06	Cyclic nucleotide-gated cation channel beta-1 OS=Bos taurus GN=CNGB1 PE=1 SV=1	--	--	--	--	--	K14822	7e-06	49.3	tgu:100219403	rRNA-processing protein CGR1	-	-	-
CL9708.Contig1_All	904	0.5432	0.4039	0.6037	0.7406	gi|325297076|ref|NP_001191543.1|	384.8	3e-105	glutamate receptor subunit protein GluR7 precursor [Aplysia californica] >gi|31074389|gb|AAP41209.1| glutamate receptor subunit protein GluR7 [Aplysia californica]	--	--	--	--	sp|Q60934|GRIK1_MOUSE	195	1e-49	Glutamate receptor ionotropic, kainate 1 OS=Mus musculus GN=Grik1 PE=2 SV=2	--	--	--	--	--	K05202	5e-58	224	tca:663783	glutamate receptor, ionotropic kainate 2	GO:0006811//ion transport;GO:0035235//ionotropic glutamate receptor signaling pathway	GO:0005234//extracellular-glutamate-gated ion channel activity;GO:0004970//ionotropic glutamate receptor activity	GO:0045211//postsynaptic membrane;GO:0030054//cell junction;GO:0005886//plasma membrane;GO:0016021//integral to membrane
Unigene21421_All	267	0.5255	0.8703	2.044	0.114	gi|444725947|gb|ELW66496.1|	53.5	3e-06	Ribosome-binding protein 1 [Tupaia chinensis]	--	--	--	--	sp|Q54J55|MYBX_DICDI	53.9	8e-08	Myb-like protein X OS=Dictyostelium discoideum GN=mybX PE=3 SV=1	--	--	--	--	--	K04952	9e-09	58.9	rno:83686	cyclic nucleotide gated channel beta 1	GO:0007601//visual perception;GO:0051480//cytosolic calcium ion homeostasis	GO:0005223//intracellular cGMP activated cation channel activity	GO:0017071//intracellular cyclic nucleotide activated cation channel complex;GO:0043195//terminal bouton
Unigene19574_All	403	0.5222	0.906	0.3386	0	gi|405969724|gb|EKC34677.1|	53.5	3e-06	Ankyrin-1 [Crassostrea gigas]	--	--	--	--	sp|Q8C8R3|ANK2_MOUSE	73.6	1e-13	Ankyrin-2 OS=Mus musculus GN=Ank2 PE=1 SV=2	all2748	48.5	3e-06	COG0666	FOG: Ankyrin repeat	K15502	5e-20	96.3	api:100169435	serine/threonine-protein phosphatase 6 regulatory ankyrin repeat subunit A	GO:0006810//transport;GO:0050910//detection of mechanical stimulus involved in sensory perception of sound	GO:0005216//ion channel activity;GO:0003824//catalytic activity	-
CL12858.Contig3_All	1631	0.5161	0.1628	0.3764	0.0746	gi|123424142|ref|XP_001306517.1|	61.2	1e-07	variable membrane protein precursor [Trichomonas vaginalis G3]	--	--	--	--	sp|Q869E1|DNLI1_DICDI	82.4	3e-15	DNA ligase 1 OS=Dictyostelium discoideum GN=lig1 PE=3 SV=1	YLR175w	51.2	5e-06	COG0130	Pseudouridine synthase	K04952	1e-12	75.5	rno:83686	cyclic nucleotide gated channel beta 1	GO:0009987//cellular process;GO:0007600//sensory perception;GO:0065007//biological regulation	GO:0005221//intracellular cyclic nucleotide activated cation channel activity	-
CL659.Contig4_All	1536	0.5024	1.6208	1.1103	0.2576	gi|340380849|ref|XP_003388934.1|	146.4	4e-33	PREDICTED: hypothetical protein LOC100635281 [Amphimedon queenslandica]	--	--	--	--	sp|Q99572|P2RX7_HUMAN	56.6	1e-07	P2X purinoceptor 7 OS=Homo sapiens GN=P2RX7 PE=1 SV=4	--	--	--	--	--	K05220	5e-07	56.6	mcc:699455	purinergic receptor P2X, ligand-gated ion channel 7	-	-	-
CL17413.Contig2_All	422	0.4987	0	0.485	0.1442	gi|443701080|gb|ELT99712.1|	156	5e-37	hypothetical protein CAPTEDRAFT_62385, partial [Capitella teleta]	gi|470657838|ref|XM_004330922.1|	69.9	9e-09	PREDICTED: Tursiops truncatus potassium channel, subfamily K, member 16 (KCNK16), mRNA	sp|P34410|TWK7_CAEEL	68.6	4e-12	TWiK family of potassium channels protein 7 OS=Caenorhabditis elegans GN=twk-7 PE=3 SV=3	--	--	--	--	--	K05323	4e-15	80.1	cel:C52B9.6	potassium channel subfamily K, invertebrate	GO:0006811//ion transport	GO:0005216//ion channel activity	GO:0016020//membrane
Unigene196122_All	282	0.4975	1.0594	0.2419	1.295	gi|341903625|gb|EGT59560.1|	58.2	1e-07	hypothetical protein CAEBREN_06933 [Caenorhabditis brenneri]	--	--	--	--	sp|G5EFC3|KCNAG_CAEEL	55.5	3e-08	Potassium voltage-gated channel protein egl-36 OS=Caenorhabditis elegans GN=egl-36 PE=1 SV=1	--	--	--	--	--	K05320	9e-08	55.5	cel:R07A4.1	potassium voltage-gated channel Shaw-related subfamily C, invertebrate	GO:0034220//ion transmembrane transport	GO:0005244//voltage-gated ion channel activity	-
Unigene16300_All	284	0.494	0.3506	0.9608	0.643	gi|405951579|gb|EKC19479.1|	130.6	2e-29	Short transient receptor potential channel 6 [Crassostrea gigas]	gi|195503103|ref|XM_002098476.1|	60	6e-06	Drosophila yakuba GE10412 (Dyak\GE10412), mRNA	sp|P19334|TRP_DROME	70.5	8e-13	Transient receptor potential protein OS=Drosophila melanogaster GN=trp PE=1 SV=3	--	--	--	--	--	K05328	7e-14	75.9	tca:657097	transient receptor potential cation channel subfamily C, invertebrate	GO:0006810//transport	-	-
Unigene191557_All	286	0.4905	0.6964	1.1926	1.4897	gi|405955406|gb|EKC22536.1|	83.6	3e-15	Short transient receptor potential channel 3 [Crassostrea gigas]	--	--	--	--	sp|Q9WVC5|TRPC7_MOUSE	50.8	7e-07	Short transient receptor potential channel 7 OS=Mus musculus GN=Trpc7 PE=2 SV=1	--	--	--	--	--	K04966	5e-07	53.1	tgu:100225813	transient receptor potential cation channel subfamily C member 3	-	-	-
CL3775.Contig2_All	433	0.486	2.5298	4.4114	0.984	gi|351702358|gb|EHB05277.1|	73.9	2e-12	Zinc finger protein 606 [Heterocephalus glaber]	gi|57335029|gb|AC105163.12|	85.7	2e-13	Mus musculus chromosome 3, clone RP24-163F11, complete sequence	sp|Q55FI4|NOP58_DICDI	78.2	6e-15	Nucleolar protein 58 OS=Dictyostelium discoideum GN=nop58 PE=3 SV=1	YLR175w	69.3	2e-12	COG0130	Pseudouridine synthase	K04952	1e-17	88.6	rno:83686	cyclic nucleotide gated channel beta 1	GO:0032259//methylation;GO:0007608//sensory perception of smell;GO:0007601//visual perception;GO:0051480//cytosolic calcium ion homeostasis	GO:0003676//nucleic acid binding;GO:0005223//intracellular cGMP activated cation channel activity;GO:0008168//methyltransferase activity	GO:0017071//intracellular cyclic nucleotide activated cation channel complex;GO:0043195//terminal bouton
CL4961.Contig15_All	3512	0.4794	0.8979	4.4871	0.8925	gi|470012007|gb|AGI03859.1|	404.1	2e-110	nicotinic acetylcholine receptor subunit type C [Aplysia californica]	gi|73993951|ref|XM_543227.2|	178	1e-40	PREDICTED: Canis lupus familiaris cholinergic receptor, nicotinic, alpha 2 (neuronal) (CHRNA2), mRNA	sp|P25162|ACH4_DROME	256	2e-67	Acetylcholine receptor subunit beta-like 2 OS=Drosophila melanogaster GN=nAcRbeta-96A PE=2 SV=3	--	--	--	--	--	K05312	2e-73	278	ame:406082	nicotinic acetylcholine receptor, invertebrate	-	GO:0005216//ion channel activity	GO:0016020//membrane
Unigene153829_All	154	0.4555	0.6466	0.443	0	gi|405962114|gb|EKC27818.1|	52.4	7e-06	Transient receptor potential cation channel subfamily V member 6 [Crassostrea gigas]	--	--	--	--	--	--	--	--	--	--	--	--	--	--	--	--	--	--	-	-	-
Unigene219668_All	159	0.4412	0.2088	1.2871	0.5742	gi|405973430|gb|EKC38147.1|	67.8	1e-10	Transient receptor potential cation channel subfamily M member 3 [Crassostrea gigas]	gi|403271396|ref|XM_003927562.1|	69.9	3e-09	PREDICTED: Saimiri boliviensis boliviensis transient receptor potential cation channel, subfamily M, member 2, transcript variant 2 (TRPM2), mRNA	sp|O94759|TRPM2_HUMAN	53.1	1e-07	Transient receptor potential cation channel subfamily M member 2 OS=Homo sapiens GN=TRPM2 PE=1 SV=2	--	--	--	--	--	K04977	4e-08	56.6	spu:584520	transient receptor potential cation channel subfamily M member 2	-	-	-
CL7246.Contig5_All	480	0.4384	0.0692	2.5582	0.3804	gi|449275861|gb|EMC84607.1|	53.1	5e-06	Immunoglobulin G-binding protein A, partial [Columba livia]	--	--	--	--	sp|Q28181|CNGB1_BOVIN	62	5e-10	Cyclic nucleotide-gated cation channel beta-1 OS=Bos taurus GN=CNGB1 PE=1 SV=1	--	--	--	--	--	K04952	2e-09	62	bta:281702	cyclic nucleotide gated channel beta 1	-	-	-
CL14571.Contig4_All	160	0.4384	0	0	0	gi|344256022|gb|EGW12126.1|	63.2	4e-09	hypothetical protein I79_020574 [Cricetulus griseus]	gi|463887784|gb|GAGA01573033.1|	71.9	8e-10	TSA: Anolis carolinensis k56_615158 transcribed RNA sequence	sp|Q28181|CNGB1_BOVIN	52.8	2e-07	Cyclic nucleotide-gated cation channel beta-1 OS=Bos taurus GN=CNGB1 PE=1 SV=1	YLR175w	47	8e-06	COG0130	Pseudouridine synthase	K05328	2e-08	57.8	ame:724608	transient receptor potential cation channel subfamily C, invertebrate	GO:0007602//phototransduction;GO:0045494//photoreceptor cell maintenance;GO:0051480//cytosolic calcium ion homeostasis;GO:0006334//nucleosome assembly;GO:0007608//sensory perception of smell	GO:0003677//DNA binding;GO:0005223//intracellular cGMP activated cation channel activity	GO:0000786//nucleosome;GO:0017071//intracellular cyclic nucleotide activated cation channel complex;GO:0043195//terminal bouton
CL4523.Contig3_All	1925	0.4373	23.141	0.1418	0.0158	gi|405954858|gb|EKC22181.1|	361.7	8e-98	Potassium channel subfamily K member 1 [Crassostrea gigas]	gi|113206509|gb|DQ826718.1|	79.8	5e-11	Perca flavescens clone PL4B6 microsatellite sequence	sp|Q5RD07|KCNK1_PONAB	225	2e-58	Potassium channel subfamily K member 1 OS=Pongo abelii GN=KCNK1 PE=2 SV=1	DR2336	57.8	7e-08	COG1226	Kef-type K+ transport systems, predicted NAD-binding component	K04912	6e-81	302	tca:657708	potassium channel subfamily K member 1	GO:0006811//ion transport	GO:0005216//ion channel activity	-
Unigene37855_All	489	0.4304	0	0.9765	1.4314	gi|405961785|gb|EKC27530.1|	190.3	2e-47	Neuronal acetylcholine receptor subunit alpha-2 [Crassostrea gigas]	--	--	--	--	sp|Q9I8C7|ACH10_CHICK	161	5e-40	Neuronal acetylcholine receptor subunit alpha-10 OS=Gallus gallus GN=CHRNA10 PE=3 SV=1	--	--	--	--	--	K04811	2e-39	161	gga:430628	nicotinic acetylcholine receptor alpha-10	GO:0006810//transport	GO:0005230//extracellular ligand-gated ion channel activity	GO:0016020//membrane;GO:0045202//synapse
Unigene186538_All	166	0.4226	0.3999	0	0.7333	gi|443688724|gb|ELT91324.1|	71.6	1e-11	hypothetical protein CAPTEDRAFT_134859, partial [Capitella teleta]	--	--	--	--	sp|Q9W0Y8|SCN60_DROME	56.6	1e-08	Sodium channel protein 60E OS=Drosophila melanogaster GN=NaCP60E PE=2 SV=5	--	--	--	--	--	K05388	5e-09	59.7	spu:588616	voltage-gated sodium channel alpha, invertebrate	GO:0034220//ion transmembrane transport;GO:0006814//sodium ion transport	GO:0005272//sodium channel activity;GO:0005244//voltage-gated ion channel activity	GO:0016021//integral to membrane
Unigene223813_All	334	0.42	0	1.2255	0	gi|405975540|gb|EKC40099.1|	137.9	1e-31	Glycine receptor subunit alpha-2 [Crassostrea gigas]	--	--	--	--	sp|Q61603|GLRA4_MOUSE	94.4	5e-20	Glycine receptor subunit alpha-4 OS=Mus musculus GN=Glra4 PE=2 SV=3	--	--	--	--	--	K05271	1e-19	95.1	pon:100434888	glycine receptor alpha-4	GO:0006810//transport	GO:0005216//ion channel activity	GO:0016020//membrane;GO:0045202//synapse
Unigene229131_All	509	0.4134	0.2609	1.2062	0.4783	gi|3127176|gb|AAC16058.1|	97.1	3e-19	sulfonylurea receptor 2B [Homo sapiens]	--	--	--	--	sp|O60706|ABCC9_HUMAN	97.1	2e-20	ATP-binding cassette sub-family C member 9 OS=Homo sapiens GN=ABCC9 PE=1 SV=2	--	--	--	--	--	K05033	6e-20	97.1	mdo:100010456	ATP-binding cassette subfamily C (CFTR/MRP) member 9	GO:0051607//defense response to virus;GO:0007268//synaptic transmission;GO:0055085//transmembrane transport;GO:0006813//potassium ion transport	GO:0005215//transporter activity;GO:0044325//ion channel binding	GO:0008076//voltage-gated potassium channel complex
CL14936.Contig1_All	4078	0.4128	0.2442	0.2509	3.097	gi|260794336|ref|XP_002592165.1|	97.1	8e-18	hypothetical protein BRAFLDRAFT_88112 [Branchiostoma floridae] >gi|229277380|gb|EEN48176.1| hypothetical protein BRAFLDRAFT_88112 [Branchiostoma floridae]	--	--	--	--	sp|Q8TD43|TRPM4_HUMAN	112	2e-36	Transient receptor potential cation channel subfamily M member 4 OS=Homo sapiens GN=TRPM4 PE=1 SV=1	--	--	--	--	--	K04977	6e-41	171	bfo:BRAFLDRAFT_88112	transient receptor potential cation channel subfamily M member 2	GO:0009987//cellular process	-	-
Unigene40486_All	343	0.409	1.1613	1.3922	0	gi|405962368|gb|EKC28057.1|	160.6	2e-38	Short transient receptor potential channel 3 [Crassostrea gigas]	--	--	--	--	sp|Q9WVC5|TRPC7_MOUSE	68.2	4e-12	Short transient receptor potential channel 7 OS=Mus musculus GN=Trpc7 PE=2 SV=1	--	--	--	--	--	K04970	1e-12	72	mdo:100012798	transient receptor potential cation channel subfamily C member 7	-	-	-
Unigene34345_All	344	0.4078	0.8684	0.9916	0.3539	gi|405966268|gb|EKC31575.1|	117.1	2e-25	Transient receptor potential cation channel subfamily M member 2 [Crassostrea gigas]	--	--	--	--	sp|Q91YD4|TRPM2_MOUSE	82.8	2e-16	Transient receptor potential cation channel subfamily M member 2 OS=Mus musculus GN=Trpm2 PE=2 SV=1	--	--	--	--	--	K04977	4e-21	99.8	bfo:BRAFLDRAFT_88112	transient receptor potential cation channel subfamily M member 2	GO:0006810//transport	-	-
Unigene200221_All	173	0.4055	0.5756	1.5773	1.2314	gi|405971108|gb|EKC35963.1|	101.7	1e-20	Inositol 1,4,5-trisphosphate receptor type 1 [Crassostrea gigas]	--	--	--	--	--	--	--	--	--	--	--	--	--	--	--	--	--	--	GO:0006811//ion transport;GO:0009987//cellular process	GO:0005216//ion channel activity	-
CL13268.Contig2_All	3490	0.402	0.7514	0.7819	1.7004	gi|32378818|gb|AAP80570.1|	1274.2	0	NMDA-type glutamate receptor [Aplysia californica]	gi|32378817|gb|AY315153.1|	258	2e-64	Aplysia californica NMDA-type glutamate receptor mRNA, complete cds	sp|Q05586|NMDZ1_HUMAN	839	0	Glutamate receptor ionotropic, NMDA 1 OS=Homo sapiens GN=GRIN1 PE=1 SV=1	--	--	--	--	--	K05208	0	883	ame:406079	glutamate receptor, ionotropic, N-methyl D-aspartate 1	GO:0006810//transport	GO:0004872//receptor activity;GO:0005230//extracellular ligand-gated ion channel activity	GO:0016020//membrane;GO:0045202//synapse;GO:0071944//cell periphery
Unigene225843_All	175	0.4008	0.1897	0	0	gi|442628061|ref|NP_001137830.2|	98.6	9e-20	trpgamma, isoform D [Drosophila melanogaster] >gi|440213855|gb|ACL83036.2| trpgamma, isoform D [Drosophila melanogaster]	gi|334350384|ref|XM_001365789.2|	113	3e-22	PREDICTED: Monodelphis domestica short transient receptor potential channel 5-like (LOC100011748), mRNA	sp|Q9VJJ7|TRPG_DROME	98.6	3e-21	Transient receptor potential-gamma protein OS=Drosophila melanogaster GN=trpgamma PE=1 SV=2	--	--	--	--	--	K05328	1e-20	98.6	aag:AaeL_AAEL005014	transient receptor potential cation channel subfamily C, invertebrate	GO:0050908//detection of light stimulus involved in visual perception;GO:0070588//calcium ion transmembrane transport	GO:0005262//calcium channel activity;GO:0030246//carbohydrate binding;GO:0005515//protein binding	GO:0016021//integral to membrane;GO:0016028//rhabdomere
Unigene22251_All	4052	0.3982	0.2949	0.4714	0.4131	gi|470012007|gb|AGI03859.1|	734.9	0	nicotinic acetylcholine receptor subunit type C [Aplysia californica]	gi|73993951|ref|XM_543227.2|	178	1e-40	PREDICTED: Canis lupus familiaris cholinergic receptor, nicotinic, alpha 2 (neuronal) (CHRNA2), mRNA	sp|P91766|ACH1_MANSE	487	1e-136	Acetylcholine receptor subunit alpha-like OS=Manduca sexta GN=ARA1 PE=2 SV=1	--	--	--	--	--	K05312	2e-144	514	ame:406082	nicotinic acetylcholine receptor, invertebrate	-	GO:0005216//ion channel activity	GO:0016020//membrane
CL8306.Contig1_All	1237	0.397	0.0537	0.1654	0.0246	gi|443726551|gb|ELU13670.1|	300.4	1e-79	hypothetical protein CAPTEDRAFT_169132 [Capitella teleta]	gi|410446109|gb|JX524180.1|	63.9	2e-06	Lymnaea stagnalis P2X receptor mRNA, complete cds	sp|P51577|P2RX4_RAT	249	9e-66	P2X purinoceptor 4 OS=Rattus norvegicus GN=P2rx4 PE=1 SV=1	--	--	--	--	--	K05218	2e-70	266	spu:587360	purinergic receptor P2X, ligand-gated ion channel 4	GO:0010524//positive regulation of calcium ion transport into cytosol;GO:0035590//purinergic nucleotide receptor signaling pathway;GO:0002028//regulation of sodium ion transport;GO:0006809//nitric oxide biosynthetic process;GO:0034405//response to fluid shear stress;GO:0051899//membrane depolarization;GO:0019233//sensory perception of pain;GO:0008217//regulation of blood pressure;GO:0055117//regu…	GO:0005507//copper ion binding;GO:0004931//extracellular ATP-gated cation channel activity;GO:0005102//receptor binding;GO:0008144//drug binding;GO:0008270//zinc ion binding;GO:0005524//ATP binding;GO:0045296//cadherin binding;GO:0001614//purinergic nucleotide receptor activity	GO:0014069//postsynaptic density;GO:0030054//cell junction;GO:0005887//integral to plasma membrane;GO:0048471//perinuclear region of cytoplasm;GO:0043025//neuronal cell body;GO:0043195//terminal bouton
Unigene97818_All	552	0.3812	0.902	0.3708	0.9924	gi|291240117|ref|XP_002739967.1|	139.4	8e-32	PREDICTED: potassium channel tetramerisation domain containing 5-like [Saccoglossus kowalevskii]	gi|348585558|ref|XM_003478491.1|	91.7	3e-15	PREDICTED: Cavia porcellus BTB/POZ domain-containing protein KCTD5-like (LOC100735697), mRNA	sp|A5PKG7|KCTD5_BOVIN	136	3e-32	BTB/POZ domain-containing protein KCTD5 OS=Bos taurus GN=KCTD5 PE=2 SV=1	--	--	--	--	--	--	--	--	--	--	GO:0051260//protein homooligomerization;GO:0019048//virus-host interaction	GO:0005515//protein binding;GO:0005216//ion channel activity	GO:0005634//nucleus;GO:0005829//cytosol
Unigene236228_All	185	0.3792	4.6651	0.7375	0	gi|443700871|gb|ELT99627.1|	52.8	6e-06	hypothetical protein CAPTEDRAFT_194215 [Capitella teleta]	gi|78214462|gb|AC164549.4|	93.7	3e-16	Mus musculus BAC clone RP24-273K1 from chromosome 16, complete sequence	sp|Q28181|CNGB1_BOVIN	55.5	3e-08	Cyclic nucleotide-gated cation channel beta-1 OS=Bos taurus GN=CNGB1 PE=1 SV=1	--	--	--	--	--	K04952	1e-07	55.5	bta:281702	cyclic nucleotide gated channel beta 1	-	-	-
CL10252.Contig1_All	929	0.3775	0.2501	1.8358	1.7362	gi|325297029|ref|NP_001191519.1|	236.9	1e-60	GluClAc1 precursor [Aplysia californica] >gi|253918123|gb|ACT37243.1| GluClAc1 [Aplysia californica]	gi|325297028|ref|NM_001204590.1|	276	2e-70	Aplysia californica GluClAc1 (LOC100533288), mRNA >gi|253918122|gb|GQ148562.1| Aplysia californica GluClAc1 mRNA, complete cds	sp|Q61603|GLRA4_MOUSE	172	7e-43	Glycine receptor subunit alpha-4 OS=Mus musculus GN=Glra4 PE=2 SV=3	--	--	--	--	--	K05271	5e-43	175	ptr:465784	glycine receptor alpha-4	GO:0006811//ion transport	GO:0015276//ligand-gated ion channel activity	GO:0005886//plasma membrane;GO:0016021//integral to membrane;GO:0045202//synapse
Unigene81158_All	566	0.3718	0.997	1.2053	2.3121	gi|405978375|gb|EKC42774.1|	175.3	1e-42	Sex-regulated protein janus-A [Crassostrea gigas]	--	--	--	--	sp|Q9DAK9|PHP14_MOUSE	129	5e-30	14 kDa phosphohistidine phosphatase OS=Mus musculus GN=Phpt1 PE=1 SV=1	--	--	--	--	--	K01112	8e-30	130	rno:296571	[EC:3.1.3.-]	GO:2000147//positive regulation of cell motility;GO:2000249//regulation of actin cytoskeleton reorganization;GO:0050860//negative regulation of T cell receptor signaling pathway;GO:2000984//negative regulation of ATP citrate synthase activity;GO:0035774//positive regulation of insulin secretion involved in cellular response to glucose stimulus;GO:0035971//peptidyl-histidine dephosphorylation;GO:0…	GO:0008969//phosphohistidine phosphatase activity;GO:0019855//calcium channel inhibitor activity;GO:0044325//ion channel binding	GO:0005829//cytosol
CL9708.Contig3_All	190	0.3692	0	1.0771	1.1212	gi|325297076|ref|NP_001191543.1|	107.1	2e-22	glutamate receptor subunit protein GluR7 precursor [Aplysia californica] >gi|31074389|gb|AAP41209.1| glutamate receptor subunit protein GluR7 [Aplysia californica]	--	--	--	--	sp|P22756|GRIK1_RAT	62.8	2e-10	Glutamate receptor ionotropic, kainate 1 OS=Rattus norvegicus GN=Grik1 PE=1 SV=3	--	--	--	--	--	K05202	1e-13	75.1	tca:663783	glutamate receptor, ionotropic kainate 2	GO:0006811//ion transport;GO:0035235//ionotropic glutamate receptor signaling pathway	GO:0015277//kainate selective glutamate receptor activity;GO:0005234//extracellular-glutamate-gated ion channel activity	GO:0045211//postsynaptic membrane;GO:0030054//cell junction;GO:0005886//plasma membrane;GO:0016021//integral to membrane
Unigene124979_All	191	0.3673	0	0.3572	0.3187	gi|167516836|ref|XP_001742759.1|	62	9e-09	hypothetical protein [Monosiga brevicollis MX1] >gi|163779383|gb|EDQ92997.1| predicted protein [Monosiga brevicollis MX1]	gi|254939560|ref|NG_012549.1|	101	1e-18	Homo sapiens pirin (iron-binding nuclear protein) (PIR), RefSeqGene on chromosome X	sp|Q28181|CNGB1_BOVIN	80.1	1e-15	Cyclic nucleotide-gated cation channel beta-1 OS=Bos taurus GN=CNGB1 PE=1 SV=1	YOR310c	59.3	2e-09	COG1498	Protein implicated in ribosomal biogenesis, Nop56p homolog	K04952	4e-15	80.1	bta:281702	cyclic nucleotide gated channel beta 1	GO:0050896//response to stimulus;GO:0007601//visual perception	-	-
Unigene236168_All	196	0.3579	0.1694	0	0	gi|345321286|ref|XP_003430403.1|	52.4	7e-06	PREDICTED: hypothetical protein LOC100680806, partial [Ornithorhynchus anatinus]	--	--	--	--	sp|Q7M732|RTL1_MOUSE	55.8	2e-08	Retrotransposon-like protein 1 OS=Mus musculus GN=Rtl1 PE=2 SV=1	--	--	--	--	--	K04952	2e-08	57.8	mmu:333329	cyclic nucleotide gated channel beta 1	GO:0007602//phototransduction;GO:0045494//photoreceptor cell maintenance;GO:0033365//protein localization to organelle;GO:0007608//sensory perception of smell;GO:0034220//ion transmembrane transport	GO:0016740//transferase activity;GO:0043855//cyclic nucleotide-gated ion channel activity	GO:0016020//membrane
CL13268.Contig4_All	3758	0.3547	0.7066	0.5446	0.6317	gi|33243903|gb|AAO46102.1|	1231.8	0	NMDA-like receptor splice form [Aplysia californica]	gi|32378817|gb|AY315153.1|	258	2e-64	Aplysia californica NMDA-type glutamate receptor mRNA, complete cds	sp|Q05586|NMDZ1_HUMAN	839	0	Glutamate receptor ionotropic, NMDA 1 OS=Homo sapiens GN=GRIN1 PE=1 SV=1	--	--	--	--	--	K05208	0	876	tca:658152	glutamate receptor, ionotropic, N-methyl D-aspartate 1	GO:0006811//ion transport;GO:0035235//ionotropic glutamate receptor signaling pathway	GO:0005234//extracellular-glutamate-gated ion channel activity;GO:0004970//ionotropic glutamate receptor activity	GO:0045211//postsynaptic membrane;GO:0030054//cell junction;GO:0005886//plasma membrane;GO:0016021//integral to membrane;GO:0030288//outer membrane-bounded periplasmic space
CL5635.Contig2_All	2606	0.3499	0.8407	0.445	0.7007	gi|443688017|gb|ELT90834.1|	620.5	1e-175	hypothetical protein CAPTEDRAFT_219762 [Capitella teleta]	--	--	--	--	sp|Q0KL00|PIEZ1_RAT	468	2e-131	Piezo-type mechanosensitive ion channel component 1 OS=Rattus norvegicus GN=Piezo1 PE=2 SV=3	--	--	--	--	--	--	--	--	--	--	GO:0009987//cellular process;GO:0065007//biological regulation	GO:0005216//ion channel activity	GO:0044464//cell part
Unigene247065_All	201	0.349	0	0	0.3028	gi|405968905|gb|EKC33931.1|	104.4	1e-21	Two pore calcium channel protein 1 [Crassostrea gigas]	--	--	--	--	sp|Q9WTN5|TPC1_RAT	60.1	1e-09	Two pore calcium channel protein 1 OS=Rattus norvegicus GN=Tpcn1 PE=1 SV=2	--	--	--	--	--	K14077	4e-10	63.5	nve:NEMVE_v1g124913	two pore segment channel 2	GO:0006811//ion transport;GO:0055085//transmembrane transport	GO:0005216//ion channel activity	GO:0016021//integral to membrane
Unigene51931_All	612	0.3439	0.8136	0.3344	0.4973	gi|405973430|gb|EKC38147.1|	263.1	6e-69	Transient receptor potential cation channel subfamily M member 3 [Crassostrea gigas]	gi|395545084|ref|XM_003774387.1|	65.9	2e-07	PREDICTED: Sarcophilus harrisii transient receptor potential cation channel, subfamily M, member 5 (TRPM5), mRNA	sp|Q9NZQ8|TRPM5_HUMAN	145	8e-35	Transient receptor potential cation channel subfamily M member 5 OS=Homo sapiens GN=TRPM5 PE=2 SV=1	--	--	--	--	--	K04977	2e-50	198	bfo:BRAFLDRAFT_88112	transient receptor potential cation channel subfamily M member 2	GO:0006810//transport	-	-
Unigene17785_All	205	0.3422	0.9715	0.6656	0.2969	gi|443702340|gb|ELU00429.1|	85.5	8e-16	hypothetical protein CAPTEDRAFT_220620 [Capitella teleta]	--	--	--	--	sp|A8DYE2|TRPCG_DROME	70.1	1e-12	Transient receptor potential cation channel trpm OS=Drosophila melanogaster GN=trpm PE=1 SV=1	--	--	--	--	--	K04977	3e-13	73.6	spu:584520	transient receptor potential cation channel subfamily M member 2	GO:0055069//zinc ion homeostasis;GO:0070838//divalent metal ion transport;GO:0007005//mitochondrion organization;GO:0043052//thermotaxis;GO:0016049//cell growth;GO:0010960//magnesium ion homeostasis	GO:0046873//metal ion transmembrane transporter activity	-
CL18441.Contig1_All	207	0.3389	2.245	3.9547	0.8821	gi|114145690|ref|NP_001041416.1|	54.7	1e-06	uncharacterized protein LOC499796 [Rattus norvegicus] >gi|37654240|gb|AAQ96225.1| LRRGT00012 [Rattus norvegicus] >gi|149047838|gb|EDM00454.1| LRRGT00012 [Rattus norvegicus]	gi|28461098|gb|AC129181.4|	79.8	4e-12	Mus musculus chromosome X clone RP23-325P17, complete sequence	sp|Q28181|CNGB1_BOVIN	61.2	5e-10	Cyclic nucleotide-gated cation channel beta-1 OS=Bos taurus GN=CNGB1 PE=1 SV=1	YOR310c	49.7	1e-06	COG1498	Protein implicated in ribosomal biogenesis, Nop56p homolog	K14822	1e-15	82	tgu:100219403	rRNA-processing protein CGR1	-	-	-
CL2332.Contig2_All	207	0.3389	0.3207	0	0.294	gi|308469594|ref|XP_003097034.1|	55.1	1e-06	hypothetical protein CRE_21981 [Caenorhabditis remanei] >gi|308241073|gb|EFO85025.1| hypothetical protein CRE_21981 [Caenorhabditis remanei]	gi|37515842|emb|AL929555.20|	109	5e-21	Mouse DNA sequence from clone RP24-427F7 on chromosome 2, complete sequence	sp|Q28181|CNGB1_BOVIN	48.9	3e-06	Cyclic nucleotide-gated cation channel beta-1 OS=Bos taurus GN=CNGB1 PE=1 SV=1	CC1877	47	8e-06	COG1530	Ribonucleases G and E	K14822	9e-06	48.9	tgu:100219403	rRNA-processing protein CGR1	-	-	-
Unigene229858_All	420	0.334	0.3161	0	0.1449	gi|405976970|gb|EKC41446.1|	137.1	2e-31	hypothetical protein CGI_10001269 [Crassostrea gigas]	--	--	--	--	sp|Q8CIR4|TRPM6_MOUSE	53.1	2e-07	Transient receptor potential cation channel subfamily M member 6 OS=Mus musculus GN=Trpm6 PE=2 SV=1	--	--	--	--	--	K04981	2e-07	54.7	rno:293874	transient receptor potential cation channel subfamily M member 6 [EC:2.7.11.1]	-	-	-
Unigene222781_All	427	0.3286	0.311	0.3195	0.2138	gi|443688017|gb|ELT90834.1|	77.4	2e-13	hypothetical protein CAPTEDRAFT_219762 [Capitella teleta]	--	--	--	--	sp|Q92508|PIEZ1_HUMAN	62	4e-10	Piezo-type mechanosensitive ion channel component 1 OS=Homo sapiens GN=PIEZO1 PE=1 SV=4	--	--	--	--	--	--	--	--	--	--	GO:0033625//positive regulation of integrin activation;GO:0033634//positive regulation of cell-cell adhesion mediated by integrin	-	GO:0016020//membrane;GO:0005783//endoplasmic reticulum
Unigene37246_All	219	0.3203	0.6063	1.246	1.2507	gi|405966990|gb|EKC32207.1|	73.9	2e-12	Disrupted in renal carcinoma protein 2-like protein [Crassostrea gigas]	--	--	--	--	sp|Q8BFQ6|DIRC2_MOUSE	47.8	6e-06	Disrupted in renal carcinoma protein 2 homolog OS=Mus musculus GN=Dirc2 PE=2 SV=1	--	--	--	--	--	K15381	6e-12	69.3	nve:NEMVE_v1g30750	MFS transporter, FLVCR family, disrupted in renal carcinoma protein 2	GO:0055085//transmembrane transport;GO:0006811//ion transport	GO:0005216//ion channel activity	GO:0016021//integral to membrane
CL3728.Contig2_All	1135	0.309	0.234	0.601	0.0268	gi|325297102|ref|NP_001191559.1|	199.9	2e-49	purinergic ATP P2X4 receptor subunit 2 [Aplysia californica] >gi|39578339|gb|AAR28670.1| purinergic ATP P2X4 receptor subunit 2 [Aplysia californica]	--	--	--	--	sp|Q9JJX6|P2RX4_MOUSE	142	2e-33	P2X purinoceptor 4 OS=Mus musculus GN=P2rx4 PE=1 SV=1	--	--	--	--	--	K05218	8e-39	161	bfo:BRAFLDRAFT_84310	purinergic receptor P2X, ligand-gated ion channel 4	GO:0010524//positive regulation of calcium ion transport into cytosol;GO:0042981//regulation of apoptotic process;GO:0055117//regulation of cardiac muscle contraction;GO:0033198//response to ATP;GO:0060079//regulation of excitatory postsynaptic membrane potential;GO:0034405//response to fluid shear stress;GO:0050850//positive regulation of calcium-mediated signaling;GO:0042311//vasodilation;GO:00…	GO:0005102//receptor binding;GO:0004931//extracellular ATP-gated cation channel activity;GO:0008270//zinc ion binding;GO:0008144//drug binding;GO:0045296//cadherin binding;GO:0001614//purinergic nucleotide receptor activity;GO:0005507//copper ion binding;GO:0005524//ATP binding	GO:0043025//neuronal cell body;GO:0014069//postsynaptic density;GO:0045177//apical part of cell;GO:0030054//cell junction;GO:0048471//perinuclear region of cytoplasm;GO:0043195//terminal bouton;GO:0005887//integral to plasma membrane
CL4961.Contig21_All	5241	0.3078	0.38	0.3514	0.511	gi|470012007|gb|AGI03859.1|	734.9	0	nicotinic acetylcholine receptor subunit type C [Aplysia californica]	gi|73993951|ref|XM_543227.2|	178	2e-40	PREDICTED: Canis lupus familiaris cholinergic receptor, nicotinic, alpha 2 (neuronal) (CHRNA2), mRNA	sp|P91766|ACH1_MANSE	487	1e-136	Acetylcholine receptor subunit alpha-like OS=Manduca sexta GN=ARA1 PE=2 SV=1	--	--	--	--	--	K05312	3e-144	514	ame:406082	nicotinic acetylcholine receptor, invertebrate	-	GO:0005216//ion channel activity	GO:0016020//membrane
CL6206.Contig2_All	228	0.3077	0.1456	0.2992	0.8009	gi|325297082|ref|NP_001191546.1|	101.3	1e-20	Shaw potassium channel Kv3.1a [Aplysia californica] >gi|3219511|gb|AAC23503.1| Shaw potassium channel Kv3.1a [Aplysia californica]	--	--	--	--	--	--	--	--	--	--	--	--	--	K05320	4e-07	53.5	tca:658450	potassium voltage-gated channel Shaw-related subfamily C, invertebrate	GO:0055085//transmembrane transport;GO:0006811//ion transport	GO:0005216//ion channel activity	GO:0016020//membrane
Unigene173305_All	238	0.2947	1.3947	0	0	gi|405958370|gb|EKC24504.1|	95.9	6e-19	Transient receptor potential cation channel subfamily V member 6 [Crassostrea gigas]	--	--	--	--	sp|P69744|TRPV5_MOUSE	53.9	8e-08	Transient receptor potential cation channel subfamily V member 5 OS=Mus musculus GN=Trpv5 PE=1 SV=2	--	--	--	--	--	K04974	3e-07	53.9	ecb:100034071	transient receptor potential cation channel subfamily V member 5	GO:0022401//negative adaptation of signaling pathway;GO:0007629//flight behavior;GO:0043052//thermotaxis;GO:0009408//response to heat;GO:0048148//behavioral response to cocaine;GO:0007608//sensory perception of smell;GO:0006972//hyperosmotic response;GO:0006816//calcium ion transport;GO:0048060//negative gravitaxis;GO:0040040//thermosensory behavior;GO:0007605//sensory perception of sound;GO:0008…	GO:0005262//calcium channel activity	GO:0043025//neuronal cell body;GO:0031513//nonmotile primary cilium;GO:0016020//membrane
Unigene202616_All	728	0.2891	0.228	0.1874	2.5918	gi|283459428|gb|AAO83843.2|AF484084_1	315.5	1e-84	voltage-dependent T-type calcium channel alpha-1 subunit isoform A [Lymnaea stagnalis]	gi|407954631|dbj|AB662841.1|	61.9	4e-06	Alepes djedaba DNA, microsatellite: Orla24-187. complete sequence	sp|O43497|CAC1G_HUMAN	56.2	7e-08	Voltage-dependent T-type calcium channel subunit alpha-1G OS=Homo sapiens GN=CACNA1G PE=2 SV=3	--	--	--	--	--	K05315	1e-16	87	nvi:100120801	voltage-dependent calcium channel alpha 1, invertebrate	GO:0055085//transmembrane transport;GO:0006811//ion transport	GO:0005216//ion channel activity	GO:0016020//membrane
Unigene140171_All	243	0.2887	0.2732	1.9652	0.1252	gi|297289787|ref|XP_002803592.1|	53.9	2e-06	PREDICTED: hypothetical protein LOC100423208, partial [Macaca mulatta]	--	--	--	--	sp|P13816|GARP_PLAFF	48.5	3e-06	Glutamic acid-rich protein OS=Plasmodium falciparum (isolate FC27 / Papua New Guinea) GN=GARP PE=4 SV=1	--	--	--	--	--	K05328	3e-06	50.4	ame:724608	transient receptor potential cation channel subfamily C, invertebrate	-	-	-
Unigene142473_All	245	0.2863	0.8129	2.2276	0.3727	gi|405973430|gb|EKC38147.1|	76.6	3e-13	Transient receptor potential cation channel subfamily M member 3 [Crassostrea gigas]	--	--	--	--	--	--	--	--	--	--	--	--	--	--	--	--	--	--	-	-	-
Unigene147168_All	247	0.284	0.1344	1.381	0	gi|465984406|gb|EMP36541.1|	53.1	4e-06	hypothetical protein UY3_06274 [Chelonia mydas]	gi|468276008|gb|GAGG011020955.1|	65.9	8e-08	TSA: Anolis carolinensis k56:1096549 transcribed RNA sequence	sp|Q54F38|H3V1_DICDI	56.6	1e-08	Histone H3.v1 OS=Dictyostelium discoideum GN=H3v1 PE=3 SV=1	--	--	--	--	--	K04952	6e-09	59.3	rno:83686	cyclic nucleotide gated channel beta 1	GO:0007608//sensory perception of smell;GO:0007601//visual perception;GO:0051480//cytosolic calcium ion homeostasis	GO:0005223//intracellular cGMP activated cation channel activity	GO:0017071//intracellular cyclic nucleotide activated cation channel complex;GO:0043195//terminal bouton
Unigene242567_All	250	0.2806	0.5311	0.5458	0.1217	gi|405962114|gb|EKC27818.1|	81.6	1e-14	Transient receptor potential cation channel subfamily V member 6 [Crassostrea gigas]	--	--	--	--	--	--	--	--	--	--	--	--	--	--	--	--	--	--	GO:0006810//transport	-	-
CL18933.Contig1_All	252	0.2784	0.5269	0.5414	0.2415	gi|307210672|gb|EFN87095.1|	105.5	7e-22	DEP domain-containing protein 5 [Harpegnathos saltator]	gi|198467114|ref|XM_001354219.2|	65.9	8e-08	Drosophila pseudoobscura pseudoobscura GA11387 (Dpse\GA11387), mRNA	sp|P61460|DEPD5_MOUSE	66.2	2e-11	DEP domain-containing protein 5 OS=Mus musculus GN=Depdc5 PE=2 SV=1	--	--	--	--	--	--	--	--	--	--	GO:0035556//intracellular signal transduction;GO:0009593//detection of chemical stimulus	GO:0015276//ligand-gated ion channel activity	GO:0005622//intracellular;GO:0016021//integral to membrane
CL18538.Contig2_All	259	0.2708	0	1.317	0.1175	gi|444726092|gb|ELW66637.1|	55.1	1e-06	Reticulocyte-binding protein 2 like protein a [Tupaia chinensis]	gi|20068467|emb|AL591366.15|	63.9	3e-07	Mouse DNA sequence from clone RP23-80N1 on chromosome 11, complete sequence	sp|Q28181|CNGB1_BOVIN	58.2	4e-09	Cyclic nucleotide-gated cation channel beta-1 OS=Bos taurus GN=CNGB1 PE=1 SV=1	--	--	--	--	--	K13167	5e-09	59.7	dre:567501	splicing factor, arginine/serine-rich 15	-	-	-
Unigene60466_All	522	0.2688	0.0636	1.1762	1.2826	gi|405950560|gb|EKC18540.1|	163.7	3e-39	Cyclic nucleotide-gated cation channel beta-1 [Crassostrea gigas]	--	--	--	--	sp|Q28181|CNGB1_BOVIN	119	4e-27	Cyclic nucleotide-gated cation channel beta-1 OS=Bos taurus GN=CNGB1 PE=1 SV=1	--	--	--	--	--	K04952	5e-27	120	gga:768759	cyclic nucleotide gated channel beta 1	GO:0006810//transport	GO:0005216//ion channel activity	GO:0016021//integral to membrane
Unigene227403_All	266	0.2637	0.4992	0.2565	0	gi|149929801|gb|ABR37307.1|	113.2	3e-24	TASK two-pore domain potassium channel [Lymnaea stagnalis]	gi|241999763|ref|XM_002434480.1|	77.8	2e-11	Ixodes scapularis hypothetical protein, mRNA	sp|O17185|SUP9_CAEEL	82.4	2e-16	Two pore potassium channel protein sup-9 OS=Caenorhabditis elegans GN=sup-9 PE=1 SV=2	--	--	--	--	--	K05323	2e-18	90.9	ame:411036	potassium channel subfamily K, invertebrate	GO:0006811//ion transport	GO:0005216//ion channel activity	GO:0016020//membrane
Unigene227217_All	535	0.2622	0.4964	1.0201	0.0569	gi|325297023|ref|NP_001191517.1|	85.9	9e-16	tandem pore domain potassium channel [Aplysia californica] >gi|24528452|gb|AAN62847.1| tandem pore domain potassium channel [Aplysia californica]	--	--	--	--	sp|Q9ERS0|KCNKD_RAT	53.5	2e-07	Potassium channel subfamily K member 13 OS=Rattus norvegicus GN=Kcnk13 PE=1 SV=1	--	--	--	--	--	K04922	9e-08	56.6	mdo:100018915	potassium channel subfamily K member 13	GO:0006811//ion transport	GO:0005216//ion channel activity	GO:0016020//membrane
Unigene167658_All	268	0.2617	5.9452	2.2909	0.3407	gi|121999359|sp|Q2I2P8.1|CMG1_CONLT	78.2	1e-13	RecName: Full=Conotoxin Lt16.1; AltName: Full=Lt16a; Flags: Precursor >gi|85717937|gb|ABC74992.1| M superfamily conotoxin lt16a precursor [Conus litteratus]	gi|85717936|gb|DQ345384.1|	168	8e-39	Conus litteratus clone 01B04 M superfamily conotoxin lt16a precursor, mRNA, complete cds	sp|Q2I2P8|CMG1_CONLT	78.2	4e-15	Conotoxin Lt16.1 OS=Conus litteratus PE=2 SV=1	--	--	--	--	--	--	--	--	--	--	GO:0009405//pathogenesis	GO:0008200//ion channel inhibitor activity	GO:0005576//extracellular region
Unigene189299_All	276	0.2542	0	0	1.2129	gi|405954345|gb|EKC21811.1|	53.9	2e-06	Transient receptor potential cation channel subfamily V member 6 [Crassostrea gigas]	--	--	--	--	sp|Q54LV1|RAD23_DICDI	47.8	6e-06	UV excision repair protein RAD23 homolog OS=Dictyostelium discoideum GN=rcbA PE=1 SV=1	--	--	--	--	--	--	--	--	--	--	-	-	-
CL13207.Contig2_All	277	0.2532	0.2397	0.4926	0	gi|401407637|ref|XP_003883267.1|	63.5	3e-09	hypothetical protein NCLIV_030220 [Neospora caninum Liverpool] >gi|325117684|emb|CBZ53235.1| hypothetical protein NCLIV_030220 [Neospora caninum Liverpool]	--	--	--	--	sp|Q8I5D2|ABRA_PLAF7	61.6	4e-10	101 kDa malaria antigen OS=Plasmodium falciparum (isolate 3D7) GN=ABRA PE=3 SV=1	aq_2032	50.4	8e-07	COG0532	Translation initiation factor 2 (IF-2; GTPase)	K04952	4e-12	70.1	mmu:333329	cyclic nucleotide gated channel beta 1	GO:0045494//photoreceptor cell maintenance;GO:0034220//ion transmembrane transport;GO:0007602//phototransduction;GO:0033365//protein localization to organelle;GO:0007608//sensory perception of smell	GO:0043855//cyclic nucleotide-gated ion channel activity	GO:0016020//membrane
Unigene22249_All	5071	0.249	0.3011	0.9821	0.4381	gi|470012007|gb|AGI03859.1|	735.3	0	nicotinic acetylcholine receptor subunit type C [Aplysia californica]	gi|73993951|ref|XM_543227.2|	178	2e-40	PREDICTED: Canis lupus familiaris cholinergic receptor, nicotinic, alpha 2 (neuronal) (CHRNA2), mRNA	sp|P25162|ACH4_DROME	488	7e-137	Acetylcholine receptor subunit beta-like 2 OS=Drosophila melanogaster GN=nAcRbeta-96A PE=2 SV=3	DR2133	52.4	8e-06	COG4372	Uncharacterized protein conserved in bacteria with the myosin-like domain	K05312	2e-144	514	ame:406082	nicotinic acetylcholine receptor, invertebrate	-	GO:0005216//ion channel activity	GO:0016020//membrane
Unigene86188_All	566	0.2479	0.7624	0.3616	0.1075	gi|66809957|ref|XP_638702.1|	56.6	7e-07	hypothetical protein DDB_G0284289 [Dictyostelium discoideum AX4] >gi|60467300|gb|EAL65333.1| hypothetical protein DDB_G0284289 [Dictyostelium discoideum AX4]	--	--	--	--	sp|Q28181|CNGB1_BOVIN	56.6	3e-08	Cyclic nucleotide-gated cation channel beta-1 OS=Bos taurus GN=CNGB1 PE=1 SV=1	--	--	--	--	--	K04952	3e-10	65.1	rno:83686	cyclic nucleotide gated channel beta 1	GO:0007601//visual perception;GO:0051480//cytosolic calcium ion homeostasis	GO:0005223//intracellular cGMP activated cation channel activity	GO:0017071//intracellular cyclic nucleotide activated cation channel complex;GO:0043195//terminal bouton
Unigene48457_All	870	0.2419	1.1065	0.5489	0.8046	gi|325301278|ref|NP_001191542.1|	460.7	4e-128	glutamate receptor subunit protein GluR6 [Aplysia californica] >gi|31074387|gb|AAP41208.1| glutamate receptor subunit protein GluR6 [Aplysia californica]	gi|325301277|ref|NM_001204613.1|	149	3e-32	Aplysia californica glutamate receptor subunit protein GluR6 (LOC100533315), mRNA >gi|31074386|gb|AY289944.1| Aplysia californica glutamate receptor subunit protein GluR6 mRNA, complete cds	sp|Q13002|GRIK2_HUMAN	218	1e-56	Glutamate receptor ionotropic, kainate 2 OS=Homo sapiens GN=GRIK2 PE=1 SV=1	DR2133	52	1e-06	COG4372	Uncharacterized protein conserved in bacteria with the myosin-like domain	K05202	1e-57	223	phu:Phum_PHUM536820	glutamate receptor, ionotropic kainate 2	GO:0006811//ion transport;GO:0035235//ionotropic glutamate receptor signaling pathway	GO:0005234//extracellular-glutamate-gated ion channel activity;GO:0004970//ionotropic glutamate receptor activity	GO:0045211//postsynaptic membrane;GO:0030054//cell junction;GO:0005886//plasma membrane;GO:0016021//integral to membrane
Unigene88901_All	292	0.2402	1.5915	1.869	0.3127	gi|326670861|ref|XP_003199306.1|	99.8	4e-20	PREDICTED: transient receptor potential cation channel subfamily M member 2-like [Danio rerio]	gi|359062812|ref|XM_002685138.2|	71.9	2e-09	PREDICTED: Bos taurus transient receptor potential cation channel, subfamily M, member 2 (TRPM2), mRNA	sp|Q7TN37|TRPM4_MOUSE	91.3	4e-19	Transient receptor potential cation channel subfamily M member 4 OS=Mus musculus GN=Trpm4 PE=1 SV=1	--	--	--	--	--	K04977	1e-19	94.7	bfo:BRAFLDRAFT_88112	transient receptor potential cation channel subfamily M member 2	GO:0002407//dendritic cell chemotaxis;GO:0044699;GO:0048583;GO:0048522//positive regulation of cellular process;GO:0070588//calcium ion transmembrane transport	GO:0005262//calcium channel activity;GO:0005227//calcium activated cation channel activity	GO:0043231//intracellular membrane-bounded organelle;GO:0005886//plasma membrane;GO:0044444//cytoplasmic part
CL5635.Contig1_All	2670	0.2365	0.2362	0.0767	0.2508	gi|443688017|gb|ELT90834.1|	620.9	1e-175	hypothetical protein CAPTEDRAFT_219762 [Capitella teleta]	--	--	--	--	sp|Q0KL00|PIEZ1_RAT	468	2e-131	Piezo-type mechanosensitive ion channel component 1 OS=Rattus norvegicus GN=Piezo1 PE=2 SV=3	--	--	--	--	--	--	--	--	--	--	GO:0009987//cellular process;GO:0065007//biological regulation	GO:0005216//ion channel activity	GO:0044464//cell part
CL6913.Contig2_All	319	0.2199	0	1.9247	1.7172	gi|325297029|ref|NP_001191519.1|	135.6	7e-31	GluClAc1 precursor [Aplysia californica] >gi|253918123|gb|ACT37243.1| GluClAc1 [Aplysia californica]	gi|325297028|ref|NM_001204590.1|	81.8	2e-12	Aplysia californica GluClAc1 (LOC100533288), mRNA >gi|253918122|gb|GQ148562.1| Aplysia californica GluClAc1 mRNA, complete cds	sp|P91730|GLUCB_HAECO	74.3	6e-14	Glutamate-gated chloride channel subunit beta OS=Haemonchus contortus PE=2 SV=1	--	--	--	--	--	K05196	3e-13	73.9	acs:100567921	glycine receptor beta	GO:0006810//transport;GO:0043052//thermotaxis;GO:0000122//negative regulation of transcription from RNA polymerase II promoter;GO:0019991//septate junction assembly;GO:0045315//positive regulation of compound eye photoreceptor development;GO:0042052//rhabdomere development;GO:0008056//ocellus development;GO:0030534//adult behavior;GO:0045472//response to ether;GO:0001700//embryonic development vi…	GO:0015276//ligand-gated ion channel activity;GO:0001077//RNA polymerase II core promoter proximal region sequence-specific DNA binding transcription factor activity involved in positive regulation of transcription;GO:0046982//protein heterodimerization activity;GO:0042803//protein homodimerization activity	GO:0016021//integral to membrane;GO:0005886//plasma membrane;GO:0045202//synapse
CL14599.Contig2_All	355	0.1976	0.561	4.0355	0	gi|443715474|gb|ELU07436.1|	54.7	1e-06	hypothetical protein CAPTEDRAFT_209435 [Capitella teleta]	gi|50540851|gb|AC102509.6|	91.7	2e-15	Mus musculus chromosome 7, clone RP24-327G7, complete sequence	sp|Q8I5D2|ABRA_PLAF7	52	3e-07	101 kDa malaria antigen OS=Plasmodium falciparum (isolate 3D7) GN=ABRA PE=3 SV=1	--	--	--	--	--	K05328	2e-07	54.3	ame:724608	transient receptor potential cation channel subfamily C, invertebrate	-	GO:0005198//structural molecule activity	GO:0005856//cytoskeleton
CL4961.Contig20_All	5482	0.1919	0.2361	0.2738	0.3053	gi|470012007|gb|AGI03859.1|	734.9	0	nicotinic acetylcholine receptor subunit type C [Aplysia californica]	gi|73993951|ref|XM_543227.2|	178	2e-40	PREDICTED: Canis lupus familiaris cholinergic receptor, nicotinic, alpha 2 (neuronal) (CHRNA2), mRNA	sp|P91766|ACH1_MANSE	487	1e-136	Acetylcholine receptor subunit alpha-like OS=Manduca sexta GN=ARA1 PE=2 SV=1	--	--	--	--	--	K05312	3e-144	514	ame:406082	nicotinic acetylcholine receptor, invertebrate	-	GO:0005216//ion channel activity	GO:0016020//membrane
CL3728.Contig4_All	404	0.1736	0.0822	0.1689	0	gi|325297100|ref|NP_001191558.1|	121.3	1e-26	purinergic ATP P2X4 receptor subunit 1 [Aplysia californica] >gi|39578337|gb|AAR28669.1| purinergic ATP P2X4 receptor subunit 1 [Aplysia californica]	--	--	--	--	sp|P51577|P2RX4_RAT	107	7e-24	P2X purinoceptor 4 OS=Rattus norvegicus GN=P2rx4 PE=1 SV=1	--	--	--	--	--	K05218	1e-24	111	bfo:BRAFLDRAFT_84310	purinergic receptor P2X, ligand-gated ion channel 4	GO:0003012//muscle system process;GO:0006816//calcium ion transport;GO:0060079//regulation of excitatory postsynaptic membrane potential;GO:0042311//vasodilation;GO:0006809//nitric oxide biosynthetic process;GO:0035590//purinergic nucleotide receptor signaling pathway;GO:0034220//ion transmembrane transport;GO:0019228//regulation of action potential in neuron;GO:0019233//sensory perception of pai…	GO:0005102//receptor binding;GO:0004931//extracellular ATP-gated cation channel activity;GO:0008270//zinc ion binding;GO:0008144//drug binding;GO:0001614//purinergic nucleotide receptor activity;GO:0005507//copper ion binding;GO:0005524//ATP binding	GO:0016021//integral to membrane;GO:0043025//neuronal cell body;GO:0014069//postsynaptic density;GO:0045177//apical part of cell;GO:0043195//terminal bouton;GO:0005886//plasma membrane
CL4523.Contig2_All	1723	0.1628	8.5152	0.0396	0.0353	gi|405954858|gb|EKC22181.1|	361.7	7e-98	Potassium channel subfamily K member 1 [Crassostrea gigas]	gi|471309733|gb|GAGT01004803.1|	73.8	3e-09	TSA: Anguilla japonica contig04931 transcribed RNA sequence	sp|Q5RD07|KCNK1_PONAB	225	2e-58	Potassium channel subfamily K member 1 OS=Pongo abelii GN=KCNK1 PE=2 SV=1	DR2336	57.8	6e-08	COG1226	Kef-type K+ transport systems, predicted NAD-binding component	K04912	5e-81	302	tca:657708	potassium channel subfamily K member 1	GO:0006811//ion transport	GO:0005216//ion channel activity	-
CL8306.Contig2_All	597	0.1175	0	0.2285	0	gi|443726551|gb|ELU13670.1|	56.2	1e-06	hypothetical protein CAPTEDRAFT_169132 [Capitella teleta]	--	--	--	--	sp|P51577|P2RX4_RAT	55.8	6e-08	P2X purinoceptor 4 OS=Rattus norvegicus GN=P2rx4 PE=1 SV=1	--	--	--	--	--	K05218	2e-07	55.8	rno:29659	purinergic receptor P2X, ligand-gated ion channel 4	-	-	-
Unigene194185_All	609	0.1152	0.3815	0.112	1.849	gi|405960826|gb|EKC26700.1|	172.9	8e-42	hypothetical protein CGI_10028233 [Crassostrea gigas]	--	--	--	--	sp|A8DYE2|TRPCG_DROME	108	6e-24	Transient receptor potential cation channel trpm OS=Drosophila melanogaster GN=trpm PE=1 SV=1	--	--	--	--	--	K04978	3e-29	128	isc:IscW_ISCW013405	transient receptor potential cation channel subfamily M member 3	GO:0006811//ion transport;GO:0009987//cellular process;GO:0072507//divalent inorganic cation homeostasis	GO:0015075//ion transmembrane transporter activity	-
CL12858.Contig4_All	1431	0.098	0.0232	0.0953	0.0638	gi|123424142|ref|XP_001306517.1|	55.5	8e-06	variable membrane protein precursor [Trichomonas vaginalis G3]	--	--	--	--	sp|Q869E1|DNLI1_DICDI	83.2	1e-15	DNA ligase 1 OS=Dictyostelium discoideum GN=lig1 PE=3 SV=1	YLR175w	51.2	4e-06	COG0130	Pseudouridine synthase	K04952	1e-12	75.5	rno:83686	cyclic nucleotide gated channel beta 1	GO:0009987//cellular process;GO:0007600//sensory perception;GO:0065007//biological regulation	GO:0005221//intracellular cyclic nucleotide activated cation channel activity	-
CL1514.Contig34_All	3941	0.089	0.0253	0.0346	0.0232	gi|405958669|gb|EKC24774.1|	1016.9	0	Ankyrin-2 [Crassostrea gigas]	gi|348522533|ref|XM_003448731.1|	73.8	6e-09	PREDICTED: Oreochromis niloticus ankyrin-3-like (LOC100703272), mRNA	sp|G5E8K5|ANK3_MOUSE	639	0	Ankyrin-3 OS=Mus musculus GN=Ank3 PE=1 SV=1	--	--	--	--	--	K10380	0	769	ame:409051	ankyrin	GO:0086091//regulation of heart rate by cardiac conduction;GO:0010628//positive regulation of gene expression;GO:0072661//protein targeting to plasma membrane;GO:0043268//positive regulation of potassium ion transport;GO:0033292//T-tubule organization;GO:0050821//protein stabilization;GO:0070972//protein localization to endoplasmic reticulum;GO:0006915//apoptotic process;GO:0034394//protein local…	GO:0015459//potassium channel regulator activity;GO:0030674//protein binding, bridging;GO:0051117//ATPase binding;GO:0044325//ion channel binding	GO:0043034//costamere;GO:0031430//M band;GO:0030018//Z disc;GO:0030315//T-tubule;GO:0048471//perinuclear region of cytoplasm;GO:0014704//intercalated disc;GO:0005887//integral to plasma membrane
Unigene22241_All	5008	0.084	0.4573	0.2861	0.6624	gi|470012007|gb|AGI03859.1|	735.3	0	nicotinic acetylcholine receptor subunit type C [Aplysia californica]	gi|73993951|ref|XM_543227.2|	178	2e-40	PREDICTED: Canis lupus familiaris cholinergic receptor, nicotinic, alpha 2 (neuronal) (CHRNA2), mRNA	sp|P25162|ACH4_DROME	488	7e-137	Acetylcholine receptor subunit beta-like 2 OS=Drosophila melanogaster GN=nAcRbeta-96A PE=2 SV=3	--	--	--	--	--	K05312	2e-144	514	ame:406082	nicotinic acetylcholine receptor, invertebrate	-	GO:0005216//ion channel activity	GO:0016020//membrane
Unigene1701_All	839	0.0836	0.633	0.4879	1.4509	gi|405976468|gb|EKC40974.1|	148.7	3e-34	Melanoma-associated antigen G1 [Crassostrea gigas]	--	--	--	--	sp|Q96MG7|MAGG1_HUMAN	114	3e-25	Melanoma-associated antigen G1 OS=Homo sapiens GN=NDNL2 PE=1 SV=1	--	--	--	--	--	K04976	2e-20	100	ssc:100158130	transient receptor potential cation channel subfamily M member 1	GO:0031398//positive regulation of protein ubiquitination	GO:0005515//protein binding	GO:0030915//Smc5-Smc6 complex
CL1514.Contig24_All	3764	0.0745	0.0176	0.0181	0.0162	gi|405958669|gb|EKC24774.1|	979.2	0	Ankyrin-2 [Crassostrea gigas]	gi|348522533|ref|XM_003448731.1|	73.8	6e-09	PREDICTED: Oreochromis niloticus ankyrin-3-like (LOC100703272), mRNA	sp|G5E8K5|ANK3_MOUSE	639	0	Ankyrin-3 OS=Mus musculus GN=Ank3 PE=1 SV=1	SPAC140.02	51.6	1e-05	COG0724	RNA-binding proteins (RRM domain)	K10380	0	762	ame:409051	ankyrin	GO:0086091//regulation of heart rate by cardiac conduction;GO:0010628//positive regulation of gene expression;GO:0042981//regulation of apoptotic process;GO:0072661//protein targeting to plasma membrane;GO:0043268//positive regulation of potassium ion transport;GO:0033292//T-tubule organization;GO:0050821//protein stabilization;GO:0070972//protein localization to endoplasmic reticulum;GO:0034394/…	GO:0015459//potassium channel regulator activity;GO:0030674//protein binding, bridging;GO:0051117//ATPase binding;GO:0044325//ion channel binding	GO:0043034//costamere;GO:0031430//M band;GO:0030018//Z disc;GO:0030315//T-tubule;GO:0048471//perinuclear region of cytoplasm;GO:0014704//intercalated disc;GO:0005887//integral to plasma membrane
CL1514.Contig46_All	3306	0.0637	0.0301	0.0206	0.0184	gi|405958669|gb|EKC24774.1|	106.7	8e-21	Ankyrin-2 [Crassostrea gigas]	gi|348522533|ref|XM_003448731.1|	73.8	5e-09	PREDICTED: Oreochromis niloticus ankyrin-3-like (LOC100703272), mRNA	sp|G5E8K5|ANK3_MOUSE	635	0	Ankyrin-3 OS=Mus musculus GN=Ank3 PE=1 SV=1	--	--	--	--	--	K10380	0	762	ame:409051	ankyrin	GO:0086091//regulation of heart rate by cardiac conduction;GO:0010628//positive regulation of gene expression;GO:0072661//protein targeting to plasma membrane;GO:0043268//positive regulation of potassium ion transport;GO:0033292//T-tubule organization;GO:0050821//protein stabilization;GO:0070972//protein localization to endoplasmic reticulum;GO:0006915//apoptotic process;GO:0034394//protein local…	GO:0015459//potassium channel regulator activity;GO:0030674//protein binding, bridging;GO:0051117//ATPase binding;GO:0044325//ion channel binding	GO:0043034//costamere;GO:0031430//M band;GO:0030018//Z disc;GO:0030315//T-tubule;GO:0048471//perinuclear region of cytoplasm;GO:0014704//intercalated disc;GO:0005887//integral to plasma membrane
CL1514.Contig31_All	3859	0.0545	0.0688	0.0354	0.0158	gi|405958669|gb|EKC24774.1|	966.1	0	Ankyrin-2 [Crassostrea gigas]	gi|348522533|ref|XM_003448731.1|	73.8	6e-09	PREDICTED: Oreochromis niloticus ankyrin-3-like (LOC100703272), mRNA	sp|G5E8K5|ANK3_MOUSE	639	0	Ankyrin-3 OS=Mus musculus GN=Ank3 PE=1 SV=1	--	--	--	--	--	K10380	0	761	ame:409051	ankyrin	GO:0086091//regulation of heart rate by cardiac conduction;GO:0010628//positive regulation of gene expression;GO:0072661//protein targeting to plasma membrane;GO:0043268//positive regulation of potassium ion transport;GO:0033292//T-tubule organization;GO:0050821//protein stabilization;GO:0070972//protein localization to endoplasmic reticulum;GO:0006915//apoptotic process;GO:0034394//protein local…	GO:0015459//potassium channel regulator activity;GO:0030674//protein binding, bridging;GO:0051117//ATPase binding;GO:0044325//ion channel binding	GO:0043034//costamere;GO:0031430//M band;GO:0030018//Z disc;GO:0030315//T-tubule;GO:0048471//perinuclear region of cytoplasm;GO:0014704//intercalated disc;GO:0005887//integral to plasma membrane
Unigene22250_All	4439	0.0316	0.3066	7.3613	0.2674	gi|470012007|gb|AGI03859.1|	735.3	0	nicotinic acetylcholine receptor subunit type C [Aplysia californica]	gi|73993951|ref|XM_543227.2|	178	2e-40	PREDICTED: Canis lupus familiaris cholinergic receptor, nicotinic, alpha 2 (neuronal) (CHRNA2), mRNA	sp|P25162|ACH4_DROME	488	6e-137	Acetylcholine receptor subunit beta-like 2 OS=Drosophila melanogaster GN=nAcRbeta-96A PE=2 SV=3	DR2133	52.4	7e-06	COG4372	Uncharacterized protein conserved in bacteria with the myosin-like domain	K05312	2e-144	514	ame:406082	nicotinic acetylcholine receptor, invertebrate	-	GO:0005216//ion channel activity	GO:0016020//membrane
Unigene64001_All	278	0	3.1045	1.4724	0	gi|260836341|ref|XP_002613164.1|	94	2e-18	hypothetical protein BRAFLDRAFT_73083 [Branchiostoma floridae] >gi|229298549|gb|EEN69173.1| hypothetical protein BRAFLDRAFT_73083 [Branchiostoma floridae]	--	--	--	--	sp|P29973|CNGA1_HUMAN	73.9	7e-14	cGMP-gated cation channel alpha-1 OS=Homo sapiens GN=CNGA1 PE=1 SV=3	--	--	--	--	--	K04948	3e-13	73.9	ecb:100061553	cyclic nucleotide gated channel alpha 1	GO:0006810//transport	-	GO:0005887//integral to plasma membrane
Unigene81002_All	323	0	1.336	0.4224	1.1306	gi|325296964|ref|NP_001191669.1|	199.1	5e-50	glutamate receptor 8 [Aplysia californica] >gi|169929704|gb|ACB05517.1| glutamate receptor 8 [Aplysia californica]	gi|325296963|ref|NM_001204740.1|	133	6e-28	Aplysia californica glutamate receptor 8 (GluR8), mRNA >gi|169929703|gb|EU369737.1| Aplysia californica glutamate receptor 8 (GluR8) mRNA, complete cds	sp|P42264|GRIK3_RAT	112	2e-25	Glutamate receptor ionotropic, kainate 3 OS=Rattus norvegicus GN=Grik3 PE=1 SV=1	--	--	--	--	--	K05203	2e-25	114	aml:100465431	glutamate receptor, ionotropic kainate 3	GO:0006811//ion transport;GO:0035235//ionotropic glutamate receptor signaling pathway	GO:0005234//extracellular-glutamate-gated ion channel activity;GO:0004970//ionotropic glutamate receptor activity	GO:0045211//postsynaptic membrane;GO:0030054//cell junction;GO:0005886//plasma membrane;GO:0016021//integral to membrane
Unigene173415_All	202	0	1.3146	0	0	gi|405958484|gb|EKC24611.1|	89	7e-17	Potassium channel subfamily T member 2 [Crassostrea gigas]	--	--	--	--	sp|Q6UVM3|KCNT2_HUMAN	65.1	3e-11	Potassium channel subfamily T member 2 OS=Homo sapiens GN=KCNT2 PE=1 SV=1	--	--	--	--	--	K04947	4e-11	66.6	acs:100565600	potassium channel subfamily T member 2	-	GO:0005216//ion channel activity	-
Unigene81468_All	287	0	1.1566	2.377	0.2121	gi|322788807|gb|EFZ14375.1|	52.8	5e-06	hypothetical protein SINV_11496 [Solenopsis invicta]	gi|15320493|dbj|AP002988.2|	60	6e-06	Homo sapiens genomic DNA, chromosome 11q, clone:RP11-449K13, complete sequence	sp|Q28181|CNGB1_BOVIN	50.4	9e-07	Cyclic nucleotide-gated cation channel beta-1 OS=Bos taurus GN=CNGB1 PE=1 SV=1	--	--	--	--	--	K04952	3e-06	50.4	bta:281702	cyclic nucleotide gated channel beta 1	-	-	-
CL17761.Contig2_All	300	0	1.1065	0	0	gi|405974829|gb|EKC39442.1|	92.4	6e-18	G protein-activated inward rectifier potassium channel 2 [Crassostrea gigas]	--	--	--	--	sp|P52192|IRK1_CAEEL	52.4	2e-07	Inward rectifier potassium channel irk-1 OS=Caenorhabditis elegans GN=irk-1 PE=3 SV=1	--	--	--	--	--	K05330	1e-08	58.2	cel:M02A10.2	potassium inwardly-rectifying channel subfamily J, invertebrate	GO:0006811//ion transport	GO:0005216//ion channel activity	-
CL19248.Contig2_All	180	0	1.1065	0	0	gi|431908295|gb|ELK11893.1|	53.1	4e-06	hypothetical protein PAL_GLEAN10009081 [Pteropus alecto]	gi|78190234|gb|AC166821.2|	81.8	1e-12	Mus musculus BAC clone RP24-68F22 from chromosome 17, complete sequence	sp|Q7M732|RTL1_MOUSE	65.1	3e-11	Retrotransposon-like protein 1 OS=Mus musculus GN=Rtl1 PE=2 SV=1	--	--	--	--	--	K04952	5e-11	66.2	rno:83686	cyclic nucleotide gated channel beta 1	GO:0071840;GO:0007608//sensory perception of smell;GO:0007601//visual perception;GO:0008152//metabolic process;GO:0051480//cytosolic calcium ion homeostasis	GO:0005223//intracellular cGMP activated cation channel activity;GO:0016740//transferase activity	GO:0017071//intracellular cyclic nucleotide activated cation channel complex;GO:0043195//terminal bouton
Unigene152663_All	207	0	0.9621	0	0.7351	gi|325296964|ref|NP_001191669.1|	130.2	3e-29	glutamate receptor 8 [Aplysia californica] >gi|169929704|gb|ACB05517.1| glutamate receptor 8 [Aplysia californica]	gi|325296963|ref|NM_001204740.1|	85.7	7e-14	Aplysia californica glutamate receptor 8 (GluR8), mRNA >gi|169929703|gb|EU369737.1| Aplysia californica glutamate receptor 8 (GluR8) mRNA, complete cds	sp|Q01812|GRIK4_RAT	58.9	2e-09	Glutamate receptor ionotropic, kainate 4 OS=Rattus norvegicus GN=Grik4 PE=2 SV=1	--	--	--	--	--	K05204	2e-09	60.8	aml:100466893	glutamate receptor, ionotropic kainate 4	GO:0006811//ion transport;GO:0035235//ionotropic glutamate receptor signaling pathway	GO:0005234//extracellular-glutamate-gated ion channel activity;GO:0004970//ionotropic glutamate receptor activity	GO:0045211//postsynaptic membrane;GO:0030054//cell junction;GO:0005886//plasma membrane;GO:0016021//integral to membrane
Unigene229668_All	260	0	0.8937	0.5248	0	gi|405969724|gb|EKC34677.1|	122.5	6e-27	Ankyrin-1 [Crassostrea gigas]	gi|198476771|ref|XM_002132408.1|	83.8	4e-13	Drosophila pseudoobscura pseudoobscura GA25465 (Dpse\GA25465), mRNA	--	--	--	--	--	--	--	--	--	K15502	4e-19	93.2	api:100169435	serine/threonine-protein phosphatase 6 regulatory ankyrin repeat subunit A	GO:0055114//oxidation-reduction process;GO:0070588//calcium ion transmembrane transport;GO:0050910//detection of mechanical stimulus involved in sensory perception of sound	GO:0008381//mechanically-gated ion channel activity;GO:0005262//calcium channel activity;GO:0016740//transferase activity;GO:0032440//2-alkenal reductase [NAD(P)] activity;GO:0004623//phospholipase A2 activity	GO:0016021//integral to membrane
Unigene178082_All	156	0	0.8511	0	0	gi|470012009|gb|AGI03860.1|	110.2	3e-23	nicotinic acetylcholine receptor subunit type D [Aplysia californica]	gi|470012008|gb|KC411668.1|	145	7e-32	Aplysia californica nicotinic acetylcholine receptor subunit type D mRNA, complete cds	sp|P18257|ACHN3_CARAU	55.8	2e-08	Neuronal acetylcholine receptor subunit non-alpha-3 OS=Carassius auratus PE=2 SV=1	--	--	--	--	--	K04814	3e-08	57	xtr:100379831	nicotinic acetylcholine receptor beta-3	GO:0006810//transport	GO:0005230//extracellular ligand-gated ion channel activity	GO:0016020//membrane;GO:0045202//synapse
Unigene196324_All	201	0	0.8257	0	1.2113	gi|405955406|gb|EKC22536.1|	83.6	3e-15	Short transient receptor potential channel 3 [Crassostrea gigas]	--	--	--	--	sp|Q9VJJ7|TRPG_DROME	50.4	9e-07	Transient receptor potential-gamma protein OS=Drosophila melanogaster GN=trpgamma PE=1 SV=2	--	--	--	--	--	K05328	4e-07	53.5	tsp:Tsp_01428	transient receptor potential cation channel subfamily C, invertebrate	-	-	-
Unigene210121_All	251	0	0.7935	0.8154	1.0912	gi|405955406|gb|EKC22536.1|	68.6	1e-10	Short transient receptor potential channel 3 [Crassostrea gigas]	--	--	--	--	sp|P34586|TRPL_CAEEL	52.4	2e-07	Transient-receptor-potential-like protein OS=Caenorhabditis elegans GN=trp-1 PE=2 SV=3	--	--	--	--	--	K05328	8e-07	52.4	cbr:CBG18103	transient receptor potential cation channel subfamily C, invertebrate	-	-	-
Unigene177914_All	185	0	0.7177	0	0	gi|405962114|gb|EKC27818.1|	72	9e-12	Transient receptor potential cation channel subfamily V member 6 [Crassostrea gigas]	gi|195378573|ref|XM_002048022.1|	67.9	2e-08	Drosophila virilis GJ11554 (Dvir\GJ11554), mRNA	--	--	--	--	--	--	--	--	--	--	--	--	--	--	GO:0006810//transport	-	GO:0016020//membrane
Unigene240419_All	286	0	0.6964	0	0	gi|31074383|gb|AAP41206.1|	152.9	4e-36	glutamate receptor subunit protein GluR4 [Aplysia californica]	gi|2570167|dbj|D45381.1|	91.7	2e-15	Carassius auratus mRNA for AMPA-type glutamate receptor, partial cds	sp|P26591|GLRK_LYMST	130	7e-31	Glutamate receptor OS=Lymnaea stagnalis PE=2 SV=1	--	--	--	--	--	K05313	3e-29	126	aag:AaeL_AAEL007966	glutamate receptor, ionotropic, invertebrate	GO:0006811//ion transport;GO:0035235//ionotropic glutamate receptor signaling pathway	GO:0005234//extracellular-glutamate-gated ion channel activity;GO:0004970//ionotropic glutamate receptor activity	GO:0045211//postsynaptic membrane;GO:0030054//cell junction;GO:0005886//plasma membrane;GO:0016021//integral to membrane;GO:0030288//outer membrane-bounded periplasmic space
CL13833.Contig1_All	298	0	0.6683	2.5181	0.2042	gi|119619174|gb|EAW98768.1|	55.5	9e-07	hCG2038488 [Homo sapiens]	gi|22204289|emb|AL627393.13|	75.8	1e-10	Mouse DNA sequence from clone RP23-154M2 on chromosome 4, complete sequence	sp|Q28181|CNGB1_BOVIN	64.3	6e-11	Cyclic nucleotide-gated cation channel beta-1 OS=Bos taurus GN=CNGB1 PE=1 SV=1	--	--	--	--	--	K04952	2e-10	64.3	bta:281702	cyclic nucleotide gated channel beta 1	-	-	-
Unigene163275_All	168	0	0.5927	0.4061	0	gi|405976187|gb|EKC40703.1|	68.9	8e-11	Potassium channel subfamily T member 2 [Crassostrea gigas]	--	--	--	--	sp|Q6UVM4|KCNT2_RAT	52.8	2e-07	Potassium channel subfamily T member 2 OS=Rattus norvegicus GN=Kcnt2 PE=1 SV=1	--	--	--	--	--	K04946	3e-10	63.9	isc:IscW_ISCW002159	potassium channel subfamily T member 1	-	GO:0005216//ion channel activity	-
Unigene220132_All	170	0	0.5858	0.4013	0.7161	gi|70887553|ref|NP_001020629.1|	84	2e-15	phosphatidylinositol-3,4,5-trisphosphate 3-phosphatase TPTE2 [Danio rerio] >gi|66910334|gb|AAH96934.1| Transmembrane phosphatase with tensin homology [Danio rerio]	--	--	--	--	sp|Q4R6N0|TPTE2_MACFA	61.6	4e-10	Phosphatidylinositol 3,4,5-trisphosphate 3-phosphatase TPTE2 OS=Macaca fascicularis GN=TPTE2 PE=2 SV=1	--	--	--	--	--	K01104	1e-06	52	hsa:7179	protein-tyrosine phosphatase [EC:3.1.3.48]	GO:0055085//transmembrane transport;GO:0046856//phosphatidylinositol dephosphorylation;GO:0006811//ion transport;GO:0006470//protein dephosphorylation	GO:0004725//protein tyrosine phosphatase activity;GO:0008138//protein tyrosine/serine/threonine phosphatase activity;GO:0016314//phosphatidylinositol-3,4,5-trisphosphate 3-phosphatase activity;GO:0005216//ion channel activity	GO:0005794//Golgi apparatus;GO:0016021//integral to membrane
Unigene212446_All	290	0	0.5723	0.2352	1.1544	gi|405963474|gb|EKC29043.1|	120.9	1e-26	Glutamate [NMDA] receptor subunit epsilon-2 [Crassostrea gigas]	--	--	--	--	sp|Q00959|NMDE1_RAT	94	7e-20	Glutamate receptor ionotropic, NMDA 2A OS=Rattus norvegicus GN=Grin2a PE=1 SV=2	all2911_3	47.8	5e-06	COG0834	ABC-type amino acid transport/signal transduction systems, periplasmic component/domain	K05210	3e-20	97.1	cel:T01C3.10	glutamate [NMDA] receptor subunit epsilon-2	GO:0071396//cellular response to lipid;GO:0021766//hippocampus development;GO:0048169//regulation of long-term neuronal synaptic plasticity;GO:0071704;GO:0071286//cellular response to magnesium ion;GO:0071230//cellular response to amino acid stimulus;GO:0035235//ionotropic glutamate receptor signaling pathway;GO:0021510//spinal cord development;GO:0021987//cerebral cortex development;GO:0007613//…	GO:0042165//neurotransmitter binding;GO:0022843//voltage-gated cation channel activity;GO:0005234//extracellular-glutamate-gated ion channel activity;GO:0051117//ATPase binding;GO:0050839//cell adhesion molecule binding;GO:0097110//scaffold protein binding;GO:0032403//protein complex binding;GO:0008270//zinc ion binding;GO:0016595//glutamate binding;GO:0035254//glutamate receptor binding;GO:00199…	GO:0014069//postsynaptic density;GO:0042734//presynaptic membrane;GO:0017146//N-methyl-D-aspartate selective glutamate receptor complex;GO:0043195//terminal bouton
Unigene165271_All	179	0	0.5563	0	0	gi|449680014|ref|XP_004209473.1|	52.8	6e-06	PREDICTED: piezo-type mechanosensitive ion channel component 2-like, partial [Hydra magnipapillata]	--	--	--	--	--	--	--	--	--	--	--	--	--	--	--	--	--	--	-	-	-
CL4204.Contig2_All	267	0	0.4973	0	0	gi|270011771|gb|EFA08219.1|	56.2	5e-07	hypothetical protein TcasGA2_TC005846 [Tribolium castaneum]	gi|354787191|gb|JN951692.1|	87.7	2e-14	Mus musculus targeted non-conditional, lacZ-tagged mutant allele Ppp6r3:tm1e(KOMP)Ucd tm1e(KOMP)Wtsi; transgenic	sp|Q28181|CNGB1_BOVIN	63.9	8e-11	Cyclic nucleotide-gated cation channel beta-1 OS=Bos taurus GN=CNGB1 PE=1 SV=1	PA2976	51.2	4e-07	COG1530	Ribonucleases G and E	K14822	1e-10	65.1	tgu:100219403	rRNA-processing protein CGR1	-	-	-
Unigene184464_All	155	0	0.4283	0	0	gi|405963474|gb|EKC29043.1|	72.4	7e-12	Glutamate [NMDA] receptor subunit epsilon-2 [Crassostrea gigas]	--	--	--	--	--	--	--	--	--	--	--	--	--	K05210	5e-06	49.7	cbr:CBG11585	glutamate [NMDA] receptor subunit epsilon-2	GO:0006811//ion transport;GO:0035235//ionotropic glutamate receptor signaling pathway	GO:0005234//extracellular-glutamate-gated ion channel activity;GO:0004970//ionotropic glutamate receptor activity	GO:0016021//integral to membrane;GO:0030288//outer membrane-bounded periplasmic space
Unigene241749_All	248	0	0.4015	0.8252	0.7363	gi|390355627|ref|XP_797912.2|	70.1	3e-11	PREDICTED: transient receptor potential cation channel subfamily A member 1 homolog [Strongylocentrotus purpuratus]	--	--	--	--	sp|Q99J82|ILK_RAT	52.8	2e-07	Integrin-linked protein kinase OS=Rattus norvegicus GN=Ilk PE=2 SV=1	--	--	--	--	--	K08803	4e-08	56.6	tca:661340	death-associated protein kinase [EC:2.7.11.1]	-	-	-
Unigene238350_All	261	0	0.3815	0.2614	0.1166	gi|405976970|gb|EKC41446.1|	74.7	1e-12	hypothetical protein CGI_10001269 [Crassostrea gigas]	--	--	--	--	sp|Q9HCF6|TRPM3_HUMAN	47	1e-05	Transient receptor potential cation channel subfamily M member 3 OS=Homo sapiens GN=TRPM3 PE=2 SV=4	--	--	--	--	--	K04982	1e-06	51.6	dre:280653	transient receptor potential cation channel subfamily M member 7 [EC:2.7.11.1]	-	-	-
CL16250.Contig1_All	404	0	0.3287	0	0.1507	gi|260822787|ref|XP_002606783.1|	117.5	2e-25	hypothetical protein BRAFLDRAFT_123149 [Branchiostoma floridae] >gi|229292127|gb|EEN62793.1| hypothetical protein BRAFLDRAFT_123149 [Branchiostoma floridae]	--	--	--	--	sp|Q501I9|DIRC2_XENTR	93.6	1e-19	Disrupted in renal carcinoma protein 2 homolog OS=Xenopus tropicalis GN=dirc2 PE=2 SV=1	--	--	--	--	--	K15381	2e-24	110	bfo:BRAFLDRAFT_123718	MFS transporter, FLVCR family, disrupted in renal carcinoma protein 2	GO:0055085//transmembrane transport;GO:0006811//ion transport	GO:0005216//ion channel activity	GO:0016021//integral to membrane;GO:0044464//cell part
CL4204.Contig1_All	219	0	0.3031	1.869	0.2779	gi|167534915|ref|XP_001749132.1|	82	9e-15	hypothetical protein [Monosiga brevicollis MX1] >gi|163772285|gb|EDQ85938.1| predicted protein [Monosiga brevicollis MX1]	gi|354787191|gb|JN951692.1|	87.7	2e-14	Mus musculus targeted non-conditional, lacZ-tagged mutant allele Ppp6r3:tm1e(KOMP)Ucd tm1e(KOMP)Wtsi; transgenic	sp|Q28181|CNGB1_BOVIN	64.7	5e-11	Cyclic nucleotide-gated cation channel beta-1 OS=Bos taurus GN=CNGB1 PE=1 SV=1	YLR175w	47	9e-06	COG0130	Pseudouridine synthase	K14822	1e-10	65.1	tgu:100219403	rRNA-processing protein CGR1	GO:0044237//cellular metabolic process	GO:0000166//nucleotide binding;GO:0050662//coenzyme binding;GO:0003824//catalytic activity	-
CL18933.Contig3_All	226	0	0.2938	0.9056	0.404	gi|405957726|gb|EKC23916.1|	81.6	1e-14	DEP domain-containing protein 5 [Crassostrea gigas]	gi|113194865|gb|AE014296.4|	60	5e-06	Drosophila melanogaster chromosome 3L, complete sequence	sp|P61460|DEPD5_MOUSE	67.4	7e-12	DEP domain-containing protein 5 OS=Mus musculus GN=Depdc5 PE=2 SV=1	--	--	--	--	--	--	--	--	--	--	GO:0009593//detection of chemical stimulus	GO:0015276//ligand-gated ion channel activity	GO:0016021//integral to membrane
Unigene188710_All	247	0	0.2688	0	0.9857	gi|405955406|gb|EKC22536.1|	102.4	6e-21	Short transient receptor potential channel 3 [Crassostrea gigas]	--	--	--	--	sp|Q9VJJ7|TRPG_DROME	73.2	1e-13	Transient receptor potential-gamma protein OS=Drosophila melanogaster GN=trpgamma PE=1 SV=2	--	--	--	--	--	K05328	3e-13	73.9	dmo:Dmoj_GI13792	transient receptor potential cation channel subfamily C, invertebrate	GO:0009416//response to light stimulus;GO:0006816//calcium ion transport	GO:0005515//protein binding;GO:0005261//cation channel activity	GO:0016028//rhabdomere
Unigene193023_All	429	0	0.2321	0.159	0.9222	gi|405975726|gb|EKC40274.1|	129.8	3e-29	Short transient receptor potential channel 7 [Crassostrea gigas]	--	--	--	--	sp|Q61143|TRPC6_MOUSE	65.1	5e-11	Short transient receptor potential channel 6 OS=Mus musculus GN=Trpc6 PE=1 SV=3	--	--	--	--	--	K04967	2e-14	77.8	spu:584852	transient receptor potential cation channel subfamily C member 4	-	-	-
Unigene183732_All	176	0	0.1886	0	0	gi|308469594|ref|XP_003097034.1|	52.4	7e-06	hypothetical protein CRE_21981 [Caenorhabditis remanei] >gi|308241073|gb|EFO85025.1| hypothetical protein CRE_21981 [Caenorhabditis remanei]	gi|354783714|gb|JN948215.1|	61.9	9e-07	Mus musculus targeted non-conditional, lacZ-tagged mutant allele Ggcx:tm1e(EUCOMM)Wtsi; transgenic	sp|Q28181|CNGB1_BOVIN	50.8	7e-07	Cyclic nucleotide-gated cation channel beta-1 OS=Bos taurus GN=CNGB1 PE=1 SV=1	--	--	--	--	--	K04952	2e-06	50.8	bta:281702	cyclic nucleotide gated channel beta 1	-	-	-
Unigene232598_All	191	0	0.1738	0.7143	0.6373	gi|443719227|gb|ELU09501.1|	84.7	1e-15	hypothetical protein CAPTEDRAFT_174847 [Capitella teleta]	--	--	--	--	sp|Q9U4L6|TO401_DROME	72.4	2e-13	Mitochondrial import receptor subunit TOM40 homolog 1 OS=Drosophila melanogaster GN=Tom40 PE=2 SV=2	--	--	--	--	--	K11518	2e-14	77.8	dwi:Dwil_GK25006	mitochondrial import receptor subunit TOM40	GO:0055085//transmembrane transport;GO:0044070//regulation of anion transport;GO:0071456//cellular response to hypoxia;GO:0006626//protein targeting to mitochondrion	GO:0015450//P-P-bond-hydrolysis-driven protein transmembrane transporter activity;GO:0008308//voltage-gated anion channel activity	GO:0005742//mitochondrial outer membrane translocase complex
CL6206.Contig1_All	225	0	0.1475	0	0.1353	gi|325297082|ref|NP_001191546.1|	100.1	3e-20	Shaw potassium channel Kv3.1a [Aplysia californica] >gi|3219511|gb|AAC23503.1| Shaw potassium channel Kv3.1a [Aplysia californica]	--	--	--	--	--	--	--	--	--	--	--	--	--	--	--	--	--	--	GO:0006813//potassium ion transport;GO:0034220//ion transmembrane transport	GO:0005244//voltage-gated ion channel activity;GO:0005267//potassium channel activity	GO:0016021//integral to membrane
CL6562.Contig2_All	230	0	0.1443	0	0	gi|405960826|gb|EKC26700.1|	105.1	1e-21	hypothetical protein CGI_10028233 [Crassostrea gigas]	gi|432875163|ref|XM_004072658.1|	61.9	1e-06	PREDICTED: Oryzias latipes trpm3 protein (trpm3), mRNA	sp|A8DYE2|TRPCG_DROME	89.4	2e-18	Transient receptor potential cation channel trpm OS=Drosophila melanogaster GN=trpm PE=1 SV=1	--	--	--	--	--	K04978	7e-19	92.4	phu:Phum_PHUM046090	transient receptor potential cation channel subfamily M member 3	GO:0055069//zinc ion homeostasis;GO:0070838//divalent metal ion transport;GO:0007005//mitochondrion organization;GO:0043052//thermotaxis;GO:0016049//cell growth;GO:0055085//transmembrane transport;GO:0010960//magnesium ion homeostasis	GO:0046873//metal ion transmembrane transporter activity;GO:0004672//protein kinase activity;GO:0005216//ion channel activity	GO:0016021//integral to membrane
CL11589.Contig1_All	249	0	0.1333	0.5479	1.9555	gi|283459428|gb|AAO83843.2|AF484084_1	106.7	3e-22	voltage-dependent T-type calcium channel alpha-1 subunit isoform A [Lymnaea stagnalis]	gi|21687093|gb|AF086827.2|	71.9	1e-09	Rattus norvegicus low voltage-activated T-type calcium channel alpha-1 subunit (CACNA1I) mRNA, complete cds	sp|Q9Z0Y8|CAC1I_RAT	62.8	2e-10	Voltage-dependent T-type calcium channel subunit alpha-1I OS=Rattus norvegicus GN=Cacna1i PE=2 SV=3	--	--	--	--	--	K05315	6e-12	69.3	phu:Phum_PHUM422550	voltage-dependent calcium channel alpha 1, invertebrate	GO:0006811//ion transport	GO:0005216//ion channel activity	-
CL9708.Contig2_All	760	0	0.131	0.4488	0.2403	gi|325297076|ref|NP_001191543.1|	375.6	1e-102	glutamate receptor subunit protein GluR7 precursor [Aplysia californica] >gi|31074389|gb|AAP41209.1| glutamate receptor subunit protein GluR7 [Aplysia californica]	--	--	--	--	sp|Q60934|GRIK1_MOUSE	191	2e-48	Glutamate receptor ionotropic, kainate 1 OS=Mus musculus GN=Grik1 PE=2 SV=2	--	--	--	--	--	K05202	1e-56	219	tca:663783	glutamate receptor, ionotropic kainate 2	GO:0006811//ion transport;GO:0035235//ionotropic glutamate receptor signaling pathway	GO:0005234//extracellular-glutamate-gated ion channel activity;GO:0004970//ionotropic glutamate receptor activity	GO:0045211//postsynaptic membrane;GO:0030054//cell junction;GO:0005886//plasma membrane;GO:0016021//integral to membrane
Unigene226664_All	255	0	0.1302	0	0.5967	gi|405963351|gb|EKC28934.1|	83.2	4e-15	Regulating synaptic membrane exocytosis protein 2 [Crassostrea gigas]	--	--	--	--	sp|Q9JIS1|RIMS2_RAT	73.9	7e-14	Regulating synaptic membrane exocytosis protein 2 OS=Rattus norvegicus GN=Rims2 PE=1 SV=1	--	--	--	--	--	K15297	3e-13	73.9	rno:116839	regulating synaptic membrane exocytosis protein 2	GO:0017156//calcium ion-dependent exocytosis;GO:2000300//regulation of synaptic vesicle exocytosis;GO:0048791//calcium ion-dependent exocytosis of neurotransmitter;GO:0030073//insulin secretion;GO:0019933//cAMP-mediated signaling;GO:0042391//regulation of membrane potential;GO:0006886//intracellular protein transport	GO:0017137//Rab GTPase binding;GO:0046872//metal ion binding;GO:0044325//ion channel binding;GO:0019904//protein domain specific binding;GO:0046982//protein heterodimerization activity	GO:0030054//cell junction;GO:0043234//protein complex;GO:0005622//intracellular;GO:0042734//presynaptic membrane;GO:0005886//plasma membrane
Unigene124529_All	267	0	0.1243	0.2555	0	gi|308469594|ref|XP_003097034.1|	55.5	9e-07	hypothetical protein CRE_21981 [Caenorhabditis remanei] >gi|308241073|gb|EFO85025.1| hypothetical protein CRE_21981 [Caenorhabditis remanei]	gi|27657612|gb|AC122873.5|	61.9	1e-06	Mus musculus BAC clone RP23-110K10 from 8, complete sequence	sp|Q28181|CNGB1_BOVIN	51.2	5e-07	Cyclic nucleotide-gated cation channel beta-1 OS=Bos taurus GN=CNGB1 PE=1 SV=1	--	--	--	--	--	K13107	1e-06	51.6	dre:553240	RNA-binding motif protein, X-linked 2	-	-	-
Unigene208315_All	271	0	0.1225	0.2517	0.2246	gi|308469594|ref|XP_003097034.1|	52.8	6e-06	hypothetical protein CRE_21981 [Caenorhabditis remanei] >gi|308241073|gb|EFO85025.1| hypothetical protein CRE_21981 [Caenorhabditis remanei]	gi|27657612|gb|AC122873.5|	61.9	1e-06	Mus musculus BAC clone RP23-110K10 from 8, complete sequence	sp|Q28181|CNGB1_BOVIN	51.2	5e-07	Cyclic nucleotide-gated cation channel beta-1 OS=Bos taurus GN=CNGB1 PE=1 SV=1	--	--	--	--	--	K13107	1e-06	51.6	dre:553240	RNA-binding motif protein, X-linked 2	-	-	-
CL12858.Contig5_All	944	0	0.0703	0.2168	0	gi|449270513|gb|EMC81177.1|	60.5	1e-07	S-antigen protein [Columba livia]	--	--	--	--	sp|Q55FI4|NOP58_DICDI	72	2e-12	Nucleolar protein 58 OS=Dictyostelium discoideum GN=nop58 PE=3 SV=1	YLR175w	51.2	3e-06	COG0130	Pseudouridine synthase	K04952	6e-13	75.5	rno:83686	cyclic nucleotide gated channel beta 1	GO:0009987//cellular process;GO:0007600//sensory perception;GO:0065007//biological regulation	GO:0005221//intracellular cyclic nucleotide activated cation channel activity	-
CL10617.Contig2_All	643	0	0.0516	0.1061	0.2366	gi|325297029|ref|NP_001191519.1|	236.1	9e-61	GluClAc1 precursor [Aplysia californica] >gi|253918123|gb|ACT37243.1| GluClAc1 [Aplysia californica]	gi|325297028|ref|NM_001204590.1|	186	9e-44	Aplysia californica GluClAc1 (LOC100533288), mRNA >gi|253918122|gb|GQ148562.1| Aplysia californica GluClAc1 mRNA, complete cds	sp|Q61603|GLRA4_MOUSE	175	8e-44	Glycine receptor subunit alpha-4 OS=Mus musculus GN=Glra4 PE=2 SV=3	MT2529	49.3	5e-06	COG1013	Pyruvate:ferredoxin oxidoreductase and related 2-oxoacid:ferredoxin oxidoreductases, beta subunit	K05195	2e-46	186	bfo:BRAFLDRAFT_79146	glycine receptor alpha-3	GO:0055085//transmembrane transport;GO:0006811//ion transport	GO:0005230//extracellular ligand-gated ion channel activity	GO:0016021//integral to membrane;GO:0045202//synapse;GO:0005886//plasma membrane
Unigene83923_All	249	0	0	2.7397	1.3444	gi|167535210|ref|XP_001749279.1|	53.1	4e-06	hypothetical protein [Monosiga brevicollis MX1] >gi|163772145|gb|EDQ85800.1| predicted protein [Monosiga brevicollis MX1]	gi|111153892|emb|CR925879.20|	63.9	3e-07	Zebrafish DNA sequence from clone DKEY-6O1 in linkage group 1, complete sequence	--	--	--	--	--	--	--	--	--	--	--	--	--	--	GO:0044260;GO:0044238//primary metabolic process;GO:0006338//chromatin remodeling;GO:0006811//ion transport	GO:0004672//protein kinase activity;GO:0003676//nucleic acid binding;GO:0004386//helicase activity;GO:0005216//ion channel activity	GO:0005634//nucleus
Unigene201171_All	296	0	0	1.3828	1.3366	gi|351698774|gb|EHB01693.1|	90.5	2e-17	Glioma pathogenesis-related protein 1 [Heterocephalus glaber]	gi|354788286|gb|JN952787.1|	65.9	1e-07	Mus musculus targeted non-conditional, lacZ-tagged mutant allele Chrm3:tm1e(EUCOMM)Wtsi; transgenic	sp|Q7M732|RTL1_MOUSE	92.4	2e-19	Retrotransposon-like protein 1 OS=Mus musculus GN=Rtl1 PE=2 SV=1	aq_2032	67.8	5e-12	COG0532	Translation initiation factor 2 (IF-2; GTPase)	K04952	2e-21	100	rno:83686	cyclic nucleotide gated channel beta 1	GO:0007602//phototransduction;GO:0045494//photoreceptor cell maintenance;GO:0032259//methylation;GO:0007608//sensory perception of smell;GO:0051480//cytosolic calcium ion homeostasis	GO:0003676//nucleic acid binding;GO:0005223//intracellular cGMP activated cation channel activity;GO:0008168//methyltransferase activity	GO:0017071//intracellular cyclic nucleotide activated cation channel complex;GO:0043195//terminal bouton
CL5682.Contig3_All	206	0	0	1.3246	0	gi|443684020|gb|ELT88077.1|	55.5	9e-07	hypothetical protein CAPTEDRAFT_5653 [Capitella teleta]	gi|168986554|gb|AC209276.7|	60	4e-06	Canis familiaris, clone XX-275J19, complete sequence	sp|Q28181|CNGB1_BOVIN	58.2	4e-09	Cyclic nucleotide-gated cation channel beta-1 OS=Bos taurus GN=CNGB1 PE=1 SV=1	YOR310c	49.7	1e-06	COG1498	Protein implicated in ribosomal biogenesis, Nop56p homolog	K14822	2e-11	67.4	tgu:100219403	rRNA-processing protein CGR1	-	-	-
CL11903.Contig2_All	351	0	0	0.7774	0	gi|156364739|ref|XP_001626503.1|	141	1e-32	predicted protein [Nematostella vectensis] >gi|156213381|gb|EDO34403.1| predicted protein [Nematostella vectensis]	gi|348530975|ref|XM_003452938.1|	67.9	3e-08	PREDICTED: Oreochromis niloticus Golgi pH regulator-like (LOC100701210), mRNA	sp|B5X1G3|GPHR_SALSA	135	2e-32	Golgi pH regulator OS=Salmo salar GN=gpr89 PE=2 SV=1	--	--	--	--	--	--	--	--	--	--	GO:0044070//regulation of anion transport;GO:0034765//regulation of ion transmembrane transport;GO:0051452//intracellular pH reduction;GO:0015031//protein transport	GO:0008308//voltage-gated anion channel activity	GO:0032580//Golgi cisterna membrane;GO:0016021//integral to membrane
Unigene226249_All	193	0	0	0.7069	0	gi|405969724|gb|EKC34677.1|	119	6e-26	Ankyrin-1 [Crassostrea gigas]	gi|390361792|ref|XR_143733.1|	73.8	3e-10	PREDICTED: Strongylocentrotus purpuratus serine/threonine-protein phosphatase 6 regulatory ankyrin repeat subunit C-like (LOC755397), misc_RNA	sp|P48994|TRPL_DROME	62.8	2e-10	Transient-receptor-potential-like protein OS=Drosophila melanogaster GN=trpl PE=1 SV=2	--	--	--	--	--	K05328	1e-10	65.1	tsp:Tsp_00950	transient receptor potential cation channel subfamily C, invertebrate	GO:0050974//detection of mechanical stimulus involved in sensory perception;GO:0055114//oxidation-reduction process;GO:0070588//calcium ion transmembrane transport;GO:0007638//mechanosensory behavior;GO:0040011//locomotion;GO:0007605//sensory perception of sound	GO:0008381//mechanically-gated ion channel activity;GO:0005262//calcium channel activity;GO:0030506//ankyrin binding;GO:0016740//transferase activity;GO:0032440//2-alkenal reductase [NAD(P)] activity;GO:0004623//phospholipase A2 activity	GO:0016021//integral to membrane;GO:0005929//cilium
Unigene202044_All	307	0	0	0.6666	3.9652	gi|405951336|gb|EKC19257.1|	73.9	2e-12	Potassium voltage-gated channel protein Shaw [Crassostrea gigas]	gi|380029939|ref|XM_003698573.1|	69.9	7e-09	PREDICTED: Apis florea transcription factor hamlet-like (LOC100863831), mRNA	sp|Q7TSH7|KCNF1_MOUSE	55.1	4e-08	Potassium voltage-gated channel subfamily F member 1 OS=Mus musculus GN=Kcnf1 PE=2 SV=1	--	--	--	--	--	K04899	2e-10	64.3	acs:100563127	potassium voltage-gated channel subfamily F member 1	GO:0055085//transmembrane transport;GO:0006811//ion transport	GO:0005216//ion channel activity	GO:0016020//membrane
Unigene88968_All	220	0	0	0.3101	0	gi|156353450|ref|XP_001623078.1|	65.9	6e-10	predicted protein [Nematostella vectensis] >gi|156209734|gb|EDO30978.1| predicted protein [Nematostella vectensis]	--	--	--	--	sp|Q9N2G5|CLIC6_RABIT	60.5	9e-10	Chloride intracellular channel protein 6 OS=Oryctolagus cuniculus GN=CLIC6 PE=1 SV=1	YPO2725	52	3e-07	COG3501	Uncharacterized protein conserved in bacteria	K08867	6e-08	56.2	hsa:65268	WNK lysine deficient protein kinase [EC:2.7.11.1]	GO:0006810//transport	GO:0005216//ion channel activity	GO:0016020//membrane
Unigene215086_All	189	0	0	0	0.8051	gi|325296903|ref|NP_001191485.1|	79.7	4e-14	NR2 [Aplysia californica] >gi|167995415|gb|ACA13599.1| NR2 [Aplysia californica]	--	--	--	--	--	--	--	--	--	--	--	--	--	K05210	6e-13	72.8	nvi:100122774	glutamate [NMDA] receptor subunit epsilon-2	GO:0006811//ion transport;GO:0035235//ionotropic glutamate receptor signaling pathway;GO:0007616//long-term memory;GO:0072375//medium-term memory	GO:0005234//extracellular-glutamate-gated ion channel activity;GO:0004972//N-methyl-D-aspartate selective glutamate receptor activity	GO:0030288//outer membrane-bounded periplasmic space;GO:0016021//integral to membrane;GO:0045202//synapse
Unigene208979_All	237	0	0	0	0.7705	gi|221503986|gb|EEE29663.1|	55.8	7e-07	conserved hypothetical protein [Toxoplasma gondii VEG]	--	--	--	--	sp|Q28181|CNGB1_BOVIN	51.6	4e-07	Cyclic nucleotide-gated cation channel beta-1 OS=Bos taurus GN=CNGB1 PE=1 SV=1	--	--	--	--	--	K04952	1e-07	55.1	mmu:333329	cyclic nucleotide gated channel beta 1	-	-	-
Unigene214526_All	183	0	0	0	0.4989	gi|405963474|gb|EKC29043.1|	75.9	6e-13	Glutamate [NMDA] receptor subunit epsilon-2 [Crassostrea gigas]	--	--	--	--	--	--	--	--	--	--	--	--	--	--	--	--	--	--	GO:0006811//ion transport;GO:0035235//ionotropic glutamate receptor signaling pathway	GO:0005234//extracellular-glutamate-gated ion channel activity;GO:0004970//ionotropic glutamate receptor activity	GO:0016021//integral to membrane;GO:0030288//outer membrane-bounded periplasmic space
Unigene220613_All	155	0	0	0	0.3927	gi|325301278|ref|NP_001191542.1|	56.6	4e-07	glutamate receptor subunit protein GluR6 [Aplysia californica] >gi|31074387|gb|AAP41208.1| glutamate receptor subunit protein GluR6 [Aplysia californica]	--	--	--	--	--	--	--	--	--	--	--	--	--	--	--	--	--	--	-	GO:0005216//ion channel activity	GO:0016020//membrane
Unigene222162_All	181	0	0	0	0.3363	gi|325296903|ref|NP_001191485.1|	78.6	1e-13	NR2 [Aplysia californica] >gi|167995415|gb|ACA13599.1| NR2 [Aplysia californica]	--	--	--	--	--	--	--	--	--	--	--	--	--	K05210	1e-07	55.1	ame:412818	glutamate [NMDA] receptor subunit epsilon-2	GO:0006810//transport	GO:0004872//receptor activity;GO:0005230//extracellular ligand-gated ion channel activity	GO:0016020//membrane
CL18538.Contig1_All	188	0	0	0	0.3238	gi|355752926|gb|EHH56972.1|	55.1	1e-06	hypothetical protein EGM_06505, partial [Macaca fascicularis]	--	--	--	--	sp|Q28181|CNGB1_BOVIN	48.5	3e-06	Cyclic nucleotide-gated cation channel beta-1 OS=Bos taurus GN=CNGB1 PE=1 SV=1	--	--	--	--	--	--	--	--	--	--	-	-	-
Unigene244883_All	151	0	0	0	0.2015	gi|328712444|ref|XP_003244812.1|	52.4	7e-06	PREDICTED: hypothetical protein LOC100572449 [Acyrthosiphon pisum]	gi|55774264|gb|AC111134.10|	63.9	2e-07	Mus musculus chromosome 3, clone RP23-349J3, complete sequence	sp|Q28181|CNGB1_BOVIN	48.5	3e-06	Cyclic nucleotide-gated cation channel beta-1 OS=Bos taurus GN=CNGB1 PE=1 SV=1	--	--	--	--	--	K11128	4e-07	53.5	cin:100181113	H/ACA ribonucleoprotein complex subunit 1	-	-	-
Unigene225419_All	177	0	0	0	0.1719	gi|405951579|gb|EKC19479.1|	79	7e-14	Short transient receptor potential channel 6 [Crassostrea gigas]	--	--	--	--	sp|Q9Y210|TRPC6_HUMAN	63.5	1e-10	Short transient receptor potential channel 6 OS=Homo sapiens GN=TRPC6 PE=1 SV=1	--	--	--	--	--	K04965	2e-11	67.4	xtr:100492026	transient receptor potential cation channel subfamily C member 2	-	-	-
CL13845.Contig1_All	189	0	0	0	0	gi|61658793|gb|AAX49604.1|	53.9	2e-06	RPGR [Macaca mulatta]	--	--	--	--	sp|Q28181|CNGB1_BOVIN	60.5	8e-10	Cyclic nucleotide-gated cation channel beta-1 OS=Bos taurus GN=CNGB1 PE=1 SV=1	--	--	--	--	--	K04952	3e-09	60.5	bta:281702	cyclic nucleotide gated channel beta 1	-	-	-
CL13845.Contig5_All	192	0	0	0	0	gi|61658793|gb|AAX49604.1|	54.7	1e-06	RPGR [Macaca mulatta]	--	--	--	--	sp|Q28181|CNGB1_BOVIN	62.4	2e-10	Cyclic nucleotide-gated cation channel beta-1 OS=Bos taurus GN=CNGB1 PE=1 SV=1	--	--	--	--	--	K04952	8e-10	62.4	bta:281702	cyclic nucleotide gated channel beta 1	GO:0007600//sensory perception	-	-
CL5682.Contig2_All	173	0	0	0	0	gi|355558687|gb|EHH15467.1|	52.4	7e-06	hypothetical protein EGK_01559, partial [Macaca mulatta]	gi|194294572|gb|AC229947.2|	79.8	4e-12	Rattus norvegicus BAC CH230-431C16 (Children's Hospital Oakland Research Institute Rat (BN/SsNHsd/MCW) BAC library) complete sequence	sp|Q28181|CNGB1_BOVIN	58.2	4e-09	Cyclic nucleotide-gated cation channel beta-1 OS=Bos taurus GN=CNGB1 PE=1 SV=1	--	--	--	--	--	K14822	7e-11	65.9	tgu:100219403	rRNA-processing protein CGR1	-	-	-
Unigene111906_All	155	0	0	0	0	gi|326670740|ref|XP_002663442.2|	60.5	2e-08	PREDICTED: cyclic nucleotide-gated cation channel alpha-4 [Danio rerio]	gi|49035245|gb|AC147225.3|	105	6e-20	Mus musculus BAC clone RP23-105L19 from chromosome 6, complete sequence	sp|Q5T200|ZC3HD_HUMAN	51.6	4e-07	Zinc finger CCCH domain-containing protein 13 OS=Homo sapiens GN=ZC3H13 PE=1 SV=1	--	--	--	--	--	K04951	3e-09	60.5	dre:568123	cyclic nucleotide gated channel alpha 4	-	-	-
Unigene226451_All	205	0	0	0	0	gi|405951579|gb|EKC19479.1|	119.8	3e-26	Short transient receptor potential channel 6 [Crassostrea gigas]	--	--	--	--	sp|Q61143|TRPC6_MOUSE	52	3e-07	Short transient receptor potential channel 6 OS=Mus musculus GN=Trpc6 PE=1 SV=3	--	--	--	--	--	K04966	1e-06	52	gga:374153	transient receptor potential cation channel subfamily C member 3	-	-	-
Unigene237190_All	280	0	0	0	0	gi|308469594|ref|XP_003097034.1|	55.1	1e-06	hypothetical protein CRE_21981 [Caenorhabditis remanei] >gi|308241073|gb|EFO85025.1| hypothetical protein CRE_21981 [Caenorhabditis remanei]	gi|30023923|gb|AC122510.5|	67.9	2e-08	Mus musculus BAC clone RP24-445P13 from chromosome 6, complete sequence	sp|Q28181|CNGB1_BOVIN	68.9	2e-12	Cyclic nucleotide-gated cation channel beta-1 OS=Bos taurus GN=CNGB1 PE=1 SV=1	--	--	--	--	--	K04952	8e-12	68.9	bta:281702	cyclic nucleotide gated channel beta 1	-	-	-
Unigene238249_All	210	0	0	0	0	gi|268535926|ref|XP_002633098.1|	63.5	3e-09	Hypothetical protein CBG05788 [Caenorhabditis briggsae]	gi|305855230|gb|AC238953.2|	60	4e-06	Chlorocebus aethiops BAC clone CH252-445L10 from chromosome unknown, complete sequence	sp|Q5RG44|K1211_DANRE	75.5	2e-14	Uncharacterized protein KIAA1211 homolog OS=Danio rerio GN=si:dkeyp-117h8.2 PE=4 SV=3	YOR310c	58.9	2e-09	COG1498	Protein implicated in ribosomal biogenesis, Nop56p homolog	K05328	3e-14	77	ame:724608	transient receptor potential cation channel subfamily C, invertebrate	-	GO:0005198//structural molecule activity	GO:0005856//cytoskeleton
