# Supplementary material for: A Transcriptomic Survey of Ion Channel-Based Conotoxins in the Chinese Tubular Cone Snail (Conus betulinus)
Source: Mar Drugs. 2017 Jul 18;15(7):228. doi: 10.3390/md15070228 (PMC5532670; doi:10.3390/md15070228)
Supplement: Supplementary file 1 [file marinedrugs-15-00228-s001.zip › Table S6.xlsx]

## Sheet: Sheet1
Gene_ID	Gene_Length	Big_FPKM	Middle_FPKM	Small_FPKM	Bulb_FPKM	Nr-ID	Nr-Score	Nr-Evalue	Nr-annotation	Nt-ID	Nt-Score	Nt-Evalue	Nt-annotation	Swissprot-ID	Swissprot-Score	Swissprot-Evalue	Swissprot-annotation	COG-Protein-or-Domain	COG-Score	COG-Evalue	COG-ID	COG-Function-Description	KO_id	KEGG-Evalue	KEGG-Score	KEGG-Gene	ko_definition	GO-BiologicalProcess	GO-MolecularFunction	GO-CellularComponent
CL11901.Contig4_All	630	45482.4	377.832	4616.69	0.0966	gi|20138064|sp|Q9U3Z3.1|CI2B_CONBE	158.7	1e-37	RecName: Full=Kappa-conotoxin BtX; AltName: Full=Be11.1; AltName: Full=BeTx; Flags: Precursor >gi|118572285|sp|P0C258.1|CI2B2_CONSR RecName: Full=Kappa-conotoxin-like Sx11.2; Flags: Precursor >gi|6671346|gb|AAF23167.1|AF208661_1 BeTX toxin precursor [Conus betulinus]	gi|6671345|gb|AF208661.1|	916	0	Conus betulinus BeTX toxin precursor (BeTX) mRNA, complete cds	sp|Q9U3Z3|CI2B_CONBE	158	7e-39	Kappa-conotoxin BtX OS=Conus betulinus PE=1 SV=1	--	--	--	--	--	--	--	--	--	--	-	GO:0019870//potassium channel inhibitor activity	GO:0005576//extracellular region
CL2145.Contig7_All	744	11649.2	14741	1870.06	76.6555	gi|371933242|gb|AEX60096.1|	142.9	1e-32	M superfamily MLKM group conopeptide Bt3-D05 [Conus betulinus]	gi|85717928|gb|DQ345380.1|	523	1e-145	Conus litteratus clone 06B05 M superfamily conotoxin lt3d precursor, mRNA, complete cds	sp|Q9BPH4|CM02_CONTS	110	2e-24	Conotoxin TsMLKM-02 OS=Conus tessulatus PE=2 SV=1	--	--	--	--	--	--	--	--	--	--	GO:0009405//pathogenesis	GO:0008200//ion channel inhibitor activity	GO:0005576//extracellular region
CL2145.Contig3_All	621	4735.47	6559.9	653.408	10.6834	gi|371933176|gb|AEX60063.1|	45.8	1e-32	M superfamily MLKM group conopeptide Ts3-5-Y01 [Conus tessulatus]	gi|85717926|gb|DQ345379.1|	504	1e-139	Conus litteratus clone 05D02 M superfamily conotoxin lt3c precursor, mRNA, complete cds	sp|Q2I2Q4|CM32_CONLT	116	4e-26	Conotoxin Lt3.2 OS=Conus litteratus PE=2 SV=1	--	--	--	--	--	--	--	--	--	--	GO:0009405//pathogenesis	GO:0008200//ion channel inhibitor activity	GO:0005576//extracellular region
CL2145.Contig5_All	729	4059.23	14234.3	787.279	15.9054	gi|371933176|gb|AEX60063.1|	47.4	9e-36	M superfamily MLKM group conopeptide Ts3-5-Y01 [Conus tessulatus]	gi|85717924|gb|DQ345378.1|	373	1e-100	Conus litteratus clone 03A11 M superfamily conotoxin lt3b precursor, mRNA, complete cds	sp|Q2I2Q4|CM32_CONLT	123	4e-28	Conotoxin Lt3.2 OS=Conus litteratus PE=2 SV=1	--	--	--	--	--	--	--	--	--	--	GO:0009405//pathogenesis	GO:0008200//ion channel inhibitor activity	GO:0005576//extracellular region
CL2145.Contig6_All	785	3939.17	2605.24	2009.11	1.4344	gi|371933176|gb|AEX60063.1|	43.1	8e-35	M superfamily MLKM group conopeptide Ts3-5-Y01 [Conus tessulatus]	gi|371933147|gb|JF510562.1|	394	1e-106	Conus vexillum M superfamily MLKM group conopeptide Vx+S3-I03 mRNA, complete cds	sp|Q5EHP4|CM32_CONLE	124	2e-28	Conotoxin Lp3.2 OS=Conus leopardus PE=2 SV=1	--	--	--	--	--	--	--	--	--	--	GO:0009405//pathogenesis	GO:0008200//ion channel inhibitor activity	GO:0005576//extracellular region
CL11901.Contig3_All	475	3001.28	3368.81	534.119	0.7688	gi|20138064|sp|Q9U3Z3.1|CI2B_CONBE	119	7e-26	RecName: Full=Kappa-conotoxin BtX; AltName: Full=Be11.1; AltName: Full=BeTx; Flags: Precursor >gi|118572285|sp|P0C258.1|CI2B2_CONSR RecName: Full=Kappa-conotoxin-like Sx11.2; Flags: Precursor >gi|6671346|gb|AAF23167.1|AF208661_1 BeTX toxin precursor [Conus betulinus]	gi|6671345|gb|AF208661.1|	694	0	Conus betulinus BeTX toxin precursor (BeTX) mRNA, complete cds	sp|Q9U3Z3|CI2B_CONBE	119	4e-27	Kappa-conotoxin BtX OS=Conus betulinus PE=1 SV=1	--	--	--	--	--	--	--	--	--	--	-	GO:0019870//potassium channel inhibitor activity	GO:0005576//extracellular region
CL3067.Contig1_All	690	2802.96	10125.2	2024.32	5.6456	gi|371933919|gb|AEX60434.1|	144.1	5e-33	M superfamily MMSK group conopeptide Bt+Vr3-3-VP02 [Conus betulinus]	gi|371933918|gb|JF510948.1|	357	5e-95	Conus betulinus M superfamily MMSK group conopeptide Bt+Vr3-3-VP02 mRNA, complete cds	sp|Q9BPI9|CM232_CONVE	105	1e-22	Conotoxin VnMMSK-01 OS=Conus ventricosus PE=2 SV=1	--	--	--	--	--	--	--	--	--	--	GO:0009405//pathogenesis	GO:0008200//ion channel inhibitor activity	GO:0005576//extracellular region
CL3067.Contig2_All	879	2756.11	12281.1	3133.65	8.898	gi|371933561|gb|AEX60255.1|	146.7	1e-33	M superfamily MMSK group conopeptide Bt3-3-VP02 [Conus betulinus] >gi|371933903|gb|AEX60426.1| M superfamily MMSK group conopeptide S3-VP01 [Conus striatus]	gi|371933902|gb|JF510940.1|	381	1e-102	Conus striatus M superfamily MMSK group conopeptide S3-VP01 mRNA, complete cds	sp|Q9BPI9|CM232_CONVE	101	2e-21	Conotoxin VnMMSK-01 OS=Conus ventricosus PE=2 SV=1	--	--	--	--	--	--	--	--	--	--	GO:0009405//pathogenesis	GO:0008200//ion channel inhibitor activity	GO:0005576//extracellular region
Unigene89132_All	862	2137.39	3888.78	1674.37	4.7309	gi|371933815|gb|AEX60382.1|	139.8	1e-31	M superfamily MMSK group conopeptide Bt3-IP01 [Conus betulinus]	gi|12619404|gb|AF214936.1|AF214936	385	1e-103	Conus tessulatus TsMMSK-B022 conotoxin scaffold III/IV precursor, mRNA, complete cds	sp|Q9BPI8|CM23N_CONTS	132	1e-30	Conotoxin TsMMSK-B022 OS=Conus tessulatus PE=2 SV=1	--	--	--	--	--	--	--	--	--	--	GO:0009405//pathogenesis	GO:0008200//ion channel inhibitor activity;GO:0051536//iron-sulfur cluster binding	GO:0005576//extracellular region
CL3067.Contig3_All	1810	1308.19	556.009	443.31	2.4885	gi|371933919|gb|AEX60434.1|	142.5	7e-32	M superfamily MMSK group conopeptide Bt+Vr3-3-VP02 [Conus betulinus]	gi|371933918|gb|JF510948.1|	357	1e-94	Conus betulinus M superfamily MMSK group conopeptide Bt+Vr3-3-VP02 mRNA, complete cds	sp|Q9BPI9|CM232_CONVE	101	5e-21	Conotoxin VnMMSK-01 OS=Conus ventricosus PE=2 SV=1	YPL009c_1	64.3	7e-10	COG1293	Predicted RNA-binding protein homologous to eukaryotic snRNP	K02085	1e-12	75.9	cfa:485084	adenomatosis polyposis coli protein	GO:0009405//pathogenesis	GO:0008200//ion channel inhibitor activity	GO:0005576//extracellular region
CL20777.Contig3_All	704	1159.13	86.0969	998.671	0	gi|20177851|sp|P58786.1|COW_CONRA	101.3	4e-20	RecName: Full=Contryphan-R; AltName: Full=Bromocontryphan; Contains: RecName: Full=[Des-Gly1]-contryphan-R; Flags: Precursor	gi|326635557|gb|JF460782.1|	414	1e-112	Conus virgo contryphan-R-like conotoxin mRNA, complete cds	sp|P58786|COW_CONRA	101	2e-21	Contryphan-R OS=Conus radiatus PE=1 SV=1	--	--	--	--	--	--	--	--	--	--	GO:0009405//pathogenesis	GO:0008200//ion channel inhibitor activity	GO:0005576//extracellular region
Unigene69585_All	649	951.262	9608.05	1326.64	15.4745	gi|74848515|sp|Q9BP73.1|O367_CONTS	127.1	6e-28	RecName: Full=Conotoxin TsMSGL-2; Flags: Precursor >gi|12619663|gb|AAG60493.1|AF215065_1 conotoxin scaffold VI/VII precursor [Conus tessulatus]	gi|73762693|gb|DQ141163.1|	527	1e-146	Conus caracteristicus CaFr179P mRNA, complete cds	sp|Q9BP73|O367_CONTS	127	3e-29	Conotoxin TsMSGL-2 OS=Conus tessulatus PE=2 SV=1	--	--	--	--	--	--	--	--	--	--	GO:0009405//pathogenesis	GO:0008200//ion channel inhibitor activity	GO:0005576//extracellular region
Unigene6269_All	687	672.784	177.904	368.204	211.526	gi|70945447|ref|XP_742542.1|	63.2	1e-08	hypothetical protein [Plasmodium chabaudi chabaudi] >gi|56521584|emb|CAH81944.1| conserved hypothetical protein [Plasmodium chabaudi chabaudi]	--	--	--	--	sp|P13816|GARP_PLAFF	67.8	2e-11	Glutamic acid-rich protein OS=Plasmodium falciparum (isolate FC27 / Papua New Guinea) GN=GARP PE=4 SV=1	aq_2032	62.4	7e-10	COG0532	Translation initiation factor 2 (IF-2; GTPase)	K04952	2e-10	66.6	rno:83686	cyclic nucleotide gated channel beta 1	-	-	-
CL3067.Contig4_All	198	613.614	1733.13	2234	0.4611	gi|371933885|gb|AEX60417.1|	98.6	9e-20	M superfamily MMSK group conopeptide Bt3-MP03 [Conus betulinus]	gi|371933884|gb|JF510931.1|	252	5e-64	Conus betulinus M superfamily MMSK group conopeptide Bt3-MP03 mRNA, complete cds	sp|Q9BPI9|CM232_CONVE	61.2	5e-10	Conotoxin VnMMSK-01 OS=Conus ventricosus PE=2 SV=1	--	--	--	--	--	--	--	--	--	--	GO:0009405//pathogenesis	GO:0008200//ion channel inhibitor activity	GO:0005576//extracellular region
Unigene59856_All	214	461.204	5.2738	705.46	546.374	gi|123474531|ref|XP_001320448.1|	53.9	2e-06	Bromodomain containing protein [Trichomonas vaginalis G3] >gi|121903253|gb|EAY08225.1| Bromodomain containing protein [Trichomonas vaginalis G3]	gi|74218171|gb|AC165154.2|	63.9	3e-07	Mus musculus BAC clone RP23-302C3 from chromosome 14, complete sequence	sp|Q55FI4|NOP58_DICDI	56.2	2e-08	Nucleolar protein 58 OS=Dictyostelium discoideum GN=nop58 PE=3 SV=1	aq_2032	47.8	5e-06	COG0532	Translation initiation factor 2 (IF-2; GTPase)	K04952	2e-07	54.3	mmu:333329	cyclic nucleotide gated channel beta 1	-	-	-
CL20777.Contig1_All	861	383.734	214.2	143.331	0.2121	gi|20177851|sp|P58786.1|COW_CONRA	126.3	1e-27	RecName: Full=Contryphan-R; AltName: Full=Bromocontryphan; Contains: RecName: Full=[Des-Gly1]-contryphan-R; Flags: Precursor	gi|326422291|gb|JF322906.1|	615	1e-172	Conus virgo vicontryphan-R-like conotoxin mRNA, complete cds	sp|P58786|COW_CONRA	126	7e-29	Contryphan-R OS=Conus radiatus PE=1 SV=1	--	--	--	--	--	--	--	--	--	--	GO:0009405//pathogenesis	GO:0008200//ion channel inhibitor activity	GO:0005576//extracellular region
CL20777.Contig4_All	497	261.677	125.229	88.9454	0	gi|20177851|sp|P58786.1|COW_CONRA	123.2	4e-27	RecName: Full=Contryphan-R; AltName: Full=Bromocontryphan; Contains: RecName: Full=[Des-Gly1]-contryphan-R; Flags: Precursor	gi|326635557|gb|JF460782.1|	515	1e-143	Conus virgo contryphan-R-like conotoxin mRNA, complete cds	sp|P58786|COW_CONRA	123	2e-28	Contryphan-R OS=Conus radiatus PE=1 SV=1	--	--	--	--	--	--	--	--	--	--	GO:0009405//pathogenesis	GO:0008200//ion channel inhibitor activity	GO:0005576//extracellular region
CL4030.Contig5_All	1681	249.377	36.3929	31.8572	0	gi|77403694|dbj|BAE46429.1|	29.6	3e-69	ORF2-encoded protein [Danio rerio]	gi|221272707|emb|CR759794.5|	93.7	3e-15	Zebrafish DNA sequence from clone CH211-232K9 in linkage group 13, complete sequence	--	--	--	--	--	--	--	--	--	K05016	1e-23	108	spu:753989	chloride channel 7	-	-	-
CL18221.Contig2_All	800	232.189	1.1203	347.405	392.093	gi|405973087|gb|EKC37819.1|	57.4	9e-07	SH3 domain-binding glutamic acid-rich protein [Crassostrea gigas]	gi|123500660|ref|XM_001327873.1|	69.9	2e-08	Trichomonas vaginalis G3 hypothetical protein (TVAG_405990) partial mRNA	sp|Q9WUZ7|SH3BG_MOUSE	107	4e-23	SH3 domain-binding glutamic acid-rich protein OS=Mus musculus GN=Sh3bgr PE=2 SV=1	aq_2032	57.8	2e-08	COG0532	Translation initiation factor 2 (IF-2; GTPase)	K04952	2e-12	73.6	rno:83686	cyclic nucleotide gated channel beta 1	-	-	-
CL20777.Contig2_All	984	161.967	71.6842	62.4647	0.6186	gi|20177851|sp|P58786.1|COW_CONRA	104	1e-20	RecName: Full=Contryphan-R; AltName: Full=Bromocontryphan; Contains: RecName: Full=[Des-Gly1]-contryphan-R; Flags: Precursor	gi|326422291|gb|JF322906.1|	502	1e-138	Conus virgo vicontryphan-R-like conotoxin mRNA, complete cds	sp|P58786|COW_CONRA	103	4e-22	Contryphan-R OS=Conus radiatus PE=1 SV=1	YPL009c_1	64.3	3e-10	COG1293	Predicted RNA-binding protein homologous to eukaryotic snRNP	K02085	5e-13	75.9	cfa:485084	adenomatosis polyposis coli protein	GO:0009405//pathogenesis	GO:0008200//ion channel inhibitor activity	GO:0005576//extracellular region
CL7191.Contig1_All	301	146.121	2.8673	1.5865	2.831	gi|344243460|gb|EGV99563.1|	52.8	6e-06	hypothetical protein I79_003946 [Cricetulus griseus]	gi|354797426|gb|JN961927.1|	91.7	2e-15	Mus musculus targeted non-conditional, lacZ-tagged mutant allele 1700049G17Rik:tm1e(KOMP)Wtsi; transgenic	sp|Q55AX2|DOT1L_DICDI	53.5	1e-07	Histone-lysine N-methyltransferase, H3 lysine-79 specific OS=Dictyostelium discoideum GN=dotA PE=2 SV=2	--	--	--	--	--	K04952	3e-07	53.9	rno:83686	cyclic nucleotide gated channel beta 1	-	-	-
Unigene27356_All	424	74.9454	10.334	102.328	95.4624	gi|307199133|gb|EFN79843.1|	61.2	1e-08	hypothetical protein EAI_11049 [Harpegnathos saltator]	--	--	--	--	sp|Q7M732|RTL1_MOUSE	87.8	7e-18	Retrotransposon-like protein 1 OS=Mus musculus GN=Rtl1 PE=2 SV=1	aq_2032	62	3e-10	COG0532	Translation initiation factor 2 (IF-2; GTPase)	K04952	2e-18	91.3	rno:83686	cyclic nucleotide gated channel beta 1	-	-	-
CL10034.Contig2_All	878	60.4004	38.4113	43.744	12.3396	gi|17647231|ref|NP_523710.1|	296.6	1e-78	calmodulin, isoform A [Drosophila melanogaster] >gi|24652938|ref|NP_725120.1| calmodulin, isoform B [Drosophila melanogaster] >gi|114052252|ref|NP_001040234.1| calmodulin [Bombyx mori] >gi|296434295|ref|NP_001171813.1| calmodulin [Saccoglossus kowalevskii] >gi|325296993|ref|NP_001191509.1| calmodulin [Aplysia californica] >gi|386767794|ref|NP_001246276.1| calmodulin, isoform C [Drosophila melanog…	gi|296434294|ref|NM_001184884.1|	371	4e-99	Saccoglossus kowalevskii calmodulin (LOC100372664), mRNA	sp|P62154|CALM_LOCMI	296	4e-80	Calmodulin OS=Locusta migratoria PE=1 SV=2	SPAC3A12.14	230	3e-60	COG5126	Ca2+-binding protein (EF-Hand superfamily)	K02183	1e-79	296	tca:660864	calmodulin	GO:0005513//detection of calcium ion;GO:0042052//rhabdomere development;GO:0051533//positive regulation of NFAT protein import into nucleus;GO:0007052//mitotic spindle organization;GO:0043277//apoptotic cell clearance;GO:0007268//synaptic transmission;GO:0016060//metarhodopsin inactivation;GO:0051726//regulation of cell cycle;GO:0008049//male courtship behavior;GO:0051383//kinetochore organizatio…	GO:0070855//myosin VI head/neck binding;GO:0004683//calmodulin-dependent protein kinase activity;GO:0005524//ATP binding;GO:0005516//calmodulin binding;GO:0005509//calcium ion binding	GO:0030496//midbody;GO:0031476//myosin VI complex;GO:0030424//axon;GO:0005814//centriole;GO:0005886//plasma membrane;GO:0000922//spindle pole;GO:0048786//presynaptic active zone;GO:0005875//microtubule associated complex;GO:0045211//postsynaptic membrane;GO:0030425//dendrite;GO:0005954//calcium- and calmodulin-dependent protein kinase complex;GO:0016028//rhabdomere
CL20260.Contig1_All	3668	57.1431	39.3387	48.4302	84.2553	gi|298108443|gb|ADI56517.1|	486.5	4e-135	voltage-dependent anion channel 2-like protein [Haliotis diversicolor]	gi|78272037|gb|AC160526.13|	105	2e-18	Mus musculus chromosome 8, clone RP24-191C23, complete sequence	sp|P81004|VDAC2_XENLA	433	1e-120	Voltage-dependent anion-selective channel protein 2 OS=Xenopus laevis GN=vdac2 PE=1 SV=1	--	--	--	--	--	K15040	4e-120	433	xla:734449	voltage-dependent anion channel protein 2	GO:2001243//negative regulation of intrinsic apoptotic signaling pathway;GO:0031101//fin regeneration;GO:0032272//negative regulation of protein polymerization;GO:0055085//transmembrane transport;GO:0044070//regulation of anion transport	GO:0008308//voltage-gated anion channel activity;GO:0000166//nucleotide binding;GO:0015288//porin activity	GO:0046930//pore complex;GO:0005743//mitochondrial inner membrane;GO:0042645//mitochondrial nucleoid;GO:0005741//mitochondrial outer membrane
Unigene46384_All	1017	54.5592	23.3043	57.8888	10.6232	--	--	--	--	gi|325995139|ref|NG_008854.2|	67.9	9e-08	Homo sapiens potassium voltage-gated channel, KQT-like subfamily, member 3 (KCNQ3), RefSeqGene on chromosome 8	--	--	--	--	--	--	--	--	--	--	--	--	--	--	-	-	-
Unigene720_All	3789	51.3194	21.481	52.5911	51.0351	gi|405978518|gb|EKC42898.1|	299.7	8e-79	Plasminogen activator inhibitor 1 RNA-binding protein [Crassostrea gigas]	gi|348502926|ref|XM_003438970.1|	63.9	5e-06	PREDICTED: Oreochromis niloticus voltage-dependent L-type calcium channel subunit beta-3-like (LOC100704754), mRNA	sp|Q8NC51|PAIRB_HUMAN	206	2e-52	Plasminogen activator inhibitor 1 RNA-binding protein OS=Homo sapiens GN=SERBP1 PE=1 SV=2	Cgl1130	57.8	1e-07	COG0513	Superfamily II DNA and RNA helicases	K13199	3e-61	238	nvi:100118929	plasminogen activator inhibitor 1 RNA-binding protein	-	-	-
CL18264.Contig2_All	2752	33.7993	22.2298	29.9202	13.2481	gi|410902041|ref|XP_003964503.1|	243	6e-62	PREDICTED: V-type proton ATPase 16 kDa proteolipid subunit-like [Takifugu rubripes]	gi|344292187|ref|XM_003417762.1|	141	2e-29	PREDICTED: Loxodonta africana V-type proton ATPase 16 kDa proteolipid subunit-like (LOC100668758), mRNA	sp|Q03105|VATL_TORMA	241	8e-63	V-type proton ATPase 16 kDa proteolipid subunit OS=Torpedo marmorata PE=1 SV=1	SPAC1B3.14	210	1e-53	COG0636	F0F1-type ATP synthase, subunit c/Archaeal/vacuolar-type H+-ATPase, subunit K	K02155	8e-63	243	spu:593221	V-type H+-transporting ATPase 16kDa proteolipid subunit [EC:3.6.3.14]	GO:0015991//ATP hydrolysis coupled proton transport;GO:0007035//vacuolar acidification;GO:0007042//lysosomal lumen acidification;GO:0034765//regulation of ion transmembrane transport;GO:0006200//ATP catabolic process	GO:0005245//voltage-gated calcium channel activity;GO:0008553//hydrogen-exporting ATPase activity, phosphorylative mechanism;GO:0031625//ubiquitin protein ligase binding	GO:0048786//presynaptic active zone;GO:0005764//lysosome;GO:0016021//integral to membrane;GO:0005794//Golgi apparatus;GO:0016471//vacuolar proton-transporting V-type ATPase complex;GO:0008021//synaptic vesicle;GO:0033179//proton-transporting V-type ATPase, V0 domain
CL96.Contig5_All	16998	31.5206	6.0752	28.258	59.006	gi|389568467|gb|AFK84957.1|	5322.7	0	ryanodine receptor [Bemisia tabaci]	gi|153918683|dbj|AK282612.1|	216	3e-51	Gryllus bimaculatus mRNA, GBcontig29473	sp|Q24498|RY44_DROME	5156	0	Ryanodine receptor 44F OS=Drosophila melanogaster GN=Rya-r44F PE=1 SV=3	mlr2363	55.1	4e-06	COG0515	Serine/threonine protein kinase	K05327	0	5254	phu:Phum_PHUM135890	ryanodine receptor, invertebrate	GO:0006810//transport;GO:0009987//cellular process	GO:0005216//ion channel activity	-
Unigene91455_All	1293	27.7769	4.0562	30.812	54.7702	gi|74876134|sp|Q75JC9.1|Y8484_DICDI	68.9	6e-10	RecName: Full=Uncharacterized protein DDB_G0271670; Flags: Precursor	--	--	--	--	sp|Q75JC9|Y8484_DICDI	83.6	9e-16	Uncharacterized protein DDB_G0271670 OS=Dictyostelium discoideum GN=DDB_G0271670 PE=4 SV=1	--	--	--	--	--	K04952	2e-07	57.4	rno:83686	cyclic nucleotide gated channel beta 1	-	-	-
CL10034.Contig1_All	1060	24.684	18.0062	21.1736	34.9407	gi|17647231|ref|NP_523710.1|	296.6	1e-78	calmodulin, isoform A [Drosophila melanogaster] >gi|24652938|ref|NP_725120.1| calmodulin, isoform B [Drosophila melanogaster] >gi|114052252|ref|NP_001040234.1| calmodulin [Bombyx mori] >gi|296434295|ref|NP_001171813.1| calmodulin [Saccoglossus kowalevskii] >gi|325296993|ref|NP_001191509.1| calmodulin [Aplysia californica] >gi|386767794|ref|NP_001246276.1| calmodulin, isoform C [Drosophila melanog…	gi|296434294|ref|NM_001184884.1|	375	1e-100	Saccoglossus kowalevskii calmodulin (LOC100372664), mRNA	sp|P62154|CALM_LOCMI	296	5e-80	Calmodulin OS=Locusta migratoria PE=1 SV=2	SPAC3A12.14	230	4e-60	COG5126	Ca2+-binding protein (EF-Hand superfamily)	K02183	2e-79	296	tca:660864	calmodulin	GO:0005513//detection of calcium ion;GO:0042052//rhabdomere development;GO:0051533//positive regulation of NFAT protein import into nucleus;GO:0007052//mitotic spindle organization;GO:0043277//apoptotic cell clearance;GO:0007268//synaptic transmission;GO:0016060//metarhodopsin inactivation;GO:0051726//regulation of cell cycle;GO:0008049//male courtship behavior;GO:0051383//kinetochore organizatio…	GO:0070855//myosin VI head/neck binding;GO:0004683//calmodulin-dependent protein kinase activity;GO:0005524//ATP binding;GO:0005516//calmodulin binding;GO:0005509//calcium ion binding	GO:0030496//midbody;GO:0031476//myosin VI complex;GO:0030424//axon;GO:0005814//centriole;GO:0005886//plasma membrane;GO:0000922//spindle pole;GO:0048786//presynaptic active zone;GO:0005875//microtubule associated complex;GO:0045211//postsynaptic membrane;GO:0030425//dendrite;GO:0005954//calcium- and calmodulin-dependent protein kinase complex;GO:0016028//rhabdomere
Unigene79336_All	562	23.965	0.0591	13.7166	65.7399	--	--	--	--	gi|297264191|ref|XM_001100011.2|	81.8	3e-12	PREDICTED: Macaca mulatta sodium channel, voltage-gated, type II, alpha subunit, transcript variant 6 (SCN2A), mRNA	--	--	--	--	--	--	--	--	--	--	--	--	--	--	-	-	-
CL4399.Contig1_All	1418	23.7948	15.2627	4.8109	4.5499	gi|391339070|ref|XP_003743876.1|	297.4	1e-78	PREDICTED: calmodulin-like [Metaseiulus occidentalis]	gi|298155788|gb|HM021234.1|	389	1e-104	Chiloscyllium plagiosum calmodulin mRNA, complete cds	sp|P62154|CALM_LOCMI	296	8e-80	Calmodulin OS=Locusta migratoria PE=1 SV=2	SPAC3A12.14	230	5e-60	COG5126	Ca2+-binding protein (EF-Hand superfamily)	K02183	3e-79	296	tca:660864	calmodulin	GO:0005513//detection of calcium ion;GO:0042052//rhabdomere development;GO:0051533//positive regulation of NFAT protein import into nucleus;GO:0007052//mitotic spindle organization;GO:0043277//apoptotic cell clearance;GO:0007268//synaptic transmission;GO:0016060//metarhodopsin inactivation;GO:0051726//regulation of cell cycle;GO:0008049//male courtship behavior;GO:0051383//kinetochore organizatio…	GO:0070855//myosin VI head/neck binding;GO:0004683//calmodulin-dependent protein kinase activity;GO:0005524//ATP binding;GO:0005516//calmodulin binding;GO:0005509//calcium ion binding	GO:0030496//midbody;GO:0031476//myosin VI complex;GO:0030424//axon;GO:0005814//centriole;GO:0005886//plasma membrane;GO:0000922//spindle pole;GO:0048786//presynaptic active zone;GO:0005875//microtubule associated complex;GO:0045211//postsynaptic membrane;GO:0030425//dendrite;GO:0005954//calcium- and calmodulin-dependent protein kinase complex;GO:0016028//rhabdomere
Unigene1718_All	1320	22.0008	13.6297	15.711	20.404	gi|405965094|gb|EKC30516.1|	261.5	7e-68	Chloride intracellular channel exc-4 [Crassostrea gigas]	gi|13491199|gb|AC078927.20|	67.9	1e-07	Homo sapiens 12 BAC RP11-745O10 (Roswell Park Cancer Institute Human BAC Library) complete sequence	sp|Q8WQA4|EXC4_CAEEL	97.4	6e-20	Chloride intracellular channel exc-4 OS=Caenorhabditis elegans GN=exc-4 PE=1 SV=2	--	--	--	--	--	K05024	8e-17	89	bfo:BRAFLDRAFT_90113	chloride intracellular channel 4	-	-	-
Unigene6464_All	256	20.8251	9.4655	37.3072	11.4124	gi|167534328|ref|XP_001748842.1|	58.2	1e-07	hypothetical protein [Monosiga brevicollis MX1] >gi|163772804|gb|EDQ86452.1| predicted protein [Monosiga brevicollis MX1]	gi|343790958|ref|NG_029763.1|	69.9	5e-09	Homo sapiens amiloride-sensitive cation channel 1, neuronal (ACCN1), RefSeqGene on chromosome 17	--	--	--	--	--	--	--	--	--	--	--	--	--	--	-	-	-
CL743.Contig9_All	4304	20.6825	27.1475	8.147	0.6152	gi|77403694|dbj|BAE46429.1|	109.4	1e-21	ORF2-encoded protein [Danio rerio]	--	--	--	--	--	--	--	--	--	--	--	--	--	K05016	1e-13	67.8	spu:753989	chloride channel 7	-	-	-
Unigene46119_All	1681	20.6562	3.9493	43.3014	45.3329	gi|332380508|gb|AEE65421.1|	296.2	3e-78	calcium channel beta subunit splice isoform B- [Lymnaea stagnalis]	gi|332380507|gb|HM187676.1|	107	2e-19	Lymnaea stagnalis calcium channel beta subunit splice isoform B- (LCavbeta) mRNA, complete cds, alternatively spliced	sp|Q9MZL5|CACB2_BOVIN	227	5e-59	Voltage-dependent L-type calcium channel subunit beta-2 OS=Bos taurus GN=CACNB2 PE=2 SV=1	--	--	--	--	--	K04863	7e-59	229	mgp:100548341	voltage-dependent calcium channel beta-2	-	-	-
CL10251.Contig2_All	328	18.8201	3.8456	9.3593	0	gi|221484524|gb|EEE22818.1|	62.4	7e-09	hypothetical protein TGGT1_035960 [Toxoplasma gondii GT1]	gi|308737032|gb|AC242582.3|	83.8	5e-13	Rattus norvegicus Y Chr BAC RNECO-221M13 (Amplicon Express Rat SHR-Akr (EcoR1 Digest) BAC library) complete sequence	sp|Q54J55|MYBX_DICDI	60.5	8e-10	Myb-like protein X OS=Dictyostelium discoideum GN=mybX PE=3 SV=1	YOR310c	52	3e-07	COG1498	Protein implicated in ribosomal biogenesis, Nop56p homolog	K04952	2e-09	61.2	rno:83686	cyclic nucleotide gated channel beta 1	GO:0006334//nucleosome assembly	GO:0003677//DNA binding	GO:0000786//nucleosome
Unigene89702_All	1817	17.2184	10.6871	15.5811	17.3353	gi|63055532|gb|AAY29120.1|	60.1	4e-07	cement precursor protein 3B variant 1 [Phragmatopoma californica]	gi|468270214|gb|GAGG011023864.1|	71.9	1e-08	TSA: Anolis carolinensis k56:1255099 transcribed RNA sequence	sp|Q75JC9|Y8484_DICDI	58.9	4e-08	Uncharacterized protein DDB_G0271670 OS=Dictyostelium discoideum GN=DDB_G0271670 PE=4 SV=1	YBL011w	52	3e-06	COG0204	1-acyl-sn-glycerol-3-phosphate acyltransferase	K04952	7e-06	53.1	rno:83686	cyclic nucleotide gated channel beta 1	-	-	-
Unigene91195_All	991	16.776	8.8763	39.1003	43.1469	gi|405966181|gb|EKC31493.1|	185.3	4e-45	Aquaporin-4 [Crassostrea gigas]	gi|449494045|ref|XM_004175228.1|	61.9	5e-06	PREDICTED: Taeniopygia guttata aquaporin 4, transcript variant 2 (AQP4), mRNA	sp|P47863|AQP4_RAT	168	2e-41	Aquaporin-4 OS=Rattus norvegicus GN=Aqp4 PE=1 SV=1	SMa0627	70.9	3e-12	COG0580	Glycerol uptake facilitator and related permeases (Major Intrinsic Protein Family)	K09866	9e-43	174	bfo:BRAFLDRAFT_78258	aquaporin-4	GO:0009314//response to radiation;GO:0055085//transmembrane transport;GO:0015670//carbon dioxide transport;GO:0071346//cellular response to interferon-gamma;GO:0070295//renal water absorption;GO:0051260//protein homooligomerization;GO:0007565//female pregnancy;GO:0042538//hyperosmotic salinity response;GO:0051384//response to glucocorticoid stimulus;GO:0007605//sensory perception of sound;GO:0071…	GO:0015288//porin activity;GO:0015250//water channel activity	GO:0030315//T-tubule;GO:0043234//protein complex;GO:0009897//external side of plasma membrane;GO:0005911//cell-cell junction;GO:0016323//basolateral plasma membrane;GO:0005737//cytoplasm;GO:0005887//integral to plasma membrane
Unigene68458_All	1336	15.6467	5.5903	16.4931	10.2279	gi|410912274|ref|XP_003969615.1|	102.1	7e-20	PREDICTED: cAMP-regulated phosphoprotein 19-A-like [Takifugu rubripes]	gi|410908556|ref|XM_003967708.1|	71.9	8e-09	PREDICTED: Takifugu rubripes cAMP-regulated phosphoprotein 19-like (LOC101065895), mRNA	sp|Q7ZXH9|ENSA_XENLA	98.6	3e-20	Alpha-endosulfine OS=Xenopus laevis GN=ensa PE=1 SV=1	--	--	--	--	--	--	--	--	--	--	GO:0046579//positive regulation of Ras protein signal transduction;GO:0000086//G2/M transition of mitotic cell cycle;GO:0045722//positive regulation of gluconeogenesis;GO:0007067//mitosis;GO:0007212//dopamine receptor signaling pathway	GO:0008601//protein phosphatase type 2A regulator activity;GO:0051721//protein phosphatase 2A binding;GO:0015459//potassium channel regulator activity;GO:0005102//receptor binding;GO:0019212//phosphatase inhibitor activity;GO:0019901//protein kinase binding	-
CL9922.Contig2_All	3256	15.4902	0.2956	23.7803	39.5743	gi|1947092|gb|AAB52920.1|	924.9	0	Na/Ca exchanger [Doryteuthis opalescens]	gi|390479189|ref|XM_002762309.2|	151	3e-32	PREDICTED: Callithrix jacchus solute carrier family 8 (sodium/calcium exchanger), member 2 (SLC8A2), mRNA	sp|P57103|NAC3_HUMAN	726	0	Sodium/calcium exchanger 3 OS=Homo sapiens GN=SLC8A3 PE=2 SV=2	all3346	57.4	2e-07	COG2931	RTX toxins and related Ca2+-binding proteins	K05849	0	785	spu:575892	solute carrier family 8 (sodium/calcium exchanger)	GO:0002027//regulation of heart rate;GO:0044557//relaxation of smooth muscle;GO:0034614//cellular response to reactive oxygen species;GO:0002028//regulation of sodium ion transport;GO:0007584//response to nutrient;GO:0055013//cardiac muscle cell development;GO:0042542//response to hydrogen peroxide;GO:0009749//response to glucose stimulus;GO:0009791//post-embryonic development;GO:0010763//positiv…	GO:0030506//ankyrin binding;GO:0005432//calcium:sodium antiporter activity;GO:0044325//ion channel binding	GO:0016323//basolateral plasma membrane;GO:0030315//T-tubule;GO:0005887//integral to plasma membrane;GO:0005739//mitochondrion;GO:0005874//microtubule;GO:0030018//Z disc;GO:0014704//intercalated disc;GO:0043197//dendritic spine
Unigene4433_All	900	15.2766	4.7209	10.0054	15.8252	gi|307201083|gb|EFN81015.1|	55.1	5e-06	hypothetical protein EAI_12862 [Harpegnathos saltator]	gi|76150523|emb|CT009760.5|	61.9	5e-06	Mouse DNA sequence from clone RP23-92K14 on chromosome 16, complete sequence	sp|Q55AX2|DOT1L_DICDI	76.6	7e-14	Histone-lysine N-methyltransferase, H3 lysine-79 specific OS=Dictyostelium discoideum GN=dotA PE=2 SV=2	aq_2032	53.5	5e-07	COG0532	Translation initiation factor 2 (IF-2; GTPase)	K04952	2e-11	70.5	rno:83686	cyclic nucleotide gated channel beta 1	-	GO:0005488//binding	-
CL14660.Contig1_All	1243	15.1808	7.5307	11.2509	8.4713	gi|72096382|ref|XP_797801.1|	244.6	8e-63	PREDICTED: V-type proton ATPase 16 kDa proteolipid subunit-like [Strongylocentrotus purpuratus]	gi|344292187|ref|XM_003417762.1|	139	4e-29	PREDICTED: Loxodonta africana V-type proton ATPase 16 kDa proteolipid subunit-like (LOC100668758), mRNA	sp|Q03105|VATL_TORMA	241	2e-63	V-type proton ATPase 16 kDa proteolipid subunit OS=Torpedo marmorata PE=1 SV=1	SPAC1B3.14	209	6e-54	COG0636	F0F1-type ATP synthase, subunit c/Archaeal/vacuolar-type H+-ATPase, subunit K	K02155	1e-63	244	spu:593221	V-type H+-transporting ATPase 16kDa proteolipid subunit [EC:3.6.3.14]	GO:0034765//regulation of ion transmembrane transport;GO:0015991//ATP hydrolysis coupled proton transport	GO:0015078//hydrogen ion transmembrane transporter activity;GO:0005245//voltage-gated calcium channel activity	GO:0016021//integral to membrane;GO:0008021//synaptic vesicle;GO:0033179//proton-transporting V-type ATPase, V0 domain;GO:0048786//presynaptic active zone
CL3119.Contig1_All	925	14.1812	3.8756	14.0125	2.5992	gi|221481491|gb|EEE19877.1|	41.2	2e-08	chloride channel, putative [Toxoplasma gondii GT1]	--	--	--	--	sp|P32242|OTX1_HUMAN	36.6	1e-06	Homeobox protein OTX1 OS=Homo sapiens GN=OTX1 PE=1 SV=1	--	--	--	--	--	K09326	4e-06	36.6	hsa:5013	homeobox protein OTX	-	-	-
CL19149.Contig2_All	969	13.8268	6085.84	7.1105	23.1154	gi|61212946|sp|Q5K0C5.1|CO1A_CONVR	104.4	9e-21	RecName: Full=Conotoxin 10; Flags: Precursor >gi|57898681|emb|CAH64856.1| four-loop conotoxin prepropeptide [Conus virgo]	gi|85717904|gb|DQ345368.1|	299	1e-77	Conus litteratus clone 02C04 O superfamily conotoxin lt6a precursor, mRNA, complete cds	sp|Q5K0C5|CO1A_CONVR	104	3e-22	Conotoxin 10 OS=Conus virgo PE=2 SV=1	--	--	--	--	--	--	--	--	--	--	GO:0009405//pathogenesis	GO:0008200//ion channel inhibitor activity	GO:0005576//extracellular region
CL15220.Contig1_All	379	13.6964	1.5765	19.2597	16.7824	gi|351712333|gb|EHB15252.1|	63.2	4e-09	Immunoglobulin G-binding protein A, partial [Heterocephalus glaber]	--	--	--	--	sp|Q28181|CNGB1_BOVIN	51.2	5e-07	Cyclic nucleotide-gated cation channel beta-1 OS=Bos taurus GN=CNGB1 PE=1 SV=1	--	--	--	--	--	K14822	7e-11	65.9	tgu:100219403	rRNA-processing protein CGR1	-	-	-
Unigene47440_All	513	12.9903	2.9765	5.0533	1.7204	gi|221505451|gb|EEE31096.1|	53.5	4e-06	chloride channel protein k, putative [Toxoplasma gondii VEG]	gi|402883847|ref|XM_003905360.1|	87.7	5e-14	PREDICTED: Papio anubis meningioma (disrupted in balanced translocation) 1 (MN1), mRNA	sp|Q95JC9|PRP_PIG	71.6	8e-13	Basic proline-rich protein OS=Sus scrofa PE=1 SV=2	Rv3876	64.7	8e-11	COG0455	ATPases involved in chromosome partitioning	K05747	7e-12	70.1	dre:100009637	Wiskott-Aldrich syndrome protein	-	-	-
CL11816.Contig5_All	952	12.0106	1.569	4.6578	7.6402	gi|206597719|gb|ACI15835.1|	291.6	3e-77	calmodulin [Procambarus clarkii]	gi|402693480|ref|NM_001046249.2|	448	1e-122	Bos taurus calmodulin 3 (phosphorylase kinase, delta) (CALM3), mRNA	sp|O16305|CALM_CAEEL	290	2e-78	Calmodulin OS=Caenorhabditis elegans GN=cmd-1 PE=1 SV=3	SPAC3A12.14	228	9e-60	COG5126	Ca2+-binding protein (EF-Hand superfamily)	K02183	8e-78	290	cbr:CBG01097	calmodulin	GO:0005513//detection of calcium ion;GO:0042052//rhabdomere development;GO:0051533//positive regulation of NFAT protein import into nucleus;GO:0007052//mitotic spindle organization;GO:0043277//apoptotic cell clearance;GO:0007268//synaptic transmission;GO:0016060//metarhodopsin inactivation;GO:0051726//regulation of cell cycle;GO:0008049//male courtship behavior;GO:0051383//kinetochore organizatio…	GO:0043548//phosphatidylinositol 3-kinase binding;GO:0031997//N-terminal myristoylation domain binding;GO:0070855//myosin VI head/neck binding;GO:0004683//calmodulin-dependent protein kinase activity;GO:0019904//protein domain specific binding;GO:0005524//ATP binding;GO:0031432//titin binding;GO:0048306//calcium-dependent protein binding;GO:0031996//thioesterase binding;GO:0043274//phospholipase …	GO:0030496//midbody;GO:0031476//myosin VI complex;GO:0030424//axon;GO:0005814//centriole;GO:0005876//spindle microtubule;GO:0005886//plasma membrane;GO:0000922//spindle pole;GO:0048786//presynaptic active zone;GO:0005875//microtubule associated complex;GO:0045211//postsynaptic membrane;GO:0030425//dendrite;GO:0005954//calcium- and calmodulin-dependent protein kinase complex;GO:0016028//rhabdomere
Unigene95596_All	551	11.7125	3.4339	6.9333	4.6948	gi|405970293|gb|EKC35209.1|	72.4	1e-11	Neuronal acetylcholine receptor subunit non-alpha-2 [Crassostrea gigas]	gi|56044679|gb|AC124828.14|	73.8	8e-10	Mus musculus chromosome 5, clone RP24-126A19, complete sequence	sp|Q54QQ2|Y5634_DICDI	57.8	1e-08	Uncharacterized protein DDB_G0283697 OS=Dictyostelium discoideum GN=DDB_G0283697 PE=4 SV=1	--	--	--	--	--	K13295	1e-09	62.8	nve:NEMVE_v1g204602	aprataxin and PNK-like factor [EC:4.2.99.18]	GO:0007600//sensory perception;GO:0009987//cellular process;GO:0065007//biological regulation;GO:0008152//metabolic process	GO:1901363;GO:0005221//intracellular cyclic nucleotide activated cation channel activity;GO:0097159//organic cyclic compound binding;GO:0003824//catalytic activity	GO:0044464//cell part
Unigene45885_All	1480	11.4227	3.7904	6.868	11.2274	gi|471221661|ref|XP_004029648.1|	55.5	8e-06	hypothetical protein IMG5_175980 [Ichthyophthirius multifiliis] >gi|340501657|gb|EGR28412.1| hypothetical protein IMG5_175980 [Ichthyophthirius multifiliis]	gi|359465573|ref|NG_031861.1|	67.9	1e-07	Homo sapiens calcium channel, voltage-dependent, gamma subunit 2 (CACNG2), RefSeqGene on chromosome 22	sp|P22793|TRHY_SHEEP	64.3	7e-10	Trichohyalin OS=Ovis aries GN=TCHH PE=2 SV=2	--	--	--	--	--	K12875	1e-09	65.5	aag:AaeL_AAEL012111	apoptotic chromatin condensation inducer in the nucleus	-	-	-
Unigene67045_All	6499	11.2361	1.2054	16.648	33.6642	gi|29378315|gb|AAO83839.1|AF484080_1	2869.7	0	voltage-dependent L-type calcium channel alpha-1 subunit isoform b [Lymnaea stagnalis]	gi|374095291|gb|JN809809.1|	256	1e-63	Cancer borealis voltage-dependent L-type calcium channel alpha-1 subunit mRNA, partial cds	sp|Q24270|CAC1D_DROME	2155	0	Voltage-dependent calcium channel type D subunit alpha-1 OS=Drosophila melanogaster GN=Ca-alpha1D PE=1 SV=2	BH1501	103	4e-21	COG1226	Kef-type K+ transport systems, predicted NAD-binding component	K05315	0	2191	aag:AaeL_AAEL011280	voltage-dependent calcium channel alpha 1, invertebrate	-	-	-
Unigene90799_All	895	10.0323	1.2981	8.6893	15.6076	gi|401407637|ref|XP_003883267.1|	55.1	5e-06	hypothetical protein NCLIV_030220 [Neospora caninum Liverpool] >gi|325117684|emb|CBZ53235.1| hypothetical protein NCLIV_030220 [Neospora caninum Liverpool]	gi|354794783|gb|JN959284.1|	61.9	5e-06	Mus musculus targeted KO-first, conditional ready, lacZ-tagged mutant allele Prkch:tm1a(EUCOMM)Hmgu; transgenic	sp|Q7M732|RTL1_MOUSE	60.1	6e-09	Retrotransposon-like protein 1 OS=Mus musculus GN=Rtl1 PE=2 SV=1	--	--	--	--	--	K04952	3e-07	56.2	rno:83686	cyclic nucleotide gated channel beta 1	-	-	-
CL842.Contig2_All	1921	9.9689	2.5919	9.9434	2.614	gi|77403694|dbj|BAE46429.1|	364	1e-98	ORF2-encoded protein [Danio rerio]	--	--	--	--	sp|P21328|RTJK_DROME	83.6	1e-15	RNA-directed DNA polymerase from mobile element jockey OS=Drosophila melanogaster GN=pol PE=1 SV=1	--	--	--	--	--	K05016	5e-31	136	spu:753989	chloride channel 7	-	-	-
Unigene45879_All	2009	9.9163	2.8088	4.1767	3.4387	gi|260794336|ref|XP_002592165.1|	100.9	2e-19	hypothetical protein BRAFLDRAFT_88112 [Branchiostoma floridae] >gi|229277380|gb|EEN48176.1| hypothetical protein BRAFLDRAFT_88112 [Branchiostoma floridae]	--	--	--	--	sp|Q9NZQ8|TRPM5_HUMAN	77.8	8e-14	Transient receptor potential cation channel subfamily M member 5 OS=Homo sapiens GN=TRPM5 PE=2 SV=1	PH0929	59.3	2e-08	COG0419	ATPase involved in DNA repair	K04977	3e-20	100	bfo:BRAFLDRAFT_88112	transient receptor potential cation channel subfamily M member 2	GO:0009987//cellular process	GO:0003824//catalytic activity	-
Unigene20753_All	206	9.8751	3.7061	7.6167	1.1819	gi|358339569|dbj|GAA47606.1|	52.4	8e-06	hypothetical protein CLF_100574 [Clonorchis sinensis]	--	--	--	--	--	--	--	--	--	--	--	--	--	K04952	5e-06	49.7	rno:83686	cyclic nucleotide gated channel beta 1	-	-	-
Unigene9018_All	276	9.4038	46.1829	33.8623	0.5513	gi|122011896|sp|Q3YEG6.1|CO142_CONLI	109.4	5e-23	RecName: Full=Conotoxin LiC42; Flags: Precursor >gi|73762732|gb|AAZ83783.1| LiC42P [Conus lividus]	gi|12619634|gb|AF215051.1|	208	1e-50	Conus arenatus clone ArMKLT2-0312 conotoxin scaffold VI/VII precursor, mRNA, complete cds	sp|Q3YEG6|CO142_CONLI	109	2e-24	Conotoxin LiC42 OS=Conus lividus PE=2 SV=1	--	--	--	--	--	--	--	--	--	--	GO:0009405//pathogenesis	GO:0008200//ion channel inhibitor activity	GO:0005576//extracellular region
CL16202.Contig2_All	1535	9.1855	3.5032	8.1329	3.9851	gi|443690495|gb|ELT92614.1|	160.6	2e-37	hypothetical protein CAPTEDRAFT_208522 [Capitella teleta]	--	--	--	--	sp|Q9GZU8|F192A_HUMAN	150	6e-36	Protein FAM192A OS=Homo sapiens GN=FAM192A PE=1 SV=1	SPAC140.02	52.4	2e-06	COG0724	RNA-binding proteins (RRM domain)	K04952	4e-07	57	mmu:333329	cyclic nucleotide gated channel beta 1	-	-	-
Unigene89658_All	1757	9.1827	1.7759	5.6687	0.8834	gi|154332073|ref|XP_001561853.1|	56.2	6e-06	putative microtubule-associated protein, partial [Leishmania braziliensis MHOM/BR/75/M2904] >gi|134059174|emb|CAM36873.1| putative microtubule-associated protein, partial [Leishmania braziliensis MHOM/BR/75/M2904]	--	--	--	--	--	--	--	--	--	--	--	--	--	K04849	5e-06	53.5	bta:282410	voltage-dependent calcium channel N type alpha-1B	-	-	-
CL12904.Contig9_All	237	9.1754	9.384	2.5906	0.642	gi|4378025|gb|AAD19348.1|	71.2	1e-11	reverse transcriptase-like protein [Takifugu rubripes]	--	--	--	--	--	--	--	--	--	--	--	--	--	K05016	5e-12	69.7	spu:753989	chloride channel 7	-	-	-
CL11816.Contig1_All	352	9.167	0.5658	13.5663	34.3237	gi|206597719|gb|ACI15835.1|	68.2	1e-10	calmodulin [Procambarus clarkii]	gi|379134069|gb|JN314840.1|	301	1e-78	Balanus amphitrite calmodulin mRNA, complete cds	sp|O16305|CALM_CAEEL	203	6e-53	Calmodulin OS=Caenorhabditis elegans GN=cmd-1 PE=1 SV=3	SPAC3A12.14	162	2e-40	COG5126	Ca2+-binding protein (EF-Hand superfamily)	K02183	2e-52	203	cbr:CBG01097	calmodulin	GO:0005513//detection of calcium ion;GO:0042052//rhabdomere development;GO:0051533//positive regulation of NFAT protein import into nucleus;GO:0007052//mitotic spindle organization;GO:0043277//apoptotic cell clearance;GO:0007268//synaptic transmission;GO:0016060//metarhodopsin inactivation;GO:0051726//regulation of cell cycle;GO:0008049//male courtship behavior;GO:0051383//kinetochore organizatio…	GO:0070855//myosin VI head/neck binding;GO:0004683//calmodulin-dependent protein kinase activity;GO:0005524//ATP binding;GO:0005516//calmodulin binding;GO:0005509//calcium ion binding	GO:0030496//midbody;GO:0031476//myosin VI complex;GO:0030424//axon;GO:0005814//centriole;GO:0005886//plasma membrane;GO:0000922//spindle pole;GO:0048786//presynaptic active zone;GO:0005875//microtubule associated complex;GO:0045211//postsynaptic membrane;GO:0030425//dendrite;GO:0005954//calcium- and calmodulin-dependent protein kinase complex;GO:0016028//rhabdomere
Unigene95723_All	458	9.0365	3.1889	14.4481	2.5915	gi|351708936|gb|EHB11855.1|	52.4	7e-06	Integrator complex subunit 4 [Heterocephalus glaber]	gi|19774333|gb|AC010184.18|	93.7	7e-16	Homo sapiens 3 BAC RP11-438D8 (Roswell Park Cancer Institute Human BAC Library) complete sequence	sp|Q7M732|RTL1_MOUSE	68.9	4e-12	Retrotransposon-like protein 1 OS=Mus musculus GN=Rtl1 PE=2 SV=1	YOR310c	50.1	2e-06	COG1498	Protein implicated in ribosomal biogenesis, Nop56p homolog	K04952	4e-15	80.5	rno:83686	cyclic nucleotide gated channel beta 1	GO:0008152//metabolic process	GO:0003676//nucleic acid binding	-
Unigene50998_All	531	8.9831	5.1885	13.875	3.6107	--	--	--	--	gi|343790958|ref|NG_029763.1|	69.9	1e-08	Homo sapiens amiloride-sensitive cation channel 1, neuronal (ACCN1), RefSeqGene on chromosome 17	--	--	--	--	--	--	--	--	--	--	--	--	--	--	-	-	-
Unigene54042_All	594	8.9751	2.2353	21.8209	36.0176	gi|443732700|gb|ELU17327.1|	57	6e-07	hypothetical protein CAPTEDRAFT_187467 [Capitella teleta]	gi|23499655|gb|AC121868.2|	107	6e-20	Mus musculus BAC clone RP24-116H17 from 1, complete sequence	sp|Q28181|CNGB1_BOVIN	50.8	2e-06	Cyclic nucleotide-gated cation channel beta-1 OS=Bos taurus GN=CNGB1 PE=1 SV=1	--	--	--	--	--	K14319	1e-06	53.1	oaa:100089399	Ran GTPase-activating protein 1	-	-	-
CL4467.Contig2_All	3641	8.5926	0.1094	14.2209	16.1736	gi|405951336|gb|EKC19257.1|	179.5	1e-42	Potassium voltage-gated channel protein Shaw [Crassostrea gigas]	gi|327412356|gb|AC243508.5|	95.6	1e-15	Rattus norvegicus Y Chr BAC RNECO-273M12 (Amplicon Express Rat SHR-Akr (EcoR1 Digest) BAC library) complete sequence	sp|Q01956|KCNC3_RAT	103	2e-21	Potassium voltage-gated channel subfamily C member 3 OS=Rattus norvegicus GN=Kcnc3 PE=2 SV=1	--	--	--	--	--	K05320	5e-22	107	spu:584187	potassium voltage-gated channel Shaw-related subfamily C, invertebrate	GO:0006811//ion transport	GO:0005216//ion channel activity	-
Unigene46427_All	1455	8.4852	5.4525	11.2526	0.5438	gi|29378319|gb|AAO83841.1|AF484082_1	337.8	8e-91	voltage-dependent non-L-type calcium channel alpha-1 subunit isoform A [Lymnaea stagnalis]	--	--	--	--	sp|O88935|SYN1_MOUSE	75.1	4e-13	Synapsin-1 OS=Mus musculus GN=Syn1 PE=1 SV=2	Rv3876	55.5	2e-07	COG0455	ATPases involved in chromosome partitioning	K13911	3e-12	73.9	mmu:381833	basic salivary proline-rich protein 1/2	GO:0044237//cellular metabolic process;GO:0044238//primary metabolic process	GO:0003824//catalytic activity;GO:0005488//binding	-
CL16202.Contig1_All	1558	8.2394	2.8549	8.8886	3.8872	gi|443690495|gb|ELT92614.1|	161.4	1e-37	hypothetical protein CAPTEDRAFT_208522 [Capitella teleta]	--	--	--	--	sp|Q9GZU8|F192A_HUMAN	152	3e-36	Protein FAM192A OS=Homo sapiens GN=FAM192A PE=1 SV=1	SPAC140.02	54.7	4e-07	COG0724	RNA-binding proteins (RRM domain)	K04952	2e-07	58.2	mmu:333329	cyclic nucleotide gated channel beta 1	-	-	-
Unigene73657_All	779	8.1944	1.4062	13.2234	11.681	gi|122063216|sp|P62184.2|CALM_RENRE	173.3	1e-41	RecName: Full=Calmodulin; Short=CaM	--	--	--	--	sp|P62184|CALM_RENRE	173	4e-43	Calmodulin OS=Renilla reniformis PE=1 SV=2	SPAC3A12.14	154	2e-37	COG5126	Ca2+-binding protein (EF-Hand superfamily)	K02183	3e-42	172	ptr:738819	calmodulin	GO:0060316//positive regulation of ryanodine-sensitive calcium-release channel activity;GO:0007186//G-protein coupled receptor signaling pathway;GO:0048011//neurotrophin TRK receptor signaling pathway;GO:0030168//platelet activation;GO:0005980//glycogen catabolic process;GO:0010880//regulation of release of sequestered calcium ion into cytosol by sarcoplasmic reticulum;GO:0007202//activation of p…	GO:0031996//thioesterase binding;GO:0031997//N-terminal myristoylation domain binding;GO:0048306//calcium-dependent protein binding;GO:0005509//calcium ion binding;GO:0043274//phospholipase binding;GO:0043548//phosphatidylinositol 3-kinase binding;GO:0019904//protein domain specific binding;GO:0031432//titin binding	GO:0005654//nucleoplasm;GO:0005576//extracellular region;GO:0005829//cytosol;GO:0005813//centrosome;GO:0005876//spindle microtubule;GO:0005886//plasma membrane;GO:0000922//spindle pole
CL12904.Contig7_All	232	8.1637	1.2877	2.6464	0.5247	gi|77403694|dbj|BAE46429.1|	72.8	5e-12	ORF2-encoded protein [Danio rerio]	--	--	--	--	--	--	--	--	--	--	--	--	--	K05016	2e-12	70.9	spu:753989	chloride channel 7	-	-	-
Unigene4222_All	337	8.118	3.4474	10.5264	2.5286	--	--	--	--	gi|227330591|ref|NG_011906.1|	61.9	2e-06	Homo sapiens sodium channel, voltage-gated, type I, alpha subunit (SCN1A), RefSeqGene (LRG_8) on chromosome 2	--	--	--	--	--	--	--	--	--	--	--	--	--	--	-	-	-
CL7246.Contig3_All	2914	8.1125	0.4443	13.1803	9.0339	gi|405977563|gb|EKC42006.1|	288.9	1e-75	Glutamate receptor, ionotropic kainate 3 [Crassostrea gigas]	--	--	--	--	sp|Q9Z2W8|GRIA4_MOUSE	224	8e-58	Glutamate receptor 4 OS=Mus musculus GN=Gria4 PE=1 SV=2	--	--	--	--	--	K05200	8e-58	226	oaa:100078422	glutamate receptor 4	GO:0044700;GO:0007154//cell communication	GO:0005230//extracellular ligand-gated ion channel activity;GO:0004872//receptor activity	GO:0045202//synapse;GO:0042995//cell projection;GO:0008328//ionotropic glutamate receptor complex
CL15056.Contig2_All	1328	8.0289	6.0739	8.065	3.0937	gi|443717919|gb|ELU08756.1|	231.5	7e-59	hypothetical protein CAPTEDRAFT_165342 [Capitella teleta]	gi|460130676|gb|GAFU01000819.1|	71.9	8e-09	TSA: Spodoptera exigua comp1990_c0_seq1 transcribed RNA sequence	sp|O14745|NHRF1_HUMAN	211	2e-54	Na(+)/H(+) exchange regulatory cofactor NHE-RF1 OS=Homo sapiens GN=SLC9A3R1 PE=1 SV=4	AGc3700	53.9	6e-07	COG0265	Trypsin-like serine proteases, typically periplasmic, contain C-terminal PDZ domain	K13358	1e-57	224	xtr:100216077	Na(+)/H(+) exchange regulatory cofactor NHE-RF2	GO:0030336//negative regulation of cell migration;GO:0019933//cAMP-mediated signaling;GO:0030643//cellular phosphate ion homeostasis;GO:0034613//cellular protein localization;GO:0010642//negative regulation of platelet-derived growth factor receptor signaling pathway;GO:0045859//regulation of protein kinase activity;GO:0003096//renal sodium ion transport;GO:0070373//negative regulation of ERK1 an…	GO:0030165//PDZ domain binding;GO:0043621//protein self-association;GO:0031698//beta-2 adrenergic receptor binding;GO:0070851//growth factor receptor binding;GO:0019902//phosphatase binding;GO:0017081//chloride channel regulator activity;GO:0008013//beta-catenin binding;GO:0050780//dopamine receptor binding	GO:0031526//brush border membrane;GO:0031528//microvillus membrane;GO:0005813//centrosome;GO:0005634//nucleus;GO:0016324//apical plasma membrane
Unigene22275_All	1191	8.0101	7.8874	7.9045	3.5774	gi|348533007|ref|XP_003453997.1|	124.8	8e-27	PREDICTED: hypothetical protein LOC100710874 [Oreochromis niloticus]	--	--	--	--	--	--	--	--	--	--	--	--	--	K05016	4e-08	59.7	spu:753989	chloride channel 7	-	-	-
CL2179.Contig5_All	3439	7.9347	7.8569	10.6921	3.4247	gi|221481491|gb|EEE19877.1|	63.2	1e-07	chloride channel, putative [Toxoplasma gondii GT1]	gi|77404139|gb|AC158909.6|	85.7	1e-12	Mus musculus chromosome 1, clone RP23-118K4, complete sequence	--	--	--	--	--	--	--	--	--	K10592	5e-07	58.2	dwi:Dwil_GK19776	E3 ubiquitin-protein ligase HUWE1 [EC:6.3.2.19]	-	-	-
CL1011.Contig11_All	3895	7.9062	52.1559	10.5788	3.7348	gi|77403694|dbj|BAE46429.1|	25.4	3e-150	ORF2-encoded protein [Danio rerio]	gi|45544793|gb|AC109271.10|	85.7	2e-12	Mus musculus chromosome 1, clone RP23-353I19, complete sequence	sp|P21328|RTJK_DROME	102	5e-30	RNA-directed DNA polymerase from mobile element jockey OS=Drosophila melanogaster GN=pol PE=1 SV=1	--	--	--	--	--	K05016	1e-32	143	spu:753989	chloride channel 7	-	-	-
Unigene493_All	567	7.7942	0.0585	17.5661	11.5399	gi|18858759|ref|NP_571477.1|	130.2	5e-29	glycine receptor subunit alphaZ1 precursor [Danio rerio] >gi|6647527|sp|O93430.1|GLRA1_DANRE RecName: Full=Glycine receptor subunit alphaZ1; Flags: Precursor >gi|3378596|emb|CAA06711.1| glycine receptor, alphaZ1 subunit [Danio rerio] >gi|190339620|gb|AAI62943.1| Glycine receptor, alpha 1 [Danio rerio] >gi|190339628|gb|AAI62956.1| Glycine receptor, alpha 1 [Danio rerio]	gi|449499267|ref|XM_002187185.2|	103	9e-19	PREDICTED: Taeniopygia guttata glycine receptor, alpha 4 (GLRA4), mRNA	sp|O93430|GLRA1_DANRE	130	2e-30	Glycine receptor subunit alphaZ1 OS=Danio rerio GN=glra1 PE=2 SV=1	--	--	--	--	--	K05193	8e-30	130	dre:30676	glycine receptor alpha-1	GO:0007417//central nervous system development;GO:0045664//regulation of neuron differentiation;GO:0006811//ion transport;GO:0043200//response to amino acid stimulus	GO:0016934//extracellular-glycine-gated chloride channel activity	GO:0016020//membrane
CL19254.Contig1_All	1464	7.7622	2.7208	8.1546	2.1203	--	--	--	--	gi|282721080|ref|NG_016283.1|	77.8	1e-10	Homo sapiens sodium channel, voltage-gated, type III, beta subunit (SCN3B), RefSeqGene (LRG_421) on chromosome 11	--	--	--	--	--	--	--	--	--	--	--	--	--	--	-	-	-
Unigene676_All	2395	7.6445	5.6686	9.1718	1.5121	gi|109102865|ref|XP_001113485.1|	287	3e-75	PREDICTED: calmodulin-like isoform 4 [Macaca mulatta] >gi|332227388|ref|XP_003262876.1| PREDICTED: calmodulin isoform 7 [Nomascus leucogenys] >gi|397504266|ref|XP_003822722.1| PREDICTED: calmodulin-like isoform 7 [Pan paniscus] >gi|402890795|ref|XP_003908659.1| PREDICTED: calmodulin isoform 4 [Papio anubis] >gi|426335459|ref|XP_004029238.1| PREDICTED: calmodulin isoform 7 [Gorilla gorilla gorilla]	gi|426243048|ref|XM_004015329.1|	488	1e-134	PREDICTED: Ovis aries calmodulin 3 (phosphorylase kinase, delta) (CALM3), mRNA	sp|Q95NR9|CALM_METSE	292	3e-78	Calmodulin OS=Metridium senile PE=1 SV=3	SPAC3A12.14	233	1e-60	COG5126	Ca2+-binding protein (EF-Hand superfamily)	K02183	1e-77	292	nve:NEMVE_v1g239788	calmodulin	GO:0005513//detection of calcium ion;GO:0042052//rhabdomere development;GO:0051533//positive regulation of NFAT protein import into nucleus;GO:0007052//mitotic spindle organization;GO:0007268//synaptic transmission;GO:0016060//metarhodopsin inactivation;GO:0008049//male courtship behavior;GO:0051383//kinetochore organization;GO:0016061//regulation of light-activated channel activity;GO:0016062//a…	GO:0043548//phosphatidylinositol 3-kinase binding;GO:0031997//N-terminal myristoylation domain binding;GO:0070855//myosin VI head/neck binding;GO:0004683//calmodulin-dependent protein kinase activity;GO:0019904//protein domain specific binding;GO:0005524//ATP binding;GO:0031432//titin binding;GO:0048306//calcium-dependent protein binding;GO:0031996//thioesterase binding;GO:0043274//phospholipase …	GO:0030496//midbody;GO:0031476//myosin VI complex;GO:0030424//axon;GO:0005814//centriole;GO:0005876//spindle microtubule;GO:0005886//plasma membrane;GO:0000922//spindle pole;GO:0048786//presynaptic active zone;GO:0005875//microtubule associated complex;GO:0045211//postsynaptic membrane;GO:0030425//dendrite;GO:0005954//calcium- and calmodulin-dependent protein kinase complex;GO:0016028//rhabdomere
Unigene2321_All	718	7.5228	5.9176	9.4062	4.0267	gi|405965094|gb|EKC30516.1|	188.7	2e-46	Chloride intracellular channel exc-4 [Crassostrea gigas]	--	--	--	--	sp|Q8WQA4|EXC4_CAEEL	68.6	1e-11	Chloride intracellular channel exc-4 OS=Caenorhabditis elegans GN=exc-4 PE=1 SV=2	--	--	--	--	--	K05024	1e-11	70.1	bfo:BRAFLDRAFT_90113	chloride intracellular channel 4	-	-	-
CL13600.Contig1_All	1525	7.4517	3.6132	3.8024	3.632	gi|405969235|gb|EKC34218.1|	81.3	1e-13	DDRGK domain-containing protein 1 [Crassostrea gigas]	gi|291388860|ref|XM_002710920.1|	79.8	4e-11	PREDICTED: Oryctolagus cuniculus DDRGK domain containing 1-like (LOC100344812), mRNA	sp|C3Y431|DDRGK_BRAFL	200	6e-51	DDRGK domain-containing protein 1 OS=Branchiostoma floridae GN=BRAFLDRAFT_114851 PE=3 SV=1	--	--	--	--	--	K04952	2e-08	45.1	rno:83686	cyclic nucleotide gated channel beta 1	-	-	-
Unigene6401_All	575	7.4417	7.5047	16.8471	3.7049	gi|405972671|gb|EKC37427.1|	96.7	6e-19	Ryanodine receptor 44F [Crassostrea gigas]	gi|49258264|gb|AC134553.5|	77.8	5e-11	Mus musculus BAC clone RP24-280H19 from chromosome 12, complete sequence	sp|Q24498|RY44_DROME	70.1	3e-12	Ryanodine receptor 44F OS=Drosophila melanogaster GN=Rya-r44F PE=1 SV=3	--	--	--	--	--	K05327	6e-12	70.9	dgr:Dgri_GH23101	ryanodine receptor, invertebrate	GO:0035206//regulation of hemocyte proliferation;GO:0006816//calcium ion transport;GO:0006936//muscle contraction	GO:0005219//ryanodine-sensitive calcium-release channel activity	GO:0005875//microtubule associated complex;GO:0044425//membrane part
Unigene116726_All	268	7.3289	1.1147	1.5273	1.7033	gi|145517847|ref|XP_001444801.1|	61.2	1e-08	hypothetical protein [Paramecium tetraurelia strain d4-2] >gi|124412234|emb|CAK77404.1| unnamed protein product [Paramecium tetraurelia]	--	--	--	--	sp|Q54QQ1|PHG2_DICDI	50.1	1e-06	Serine/threonine-protein kinase phg2 OS=Dictyostelium discoideum GN=phg2 PE=1 SV=1	ZftsK	53.5	9e-08	COG1674	DNA segregation ATPase FtsK/SpoIIIE and related proteins	K04496	7e-08	55.8	dre:65230	C-terminal binding protein	GO:0060386//synapse assembly involved in innervation;GO:0070073//clustering of voltage-gated calcium channels;GO:0045634//regulation of melanocyte differentiation;GO:0043010//camera-type eye development	-	-
Unigene79998_All	279	7.2913	0.3569	15.8933	12.1078	gi|167516836|ref|XP_001742759.1|	60.1	3e-08	hypothetical protein [Monosiga brevicollis MX1] >gi|163779383|gb|EDQ92997.1| predicted protein [Monosiga brevicollis MX1]	gi|407339802|gb|AC253535.2|	63.9	4e-07	Callithrix jacchus BAC clone CH259-59I23 from chromosome y, complete sequence	sp|Q9EPQ2|RPGR1_MOUSE	58.2	4e-09	X-linked retinitis pigmentosa GTPase regulator-interacting protein 1 OS=Mus musculus GN=Rpgrip1 PE=1 SV=1	--	--	--	--	--	K04952	1e-08	58.5	rno:83686	cyclic nucleotide gated channel beta 1	-	GO:0003824//catalytic activity	-
CL17758.Contig3_All	7290	7.2168	11.0647	10.0036	21.5662	gi|405959633|gb|EKC25646.1|	422.2	2e-115	Trimeric intracellular cation channel type B [Crassostrea gigas]	gi|83307644|emb|CT033618.1|	77.8	7e-10	Platynereis dumerilii EST IB0AAA17BC11EM1	sp|Q7ZVP8|TM38B_DANRE	177	2e-43	Trimeric intracellular cation channel type B OS=Danio rerio GN=tmem38b PE=2 SV=1	--	--	--	--	--	K00787	2e-07	60.8	spu:576515	farnesyl diphosphate synthase [EC:2.5.1.1 2.5.1.10]	-	-	GO:0016020//membrane
Unigene68551_All	806	7.1366	1.1943	4.9937	0.9817	gi|221481491|gb|EEE19877.1|	55.1	4e-06	chloride channel, putative [Toxoplasma gondii GT1]	--	--	--	--	--	--	--	--	--	--	--	--	--	--	--	--	--	--	-	-	-
Unigene115543_All	211	6.9815	0.6293	2.5865	0	gi|170062128|ref|XP_001866534.1|	54.3	2e-06	conserved hypothetical protein [Culex quinquefasciatus] >gi|167880144|gb|EDS43527.1| conserved hypothetical protein [Culex quinquefasciatus]	gi|254914153|gb|AC187596.3|	61.9	1e-06	Gallus gallus BAC clone CH261-54H7 from chromosome z, complete sequence	--	--	--	--	--	--	--	--	--	K04948	6e-07	52.8	xtr:100491997	cyclic nucleotide gated channel alpha 1	-	-	-
Unigene111771_All	173	6.8931	6.3318	5.9149	1.4073	gi|77403694|dbj|BAE46429.1|	70.5	2e-11	ORF2-encoded protein [Danio rerio]	--	--	--	--	--	--	--	--	--	--	--	--	--	K05016	1e-08	58.5	spu:753989	chloride channel 7	-	-	-
Unigene90740_All	1513	6.8618	2.5888	6.5829	3.2183	gi|405967245|gb|EKC32429.1|	119	6e-25	DNA topoisomerase 3-alpha [Crassostrea gigas]	--	--	--	--	sp|Q7Z5M5|TMC3_HUMAN	55.8	2e-07	Transmembrane channel-like protein 3 OS=Homo sapiens GN=TMC3 PE=2 SV=3	--	--	--	--	--	--	--	--	--	--	-	-	-
CL10147.Contig1_All	595	6.8379	4.7978	7.2232	0.3069	gi|351702358|gb|EHB05277.1|	53.1	9e-06	Zinc finger protein 606 [Heterocephalus glaber]	gi|25896296|emb|AL772328.13|	176	8e-41	Mouse DNA sequence from clone RP23-270A19 on chromosome 4, complete sequence	sp|Q55AX2|DOT1L_DICDI	68.9	7e-12	Histone-lysine N-methyltransferase, H3 lysine-79 specific OS=Dictyostelium discoideum GN=dotA PE=2 SV=2	YLR175w	57.4	2e-08	COG0130	Pseudouridine synthase	K04952	3e-14	78.6	rno:83686	cyclic nucleotide gated channel beta 1	GO:0007602//phototransduction;GO:0045494//photoreceptor cell maintenance;GO:0007608//sensory perception of smell;GO:0051480//cytosolic calcium ion homeostasis	GO:0005223//intracellular cGMP activated cation channel activity	GO:0017071//intracellular cyclic nucleotide activated cation channel complex;GO:0043195//terminal bouton
CL7246.Contig4_All	2447	6.708	0.8682	8.3636	20.9686	gi|405977563|gb|EKC42006.1|	288.9	9e-76	Glutamate receptor, ionotropic kainate 3 [Crassostrea gigas]	--	--	--	--	sp|Q9Z2W8|GRIA4_MOUSE	224	9e-58	Glutamate receptor 4 OS=Mus musculus GN=Gria4 PE=1 SV=2	--	--	--	--	--	K05200	9e-58	226	oaa:100078422	glutamate receptor 4	GO:0044700;GO:0007154//cell communication	GO:0005230//extracellular ligand-gated ion channel activity;GO:0004872//receptor activity	GO:0045202//synapse;GO:0042995//cell projection;GO:0008328//ionotropic glutamate receptor complex
CL13038.Contig2_All	806	6.6144	3.8301	6.5172	2.9829	gi|405966353|gb|EKC31648.1|	96.3	1e-18	Putative RNA-directed DNA polymerase from transposon BS [Crassostrea gigas]	--	--	--	--	--	--	--	--	--	--	--	--	--	K05016	3e-06	52.8	spu:753989	chloride channel 7	-	-	-
CL19050.Contig1_All	1571	6.5638	3.8455	2.9094	2.9445	gi|298108443|gb|ADI56517.1|	490.3	1e-136	voltage-dependent anion channel 2-like protein [Haliotis diversicolor]	gi|298108442|gb|HM107003.1|	149	5e-32	Haliotis diversicolor voltage-dependent anion channel 2-like protein mRNA, complete cds	sp|P81004|VDAC2_XENLA	439	1e-122	Voltage-dependent anion-selective channel protein 2 OS=Xenopus laevis GN=vdac2 PE=1 SV=1	--	--	--	--	--	K15040	8e-123	441	dre:322126	voltage-dependent anion channel protein 2	GO:2001243//negative regulation of intrinsic apoptotic signaling pathway;GO:0031101//fin regeneration;GO:0032272//negative regulation of protein polymerization;GO:0055085//transmembrane transport;GO:0044070//regulation of anion transport	GO:0008308//voltage-gated anion channel activity;GO:0000166//nucleotide binding;GO:0015288//porin activity	GO:0046930//pore complex;GO:0005743//mitochondrial inner membrane;GO:0042645//mitochondrial nucleoid;GO:0005741//mitochondrial outer membrane
Unigene91655_All	762	6.5361	2.7879	2.7753	1.957	gi|313215457|emb|CBY17793.1|	60.5	1e-07	unnamed protein product [Oikopleura dioica] >gi|313227327|emb|CBY22473.1| unnamed protein product [Oikopleura dioica]	--	--	--	--	sp|P62184|CALM_RENRE	111	1e-24	Calmodulin OS=Renilla reniformis PE=1 SV=2	YBR109c	95.5	8e-20	COG5126	Ca2+-binding protein (EF-Hand superfamily)	K02183	4e-24	112	spu:585061	calmodulin	GO:0007186//G-protein coupled receptor signaling pathway;GO:0048011//neurotrophin TRK receptor signaling pathway;GO:0030168//platelet activation;GO:0060314//regulation of ryanodine-sensitive calcium-release channel activity;GO:0005980//glycogen catabolic process;GO:0048519//negative regulation of biological process;GO:0007202//activation of phospholipase C activity;GO:0051592//response to calcium…	GO:0031996//thioesterase binding;GO:0031997//N-terminal myristoylation domain binding;GO:0005509//calcium ion binding;GO:0043274//phospholipase binding;GO:0019904//protein domain specific binding;GO:0031432//titin binding	GO:0005654//nucleoplasm;GO:0005576//extracellular region;GO:0005829//cytosol;GO:0005813//centrosome;GO:0005876//spindle microtubule;GO:0005886//plasma membrane;GO:0000922//spindle pole
Unigene6713_All	248	6.5056	1.74	11.2781	0.7363	gi|221488383|gb|EEE26597.1|	55.8	7e-07	dynactin, putative [Toxoplasma gondii GT1]	gi|109689971|gb|AC186830.2|	65.9	8e-08	Gallus gallus BAC clone CH261-128D6 from chromosome z, complete sequence	--	--	--	--	--	--	--	--	--	K04951	1e-06	52	dre:568123	cyclic nucleotide gated channel alpha 4	-	-	-
Unigene70386_All	1325	6.4589	1.6284	6.8991	1.4011	gi|237838763|ref|XP_002368679.1|	56.6	3e-06	voltage gated chloride channel domain-containing protein [Toxoplasma gondii ME49] >gi|211966343|gb|EEB01539.1| voltage gated chloride channel domain-containing protein [Toxoplasma gondii ME49]	gi|170594446|ref|XM_001901940.1|	63.9	2e-06	Brugia malayi EBNA-2 nuclear protein partial mRNA	sp|Q91YD9|WASL_MOUSE	90.9	6e-18	Neural Wiskott-Aldrich syndrome protein OS=Mus musculus GN=Wasl PE=1 SV=1	Rv3876	70.1	8e-12	COG0455	ATPases involved in chromosome partitioning	K10955	2e-17	90.9	hsa:4583	intestinal mucin-2	-	-	-
Unigene677_All	1279	6.4169	2.6991	6.9339	1.9987	gi|46517823|gb|AAQ20043.1|	70.5	2e-10	calmodulin [Pinctada fucata]	gi|426243048|ref|XM_004015329.1|	476	1e-130	PREDICTED: Ovis aries calmodulin 3 (phosphorylase kinase, delta) (CALM3), mRNA	sp|Q95NR9|CALM_METSE	293	7e-79	Calmodulin OS=Metridium senile PE=1 SV=3	SPAC3A12.14	229	8e-60	COG5126	Ca2+-binding protein (EF-Hand superfamily)	K02183	3e-78	293	nve:NEMVE_v1g239788	calmodulin	GO:0060316//positive regulation of ryanodine-sensitive calcium-release channel activity;GO:0005513//detection of calcium ion;GO:0042052//rhabdomere development;GO:0050804//regulation of synaptic transmission;GO:0051533//positive regulation of NFAT protein import into nucleus;GO:0007052//mitotic spindle organization;GO:0000082//G1/S transition of mitotic cell cycle;GO:0006470//protein dephosphoryl…	GO:0070855//myosin VI head/neck binding;GO:0004683//calmodulin-dependent protein kinase activity;GO:0005524//ATP binding;GO:0005516//calmodulin binding;GO:0033192//calmodulin-dependent protein phosphatase activity;GO:0005509//calcium ion binding	GO:0030496//midbody;GO:0005829//cytosol;GO:0031476//myosin VI complex;GO:0030424//axon;GO:0005814//centriole;GO:0005955//calcineurin complex;GO:0005886//plasma membrane;GO:0000922//spindle pole;GO:0005739//mitochondrion;GO:0048786//presynaptic active zone;GO:0005875//microtubule associated complex;GO:0045211//postsynaptic membrane;GO:0030425//dendrite;GO:0005954//calcium- and calmodulin-dependent…
CL16584.Contig1_All	1361	6.2365	0	11.6789	24.0379	gi|405951336|gb|EKC19257.1|	371.3	6e-101	Potassium voltage-gated channel protein Shaw [Crassostrea gigas]	gi|345311450|ref|XM_001517248.2|	73.8	2e-09	PREDICTED: Ornithorhynchus anatinus potassium voltage-gated channel subfamily A member 7-like (LOC100087334), partial mRNA	sp|Q96PR1|KCNC2_HUMAN	218	2e-56	Potassium voltage-gated channel subfamily C member 2 OS=Homo sapiens GN=KCNC2 PE=1 SV=1	MA2034	108	3e-23	COG1226	Kef-type K+ transport systems, predicted NAD-binding component	K04888	2e-56	220	bta:539913	potassium voltage-gated channel Shaw-related subfamily C member 2	GO:0065008;GO:0071804//cellular potassium ion transport	GO:0005249//voltage-gated potassium channel activity	GO:0005886//plasma membrane
CL10251.Contig1_All	362	6.2009	13.0208	6.5958	0	gi|449272244|gb|EMC82255.1|	58.9	8e-08	hypothetical protein A306_09804, partial [Columba livia]	gi|73853708|emb|CR931792.9|	115	1e-22	Zebrafish DNA sequence from clone DKEY-180L1 in linkage group 13, complete sequence	sp|Q9EPQ2|RPGR1_MOUSE	58.9	2e-09	X-linked retinitis pigmentosa GTPase regulator-interacting protein 1 OS=Mus musculus GN=Rpgrip1 PE=1 SV=1	YOR310c	52	3e-07	COG1498	Protein implicated in ribosomal biogenesis, Nop56p homolog	K04952	1e-09	62	rno:83686	cyclic nucleotide gated channel beta 1	-	-	-
Unigene116987_All	181	6.2009	1.1004	2.2614	0.6726	--	--	--	--	gi|328710151|ref|XM_003244132.1|	63.9	2e-07	PREDICTED: Acyrthosiphon pisum potassium voltage-gated channel protein Shal-like, transcript variant 2 (LOC100163357), mRNA	--	--	--	--	--	--	--	--	--	--	--	--	--	--	-	-	-
Unigene50977_All	696	6.148	6.0569	8.3313	3.7604	gi|237838763|ref|XP_002368679.1|	36.2	1e-08	voltage gated chloride channel domain-containing protein [Toxoplasma gondii ME49] >gi|211966343|gb|EEB01539.1| voltage gated chloride channel domain-containing protein [Toxoplasma gondii ME49]	gi|33147431|gb|AC127256.4|	97.6	7e-17	Mus musculus BAC clone RP24-296G17 from chromosome 18, complete sequence	sp|Q96PY5|FMNL2_HUMAN	41.6	4e-10	Formin-like protein 2 OS=Homo sapiens GN=FMNL2 PE=1 SV=3	--	--	--	--	--	K04573	2e-08	40.4	xtr:780230	neurofilament medium polypeptide (neurofilament 3)	-	-	-
Unigene89623_All	2122	6.1156	3.3788	2.8934	4.618	gi|405967245|gb|EKC32429.1|	505.8	3e-141	DNA topoisomerase 3-alpha [Crassostrea gigas]	--	--	--	--	sp|Q5M7W4|TMC5_RAT	303	1e-81	Transmembrane channel-like protein 5 OS=Rattus norvegicus GN=Tmc5 PE=2 SV=2	--	--	--	--	--	--	--	--	--	--	-	-	-
Unigene95588_All	536	5.8893	2.2294	6.491	1.533	gi|237838763|ref|XP_002368679.1|	53.1	7e-06	voltage gated chloride channel domain-containing protein [Toxoplasma gondii ME49] >gi|211966343|gb|EEB01539.1| voltage gated chloride channel domain-containing protein [Toxoplasma gondii ME49]	--	--	--	--	sp|Q54XT6|GACR_DICDI	48.9	6e-06	Rho GTPase-activating protein gacR OS=Dictyostelium discoideum GN=gacR PE=3 SV=1	--	--	--	--	--	--	--	--	--	--	-	-	-
Unigene27113_All	659	5.8545	3.0726	6.2111	20.7813	gi|405978375|gb|EKC42774.1|	145.2	2e-33	Sex-regulated protein janus-A [Crassostrea gigas]	gi|59797233|gb|AC132132.4|	61.9	4e-06	Mus musculus BAC clone RP23-235K2 from 8, complete sequence	sp|Q9NRX4|PHP14_HUMAN	124	1e-28	14 kDa phosphohistidine phosphatase OS=Homo sapiens GN=PHPT1 PE=1 SV=1	--	--	--	--	--	K01112	4e-28	124	dre:445172	[EC:3.1.3.-]	GO:0035971//peptidyl-histidine dephosphorylation;GO:0050860//negative regulation of T cell receptor signaling pathway;GO:0051350//negative regulation of lyase activity;GO:2000147//positive regulation of cell motility;GO:2000984//negative regulation of ATP citrate synthase activity;GO:2000249//regulation of actin cytoskeleton reorganization	GO:0008969//phosphohistidine phosphatase activity;GO:0019855//calcium channel inhibitor activity;GO:0044325//ion channel binding	GO:0005829//cytosol
CL16821.Contig3_All	2883	5.8396	6.8046	12.3518	0.8128	gi|18027726|gb|AAL55824.1|AF318317_1	56.6	9e-06	unknown [Homo sapiens]	gi|83921726|gb|AC138552.3|	77.8	3e-10	Chlorocebus aethiops clone CH252-371N21, complete sequence	--	--	--	--	--	--	--	--	--	--	--	--	--	--	GO:0035556//intracellular signal transduction;GO:0006816//calcium ion transport	GO:0004871//signal transducer activity;GO:0005262//calcium channel activity;GO:0004872//receptor activity;GO:0008081//phosphoric diester hydrolase activity	GO:0005622//intracellular;GO:0016020//membrane
CL7246.Contig1_All	529	5.8346	0.1255	8.2533	1.3807	gi|449275861|gb|EMC84607.1|	52.8	8e-06	Immunoglobulin G-binding protein A, partial [Columba livia]	--	--	--	--	sp|Q28181|CNGB1_BOVIN	63.5	2e-10	Cyclic nucleotide-gated cation channel beta-1 OS=Bos taurus GN=CNGB1 PE=1 SV=1	--	--	--	--	--	K14822	1e-11	69.7	tgu:100219403	rRNA-processing protein CGR1	GO:0044699	-	-
Unigene114861_All	243	5.7735	1.0928	2.5266	3.0057	gi|312381631|gb|EFR27339.1|	53.5	3e-06	hypothetical protein AND_06021 [Anopheles darlingi]	gi|71533361|gb|AC163678.3|	83.8	3e-13	Mus musculus BAC clone RP24-104D14 from chromosome 10, complete sequence	sp|P49756|RBM25_HUMAN	51.2	5e-07	RNA-binding protein 25 OS=Homo sapiens GN=RBM25 PE=1 SV=3	--	--	--	--	--	K04951	4e-07	53.5	dre:568123	cyclic nucleotide gated channel alpha 4	-	-	-
Unigene23038_All	2643	5.6798	1.2936	8.7242	9.4535	gi|332380508|gb|AEE65421.1|	480.3	2e-133	calcium channel beta subunit splice isoform B- [Lymnaea stagnalis]	gi|332380507|gb|HM187676.1|	149	8e-32	Lymnaea stagnalis calcium channel beta subunit splice isoform B- (LCavbeta) mRNA, complete cds, alternatively spliced	sp|Q08289|CACB2_HUMAN	378	4e-104	Voltage-dependent L-type calcium channel subunit beta-2 OS=Homo sapiens GN=CACNB2 PE=1 SV=3	--	--	--	--	--	K05317	1e-104	382	phu:Phum_PHUM411240	voltage-dependent calcium channel beta, invertebrate	-	-	-
Unigene45701_All	2871	5.6441	10.4172	6.2255	0.0424	gi|1947092|gb|AAB52920.1|	1137.9	0	Na/Ca exchanger [Doryteuthis opalescens]	gi|345325655|ref|XM_001505795.2|	168	1e-37	PREDICTED: Ornithorhynchus anatinus solute carrier family 8 (sodium/calcium exchanger), member 1 (SLC8A1), mRNA	sp|Q01728|NAC1_RAT	967	0	Sodium/calcium exchanger 1 OS=Rattus norvegicus GN=Slc8a1 PE=2 SV=3	TM0724	56.6	2e-07	COG0530	Ca2+/Na+ antiporter	K05849	0	998	bfo:BRAFLDRAFT_120267	solute carrier family 8 (sodium/calcium exchanger)	GO:0002027//regulation of heart rate;GO:0044557//relaxation of smooth muscle;GO:0034614//cellular response to reactive oxygen species;GO:0002028//regulation of sodium ion transport;GO:0007584//response to nutrient;GO:0055013//cardiac muscle cell development;GO:0042542//response to hydrogen peroxide;GO:0009749//response to glucose stimulus;GO:0009791//post-embryonic development;GO:0010763//positiv…	GO:0030506//ankyrin binding;GO:0005432//calcium:sodium antiporter activity;GO:0044325//ion channel binding	GO:0016323//basolateral plasma membrane;GO:0030315//T-tubule;GO:0005887//integral to plasma membrane;GO:0005739//mitochondrion;GO:0005874//microtubule;GO:0030018//Z disc;GO:0014704//intercalated disc;GO:0043197//dendritic spine
CL6625.Contig2_All	4261	5.5809	1.8229	6.6282	2.0427	gi|405977349|gb|EKC41806.1|	1059.7	0	E3 ubiquitin-protein ligase NEDD4 [Crassostrea gigas]	gi|348509719|ref|XM_003442347.1|	163	9e-36	PREDICTED: Oreochromis niloticus E3 ubiquitin-protein ligase NEDD4-like (LOC100709051), mRNA	sp|P46935|NEDD4_MOUSE	855	0	E3 ubiquitin-protein ligase NEDD4 OS=Mus musculus GN=Nedd4 PE=1 SV=3	YER125w	589	1e-167	COG5021	Ubiquitin-protein ligase	K10591	0	913	nvi:100115069	E3 ubiquitin-protein ligase NEDD4 [EC:6.3.2.19]	GO:0048814//regulation of dendrite morphogenesis;GO:0051965//positive regulation of synapse assembly;GO:0007041//lysosomal transport;GO:0003197//endocardial cushion development;GO:0002250//adaptive immune response;GO:0002092//positive regulation of receptor internalization;GO:0030948//negative regulation of vascular endothelial growth factor receptor signaling pathway;GO:0016199//axon midline cho…	GO:0005112//Notch binding;GO:0050815//phosphoserine binding;GO:0019871//sodium channel inhibitor activity;GO:0070064//proline-rich region binding;GO:0004842//ubiquitin-protein ligase activity;GO:0019904//protein domain specific binding;GO:0050816//phosphothreonine binding	GO:0005829//cytosol;GO:0043231//intracellular membrane-bounded organelle;GO:0005886//plasma membrane;GO:0000151//ubiquitin ligase complex
CL16755.Contig1_All	4402	5.4818	3.0012	4.7267	11.7736	gi|291236633|ref|XP_002738245.1|	574.7	1e-161	PREDICTED: calcium channel-like protein [Saccoglossus kowalevskii]	--	--	--	--	sp|Q8CFG6|CA2D2_RAT	553	1e-156	Voltage-dependent calcium channel subunit alpha-2/delta-2 OS=Rattus norvegicus GN=Cacna2d2 PE=2 SV=1	STM2315	55.8	6e-07	COG2304	Uncharacterized protein containing a von Willebrand factor type A (vWA) domain	K04859	2e-161	571	mgp:100543169	voltage-dependent calcium channel alpha-2/delta-2	GO:0007267//cell-cell signaling;GO:0010646//regulation of cell communication;GO:0006816//calcium ion transport;GO:0048747//muscle fiber development;GO:0051239;GO:0040008//regulation of growth;GO:0023051//regulation of signaling;GO:0034220//ion transmembrane transport	GO:0005262//calcium channel activity;GO:0005244//voltage-gated ion channel activity	GO:0016021//integral to membrane;GO:0005886//plasma membrane
CL1011.Contig7_All	1647	5.4517	5.9052	4.3491	8.5183	gi|115618032|ref|XP_792312.2|	382.1	4e-104	PREDICTED: uncharacterized protein LOC587493 [Strongylocentrotus purpuratus]	--	--	--	--	sp|P21328|RTJK_DROME	137	9e-32	RNA-directed DNA polymerase from mobile element jockey OS=Drosophila melanogaster GN=pol PE=1 SV=1	--	--	--	--	--	K05016	6e-31	136	spu:753989	chloride channel 7	-	-	-
CL8883.Contig1_All	2503	5.4369	2.9176	5.4237	1.1794	gi|405964425|gb|EKC29913.1|	302.8	6e-80	Transmembrane channel-like protein 7 [Crassostrea gigas]	--	--	--	--	sp|Q8C428|TMC7_MOUSE	379	2e-104	Transmembrane channel-like protein 7 OS=Mus musculus GN=Tmc7 PE=2 SV=1	SPBC28F2.12	58.5	5e-08	COG0086	DNA-directed RNA polymerase, beta' subunit/160 kD subunit	K10955	8e-11	70.1	gga:423101	intestinal mucin-2	-	-	-
Unigene91649_All	1821	5.3545	10.2444	14.0858	0.1504	gi|443732145|gb|ELU16974.1|	664.8	0	hypothetical protein CAPTEDRAFT_180018 [Capitella teleta]	gi|301753007|ref|XM_002912305.1|	79.8	4e-11	PREDICTED: Ailuropoda melanoleuca sodium-dependent serotonin transporter-like (LOC100481897), mRNA	sp|P51905|SC6A4_DROME	600	3e-171	Sodium-dependent serotonin transporter OS=Drosophila melanogaster GN=SerT PE=2 SV=1	VC2012	219	1e-56	COG0733	Na+-dependent transporters of the SNF family	K05037	7e-173	607	dmo:Dmoj_GI18339	solute carrier family 6 (neurotransmitter transporter, serotonin) member 4	GO:0006911//phagocytosis, engulfment;GO:0051610//serotonin uptake	GO:0015293//symporter activity;GO:0015222//serotonin transmembrane transporter activity;GO:0005261//cation channel activity	GO:0043679//axon terminus;GO:0005887//integral to plasma membrane
CL5811.Contig2_All	3318	5.3488	2.1909	8.3269	4.0541	--	--	--	--	gi|343790958|ref|NG_029763.1|	63.9	5e-06	Homo sapiens amiloride-sensitive cation channel 1, neuronal (ACCN1), RefSeqGene on chromosome 17	--	--	--	--	--	--	--	--	--	--	--	--	--	--	-	-	-
Unigene73033_All	422	5.3192	3.225	7.4362	5.1203	gi|307205531|gb|EFN83837.1|	58.9	8e-08	hypothetical protein EAI_02651 [Harpegnathos saltator]	--	--	--	--	sp|Q28181|CNGB1_BOVIN	56.6	2e-08	Cyclic nucleotide-gated cation channel beta-1 OS=Bos taurus GN=CNGB1 PE=1 SV=1	--	--	--	--	--	K04952	5e-08	56.6	bta:281702	cyclic nucleotide gated channel beta 1	GO:0044699	-	-
Unigene24457_All	1568	5.2342	2.117	3.7416	2.3097	gi|405970065|gb|EKC35000.1|	582.8	1e-164	Golgi-associated PDZ and coiled-coil motif-containing protein [Crassostrea gigas]	gi|56289011|emb|CR700298.2|	133	3e-27	Tetraodon nigroviridis full-length cDNA	sp|Q8BH60|GOPC_MOUSE	493	6e-139	Golgi-associated PDZ and coiled-coil motif-containing protein OS=Mus musculus GN=Gopc PE=1 SV=1	--	--	--	--	--	K06095	2e-11	71.6	cin:100186631	multiple PDZ domain protein	GO:0051260//protein homooligomerization;GO:0007289//spermatid nucleus differentiation;GO:0050790//regulation of catalytic activity;GO:0006914//autophagy;GO:0015031//protein transport	GO:0005083//small GTPase regulator activity;GO:0005109//frizzled binding;GO:0008022//protein C-terminus binding;GO:0044325//ion channel binding;GO:0042803//protein homodimerization activity	GO:0030054//cell junction;GO:0043234//protein complex;GO:0042995//cell projection;GO:0045211//postsynaptic membrane;GO:0030140//trans-Golgi network transport vesicle;GO:0005886//plasma membrane
CL20434.Contig1_All	1426	5.1651	4.5159	3.9707	4.7378	--	--	--	--	gi|403278170|ref|XM_003930648.1|	63.9	2e-06	PREDICTED: Saimiri boliviensis boliviensis calcium channel, voltage-dependent, beta 2 subunit, transcript variant 2 (CACNB2), mRNA	--	--	--	--	--	--	--	--	--	--	--	--	--	--	-	-	-
CL743.Contig4_All	272	5.1579	1.3424	2.508	1.007	gi|115618032|ref|XP_792312.2|	31.6	8e-11	PREDICTED: uncharacterized protein LOC587493 [Strongylocentrotus purpuratus]	--	--	--	--	--	--	--	--	--	--	--	--	--	K05016	5e-11	57	spu:753989	chloride channel 7	-	-	-
CL10762.Contig5_All	260	5.1262	0.6383	2.3614	0.5853	gi|443695760|gb|ELT96600.1|	58.2	1e-07	hypothetical protein CAPTEDRAFT_208791 [Capitella teleta]	--	--	--	--	sp|Q28181|CNGB1_BOVIN	56.6	1e-08	Cyclic nucleotide-gated cation channel beta-1 OS=Bos taurus GN=CNGB1 PE=1 SV=1	--	--	--	--	--	K04952	4e-08	56.6	bta:281702	cyclic nucleotide gated channel beta 1	-	-	-
Unigene68324_All	1431	5.0491	4.3377	3.8614	5.6783	gi|325296905|ref|NP_001191486.1|	544.7	4e-153	non-alpha nicotinic acetylcholine receptor subunit precursor [Aplysia californica] >gi|17225105|gb|AAL37250.1|AF322876_1 non-alpha nicotinic acetylcholine receptor subunit [Aplysia californica]	gi|325296904|ref|NM_001204557.1|	133	3e-27	Aplysia californica non-alpha nicotinic acetylcholine receptor subunit (LOC100533245), mRNA >gi|17225104|gb|AF322876.1|AF322876 Aplysia californica non-alpha nicotinic acetylcholine receptor subunit mRNA, complete cds	sp|P04755|ACH3_DROME	407	3e-113	Acetylcholine receptor subunit beta-like 1 OS=Drosophila melanogaster GN=nAcRbeta-64B PE=2 SV=1	CC3494_1	54.3	5e-07	COG3637	Opacity protein and related surface antigens	K05312	8e-114	411	dvi:Dvir_GJ12715	nicotinic acetylcholine receptor, invertebrate	GO:0006811//ion transport	GO:0004889//acetylcholine-activated cation-selective channel activity	GO:0045211//postsynaptic membrane;GO:0030054//cell junction;GO:0005886//plasma membrane;GO:0016021//integral to membrane
Unigene73914_All	884	4.9992	2.5158	3.9357	2.6164	gi|221505451|gb|EEE31096.1|	56.2	2e-06	chloride channel protein k, putative [Toxoplasma gondii VEG]	--	--	--	--	sp|Q8WML4|MUC1_BOVIN	87.8	3e-17	Mucin-1 OS=Bos taurus GN=MUC1 PE=1 SV=1	YDL140c	63.5	4e-10	COG0086	DNA-directed RNA polymerase, beta' subunit/160 kD subunit	K06568	1e-16	87.8	bta:281333	mucin 1, transmembrane	GO:0008152//metabolic process;GO:0050794//regulation of cellular process	-	GO:0044464//cell part
Unigene45161_All	1017	4.9662	3.0028	12.3425	4.0996	gi|443720277|gb|ELU10075.1|	28.5	1e-10	hypothetical protein CAPTEDRAFT_187234 [Capitella teleta]	gi|155762|gb|M14958.1|APLFMRFG	63.9	1e-06	Aplysia californica FMRFamide gene, complete cds	sp|O96615|SER2_GALME	58.5	2e-08	Sericin-2 (Fragment) OS=Galleria mellonella GN=SER2 PE=2 SV=1	XF1267	57.8	3e-08	COG5297	Cellobiohydrolase A (1,4-beta-cellobiosidase A)	K04877	5e-07	51.6	oaa:100074063	potassium voltage-gated channel Shaker-related subfamily A member 4	-	-	-
CL19983.Contig1_All	1221	4.9408	1.169	12.2358	10.8921	gi|332380504|gb|AEE65419.1|	583.9	5e-165	calcium channel beta subunit splice isoform A- [Lymnaea stagnalis]	gi|332380503|gb|HM187674.1|	167	2e-37	Lymnaea stagnalis calcium channel beta subunit splice isoform A- (LCavbeta) mRNA, complete cds, alternatively spliced	sp|P54288|CACB2_RABIT	383	5e-106	Voltage-dependent L-type calcium channel subunit beta-2 OS=Oryctolagus cuniculus GN=CACNB2 PE=1 SV=1	--	--	--	--	--	K05317	1e-114	414	tca:663831	voltage-dependent calcium channel beta, invertebrate	-	-	-
Unigene46424_All	1666	4.9263	2.4905	4.1767	5.8272	gi|405957303|gb|EKC23525.1|	357.1	1e-96	Glutamine-dependent NAD(+) synthetase [Crassostrea gigas]	gi|449501745|ref|XM_004174413.1|	131	1e-26	PREDICTED: Taeniopygia guttata NAD synthetase 1 (NADSYN1), mRNA	sp|Q9VYA0|NADE_DROME	320	8e-87	Probable glutamine-dependent NAD(+) synthetase OS=Drosophila melanogaster GN=CG9940 PE=1 SV=1	YHR074w_2	277	3e-74	COG0171	NAD synthase	K01950	6e-94	345	bfo:BRAFLDRAFT_275067	NAD+ synthase (glutamine-hydrolysing) [EC:6.3.5.1]	GO:0055085//transmembrane transport;GO:0009435//NAD biosynthetic process;GO:0006811//ion transport	GO:0016810//hydrolase activity, acting on carbon-nitrogen (but not peptide) bonds;GO:0003952//NAD+ synthase (glutamine-hydrolyzing) activity;GO:0005524//ATP binding;GO:0005216//ion channel activity	GO:0016021//integral to membrane
CL4411.Contig5_All	158	4.8837	0	0.8635	0	gi|344249809|gb|EGW05913.1|	54.7	1e-06	hypothetical protein I79_005778 [Cricetulus griseus]	gi|30409887|gb|AC099476.6|	69.9	3e-09	Rattus norvegicus BAC CH230-159G8 (Children's Hospital Oakland Research Institute) complete sequence	sp|P22620|ABRA_PLAFC	61.2	5e-10	101 kDa malaria antigen OS=Plasmodium falciparum (isolate Camp / Malaysia) GN=ABRA PE=3 SV=1	YLR175w	57.4	6e-09	COG0130	Pseudouridine synthase	K04952	3e-09	60.5	rno:83686	cyclic nucleotide gated channel beta 1	-	-	-
CL18424.Contig3_All	2503	4.8484	3.9255	3.8702	0.0851	gi|443709060|gb|ELU03894.1|	813.9	0	hypothetical protein CAPTEDRAFT_61966, partial [Capitella teleta]	gi|194884535|ref|XM_001976250.1|	143	5e-30	Drosophila erecta GG20095 (Dere\GG20095), mRNA	sp|Q90805|CNG1_CHICK	456	9e-128	Cyclic nucleotide-gated channel cone photoreceptor subunit alpha OS=Gallus gallus PE=2 SV=1	all1035	55.5	4e-07	COG0664	cAMP-binding proteins - catabolite gene activator and regulatory subunit of cAMP-dependent protein kinases	K05326	0	745	ame:408865	cyclic nucleotide gated channel, invertebrate	GO:0006811//ion transport;GO:0055085//transmembrane transport	GO:0005216//ion channel activity	GO:0016021//integral to membrane
CL12860.Contig1_All	715	4.8073	2.5998	4.6751	6.4271	gi|291243235|ref|XP_002741509.1|	152.5	1e-35	PREDICTED: Icln protein-like [Saccoglossus kowalevskii]	--	--	--	--	sp|Q61189|ICLN_MOUSE	132	9e-31	Methylosome subunit pICln OS=Mus musculus GN=Clns1a PE=1 SV=1	--	--	--	--	--	K05019	7e-35	147	bfo:BRAFLDRAFT_117761	chloride channel, nucleotide-sensitive, 1A	GO:0006821//chloride transport;GO:0006884//cell volume homeostasis	-	GO:0005829//cytosol
Unigene596_All	2003	4.7979	5.4191	5.0406	2.6133	gi|77403694|dbj|BAE46429.1|	103.2	4e-125	ORF2-encoded protein [Danio rerio]	gi|74013529|gb|AC154508.2|	77.8	2e-10	Mus musculus BAC clone RP24-96P6 from chromosome 16, complete sequence	sp|Q95SX7|RTBS_DROME	79.3	2e-19	Probable RNA-directed DNA polymerase from transposon BS OS=Drosophila melanogaster GN=RTase PE=2 SV=1	--	--	--	--	--	K05016	4e-29	130	spu:753989	chloride channel 7	-	-	-
CL7875.Contig4_All	6127	4.717	1.9287	10.1321	17.6628	gi|52424054|gb|AAO83838.2|AF484079_1	245	4e-62	voltage-dependent L-type calcium channel alpha-1 subunit isoform a [Lymnaea stagnalis]	gi|339832415|gb|HQ839837.1|	75.8	2e-09	Anopheles sinensis clone AS21 microsatellite sequence	sp|Q01668|CAC1D_HUMAN	57	5e-07	Voltage-dependent L-type calcium channel subunit alpha-1D OS=Homo sapiens GN=CACNA1D PE=1 SV=2	--	--	--	--	--	K04851	4e-10	69.3	dre:403310	voltage-dependent calcium channel L type alpha-1D	GO:0006811//ion transport	GO:0005216//ion channel activity	GO:0016020//membrane
CL14451.Contig1_All	1215	4.6765	5.4367	5.3901	9.3178	gi|325296931|ref|NP_001191490.1|	439.9	1e-121	nicotinic acetylcholine receptor alpha 2 subunit precursor [Aplysia californica] >gi|18699598|gb|AAL78649.1|AF467899_1 nicotinic acetylcholine receptor alpha 2 subunit [Aplysia californica]	gi|77020763|gb|DQ167348.1|	141	9e-30	Lymnaea stagnalis nicotinic acetylcholine receptor subunit type E mRNA, complete cds	sp|P23414|ACH1_SCHGR	351	2e-96	Acetylcholine receptor subunit alpha-L1 OS=Schistocerca gregaria PE=2 SV=1	--	--	--	--	--	K05312	1e-95	350	isc:IscW_ISCW003334	nicotinic acetylcholine receptor, invertebrate	GO:0006811//ion transport	GO:0004889//acetylcholine-activated cation-selective channel activity	GO:0045211//postsynaptic membrane;GO:0030054//cell junction;GO:0005892//acetylcholine-gated channel complex
CL20698.Contig1_All	1129	4.5978	2.7049	3.4442	2.0756	gi|390363834|ref|XP_790033.2|	85.9	4e-15	PREDICTED: uncharacterized protein LOC585101 [Strongylocentrotus purpuratus]	--	--	--	--	--	--	--	--	--	--	--	--	--	K05016	2e-20	100	spu:753989	chloride channel 7	-	-	-
CL9404.Contig2_All	1282	4.5963	4.6347	1.3835	0.3798	gi|149929801|gb|ABR37307.1|	538.1	3e-151	TASK two-pore domain potassium channel [Lymnaea stagnalis]	gi|149929800|gb|EF640973.1|	331	5e-87	Lymnaea stagnalis TASK two-pore domain potassium channel mRNA, complete cds	sp|Q63ZI0|KCNK9_XENLA	336	6e-92	Potassium channel subfamily K member 9 OS=Xenopus laevis GN=kcnk9 PE=2 SV=1	DR2133	51.2	4e-06	COG4372	Uncharacterized protein conserved in bacteria with the myosin-like domain	K05323	7e-111	401	nvi:100120322	potassium channel subfamily K, invertebrate	GO:0006810//transport	GO:0005267//potassium channel activity	-
Unigene101850_All	519	4.4603	0.3837	3.4175	0.2346	gi|344263820|ref|XP_003403993.1|	53.1	6e-06	PREDICTED: patatin-like phospholipase domain-containing protein 1 isoform 2 [Loxodonta africana]	--	--	--	--	--	--	--	--	--	--	--	--	--	K05030	8e-06	50.1	mmu:229927	calcium-activated chloride channel family member 4	-	-	-
CL14846.Contig1_All	3379	4.4426	2.4461	7.0662	0.1441	gi|405951986|gb|EKC19848.1|	364	3e-98	Glycine receptor subunit alpha-1 [Crassostrea gigas]	gi|449499267|ref|XM_002187185.2|	103	6e-18	PREDICTED: Taeniopygia guttata glycine receptor, alpha 4 (GLRA4), mRNA	sp|P23416|GLRA2_HUMAN	340	1e-92	Glycine receptor subunit alpha-2 OS=Homo sapiens GN=GLRA2 PE=2 SV=1	--	--	--	--	--	K05195	1e-96	355	bfo:BRAFLDRAFT_79146	glycine receptor alpha-3	GO:0007417//central nervous system development;GO:0045664//regulation of neuron differentiation;GO:0006821//chloride transport;GO:0043200//response to amino acid stimulus	GO:0016934//extracellular-glycine-gated chloride channel activity	GO:0016020//membrane
Unigene26063_All	750	4.3959	0.9294	2.0011	2.4752	gi|237838763|ref|XP_002368679.1|	55.1	4e-06	voltage gated chloride channel domain-containing protein [Toxoplasma gondii ME49] >gi|211966343|gb|EEB01539.1| voltage gated chloride channel domain-containing protein [Toxoplasma gondii ME49]	--	--	--	--	sp|Q6PDK2|MLL2_MOUSE	71.6	2e-12	Histone-lysine N-methyltransferase MLL2 OS=Mus musculus GN=Mll2 PE=1 SV=2	YPO2725	54.7	2e-07	COG3501	Uncharacterized protein conserved in bacteria	K09187	7e-13	74.7	mcc:710795	histone-lysine N-methyltransferase MLL2 [EC:2.1.1.43]	-	-	-
Unigene71924_All	420	4.3425	2.0549	4.0607	2.681	--	--	--	--	gi|427197659|ref|NG_009358.2|	61.9	2e-06	Homo sapiens calcium channel, voltage-dependent, alpha 2/delta subunit 1 (CACNA2D1), RefSeqGene (LRG_437) on chromosome 7	--	--	--	--	--	--	--	--	--	--	--	--	--	--	-	-	-
CL627.Contig1_All	744	4.3371	7.1385	4.4929	5.9312	gi|405977596|gb|EKC42039.1|	150.2	9e-35	Uncharacterized protein C10orf35-like protein [Crassostrea gigas]	--	--	--	--	sp|Q96D05|CJ035_HUMAN	74.7	2e-13	Uncharacterized protein C10orf35 OS=Homo sapiens GN=C10orf35 PE=1 SV=1	CC3494_1	60.1	4e-09	COG3637	Opacity protein and related surface antigens	K04936	1e-23	110	spu:578468	potassium large conductance calcium-activated channel subfamily M alpha member 1	-	-	-
Unigene89169_All	6472	4.3246	2.7645	4.8698	6.6678	gi|405956093|gb|EKC22909.1|	1255.3	0	Cullin-5 [Crassostrea gigas]	gi|348532537|ref|XM_003453715.1|	190	6e-44	PREDICTED: Oreochromis niloticus cullin-5-like, transcript variant 2 (LOC100691133), mRNA	sp|Q93034|CUL5_HUMAN	1135	0	Cullin-5 OS=Homo sapiens GN=CUL5 PE=1 SV=4	SPAC17G6.12	261	9e-69	COG5647	Cullin, a subunit of E3 ubiquitin ligase	K10612	0	1141	gga:418969	cullin 5	GO:0007050//cell cycle arrest;GO:0006511//ubiquitin-dependent protein catabolic process;GO:0070588//calcium ion transmembrane transport;GO:0008285//negative regulation of cell proliferation;GO:0016567//protein ubiquitination;GO:0000082//G1/S transition of mitotic cell cycle;GO:0019048//virus-host interaction	GO:0005262//calcium channel activity;GO:0031625//ubiquitin protein ligase binding;GO:0004872//receptor activity	GO:0005829//cytosol;GO:0031466//Cul5-RING ubiquitin ligase complex
Unigene75962_All	260	4.3168	0.5107	6.0348	2.8092	gi|221481491|gb|EEE19877.1|	54.3	2e-06	chloride channel, putative [Toxoplasma gondii GT1]	gi|354786127|gb|JN950628.1|	60	5e-06	Mus musculus targeted KO-first, conditional ready, lacZ-tagged mutant allele Gps1:tm1a(KOMP)Wtsi; transgenic	--	--	--	--	--	--	--	--	--	--	--	--	--	--	-	-	-
CL424.Contig4_All	2956	4.2715	0.3257	12.716	22.0836	gi|405976998|gb|EKC41472.1|	470.7	2e-130	Cys-loop ligand-gated ionic channel [Crassostrea gigas]	--	--	--	--	sp|P26714|GBRB_LYMST	64.7	1e-09	Gamma-aminobutyric acid receptor subunit beta OS=Lymnaea stagnalis PE=2 SV=1	--	--	--	--	--	K05194	2e-08	62.8	dre:83413	glycine receptor alpha-2	-	-	-
CL96.Contig4_All	6560	4.2666	2.7021	3.8581	8.2299	gi|270003382|gb|EEZ99829.1|	1637.5	0	hypothetical protein TcasGA2_TC002610 [Tribolium castaneum]	gi|153918683|dbj|AK282612.1|	194	4e-45	Gryllus bimaculatus mRNA, GBcontig29473	sp|Q24498|RY44_DROME	1567	0	Ryanodine receptor 44F OS=Drosophila melanogaster GN=Rya-r44F PE=1 SV=3	mlr2363	53.9	4e-06	COG0515	Serine/threonine protein kinase	K05327	0	1599	aga:AgaP_AGAP010750	ryanodine receptor, invertebrate	GO:0006810//transport;GO:0009987//cellular process	GO:0005216//ion channel activity	-
Unigene3388_All	510	4.2639	1.9526	9.8984	2.3272	gi|237845273|ref|XP_002371934.1|	55.1	1e-06	hypothetical protein TGME49_075390 [Toxoplasma gondii ME49] >gi|211969598|gb|EEB04794.1| hypothetical protein TGME49_075390 [Toxoplasma gondii ME49]	gi|50300827|gb|AY591600.1|	77.8	5e-11	Mus musculus clone IgK11-118 immunoglobulin kappa-like gene, partial sequence	sp|P08001|ACRO_PIG	50.1	2e-06	Acrosin OS=Sus scrofa GN=ACR PE=1 SV=5	--	--	--	--	--	K04948	2e-06	52	dre:572249	cyclic nucleotide gated channel alpha 1	-	-	-
Unigene23804_All	1549	4.2569	2.7644	3.3911	3.0453	gi|325301282|ref|NP_001191594.1|	521.5	4e-146	pannexin 6 [Aplysia californica] >gi|60550114|gb|AAX24145.1| pannexin 6 [Aplysia californica]	--	--	--	--	sp|O01393|UNC9_CAEEL	271	3e-72	Innexin unc-9 OS=Caenorhabditis elegans GN=unc-9 PE=2 SV=1	--	--	--	--	--	--	--	--	--	--	GO:0034220//ion transmembrane transport	GO:0005243//gap junction channel activity	GO:0005911//cell-cell junction
CL11832.Contig1_All	1080	4.2218	4.1185	8.2115	3.3815	gi|297275735|ref|XP_002801067.1|	65.9	4e-09	PREDICTED: hypothetical protein LOC100426888 [Macaca mulatta]	gi|6062998|gb|AF142622.1|HSCACNG1	73.8	2e-09	Homo sapiens calcium channel gamma 4 subunit (CACNG4) gene, exon 1	sp|P07692|ACES_TORMA	55.8	2e-07	Acetylcholinesterase OS=Torpedo marmorata GN=ache PE=1 SV=2	--	--	--	--	--	K01049	2e-07	57.4	ame:410270	acetylcholinesterase [EC:3.1.1.7]	-	GO:0003824//catalytic activity	-
CL7191.Contig6_All	216	4.2218	1.2294	0.6317	0	gi|332025910|gb|EGI66066.1|	52.4	7e-06	Histone-lysine N-methyltransferase trithorax [Acromyrmex echinatior]	gi|57222537|gb|AC102004.7|	149	6e-33	Mus musculus chromosome 15, clone RP24-489M6, complete sequence	sp|Q7M732|RTL1_MOUSE	70.1	1e-12	Retrotransposon-like protein 1 OS=Mus musculus GN=Rtl1 PE=2 SV=1	SPCC663.05c	61.6	3e-10	COG5137	Histone chaperone involved in gene silencing	K04952	2e-13	54.7	rno:83686	cyclic nucleotide gated channel beta 1	-	-	-
CL743.Contig12_All	909	4.1672	2.5927	3.077	2.2097	gi|390331557|ref|XP_003723308.1|	92	4e-17	PREDICTED: RNA-directed DNA polymerase from mobile element jockey-like [Strongylocentrotus purpuratus]	--	--	--	--	--	--	--	--	--	--	--	--	--	K05016	3e-12	72.8	spu:753989	chloride channel 7	-	-	-
Unigene93551_All	642	4.152	2.7403	8.3945	0.7111	gi|221481491|gb|EEE19877.1|	56.6	1e-06	chloride channel, putative [Toxoplasma gondii GT1]	--	--	--	--	sp|Q02817|MUC2_HUMAN	63.2	4e-10	Mucin-2 OS=Homo sapiens GN=MUC2 PE=1 SV=2	SPBC28F2.12	54.3	2e-07	COG0086	DNA-directed RNA polymerase, beta' subunit/160 kD subunit	K10955	3e-09	62.4	hsa:4583	intestinal mucin-2	-	GO:0003824//catalytic activity	-
CL10782.Contig1_All	3922	4.1495	1.3542	4.505	6.9604	gi|70994522|dbj|BAE07082.1|	771.9	0	FMRFamide-gated Na+ channel [Aplysia kurodai]	gi|70994521|dbj|AB206707.1|	252	1e-62	Aplysia kurodai FaNaC mRNA for FMRFamide-gated Na+ channel, complete cds	sp|Q25011|FANA_HELAS	713	0	FMRFamide-activated amiloride-sensitive sodium channel OS=Helix aspersa PE=2 SV=1	DR2133	65.9	5e-10	COG4372	Uncharacterized protein conserved in bacteria with the myosin-like domain	K10955	1e-33	146	tgu:100220116	intestinal mucin-2	-	-	-
Unigene988_All	2040	3.9888	1.5458	4.782	4.7291	gi|325296763|ref|NP_001191618.1|	945.3	0	inositol trisphosphate receptor [Aplysia californica] >gi|89145849|gb|ABD62080.1| inositol trisphosphate receptor [Aplysia californica]	gi|325296762|ref|NM_001204689.1|	349	3e-92	Aplysia californica inositol trisphosphate receptor (LOC100533406), mRNA >gi|89145848|gb|DQ397517.1| Aplysia californica inositol trisphosphate receptor mRNA, complete cds	sp|Q14643|ITPR1_HUMAN	822	0	Inositol 1,4,5-trisphosphate receptor type 1 OS=Homo sapiens GN=ITPR1 PE=1 SV=2	--	--	--	--	--	K04958	0	898	bfo:BRAFLDRAFT_70263	inositol 1,4,5-triphosphate receptor type 1	GO:0048016//inositol phosphate-mediated signaling;GO:0070588//calcium ion transmembrane transport	GO:0005220//inositol 1,4,5-trisphosphate-sensitive calcium-release channel activity	GO:0016021//integral to membrane;GO:0005783//endoplasmic reticulum
Unigene94991_All	688	3.9764	3.2808	5.6519	6.4582	gi|325296763|ref|NP_001191618.1|	187.2	5e-46	inositol trisphosphate receptor [Aplysia californica] >gi|89145849|gb|ABD62080.1| inositol trisphosphate receptor [Aplysia californica]	gi|470616088|ref|XM_004317182.1|	107	7e-20	PREDICTED: Tursiops truncatus inositol 1,4,5-trisphosphate receptor, type 1 (ITPR1), partial mRNA	sp|Q14643|ITPR1_HUMAN	174	1e-43	Inositol 1,4,5-trisphosphate receptor type 1 OS=Homo sapiens GN=ITPR1 PE=1 SV=2	--	--	--	--	--	K04958	1e-44	179	acs:100568038	inositol 1,4,5-triphosphate receptor type 1	GO:0070588//calcium ion transmembrane transport;GO:0048016//inositol phosphate-mediated signaling	GO:0005220//inositol 1,4,5-trisphosphate-sensitive calcium-release channel activity;GO:0044325//ion channel binding	GO:0016021//integral to membrane;GO:0005783//endoplasmic reticulum
Unigene112222_All	285	3.9381	0	0.9575	0.2136	gi|410054197|ref|XP_001153746.2|	57.4	2e-07	PREDICTED: uncharacterized protein LOC746424 [Pan troglodytes]	--	--	--	--	sp|Q5DU14|MYO16_MOUSE	53.9	8e-08	Unconventional myosin-XVI OS=Mus musculus GN=Myo16 PE=1 SV=2	--	--	--	--	--	K04877	3e-07	53.9	oaa:100074063	potassium voltage-gated channel Shaker-related subfamily A member 4	-	-	-
Unigene69783_All	734	3.9183	1.628	5.0188	3.234	gi|327273489|ref|XP_003221513.1|	219.2	1e-55	PREDICTED: alpha-1,2-glucosyltransferase ALG10-A-like [Anolis carolinensis]	--	--	--	--	sp|Q5BKT4|AG10A_HUMAN	202	4e-52	Dol-P-Glc:Glc(2)Man(9)GlcNAc(2)-PP-Dol alpha-1,2-glucosyltransferase OS=Homo sapiens GN=ALG10 PE=2 SV=1	--	--	--	--	--	K03850	2e-56	219	acs:100563081	alpha-1,2-glucosyltransferase [EC:2.4.1.256]	GO:0006488//dolichol-linked oligosaccharide biosynthetic process;GO:0018279//protein N-linked glycosylation via asparagine;GO:0043687//post-translational protein modification	GO:0015459//potassium channel regulator activity;GO:0016740//transferase activity	GO:0016020//membrane
Unigene29034_All	874	3.8525	2.5066	2.888	4.3526	gi|90109258|pdb|2F2O|A	80.5	1e-13	Chain A, Structure Of Calmodulin Bound To A Calcineurin Peptide: A New Way Of Making An Old Binding Mode >gi|90109259|pdb|2F2O|B Chain B, Structure Of Calmodulin Bound To A Calcineurin Peptide: A New Way Of Making An Old Binding Mode >gi|90109260|pdb|2F2P|A Chain A, Structure Of Calmodulin Bound To A Calcineurin Peptide: A New Way Of Making An Old Binding Mode >gi|90109261|pdb|2F2P|B Chain B, Str…	--	--	--	--	sp|P02594|CALM_ELEEL	76.6	6e-14	Calmodulin OS=Electrophorus electricus GN=calm PE=2 SV=2	SPAC3A12.14	61.6	2e-09	COG5126	Ca2+-binding protein (EF-Hand superfamily)	K02183	1e-13	77.8	ecb:100071150	calmodulin	GO:0060316//positive regulation of ryanodine-sensitive calcium-release channel activity;GO:0003012//muscle system process;GO:0007268//synaptic transmission;GO:0007169//transmembrane receptor protein tyrosine kinase signaling pathway;GO:0060315//negative regulation of ryanodine-sensitive calcium-release channel activity;GO:0044260;GO:0007596//blood coagulation;GO:0051592//response to calcium ion;G…	GO:0003824//catalytic activity;GO:0031997//N-terminal myristoylation domain binding;GO:0019904//protein domain specific binding;GO:0031432//titin binding;GO:0031996//thioesterase binding;GO:0043274//phospholipase binding;GO:0005509//calcium ion binding	GO:0005876//spindle microtubule;GO:0000922//spindle pole;GO:0005634//nucleus;GO:0005813//centrosome
Unigene103933_All	331	3.8147	3.7105	2.4732	3.8616	--	--	--	--	gi|224809429|ref|NG_011538.1|	60	7e-06	Homo sapiens Kv channel interacting protein 1 (KCNIP1), RefSeqGene on chromosome 5	--	--	--	--	--	--	--	--	--	--	--	--	--	--	-	-	-
Unigene23479_All	1437	3.8076	1.4322	3.0383	2.9438	gi|443708983|gb|ELU03864.1|	418.7	3e-115	hypothetical protein CAPTEDRAFT_179715 [Capitella teleta]	gi|335301317|ref|XM_003132924.2|	163	3e-36	PREDICTED: Sus scrofa BTB/POZ domain-containing adapter for CUL3-mediated RhoA degradation protein 3-like (LOC100519625), mRNA	sp|Q922M3|BACD3_MOUSE	389	7e-108	BTB/POZ domain-containing adapter for CUL3-mediated RhoA degradation protein 3 OS=Mus musculus GN=Kctd10 PE=1 SV=1	--	--	--	--	--	K15074	1e-109	397	nvi:100122749	BTB/POZ domain-containing adapter for CUL3-mediated RhoA degradation protein	GO:0043161//proteasomal ubiquitin-dependent protein catabolic process;GO:0051260//protein homooligomerization;GO:0016567//protein ubiquitination	GO:0004114//3',5'-cyclic-nucleotide phosphodiesterase activity;GO:0004842//ubiquitin-protein ligase activity;GO:0005216//ion channel activity	GO:0005730//nucleolus;GO:0031463//Cul3-RING ubiquitin ligase complex;GO:0005737//cytoplasm;GO:0036038//TCTN-B9D complex
CL516.Contig2_All	2192	3.7762	4.6035	4.1081	3.8041	gi|405978500|gb|EKC42880.1|	743.4	0	Protein FAM38B [Crassostrea gigas]	gi|338723125|ref|XM_001917044.2|	101	1e-17	PREDICTED: Equus caballus protein PIEZO1-like (LOC100050994), mRNA	sp|Q92508|PIEZ1_HUMAN	556	7e-158	Piezo-type mechanosensitive ion channel component 1 OS=Homo sapiens GN=PIEZO1 PE=1 SV=4	--	--	--	--	--	--	--	--	--	--	-	-	-
Unigene46745_All	1036	3.7241	2.2428	5.4654	2.9082	gi|405975866|gb|EKC40401.1|	112.8	2e-23	Hepatoma-derived growth factor-related protein 2 [Crassostrea gigas]	--	--	--	--	sp|Q5XXA9|PSIP1_CHICK	85.5	2e-16	Lens epithelium-derived growth factor OS=Gallus gallus GN=PSIP1 PE=2 SV=1	--	--	--	--	--	K04952	1e-08	61.2	bta:281702	cyclic nucleotide gated channel beta 1	-	GO:0005488//binding	GO:0031981//nuclear lumen;GO:0043232
Unigene86014_All	171	3.692	4.4647	3.9894	1.6017	--	--	--	--	gi|471370216|ref|XM_004375564.1|	75.8	6e-11	PREDICTED: Trichechus manatus latirostris sodium channel, voltage-gated, type II, alpha subunit, transcript variant 3 (SCN2A), mRNA	--	--	--	--	--	--	--	--	--	--	--	--	--	--	-	-	-
Unigene1559_All	821	3.674	3.8005	5.1517	4.5594	gi|405973516|gb|EKC38224.1|	151.8	3e-35	Spectrin alpha chain [Crassostrea gigas]	gi|410903336|ref|XR_172519.1|	69.9	2e-08	PREDICTED: Takifugu rubripes spectrin alpha chain, non-erythrocytic 1-like (LOC101068689), partial misc_RNA	sp|P07751|SPTN1_CHICK	128	1e-29	Spectrin alpha chain, non-erythrocytic 1 OS=Gallus gallus GN=SPTAN1 PE=1 SV=3	--	--	--	--	--	K06114	2e-29	130	isc:IscW_ISCW000012	spectrin alpha	GO:0035335//peptidyl-tyrosine dephosphorylation;GO:0045162//clustering of voltage-gated sodium channels;GO:0051693//actin filament capping	GO:0005516//calmodulin binding;GO:0005509//calcium ion binding;GO:0004725//protein tyrosine phosphatase activity;GO:0003779//actin binding	GO:0005856//cytoskeleton;GO:0005938//cell cortex;GO:0033268//node of Ranvier;GO:0033270//paranode region of axon
CL15345.Contig2_All	958	3.6611	2.2176	13.5299	6.83	gi|170595123|ref|XP_001902255.1|	57.4	1e-06	U88 [Brugia malayi]	gi|388240405|dbj|AP012445.1|	83.8	1e-12	Rattus norvegicus DNA, BAC clone: RNB1-189B19, strain: F344/Stm, complete sequence	sp|Q75JC9|Y8484_DICDI	57.8	5e-13	Uncharacterized protein DDB_G0271670 OS=Dictyostelium discoideum GN=DDB_G0271670 PE=4 SV=1	XF1267	57.8	7e-12	COG5297	Cellobiohydrolase A (1,4-beta-cellobiosidase A)	K04877	7e-09	51.6	oaa:100074063	potassium voltage-gated channel Shaker-related subfamily A member 4	-	-	-
CL13187.Contig2_All	2610	3.6283	1.4244	2.7444	3.0433	gi|405965951|gb|EKC31288.1|	1065.5	0	Trpc4-associated protein [Crassostrea gigas]	gi|471298952|gb|GAGT01015584.1|	63.9	4e-06	TSA: Anguilla japonica contig17776 transcribed RNA sequence	sp|Q8TEL6|TP4AP_HUMAN	470	6e-132	Short transient receptor potential channel 4-associated protein OS=Homo sapiens GN=TRPC4AP PE=1 SV=2	--	--	--	--	--	K11796	1e-135	484	xtr:100145210	Trpc4-associated protein	-	-	-
Unigene67859_All	1547	3.6275	3.1756	2.6018	5.1542	gi|325296905|ref|NP_001191486.1|	211.5	1e-52	non-alpha nicotinic acetylcholine receptor subunit precursor [Aplysia californica] >gi|17225105|gb|AAL37250.1|AF322876_1 non-alpha nicotinic acetylcholine receptor subunit [Aplysia californica]	--	--	--	--	sp|P04755|ACH3_DROME	124	4e-28	Acetylcholine receptor subunit beta-like 1 OS=Drosophila melanogaster GN=nAcRbeta-64B PE=2 SV=1	--	--	--	--	--	K05312	1e-28	128	phu:Phum_PHUM352270	nicotinic acetylcholine receptor, invertebrate	-	GO:0005216//ion channel activity	GO:0016020//membrane
Unigene145485_All	155	3.6205	0	1.3204	0.1963	gi|390361628|ref|XP_003729967.1|	53.5	3e-06	PREDICTED: tyrosine-protein kinase BAZ1B-like [Strongylocentrotus purpuratus]	gi|468782287|gb|GAGG010721554.1|	60	3e-06	TSA: Anolis carolinensis k41:4422715 transcribed RNA sequence	sp|Q01538|MYT1_HUMAN	52.4	2e-07	Myelin transcription factor 1 OS=Homo sapiens GN=MYT1 PE=1 SV=2	YPL009c_1	47.8	5e-06	COG1293	Predicted RNA-binding protein homologous to eukaryotic snRNP	K04952	3e-07	53.9	rno:83686	cyclic nucleotide gated channel beta 1	-	-	-
Unigene71903_All	394	3.5608	3.2857	2.5972	5.0207	--	--	--	--	gi|281182543|ref|NG_016195.1|	61.9	2e-06	Homo sapiens calcium channel, voltage-dependent, beta 2 subunit (CACNB2), RefSeqGene on chromosome 10	--	--	--	--	--	--	--	--	--	--	--	--	--	--	-	-	-
Unigene90315_All	1205	3.551	1.1019	3.8497	9.4961	gi|405953847|gb|EKC21427.1|	362.8	1e-98	Polycystin-2 [Crassostrea gigas]	--	--	--	--	sp|Q9P0L9|PK2L1_HUMAN	271	2e-72	Polycystic kidney disease 2-like 1 protein OS=Homo sapiens GN=PKD2L1 PE=1 SV=1	--	--	--	--	--	K04986	2e-85	317	spu:378471	polycystin 2	GO:0001581//detection of chemical stimulus involved in sensory perception of sour taste;GO:0071468//cellular response to acidity;GO:0035725//sodium ion transmembrane transport;GO:0071805//potassium ion transmembrane transport	GO:0051371//muscle alpha-actinin binding;GO:0015269//calcium-activated potassium channel activity;GO:0005509//calcium ion binding;GO:0042802//identical protein binding;GO:0005272//sodium channel activity;GO:0033040//sour taste receptor activity	GO:0009986//cell surface;GO:0005783//endoplasmic reticulum;GO:0005886//plasma membrane
Unigene115359_All	219	3.5234	1.2126	3.738	0.2779	gi|60602612|gb|AAX27763.1|	52.4	7e-06	SJCHGC01957 protein [Schistosoma japonicum]	gi|372466565|emb|FP102692.12|	71.9	1e-09	Pig DNA sequence from clone CH242-382D9 on chromosome X, complete sequence	sp|Q90805|CNG1_CHICK	47.8	6e-06	Cyclic nucleotide-gated channel cone photoreceptor subunit alpha OS=Gallus gallus PE=2 SV=1	--	--	--	--	--	--	--	--	--	--	-	-	-
CL1011.Contig10_All	2075	3.5158	2.9915	4.3397	1.6867	gi|115618032|ref|XP_792312.2|	137.1	6e-109	PREDICTED: uncharacterized protein LOC587493 [Strongylocentrotus purpuratus]	--	--	--	--	sp|P21328|RTJK_DROME	100	1e-29	RNA-directed DNA polymerase from mobile element jockey OS=Drosophila melanogaster GN=pol PE=1 SV=1	--	--	--	--	--	K05016	2e-21	105	spu:753989	chloride channel 7	-	-	-
Unigene90706_All	1086	3.488	2.3535	3.6434	1.233	gi|405953253|gb|EKC20951.1|	368.2	4e-100	Axonemal 84 kDa protein [Crassostrea gigas]	gi|195333777|ref|XM_002033527.1|	61.9	6e-06	Drosophila sechellia GM20359 (Dsec\GM20359), mRNA	sp|Q8T880|AXP83_CIOIN	249	6e-66	Axonemal 84 kDa protein OS=Ciona intestinalis GN=AXP83.9 PE=2 SV=1	XF1267	64.3	4e-10	COG5297	Cellobiohydrolase A (1,4-beta-cellobiosidase A)	K04952	1e-12	74.7	rno:83686	cyclic nucleotide gated channel beta 1	-	-	-
CL8369.Contig2_All	1540	3.4618	0.9053	2.7908	3.2805	gi|237838763|ref|XP_002368679.1|	58.5	1e-06	voltage gated chloride channel domain-containing protein [Toxoplasma gondii ME49] >gi|211966343|gb|EEB01539.1| voltage gated chloride channel domain-containing protein [Toxoplasma gondii ME49]	--	--	--	--	sp|Q0GNC1|INF2_MOUSE	82	3e-15	Inverted formin-2 OS=Mus musculus GN=Inf2 PE=1 SV=1	Rv3876	65.9	2e-10	COG0455	ATPases involved in chromosome partitioning	K05747	5e-15	83.2	dre:100009637	Wiskott-Aldrich syndrome protein	GO:0044237//cellular metabolic process;GO:0044238//primary metabolic process	GO:0003824//catalytic activity	-
Unigene41612_All	223	3.4602	0.5954	4.2828	1.2282	--	--	--	--	gi|395820896|ref|XM_003783745.1|	61.9	1e-06	PREDICTED: Otolemur garnettii potassium large conductance calcium-activated channel, subfamily M, alpha member 1 (KCNMA1), mRNA	--	--	--	--	--	--	--	--	--	--	--	--	--	--	-	-	-
Unigene69443_All	1078	3.4488	1.0469	2.0251	1.5809	gi|156401109|ref|XP_001639134.1|	98.2	7e-19	predicted protein [Nematostella vectensis] >gi|156226260|gb|EDO47071.1| predicted protein [Nematostella vectensis]	--	--	--	--	sp|Q6XPS3|TPTE2_HUMAN	74.7	3e-13	Phosphatidylinositol 3,4,5-trisphosphate 3-phosphatase TPTE2 OS=Homo sapiens GN=TPTE2 PE=1 SV=2	--	--	--	--	--	K01104	3e-11	70.1	hsa:7179	protein-tyrosine phosphatase [EC:3.1.3.48]	GO:0055085//transmembrane transport;GO:0046856//phosphatidylinositol dephosphorylation;GO:0006811//ion transport;GO:0006470//protein dephosphorylation	GO:0004725//protein tyrosine phosphatase activity;GO:0008138//protein tyrosine/serine/threonine phosphatase activity;GO:0016314//phosphatidylinositol-3,4,5-trisphosphate 3-phosphatase activity;GO:0005216//ion channel activity	GO:0016021//integral to membrane
CL743.Contig10_All	631	3.4462	1.4203	7.0273	0.0965	gi|390357883|ref|XP_003729125.1|	133.3	8e-30	PREDICTED: uncharacterized protein LOC100891250 [Strongylocentrotus purpuratus]	gi|33413392|gb|AC102422.10|	61.9	3e-06	Mus musculus chromosome 18, clone RP24-572G3, complete sequence	--	--	--	--	--	--	--	--	--	K05016	4e-12	71.6	spu:753989	chloride channel 7	-	-	-
CL7200.Contig1_All	919	3.4349	3.7564	5.0478	8.61	gi|77020764|gb|ABA60384.1|	205.3	3e-51	nicotinic acetylcholine receptor subunit type E [Lymnaea stagnalis]	gi|2764508|emb|AJ000391.1|	208	4e-50	Locusta migratoria mRNA for nAChR alpah2 subunit	sp|P91766|ACH1_MANSE	144	3e-35	Acetylcholine receptor subunit alpha-like OS=Manduca sexta GN=ARA1 PE=2 SV=1	DRA0210	51.2	2e-06	COG0747	ABC-type dipeptide transport system, periplasmic component	K05312	8e-41	167	dan:Dana_GF22443	nicotinic acetylcholine receptor, invertebrate	GO:0006811//ion transport	GO:0004889//acetylcholine-activated cation-selective channel activity	GO:0045211//postsynaptic membrane;GO:0030054//cell junction;GO:0005886//plasma membrane;GO:0016021//integral to membrane
Unigene117223_All	286	3.4338	0.4643	1.6697	0.4256	gi|237838763|ref|XP_002368679.1|	53.1	4e-06	voltage gated chloride channel domain-containing protein [Toxoplasma gondii ME49] >gi|211966343|gb|EEB01539.1| voltage gated chloride channel domain-containing protein [Toxoplasma gondii ME49]	--	--	--	--	sp|Q8VIJ6|SFPQ_MOUSE	47	1e-05	Splicing factor, proline- and glutamine-rich OS=Mus musculus GN=Sfpq PE=1 SV=1	--	--	--	--	--	--	--	--	--	--	-	-	-
Unigene44798_All	1518	3.4196	10.19	2.7413	1.4234	gi|67625701|tpe|CAJ00236.1|	42.4	1e-68	TPA: endonuclease-reverse transcriptase [Schistosoma mansoni]	gi|343790958|ref|NG_029763.1|	81.8	9e-12	Homo sapiens amiloride-sensitive cation channel 1, neuronal (ACCN1), RefSeqGene on chromosome 17	sp|Q10126|YSM6_CAEEL	79.3	2e-14	Putative uncharacterized transposon-derived protein F52C9.6 OS=Caenorhabditis elegans GN=F52C9.6 PE=5 SV=1	--	--	--	--	--	K05635	8e-29	129	smm:Smp_163810	laminin, gamma 1	-	-	-
CL10711.Contig1_All	1237	3.3458	3.8373	5.4597	0	gi|77403694|dbj|BAE46429.1|	35.4	2e-55	ORF2-encoded protein [Danio rerio]	--	--	--	--	--	--	--	--	--	--	--	--	--	K05016	2e-12	64.3	spu:753989	chloride channel 7	-	-	-
Unigene35_All	1728	3.3288	1.4791	3.711	2.6242	gi|237838763|ref|XP_002368679.1|	57.4	2e-06	voltage gated chloride channel domain-containing protein [Toxoplasma gondii ME49] >gi|211966343|gb|EEB01539.1| voltage gated chloride channel domain-containing protein [Toxoplasma gondii ME49]	--	--	--	--	sp|Q68DA7|FMN1_HUMAN	73.6	1e-12	Formin-1 OS=Homo sapiens GN=FMN1 PE=2 SV=3	Rv3876	62.4	2e-09	COG0455	ATPases involved in chromosome partitioning	K10955	3e-12	74.3	hsa:4583	intestinal mucin-2	-	-	-
CL9404.Contig3_All	2299	3.3258	3.3786	3.4124	0.4898	gi|149929801|gb|ABR37307.1|	520	2e-145	TASK two-pore domain potassium channel [Lymnaea stagnalis]	gi|149929800|gb|EF640973.1|	256	4e-64	Lymnaea stagnalis TASK two-pore domain potassium channel mRNA, complete cds	sp|Q63ZI0|KCNK9_XENLA	347	9e-95	Potassium channel subfamily K member 9 OS=Xenopus laevis GN=kcnk9 PE=2 SV=1	DR2336	52	4e-06	COG1226	Kef-type K+ transport systems, predicted NAD-binding component	K05323	3e-105	383	ame:411036	potassium channel subfamily K, invertebrate	GO:0006810//transport	GO:0005216//ion channel activity	-
CL7363.Contig1_All	1485	3.3066	4.7165	0.6431	0.2049	gi|405952407|gb|EKC20223.1|	408.7	4e-112	hypothetical protein CGI_10006559 [Crassostrea gigas]	gi|260815089|ref|XM_002602261.1|	83.8	2e-12	Branchiostoma floridae hypothetical protein, mRNA	sp|Q13303|KCAB2_HUMAN	133	9e-31	Voltage-gated potassium channel subunit beta-2 OS=Homo sapiens GN=KCNAB2 PE=1 SV=2	mll8386	265	2e-70	COG0667	Predicted oxidoreductases (related to aryl-alcohol dehydrogenases)	K15303	3e-31	137	hmg:100206173	aflatoxin B1 aldehyde reductase	-	-	-
CL11023.Contig1_All	1977	3.2998	2.7536	2.7605	2.2936	gi|405970921|gb|EKC35784.1|	523.9	1e-146	BTB/POZ domain-containing protein 10 [Crassostrea gigas]	gi|198285656|gb|BT044051.1|	125	9e-25	Salmo salar clone HM4_0164 K+ channel tetramerization protein mRNA, partial cds	sp|Q5R585|BTBDA_PONAB	418	2e-116	BTB/POZ domain-containing protein 10 OS=Pongo abelii GN=BTBD10 PE=2 SV=1	--	--	--	--	--	K10482	1e-122	441	bfo:BRAFLDRAFT_230247	BTB/POZ domain-containing protein 10	GO:0051260//protein homooligomerization	-	-
Unigene6357_All	556	3.2803	1.7313	1.3497	0.821	gi|405963612|gb|EKC29174.1|	276.2	5e-73	H(+)/Cl(-) exchange transporter 3 [Crassostrea gigas]	gi|194751244|ref|XM_001957901.1|	73.8	8e-10	Drosophila ananassae GF23765 (Dana\GF23765), mRNA	sp|O18894|CLCN3_RABIT	244	1e-64	H(+)/Cl(-) exchange transporter 3 OS=Oryctolagus cuniculus GN=CLCN3 PE=2 SV=3	TM0715_2	51.2	1e-06	COG0517	FOG: CBS domain	K05012	7e-68	256	dmo:Dmoj_GI13072	chloride channel 3	GO:0055085//transmembrane transport;GO:0006821//chloride transport	GO:0005247//voltage-gated chloride channel activity	GO:0016021//integral to membrane
Unigene47734_All	535	3.2779	1.427	2.5502	2.1047	gi|269993231|emb|CBI63264.1|	193	5e-48	two-pore channel 2 [Strongylocentrotus purpuratus]	--	--	--	--	sp|A0JMD4|TPC2_DANRE	171	1e-42	Two pore calcium channel protein 2 OS=Danio rerio GN=tpcn2 PE=2 SV=1	--	--	--	--	--	K14077	8e-49	192	spu:592190	two pore segment channel 2	GO:0006816//calcium ion transport;GO:0034220//ion transmembrane transport	GO:0005262//calcium channel activity;GO:0005244//voltage-gated ion channel activity	GO:0005764//lysosome;GO:0016020//membrane
Unigene7518_All	305	3.2199	0.5442	3.8024	1.7961	gi|237838763|ref|XP_002368679.1|	52.8	6e-06	voltage gated chloride channel domain-containing protein [Toxoplasma gondii ME49] >gi|211966343|gb|EEB01539.1| voltage gated chloride channel domain-containing protein [Toxoplasma gondii ME49]	--	--	--	--	sp|Q8BTI8|SRRM2_MOUSE	48.9	3e-06	Serine/arginine repetitive matrix protein 2 OS=Mus musculus GN=Srrm2 PE=1 SV=3	--	--	--	--	--	K13172	9e-06	48.9	mmu:75956	serine/arginine repetitive matrix protein 2	-	-	-
CL7045.Contig2_All	197	3.2047	0	1.3852	0	--	--	--	--	gi|366039928|ref|NG_008801.2|	83.8	3e-13	Homo sapiens calcium channel, voltage-dependent, L type, alpha 1C subunit (CACNA1C), RefSeqGene (LRG_334) on chromosome 12	--	--	--	--	--	--	--	--	--	--	--	--	--	--	-	-	-
Unigene10885_All	264	3.1885	5.1551	2.3256	0.2306	--	--	--	--	gi|390358683|ref|XM_775438.3|	61.9	1e-06	PREDICTED: Strongylocentrotus purpuratus potassium channel subfamily K member 16-like (LOC575019), mRNA	--	--	--	--	--	--	--	--	--	--	--	--	--	--	-	-	-
Unigene18966_All	243	3.1754	2.732	4.7725	0.3757	gi|390361628|ref|XP_003729967.1|	56.2	5e-07	PREDICTED: tyrosine-protein kinase BAZ1B-like [Strongylocentrotus purpuratus]	gi|354796382|gb|JN960883.1|	81.8	1e-12	Mus musculus targeted non-conditional, lacZ-tagged mutant allele Ppp3cc:tm1e(EUCOMM)Hmgu; transgenic	sp|Q555V7|VID27_DICDI	50.1	1e-06	VID27-like protein OS=Dictyostelium discoideum GN=DDB_G0274813 PE=3 SV=1	--	--	--	--	--	K04952	7e-08	55.8	rno:83686	cyclic nucleotide gated channel beta 1	GO:0009987//cellular process;GO:0007600//sensory perception;GO:0065007//biological regulation	GO:0005221//intracellular cyclic nucleotide activated cation channel activity	-
CL15570.Contig3_All	1486	3.1628	189.112	29.2433	3.4406	gi|32394793|gb|AAN15747.1|	108.6	4e-95	reverse transcriptase-like protein [Paralichthys olivaceus]	gi|144225950|emb|CU074418.10|	75.8	6e-10	Zebrafish DNA sequence from clone CH73-20D8 in linkage group 11, complete sequence	sp|Q95SX7|RTBS_DROME	91.3	2e-19	Probable RNA-directed DNA polymerase from transposon BS OS=Drosophila melanogaster GN=RTase PE=2 SV=1	--	--	--	--	--	K05016	2e-29	95.9	spu:753989	chloride channel 7	-	-	-
Unigene68766_All	1067	3.1557	3.3598	4.923	0.2567	gi|440892017|gb|ELR45401.1|	70.1	2e-10	Retinitis pigmentosa 1-like 1 protein, partial [Bos grunniens mutus]	gi|21687271|tpg|BK000056.1|	67.9	1e-07	TPA_exp: Homo sapiens myosin unconventional myosin XVBP pseudogene mRNA, complete sequence	sp|Q8IWN7|RP1L1_HUMAN	102	2e-21	Retinitis pigmentosa 1-like 1 protein OS=Homo sapiens GN=RP1L1 PE=1 SV=4	Cgl1939	72.4	1e-12	COG0532	Translation initiation factor 2 (IF-2; GTPase)	K05026	1e-19	98.2	acs:100564248	chloride intracellular channel 6	-	-	-
Unigene67487_All	2383	3.1497	2.1034	2.3474	1.2771	gi|405964031|gb|EKC29554.1|	584.7	7e-165	Sodium channel and clathrin linker 1 [Crassostrea gigas]	--	--	--	--	sp|Q96NL6|SCLT1_HUMAN	338	4e-92	Sodium channel and clathrin linker 1 OS=Homo sapiens GN=SCLT1 PE=2 SV=2	MK0690	100	1e-20	COG0419	ATPase involved in DNA repair	K10352	5e-29	130	nvi:100123838	myosin heavy chain	-	-	GO:0005737//cytoplasm;GO:0005856//cytoskeleton
CL8601.Contig3_All	6160	3.1316	3.5565	4.009	0.3607	gi|29378319|gb|AAO83841.1|AF484082_1	2682.9	0	voltage-dependent non-L-type calcium channel alpha-1 subunit isoform A [Lymnaea stagnalis]	gi|29378318|gb|AF484082.1|	204	4e-48	Lymnaea stagnalis voltage-dependent non-L-type calcium channel alpha-1 subunit isoform A mRNA, complete cds, alternatively spliced	sp|O73700|CAC1D_CHICK	1381	0	Voltage-dependent L-type calcium channel subunit alpha-1D OS=Gallus gallus GN=CACNA1D PE=2 SV=1	BH1501	94.7	2e-18	COG1226	Kef-type K+ transport systems, predicted NAD-binding component	K05315	0	1803	cbr:CBG02059	voltage-dependent calcium channel alpha 1, invertebrate	GO:0006816//calcium ion transport;GO:0034220//ion transmembrane transport	GO:0005262//calcium channel activity;GO:0005244//voltage-gated ion channel activity	GO:0016021//integral to membrane
Unigene72_All	4571	3.1306	0.4502	1.5969	2.4967	gi|443694778|gb|ELT95828.1|	63.5	1e-07	hypothetical protein CAPTEDRAFT_159249 [Capitella teleta]	gi|334328555|ref|XM_001367594.2|	143	9e-30	PREDICTED: Monodelphis domestica ryanodine receptor 1-like (LOC100013232), mRNA	sp|Q24498|RY44_DROME	1513	0	Ryanodine receptor 44F OS=Drosophila melanogaster GN=Rya-r44F PE=1 SV=3	--	--	--	--	--	K05327	0	1560	api:100167965	ryanodine receptor, invertebrate	GO:0055085//transmembrane transport;GO:0006811//ion transport	GO:0005262//calcium channel activity	GO:0016020//membrane
Unigene48008_All	852	3.1286	1.5194	1.7615	3.0362	gi|260795895|ref|XP_002592940.1|	191.8	3e-47	hypothetical protein BRAFLDRAFT_117761 [Branchiostoma floridae] >gi|229278164|gb|EEN48951.1| hypothetical protein BRAFLDRAFT_117761 [Branchiostoma floridae]	--	--	--	--	sp|Q28678|ICLN_RABIT	172	1e-42	Methylosome subunit pICln OS=Oryctolagus cuniculus GN=CLNS1A PE=2 SV=2	--	--	--	--	--	K05019	5e-48	191	bfo:BRAFLDRAFT_117761	chloride channel, nucleotide-sensitive, 1A	GO:0006884//cell volume homeostasis;GO:0006821//chloride transport	-	GO:0005829//cytosol
Unigene73_All	3230	3.1273	0.4316	2.5978	5.2763	gi|405972670|gb|EKC37426.1|	1363.6	0	Ryanodine receptor 44F [Crassostrea gigas]	gi|470628090|ref|XR_185935.1|	103	5e-18	PREDICTED: Tursiops truncatus ryanodine receptor 1-like (LOC101330523), partial misc_RNA	sp|Q24498|RY44_DROME	1028	0	Ryanodine receptor 44F OS=Drosophila melanogaster GN=Rya-r44F PE=1 SV=3	--	--	--	--	--	K05327	0	1076	api:100167965	ryanodine receptor, invertebrate	GO:0055085//transmembrane transport;GO:0006811//ion transport	GO:0005262//calcium channel activity	GO:0016020//membrane
Unigene99583_All	228	3.0766	1.4559	5.9841	1.0678	--	--	--	--	gi|441648950|ref|XM_003266192.2|	67.9	2e-08	PREDICTED: Nomascus leucogenys sodium channel, voltage-gated, type I, alpha subunit, transcript variant 2 (SCN1A), mRNA	--	--	--	--	--	--	--	--	--	--	--	--	--	--	-	-	-
CL12006.Contig1_All	595	3.0653	5.8578	8.2551	5.4217	gi|444720703|gb|ELW61479.1|	53.1	9e-06	hypothetical protein TREES_T100009247 [Tupaia chinensis]	gi|45237274|gb|AC121113.13|	107	6e-20	Mus musculus chromosome 1, clone RP23-53N22, complete sequence	sp|Q7M732|RTL1_MOUSE	50.1	3e-06	Retrotransposon-like protein 1 OS=Mus musculus GN=Rtl1 PE=2 SV=1	--	--	--	--	--	K04952	4e-06	51.6	rno:83686	cyclic nucleotide gated channel beta 1	-	-	-
CL4030.Contig1_All	229	3.0632	2.3192	1.1916	0	gi|390370723|ref|XP_003731877.1|	91.3	1e-17	PREDICTED: uncharacterized protein LOC100888419, partial [Strongylocentrotus purpuratus]	--	--	--	--	--	--	--	--	--	--	--	--	--	K05016	2e-18	91.3	spu:753989	chloride channel 7	-	-	-
Unigene10067_All	756	3.062	1.0977	1.1731	0.6038	gi|405958484|gb|EKC24611.1|	194.1	5e-48	Potassium channel subfamily T member 2 [Crassostrea gigas]	--	--	--	--	sp|Q6UVM3|KCNT2_HUMAN	134	3e-31	Potassium channel subfamily T member 2 OS=Homo sapiens GN=KCNT2 PE=1 SV=1	--	--	--	--	--	K04947	1e-32	140	mdo:100026398	potassium channel subfamily T member 2	GO:0022008//neurogenesis	-	-
Unigene93780_All	460	3.0499	2.3091	1.1864	3.6387	--	--	--	--	gi|354780654|gb|JN945155.1|	67.9	4e-08	Mus musculus targeted KO-first, conditional ready, lacZ-tagged mutant allele Pde1c:tm1a(KOMP)Wtsi; transgenic	sp|Q86AH4|Y8592_DICDI	49.3	3e-06	Putative uncharacterized protein DDB_G0271982 OS=Dictyostelium discoideum GN=DDB_G0271982 PE=4 SV=1	--	--	--	--	--	K04951	8e-06	49.7	dre:568123	cyclic nucleotide gated channel alpha 4	-	-	-
Unigene113917_All	161	3.0499	0	0	0	gi|156398679|ref|XP_001638315.1|	52.4	8e-06	predicted protein [Nematostella vectensis] >gi|156225435|gb|EDO46252.1| predicted protein [Nematostella vectensis]	gi|22552845|emb|AL731800.11|	60	3e-06	Mouse DNA sequence from clone RP23-358E7 on chromosome 11, complete sequence	sp|Q1ZXD6|ROCO5_DICDI	50.4	9e-07	Probable serine/threonine-protein kinase roco5 OS=Dictyostelium discoideum GN=roco5 PE=3 SV=1	--	--	--	--	--	K04948	2e-06	51.2	dre:572249	cyclic nucleotide gated channel alpha 1	GO:0044238//primary metabolic process;GO:0044260	GO:0003676//nucleic acid binding	-
Unigene44920_All	2834	2.995	1.4524	3.033	3.3719	gi|325296763|ref|NP_001191618.1|	1416.8	0	inositol trisphosphate receptor [Aplysia californica] >gi|89145849|gb|ABD62080.1| inositol trisphosphate receptor [Aplysia californica]	gi|325296762|ref|NM_001204689.1|	448	1e-122	Aplysia californica inositol trisphosphate receptor (LOC100533406), mRNA >gi|89145848|gb|DQ397517.1| Aplysia californica inositol trisphosphate receptor mRNA, complete cds	sp|Q8WSR4|ITPR_ASTPE	1223	0	Inositol 1,4,5-trisphosphate receptor OS=Asterina pectinifera GN=IP3R PE=1 SV=1	--	--	--	--	--	K04958	0	1220	cfa:476548	inositol 1,4,5-triphosphate receptor type 1	GO:0048016//inositol phosphate-mediated signaling;GO:0070588//calcium ion transmembrane transport	GO:0005220//inositol 1,4,5-trisphosphate-sensitive calcium-release channel activity	GO:0016021//integral to membrane;GO:0005783//endoplasmic reticulum
CL15658.Contig1_All	2250	2.993	1.9326	3.4564	4.1254	gi|260801573|ref|XP_002595670.1|	242.7	6e-139	hypothetical protein BRAFLDRAFT_200772 [Branchiostoma floridae] >gi|229280917|gb|EEN51682.1| hypothetical protein BRAFLDRAFT_200772 [Branchiostoma floridae]	--	--	--	--	sp|P51798|CLCN7_HUMAN	244	2e-129	H(+)/Cl(-) exchange transporter 7 OS=Homo sapiens GN=CLCN7 PE=1 SV=2	YJR040w_1	67	1e-10	COG0038	Chloride channel protein EriC	K05016	8e-140	278	bfo:BRAFLDRAFT_200772	chloride channel 7	GO:0006810//transport	GO:0005216//ion channel activity	GO:0016020//membrane
Unigene22653_All	493	2.988	1.0773	2.7675	1.2346	gi|326677446|ref|XP_002661995.2|	60.8	2e-08	PREDICTED: hypothetical protein LOC100334539 [Danio rerio]	--	--	--	--	sp|Q91YD9|WASL_MOUSE	75.9	4e-14	Neural Wiskott-Aldrich syndrome protein OS=Mus musculus GN=Wasl PE=1 SV=1	PA0197	62	5e-10	COG0810	Periplasmic protein TonB, links inner and outer membranes	K05030	8e-21	99.8	mmu:229927	calcium-activated chloride channel family member 4	-	-	-
Unigene48151_All	893	2.985	3.3082	2.4446	3.4761	gi|405978500|gb|EKC42880.1|	146	2e-33	Protein FAM38B [Crassostrea gigas]	gi|395508486|ref|XM_003758494.1|	99.6	2e-17	PREDICTED: Sarcophilus harrisii piezo-type mechanosensitive ion channel component 1 (PIEZO1), mRNA	sp|Q9H5I5|PIEZ2_HUMAN	130	5e-30	Piezo-type mechanosensitive ion channel component 2 OS=Homo sapiens GN=PIEZO2 PE=2 SV=2	--	--	--	--	--	--	--	--	--	--	GO:0071260//cellular response to mechanical stimulus;GO:0007638//mechanosensory behavior	GO:0008381//mechanically-gated ion channel activity	-
Unigene46573_All	1202	2.9763	5.965	4.2566	4.5827	gi|156401707|ref|XP_001639432.1|	86.7	2e-15	predicted protein [Nematostella vectensis] >gi|156226560|gb|EDO47369.1| predicted protein [Nematostella vectensis]	gi|42544092|gb|AC122820.4|	103	2e-18	Mus musculus BAC clone RP23-200M5 from chromosome 6, complete sequence	sp|E2JF22|PIEZ1_MOUSE	80.5	7e-15	Piezo-type mechanosensitive ion channel component 1 OS=Mus musculus GN=Piezo1 PE=2 SV=1	--	--	--	--	--	--	--	--	--	--	GO:0033625//positive regulation of integrin activation;GO:0033634//positive regulation of cell-cell adhesion mediated by integrin;GO:0050982//detection of mechanical stimulus;GO:0042391//regulation of membrane potential	GO:0008381//mechanically-gated ion channel activity;GO:0005261//cation channel activity	GO:0005783//endoplasmic reticulum;GO:0005886//plasma membrane
Unigene2476_All	519	2.9735	1.471	1.4459	1.5246	gi|307179421|gb|EFN67745.1|	58.9	1e-07	La-related protein 4 [Camponotus floridanus]	--	--	--	--	sp|O00555|CAC1A_HUMAN	50.1	3e-06	Voltage-dependent P/Q-type calcium channel subunit alpha-1A OS=Homo sapiens GN=CACNA1A PE=1 SV=2	--	--	--	--	--	--	--	--	--	--	-	-	-
Unigene53479_All	474	2.9598	0.4202	2.3027	1.3483	gi|297280151|ref|XP_001114476.2|	62	1e-08	PREDICTED: small conductance calcium-activated potassium channel protein 3 [Macaca mulatta]	--	--	--	--	sp|Q557C9|HBX5_DICDI	55.5	5e-08	Homeobox protein 5 OS=Dictyostelium discoideum GN=hbx5-1 PE=3 SV=1	--	--	--	--	--	K04944	2e-09	62	mcc:716988	potassium intermediate/small conductance calcium-activated channel subfamily N member 3	-	-	-
Unigene114522_All	166	2.958	0	1.2329	0	gi|405977232|gb|EKC41691.1|	95.9	6e-19	Transient receptor potential-gamma protein [Crassostrea gigas]	--	--	--	--	sp|Q9VJJ7|TRPG_DROME	61.2	5e-10	Transient receptor potential-gamma protein OS=Drosophila melanogaster GN=trpgamma PE=1 SV=2	--	--	--	--	--	K05328	3e-10	63.5	tsp:Tsp_00950	transient receptor potential cation channel subfamily C, invertebrate	GO:0070588//calcium ion transmembrane transport	GO:0005262//calcium channel activity;GO:0016740//transferase activity	GO:0016021//integral to membrane
Unigene9459_All	620	2.9417	1.2849	0.8802	2.2089	gi|167533748|ref|XP_001748553.1|	57.8	4e-07	hypothetical protein [Monosiga brevicollis MX1] >gi|163773072|gb|EDQ86717.1| predicted protein [Monosiga brevicollis MX1]	gi|46485976|gb|AC122060.3|	89.7	1e-14	Mus musculus BAC clone RP24-468P4 from chromosome 12, complete sequence	sp|Q96N68|CR015_HUMAN	51.2	2e-06	Putative uncharacterized protein C18orf15 OS=Homo sapiens GN=C18orf15 PE=5 SV=1	--	--	--	--	--	--	--	--	--	--	GO:0006468//protein phosphorylation;GO:0043044//ATP-dependent chromatin remodeling;GO:0006811//ion transport;GO:0007218//neuropeptide signaling pathway	GO:0004674//protein serine/threonine kinase activity;GO:0005230//extracellular ligand-gated ion channel activity;GO:0008026//ATP-dependent helicase activity;GO:0003677//DNA binding;GO:0005524//ATP binding;GO:0031491//nucleosome binding;GO:0003950//NAD+ ADP-ribosyltransferase activity	GO:0016021//integral to membrane
Unigene69237_All	841	2.9193	1.4209	3.8125	1.6646	gi|390352677|ref|XP_789361.3|	61.6	5e-08	PREDICTED: uncharacterized protein LOC584408 isoform 2 [Strongylocentrotus purpuratus]	--	--	--	--	sp|Q8IDX6|RBP2A_PLAF7	90.5	4e-18	Reticulocyte-binding protein 2 homolog a OS=Plasmodium falciparum (isolate 3D7) GN=PF13_0198 PE=3 SV=1	aq_2032	58.5	1e-08	COG0532	Translation initiation factor 2 (IF-2; GTPase)	K04952	2e-16	87	rno:83686	cyclic nucleotide gated channel beta 1	-	-	-
Unigene120136_All	170	2.8884	0.5858	2.0064	0	gi|345321778|ref|XP_003430490.1|	53.5	3e-06	PREDICTED: hypothetical protein LOC100682061 [Ornithorhynchus anatinus]	--	--	--	--	sp|Q28181|CNGB1_BOVIN	47.8	6e-06	Cyclic nucleotide-gated cation channel beta-1 OS=Bos taurus GN=CNGB1 PE=1 SV=1	--	--	--	--	--	K10750	8e-07	52.4	bmy:Bm1_48665	chromatin assembly factor 1 subunit A	-	-	-
Unigene72097_All	389	2.8852	1.6213	2.2798	1.9559	gi|443696519|gb|ELT97213.1|	146.7	3e-34	hypothetical protein CAPTEDRAFT_172488 [Capitella teleta]	gi|471397724|ref|XM_004382164.1|	75.8	1e-10	PREDICTED: Trichechus manatus latirostris potassium channel tetramerisation domain containing 9 (KCTD9), mRNA	sp|Q80UN1|KCTD9_MOUSE	125	2e-29	BTB/POZ domain-containing protein KCTD9 OS=Mus musculus GN=Kctd9 PE=2 SV=1	MA1892	56.6	1e-08	COG1357	Uncharacterized low-complexity proteins	--	--	--	--	--	GO:0051260//protein homooligomerization;GO:0035556//intracellular signal transduction	-	GO:0005622//intracellular
Unigene23171_All	1905	2.8722	1.4985	1.1817	1.7573	gi|348519936|ref|XP_003447485.1|	179.9	4e-43	PREDICTED: LOW QUALITY PROTEIN: transient receptor potential cation channel subfamily M member 2-like [Oreochromis niloticus]	--	--	--	--	sp|Q9JJH7|TRPM5_MOUSE	159	3e-38	Transient receptor potential cation channel subfamily M member 5 OS=Mus musculus GN=Trpm5 PE=1 SV=1	--	--	--	--	--	K04980	5e-45	183	gga:423091	transient receptor potential cation channel subfamily M member 5	-	-	-
CL941.Contig2_All	1988	2.8581	1.0352	2.8139	7.348	gi|405953847|gb|EKC21427.1|	921	0	Polycystin-2 [Crassostrea gigas]	gi|426253352|ref|XM_004020312.1|	111	1e-20	PREDICTED: Ovis aries polycystic kidney disease 2-like 1 (PKD2L1), mRNA	sp|Q4GZT3|PKD2_BOVIN	660	0	Polycystin-2 OS=Bos taurus GN=PKD2 PE=2 SV=1	XF1267	52.4	3e-06	COG5297	Cellobiohydrolase A (1,4-beta-cellobiosidase A)	K04986	0	790	nve:NEMVE_v1g160849	polycystin 2	GO:0072234//metanephric nephron tubule development;GO:0044093;GO:0000082//G1/S transition of mitotic cell cycle;GO:0043009//chordate embryonic development;GO:1901019//regulation of calcium ion transmembrane transporter activity;GO:0019219;GO:0051235;GO:0044260;GO:0031328//positive regulation of cellular biosynthetic process;GO:0060840//artery development;GO:0051606//detection of stimulus;GO:00071…	GO:0022843//voltage-gated cation channel activity;GO:0015077//monovalent inorganic cation transmembrane transporter activity;GO:0005262//calcium channel activity;GO:0005515//protein binding;GO:0005509//calcium ion binding	GO:0043234//protein complex;GO:0044463;GO:0044430//cytoskeletal part;GO:0072372//primary cilium;GO:0030176//integral to endoplasmic reticulum membrane;GO:0044459//plasma membrane part;GO:0045178//basal part of cell;GO:0015630//microtubule cytoskeleton
Unigene45099_All	2193	2.8468	6.9324	4.7595	1.8041	gi|77403694|dbj|BAE46429.1|	108.2	3e-117	ORF2-encoded protein [Danio rerio]	--	--	--	--	sp|P21328|RTJK_DROME	103	1e-21	RNA-directed DNA polymerase from mobile element jockey OS=Drosophila melanogaster GN=pol PE=1 SV=1	--	--	--	--	--	K05016	1e-25	95.9	spu:753989	chloride channel 7	-	-	-
Unigene144761_All	222	2.8438	0.299	2.7656	0.1371	--	--	--	--	gi|23320922|emb|AL663106.18|	69.9	5e-09	Mouse DNA sequence from clone CT7-314H19 on chromosome 3 Contains the Bbs7 gene for Bardet-Biedl syndrome 7, the Trpc3 gene for transient receptor potential cation channel, subfamily C, member 3, a sepiapterin reductase (Spr) pseudogene, a novel gene and two CpG islands, complete sequence	--	--	--	--	--	--	--	--	--	--	--	--	--	--	-	-	-
CL2580.Contig3_All	1697	2.8109	1.1932	2.8944	2.3672	gi|440611495|gb|AGC13755.1|	750.4	0	LNALCN-EEEE [Lymnaea stagnalis]	gi|195045066|ref|XM_001991896.1|	75.8	6e-10	Drosophila grimshawi GH12930 (Dgri\GH12930), mRNA	sp|Q8IZF0|NALCN_HUMAN	476	5e-134	Sodium leak channel non-selective protein OS=Homo sapiens GN=NALCN PE=2 SV=1	--	--	--	--	--	K05668	9e-144	511	ame:413947	ATP-binding cassette, subfamily C (CFTR/MRP), member 5	GO:0006810//transport	-	-
Unigene54010_All	325	2.8059	1.532	2.9387	1.5919	gi|221505451|gb|EEE31096.1|	53.1	4e-06	chloride channel protein k, putative [Toxoplasma gondii VEG]	--	--	--	--	sp|P14328|SP96_DICDI	61.6	4e-10	Spore coat protein SP96 OS=Dictyostelium discoideum GN=cotA PE=4 SV=2	Rv0312	47.8	5e-06	COG0443	Molecular chaperone	K13909	7e-08	55.8	pon:100457429	mucin-7	-	-	-
Unigene90896_All	1100	2.8059	1.0863	2.9148	4.0393	gi|237838763|ref|XP_002368679.1|	72.8	3e-11	voltage gated chloride channel domain-containing protein [Toxoplasma gondii ME49] >gi|211966343|gb|EEB01539.1| voltage gated chloride channel domain-containing protein [Toxoplasma gondii ME49]	--	--	--	--	sp|Q95JC9|PRP_PIG	81.3	4e-15	Basic proline-rich protein OS=Sus scrofa PE=1 SV=2	Rv3876	60.8	4e-09	COG0455	ATPases involved in chromosome partitioning	K12866	1e-13	78.2	acs:100564254	WW domain-binding protein 11	-	-	-
Unigene1296_All	1660	2.789	1.8197	3.7808	3.63	gi|443688741|gb|ELT91340.1|	538.1	5e-151	hypothetical protein CAPTEDRAFT_201917 [Capitella teleta]	gi|115947194|ref|XM_779519.2|	77.8	2e-10	PREDICTED: Strongylocentrotus purpuratus transient receptor potential cation channel subfamily A member 1 homolog (LOC579399), mRNA	sp|Q18297|TRPA1_CAEEL	325	2e-88	Transient receptor potential cation channel subfamily A member 1 homolog OS=Caenorhabditis elegans GN=trpa-1 PE=2 SV=5	--	--	--	--	--	K04984	3e-128	459	bfo:BRAFLDRAFT_122167	transient receptor potential cation channel subfamily A member 1	GO:0006810//transport	-	-
Unigene70_All	662	2.755	0.9026	4.4311	9.3782	gi|405972671|gb|EKC37427.1|	265	2e-69	Ryanodine receptor 44F [Crassostrea gigas]	--	--	--	--	sp|Q24498|RY44_DROME	184	1e-46	Ryanodine receptor 44F OS=Drosophila melanogaster GN=Rya-r44F PE=1 SV=3	--	--	--	--	--	K05327	9e-47	186	dan:Dana_GF12384	ryanodine receptor, invertebrate	GO:0035206//regulation of hemocyte proliferation;GO:0006816//calcium ion transport;GO:0006936//muscle contraction	GO:0005262//calcium channel activity	GO:0005875//microtubule associated complex;GO:0016020//membrane
Unigene46820_All	843	2.746	2.4019	2.5896	1.083	gi|325297130|ref|NP_001191574.1|	188	4e-46	vanilloid receptor [Aplysia californica] >gi|33391244|gb|AAQ17228.1| vanilloid receptor [Aplysia californica]	gi|325297129|ref|NM_001204645.1|	67.9	8e-08	Aplysia californica vanilloid receptor (LOC100533351), mRNA >gi|51537800|gb|AY279095.1| Aplysia californica vanilloid receptor mRNA, complete cds	--	--	--	--	--	--	--	--	--	--	--	--	--	--	GO:0006811//ion transport;GO:0055085//transmembrane transport	GO:0005216//ion channel activity	GO:0016021//integral to membrane
Unigene145384_All	181	2.7129	0.7336	1.8845	0.1681	gi|405973447|gb|EKC38162.1|	67.8	1e-10	Potassium channel subfamily K member 18 [Crassostrea gigas]	--	--	--	--	--	--	--	--	--	--	--	--	--	--	--	--	--	--	-	-	-
Unigene69121_All	909	2.701	0.6938	2.3265	2.2431	gi|443702798|gb|ELU00655.1|	139.8	1e-31	hypothetical protein CAPTEDRAFT_42317, partial [Capitella teleta]	--	--	--	--	sp|O15083|ERC2_HUMAN	112	1e-24	ERC protein 2 OS=Homo sapiens GN=ERC2 PE=1 SV=3	--	--	--	--	--	K16072	4e-22	105	dre:548606	ELKS/RAB6-interacting/CAST family member 1	GO:0048790//maintenance of presynaptic active zone structure;GO:0007274//neuromuscular synaptic transmission;GO:0008344//adult locomotory behavior;GO:0007615//anesthesia-resistant memory;GO:0048167//regulation of synaptic plasticity;GO:0048789//cytoskeletal matrix organization at active zone;GO:0007614//short-term memory	GO:0005262//calcium channel activity	GO:0048788//presynaptic cytoskeletal matrix assembled at active zones;GO:0042734//presynaptic membrane;GO:0031594//neuromuscular junction
Unigene119595_All	182	2.698	0	0	0	gi|156398679|ref|XP_001638315.1|	52.4	7e-06	predicted protein [Nematostella vectensis] >gi|156225435|gb|EDO46252.1| predicted protein [Nematostella vectensis]	--	--	--	--	sp|Q8IFN0|YD115_PLAF7	48.1	4e-06	Uncharacterized protein PFD1115c OS=Plasmodium falciparum (isolate 3D7) GN=PFD1115c PE=2 SV=1	--	--	--	--	--	K05328	3e-06	50.4	ame:724608	transient receptor potential cation channel subfamily C, invertebrate	-	-	-
Unigene1164_All	1356	2.69	1.7625	2.767	1.8404	gi|405963612|gb|EKC29174.1|	268.9	4e-70	H(+)/Cl(-) exchange transporter 3 [Crassostrea gigas]	gi|170037221|ref|XM_001846406.1|	117	1e-22	Culex quinquefasciatus chloride channel protein 3, mRNA	sp|P51792|CLCN3_RAT	216	1e-55	H(+)/Cl(-) exchange transporter 3 OS=Rattus norvegicus GN=Clcn3 PE=2 SV=2	SPBC19C7.11_1	60.8	5e-09	COG0038	Chloride channel protein EriC	K05012	5e-60	232	tca:663613	chloride channel 3	GO:0006810//transport	GO:0005216//ion channel activity	GO:0016020//membrane
CL20457.Contig1_All	2750	2.6784	4.0316	3.0761	2.2355	gi|39545756|gb|AAR27959.1|	1067.8	0	high conductance calcium-activated potassium channel [Aplysia californica]	gi|39545755|gb|AY372117.1|	412	1e-111	Aplysia californica high conductance calcium-activated potassium channel gene, complete cds	sp|Q03720|SLO_DROME	840	0	Calcium-activated potassium channel slowpoke OS=Drosophila melanogaster GN=slo PE=1 SV=3	PA1496	67.8	1e-10	COG1226	Kef-type K+ transport systems, predicted NAD-binding component	K04936	0	862	ame:413994	potassium large conductance calcium-activated channel subfamily M alpha member 1	GO:0006813//potassium ion transport	GO:0005249//voltage-gated potassium channel activity;GO:0060072//large conductance calcium-activated potassium channel activity;GO:0000166//nucleotide binding	GO:0008076//voltage-gated potassium channel complex
Unigene12400_All	236	2.6751	0.422	2.6016	1.6764	--	--	--	--	--	--	--	--	--	--	--	--	--	--	--	--	--	K04944	5e-06	49.7	ptr:739670	potassium intermediate/small conductance calcium-activated channel subfamily N member 3	-	-	-
Unigene56617_All	289	2.67	0.804	1.8884	0.4212	gi|405976912|gb|EKC41390.1|	113.6	2e-24	Syntaxin [Crassostrea gigas]	gi|325197177|ref|NM_001204499.1|	149	8e-33	Aplysia californica syntaxin (LOC100533375), mRNA >gi|59324019|gb|AY764183.1| Aplysia californica syntaxin mRNA, complete cds	sp|Q16932|STX_APLCA	111	4e-25	Syntaxin OS=Aplysia californica PE=2 SV=1	YMR183c	52.8	2e-07	COG5074	t-SNARE complex subunit, syntaxin	K04560	9e-22	102	rno:116470	syntaxin 1A	GO:0014047//glutamate secretion;GO:0017156//calcium ion-dependent exocytosis;GO:0009629//response to gravity;GO:0006112//energy reserve metabolic process;GO:0050796//regulation of insulin secretion;GO:0045921//positive regulation of exocytosis;GO:0006886//intracellular protein transport;GO:0016081//synaptic vesicle docking involved in exocytosis;GO:0044281//small molecule metabolic process;GO:000…	GO:0032028//myosin head/neck binding;GO:0005484//SNAP receptor activity;GO:0048306//calcium-dependent protein binding;GO:0000149//SNARE binding;GO:0047485//protein N-terminus binding;GO:0043008//ATP-dependent protein binding;GO:0030674//protein binding, bridging;GO:0046982//protein heterodimerization activity;GO:0001948//glycoprotein binding;GO:0019904//protein domain specific binding;GO:0019855/…	GO:0043005//neuron projection;GO:0030141//secretory granule;GO:0070032//synaptobrevin 2-SNAP-25-syntaxin-1a-complexin I complex;GO:0030672//synaptic vesicle membrane;GO:0016021//integral to membrane;GO:0005576//extracellular region;GO:0030054//cell junction;GO:0070044//synaptobrevin 2-SNAP-25-syntaxin-1a complex;GO:0005886//plasma membrane;GO:0042641//actomyosin
Unigene121179_All	211	2.6596	0.3146	1.2933	0.2885	gi|351708936|gb|EHB11855.1|	52.8	6e-06	Integrator complex subunit 4 [Heterocephalus glaber]	gi|161353727|gb|AC198620.4|	77.8	2e-11	Pan troglodytes BAC clone CH251-609N9 from chromosome 7, complete sequence	sp|Q8I5D2|ABRA_PLAF7	56.2	2e-08	101 kDa malaria antigen OS=Plasmodium falciparum (isolate 3D7) GN=ABRA PE=3 SV=1	--	--	--	--	--	K05328	3e-08	57	ame:724608	transient receptor potential cation channel subfamily C, invertebrate	GO:0032259//methylation	GO:0003676//nucleic acid binding;GO:0008168//methyltransferase activity	-
Unigene184554_All	159	2.6471	1.4614	1.7162	0.3828	gi|344255351|gb|EGW11455.1|	52.8	6e-06	hypothetical protein I79_019834 [Cricetulus griseus]	gi|77862133|gb|AC162373.11|	97.6	1e-17	Mus musculus chromosome 18, clone RP23-410M11, complete sequence	sp|Q9EPQ2|RPGR1_MOUSE	53.9	8e-08	X-linked retinitis pigmentosa GTPase regulator-interacting protein 1 OS=Mus musculus GN=Rpgrip1 PE=1 SV=1	YOR310c	50.4	8e-07	COG1498	Protein implicated in ribosomal biogenesis, Nop56p homolog	K04952	1e-07	55.1	rno:83686	cyclic nucleotide gated channel beta 1	GO:0006334//nucleosome assembly	GO:0003677//DNA binding	GO:0000786//nucleosome
Unigene143344_All	159	2.6471	0.4175	2.1452	0.1914	gi|119627579|gb|EAX07174.1|	52.4	8e-06	hCG1793893 [Homo sapiens]	gi|78189999|gb|AC154039.17|	69.9	3e-09	Mus musculus 10 BAC RP23-282M20 (Roswell Park Cancer Institute (C57BL/6J Female) Mouse BAC Library) complete sequence	sp|Q54J55|MYBX_DICDI	60.8	6e-10	Myb-like protein X OS=Dictyostelium discoideum GN=mybX PE=3 SV=1	SPBC2D10.10c	48.5	3e-06	COG1889	Fibrillarin-like rRNA methylase	K04952	1e-09	62	mmu:333329	cyclic nucleotide gated channel beta 1	GO:0001654//eye development;GO:0050908//detection of light stimulus involved in visual perception	-	-
Unigene97994_All	481	2.6251	1.2422	2.5529	0.5062	gi|405966360|gb|EKC31655.1|	164.1	2e-39	Chloride channel protein 2 [Crassostrea gigas]	--	--	--	--	sp|Q64347|CLCN1_MOUSE	132	4e-31	Chloride channel protein 1 OS=Mus musculus GN=Clcn1 PE=1 SV=3	Rv3876	49.7	2e-06	COG0455	ATPases involved in chromosome partitioning	K05010	1e-30	132	mmu:12723	chloride channel 1, skeletal muscle	GO:0019227//neuronal action potential propagation;GO:0006821//chloride transport	GO:0005247//voltage-gated chloride channel activity	GO:0042383//sarcolemma;GO:0016021//integral to membrane
Unigene45802_All	1396	2.6129	1.2127	2.932	2.1582	gi|470012003|gb|AGI03857.1|	167.5	1e-39	nicotinic acetylcholine receptor subunit type Q, partial [Aplysia californica]	gi|470012002|gb|KC411665.1|	67.9	1e-07	Aplysia californica nicotinic acetylcholine receptor subunit type Q mRNA, partial cds	sp|Q9I8C7|ACH10_CHICK	91.7	4e-18	Neuronal acetylcholine receptor subunit alpha-10 OS=Gallus gallus GN=CHRNA10 PE=3 SV=1	--	--	--	--	--	K04811	1e-17	91.7	gga:430628	nicotinic acetylcholine receptor alpha-10	GO:0006810//transport	GO:0005230//extracellular ligand-gated ion channel activity	GO:0016020//membrane
Unigene57659_All	323	2.6061	3.1858	3.5905	0.0942	gi|291225943|ref|XP_002732956.1|	62.4	7e-09	PREDICTED: conserved hypothetical protein-like, partial [Saccoglossus kowalevskii]	gi|470625813|ref|XM_004320106.1|	61.9	2e-06	PREDICTED: Tursiops truncatus calcium homeostasis endoplasmic reticulum protein (CHERP), mRNA	sp|Q8CGZ0|CHERP_MOUSE	58.2	4e-09	Calcium homeostasis endoplasmic reticulum protein OS=Mus musculus GN=Cherp PE=1 SV=1	--	--	--	--	--	K12841	1e-09	62	bfo:BRAFLDRAFT_117969	calcium homeostasis endoplasmic reticulum protein	GO:0051533//positive regulation of NFAT protein import into nucleus;GO:0051209//release of sequestered calcium ion into cytosol;GO:0008285//negative regulation of cell proliferation	GO:0003676//nucleic acid binding;GO:0044325//ion channel binding	GO:0048471//perinuclear region of cytoplasm;GO:0033017//sarcoplasmic reticulum membrane
Unigene138259_All	162	2.5981	0.2049	1.6844	0.1879	gi|449280200|gb|EMC87550.1|	57.8	1e-07	Enterin neuropeptide, partial [Columba livia]	gi|325995139|ref|NG_008854.2|	87.7	1e-14	Homo sapiens potassium voltage-gated channel, KQT-like subfamily, member 3 (KCNQ3), RefSeqGene on chromosome 8	--	--	--	--	--	--	--	--	--	K14822	2e-08	57.8	tgu:100219403	rRNA-processing protein CGR1	-	-	-
Unigene68006_All	1945	2.5967	0.3413	5.7171	15.3339	gi|7321945|gb|AAC60504.2|	852.8	0	action potential broadening potassium channel [Aplysia sp.]	gi|545066|gb|S68356.1|S68356	387	1e-103	Aplysia sp. action potential broadening potassium channel (Shab) mRNA, complete cds	sp|P17970|KCNAB_DROME	726	0	Potassium voltage-gated channel protein Shab OS=Drosophila melanogaster GN=Shab PE=1 SV=2	DR0830	121	4e-27	COG1226	Kef-type K+ transport systems, predicted NAD-binding component	K04885	0	727	api:100168045	potassium voltage-gated channel Shab-related subfamily B member 1	GO:0001508//regulation of action potential;GO:0008016//regulation of heart contraction;GO:0034765//regulation of ion transmembrane transport;GO:0008345//larval locomotory behavior;GO:0051260//protein homooligomerization;GO:0060025//regulation of synaptic activity;GO:0071805//potassium ion transmembrane transport	GO:0005251//delayed rectifier potassium channel activity	GO:0008076//voltage-gated potassium channel complex
CL7246.Contig2_All	846	2.5704	0.2354	8.5475	5.8996	gi|449275861|gb|EMC84607.1|	55.1	5e-06	Immunoglobulin G-binding protein A, partial [Columba livia]	--	--	--	--	sp|Q28181|CNGB1_BOVIN	63.5	5e-10	Cyclic nucleotide-gated cation channel beta-1 OS=Bos taurus GN=CNGB1 PE=1 SV=1	--	--	--	--	--	K14822	2e-12	73.6	tgu:100219403	rRNA-processing protein CGR1	GO:0044699	-	-
CL19580.Contig2_All	1180	2.5562	0.7314	2.4859	3.0175	--	--	--	--	gi|57032884|gb|BC088887.1|	61.9	7e-06	Xenopus tropicalis potassium voltage-gated channel, shaker-related subfamily, member 5, mRNA (cDNA clone IMAGE:7006493), partial cds	--	--	--	--	--	--	--	--	--	--	--	--	--	--	-	-	-
CL10761.Contig2_All	1634	2.5329	2.0518	4.8847	2.3654	gi|471413420|ref|XP_004388256.1|	55.8	7e-06	PREDICTED: cation channel sperm-associated protein subunit gamma [Trichechus manatus latirostris]	--	--	--	--	--	--	--	--	--	--	--	--	--	--	--	--	--	--	-	-	-
CL5475.Contig2_All	1224	2.5216	0.7593	6.1865	7.6083	gi|325296791|ref|NP_001191634.1|	560.8	5e-158	potassium channel [Aplysia californica] >gi|155764|gb|AAA27756.1| potassium channel [Aplysia californica]	gi|325296790|ref|NM_001204705.1|	365	3e-97	Aplysia californica potassium channel (LOC100533422), mRNA >gi|155763|gb|M95914.1|APLKCHANNL Aplysia californica potassium channel mRNA, complete cds	sp|P08510|KCNAS_DROME	399	5e-111	Potassium voltage-gated channel protein Shaker OS=Drosophila melanogaster GN=Sh PE=1 SV=3	DR0830	103	6e-22	COG1226	Kef-type K+ transport systems, predicted NAD-binding component	K05318	2e-114	413	ame:408343	potassium voltage-gated channel Shaker-related subfamily A, invertebrate	GO:0034765//regulation of ion transmembrane transport;GO:0051260//protein homooligomerization;GO:0071805//potassium ion transmembrane transport	GO:0005249//voltage-gated potassium channel activity	GO:0008076//voltage-gated potassium channel complex
Unigene46930_All	700	2.5053	0.7113	0.8771	1.7825	gi|325297170|ref|NP_001191595.1|	281.2	3e-74	pannexin 5 [Aplysia californica] >gi|60550112|gb|AAX24144.1| pannexin 5 [Aplysia californica]	gi|325297169|ref|NM_001204666.1|	77.8	6e-11	Aplysia californica pannexin 5 (LOC100533378), mRNA >gi|60550111|gb|AY823628.1| Aplysia californica pannexin 5 mRNA, complete cds	sp|O01393|UNC9_CAEEL	136	5e-32	Innexin unc-9 OS=Caenorhabditis elegans GN=unc-9 PE=2 SV=1	--	--	--	--	--	--	--	--	--	--	GO:0034220//ion transmembrane transport	GO:0005243//gap junction channel activity	GO:0005921//gap junction
Unigene201983_All	168	2.5053	0	4.8728	5.0722	gi|443715474|gb|ELU07436.1|	52.8	6e-06	hypothetical protein CAPTEDRAFT_209435 [Capitella teleta]	gi|4996920|gb|AC007461.8|AC007461	139	4e-30	Homo sapiens chromosome 17, clone 84_E_24, complete sequence	sp|Q9TW28|MYOM_DICDI	52.8	2e-07	Myosin-M heavy chain OS=Dictyostelium discoideum GN=myoM PE=1 SV=1	YOR310c	49.3	2e-06	COG1498	Protein implicated in ribosomal biogenesis, Nop56p homolog	K04952	2e-08	57.8	rno:83686	cyclic nucleotide gated channel beta 1	-	-	-
Unigene2392_All	1380	2.4907	2.0927	1.6808	1.4334	gi|405964442|gb|EKC29928.1|	382.9	2e-104	VWFA and cache domain-containing protein 1 [Crassostrea gigas]	--	--	--	--	sp|Q6PDJ1|CAHD1_MOUSE	193	7e-49	VWFA and cache domain-containing protein 1 OS=Mus musculus GN=Cachd1 PE=2 SV=1	--	--	--	--	--	K04858	7e-08	59.3	hmg:100209213	voltage-dependent calcium channel alpha-2/delta-1	-	-	-
Unigene29808_All	453	2.4776	0.5129	1.3553	0.8734	gi|259016158|sp|Q17RH7.2|TPRXL_HUMAN	61.6	1e-08	RecName: Full=Putative protein TPRXL >gi|21751020|dbj|BAC03887.1| unnamed protein product [Homo sapiens]	--	--	--	--	sp|Q9JKA9|HCN2_RAT	56.2	3e-08	Potassium/sodium hyperpolarization-activated cyclic nucleotide-gated channel 2 OS=Rattus norvegicus GN=Hcn2 PE=2 SV=3	--	--	--	--	--	K04955	8e-08	56.2	rno:114244	hyperpolarization activated cyclic nucleotide-gated potassium channel 2	-	GO:0005515//protein binding	GO:0044464//cell part
Unigene48461_All	826	2.4628	2.1701	2.1473	0.4421	gi|291233777|ref|XP_002736829.1|	257.3	6e-67	PREDICTED: GJ22252-like [Saccoglossus kowalevskii]	gi|187370726|gb|EU644749.1|	83.8	1e-12	Rattus norvegicus calcium release-activated calcium modulator 1 (ORAI1) mRNA, complete cds	sp|Q8BWG9|CRCM1_MOUSE	236	4e-62	Calcium release-activated calcium channel protein 1 OS=Mus musculus GN=Orai1 PE=2 SV=1	--	--	--	--	--	K16056	2e-63	242	bfo:BRAFLDRAFT_122058	calcium release-activated calcium channel protein 1	GO:0051928//positive regulation of calcium ion transport;GO:0007596//blood coagulation	GO:0005515//protein binding;GO:0015279//store-operated calcium channel activity	GO:0005887//integral to plasma membrane
Unigene69561_All	746	2.4448	1.1124	1.7375	1.1423	gi|237838763|ref|XP_002368679.1|	55.8	2e-06	voltage gated chloride channel domain-containing protein [Toxoplasma gondii ME49] >gi|211966343|gb|EEB01539.1| voltage gated chloride channel domain-containing protein [Toxoplasma gondii ME49]	--	--	--	--	sp|P23253|TCNA_TRYCR	51.6	2e-06	Sialidase OS=Trypanosoma cruzi GN=TCNA PE=2 SV=1	--	--	--	--	--	K08867	9e-06	44.7	ecb:100147327	WNK lysine deficient protein kinase [EC:2.7.11.1]	-	-	-
Unigene118542_All	231	2.4294	0	0	0	gi|358339569|dbj|GAA47606.1|	52.4	7e-06	hypothetical protein CLF_100574 [Clonorchis sinensis]	--	--	--	--	sp|Q55FI4|NOP58_DICDI	50.8	7e-07	Nucleolar protein 58 OS=Dictyostelium discoideum GN=nop58 PE=3 SV=1	--	--	--	--	--	K04948	3e-07	53.9	dre:572249	cyclic nucleotide gated channel alpha 1	-	-	-
CL20698.Contig2_All	1734	2.4273	4.3072	4.5243	3.0538	gi|77403694|dbj|BAE46429.1|	230.3	2e-58	ORF2-encoded protein [Danio rerio]	gi|21436704|emb|AL611984.15|	61.9	1e-05	Mouse DNA sequence from clone RP23-416J8 on chromosome 4, complete sequence	sp|Q95SX7|RTBS_DROME	51.6	5e-06	Probable RNA-directed DNA polymerase from transposon BS OS=Drosophila melanogaster GN=RTase PE=2 SV=1	--	--	--	--	--	K05016	6e-21	103	spu:753989	chloride channel 7	-	-	-
CL9404.Contig1_All	697	2.4154	2.4288	0.6851	0.0437	gi|149929801|gb|ABR37307.1|	309.7	7e-83	TASK two-pore domain potassium channel [Lymnaea stagnalis]	gi|149929800|gb|EF640973.1|	256	1e-64	Lymnaea stagnalis TASK two-pore domain potassium channel mRNA, complete cds	sp|O14649|KCNK3_HUMAN	241	1e-63	Potassium channel subfamily K member 3 OS=Homo sapiens GN=KCNK3 PE=1 SV=1	DR2133	53.1	4e-07	COG4372	Uncharacterized protein conserved in bacteria with the myosin-like domain	K04914	9e-64	243	mdo:100025750	potassium channel subfamily K member 3	GO:0006813//potassium ion transport;GO:0042221//response to chemical stimulus;GO:0007268//synaptic transmission;GO:0034220//ion transmembrane transport	GO:0005515//protein binding;GO:0005244//voltage-gated ion channel activity;GO:0005267//potassium channel activity	GO:0005887//integral to plasma membrane
Unigene6605_All	670	2.4081	1.9817	2.4437	0.8176	gi|405967022|gb|EKC32236.1|	236.1	1e-60	Small conductance calcium-activated potassium channel protein [Crassostrea gigas]	gi|345309629|ref|XM_001521774.2|	63.9	9e-07	PREDICTED: Ornithorhynchus anatinus intermediate conductance calcium-activated potassium channel protein 4-like (LOC100093560), partial mRNA	sp|P70604|KCNN2_RAT	189	6e-48	Small conductance calcium-activated potassium channel protein 2 OS=Rattus norvegicus GN=Kcnn2 PE=1 SV=1	--	--	--	--	--	K04943	2e-47	189	tgu:100230275	potassium intermediate/small conductance calcium-activated channel subfamily N member 2	GO:0006813//potassium ion transport	GO:0005515//protein binding;GO:0016286//small conductance calcium-activated potassium channel activity	GO:0030315//T-tubule;GO:0030018//Z disc;GO:0016021//integral to membrane
CL73.Contig7_All	525	2.4051	0.5058	2.5988	0.8695	gi|77403694|dbj|BAE46429.1|	140.2	4e-32	ORF2-encoded protein [Danio rerio]	--	--	--	--	--	--	--	--	--	--	--	--	--	K05016	4e-27	120	spu:753989	chloride channel 7	-	-	-
CL19185.Contig2_All	2078	2.3968	0.6549	1.6086	5.6385	gi|405973511|gb|EKC38219.1|	279.6	4e-73	Chloride intracellular channel protein 6 [Crassostrea gigas]	--	--	--	--	sp|Q9N2G5|CLIC6_RABIT	132	2e-30	Chloride intracellular channel protein 6 OS=Oryctolagus cuniculus GN=CLIC6 PE=1 SV=1	--	--	--	--	--	K05021	2e-31	138	dre:324481	chloride intracellular channel 1	-	-	-
Unigene936_All	1261	2.392	0.3159	2.9214	4.1993	--	--	--	--	gi|359465573|ref|NG_031861.1|	61.9	7e-06	Homo sapiens calcium channel, voltage-dependent, gamma subunit 2 (CACNG2), RefSeqGene on chromosome 22	--	--	--	--	--	--	--	--	--	--	--	--	--	--	-	-	-
Unigene1700_All	968	2.3914	1.4059	1.339	2.3265	gi|405976468|gb|EKC40974.1|	238.4	4e-61	Melanoma-associated antigen G1 [Crassostrea gigas]	--	--	--	--	sp|Q96MG7|MAGG1_HUMAN	191	2e-48	Melanoma-associated antigen G1 OS=Homo sapiens GN=NDNL2 PE=1 SV=1	--	--	--	--	--	K04976	2e-43	176	ssc:100158130	transient receptor potential cation channel subfamily M member 1	GO:0031398//positive regulation of protein ubiquitination	GO:0005515//protein binding	GO:0030915//Smc5-Smc6 complex
CL20308.Contig2_All	1734	2.3868	3.3117	1.9671	0.6318	gi|39545756|gb|AAR27959.1|	608.2	4e-172	high conductance calcium-activated potassium channel [Aplysia californica]	gi|39545755|gb|AY372117.1|	157	2e-34	Aplysia californica high conductance calcium-activated potassium channel gene, complete cds	sp|Q03720|SLO_DROME	523	5e-148	Calcium-activated potassium channel slowpoke OS=Drosophila melanogaster GN=slo PE=1 SV=3	--	--	--	--	--	K04936	2e-152	539	isc:IscW_ISCW007718	potassium large conductance calcium-activated channel subfamily M alpha member 1	GO:0006813//potassium ion transport	GO:0005249//voltage-gated potassium channel activity;GO:0060072//large conductance calcium-activated potassium channel activity;GO:0000166//nucleotide binding	GO:0008076//voltage-gated potassium channel complex
Unigene92326_All	681	2.3692	1.0236	1.5026	1.4747	gi|221481491|gb|EEE19877.1|	59.7	1e-07	chloride channel, putative [Toxoplasma gondii GT1]	--	--	--	--	sp|Q8IDX6|RBP2A_PLAF7	59.3	7e-09	Reticulocyte-binding protein 2 homolog a OS=Plasmodium falciparum (isolate 3D7) GN=PF13_0198 PE=3 SV=1	aq_629	51.2	2e-06	COG1196	Chromosome segregation ATPases	K13909	2e-08	59.7	pon:100457429	mucin-7	-	-	-
CL10617.Contig1_All	2048	2.3634	0.2917	5.0964	7.3111	gi|325297029|ref|NP_001191519.1|	505.4	4e-141	GluClAc1 precursor [Aplysia californica] >gi|253918123|gb|ACT37243.1| GluClAc1 [Aplysia californica]	gi|325297028|ref|NM_001204590.1|	272	6e-69	Aplysia californica GluClAc1 (LOC100533288), mRNA >gi|253918122|gb|GQ148562.1| Aplysia californica GluClAc1 mRNA, complete cds	sp|P23416|GLRA2_HUMAN	299	2e-80	Glycine receptor subunit alpha-2 OS=Homo sapiens GN=GLRA2 PE=2 SV=1	--	--	--	--	--	K05195	7e-85	315	bfo:BRAFLDRAFT_79146	glycine receptor alpha-3	GO:0055085//transmembrane transport;GO:0006811//ion transport	GO:0005230//extracellular ligand-gated ion channel activity	GO:0016021//integral to membrane;GO:0045202//synapse;GO:0005886//plasma membrane
CL743.Contig2_All	476	2.3579	1.325	1.8631	2.2377	gi|77403694|dbj|BAE46429.1|	92.4	7e-18	ORF2-encoded protein [Danio rerio]	--	--	--	--	--	--	--	--	--	--	--	--	--	K05016	1e-13	75.9	spu:753989	chloride channel 7	-	-	-
Unigene99984_All	447	2.3539	0	5.1889	2.3148	gi|443696809|gb|ELT97425.1|	58.2	1e-07	hypothetical protein CAPTEDRAFT_194915 [Capitella teleta]	--	--	--	--	sp|Q8I5D2|ABRA_PLAF7	49.7	2e-06	101 kDa malaria antigen OS=Plasmodium falciparum (isolate 3D7) GN=ABRA PE=3 SV=1	--	--	--	--	--	K04952	2e-06	51.2	rno:83686	cyclic nucleotide gated channel beta 1	-	-	-
Unigene70561_All	1045	2.3494	2.2553	5.1572	0.8154	gi|221481491|gb|EEE19877.1|	65.5	5e-09	chloride channel, putative [Toxoplasma gondii GT1]	--	--	--	--	sp|Q9UQ35|SRRM2_HUMAN	66.2	1e-10	Serine/arginine repetitive matrix protein 2 OS=Homo sapiens GN=SRRM2 PE=1 SV=2	--	--	--	--	--	K13172	4e-10	66.2	hsa:23524	serine/arginine repetitive matrix protein 2	-	-	-
Unigene96115_All	330	2.3383	1.0059	2.4807	0.0922	gi|401413936|ref|XP_003886415.1|	57.4	2e-07	Methyltransferase-like protein, related [Neospora caninum Liverpool] >gi|325120835|emb|CBZ56390.1| Methyltransferase-like protein, related [Neospora caninum Liverpool]	--	--	--	--	sp|Q7M732|RTL1_MOUSE	72	3e-13	Retrotransposon-like protein 1 OS=Mus musculus GN=Rtl1 PE=2 SV=1	MTH1878	52	3e-07	COG1150	Heterodisulfide reductase, subunit C	K04952	6e-13	72.8	rno:83686	cyclic nucleotide gated channel beta 1	-	-	-
Unigene126217_All	302	2.3228	0.6595	3.1625	2.6201	gi|449268892|gb|EMC79722.1|	53.1	4e-06	hypothetical protein A306_12737, partial [Columba livia]	gi|46064034|gb|AC034285.6|	131	2e-27	Mus musculus chromosome 13, clone RP23-220G21, complete sequence	sp|B2RY56|RBM25_MOUSE	49.3	2e-06	RNA-binding protein 25 OS=Mus musculus GN=Rbm25 PE=1 SV=2	--	--	--	--	--	K04951	9e-08	55.5	dre:568123	cyclic nucleotide gated channel alpha 4	-	-	-
Unigene24226_All	666	2.3172	1.6447	1.9462	1.5079	gi|325296901|ref|NP_001191484.1|	353.6	4e-96	synapse-associated protein [Aplysia californica] >gi|166079862|gb|ABY81651.1| synapse-associated protein [Aplysia californica]	gi|325296900|ref|NM_001204555.1|	137	8e-29	Aplysia californica synapse-associated protein (SAP), mRNA >gi|166079861|gb|EU375312.1| Aplysia californica synapse-associated protein (SAP) mRNA, complete cds	sp|P31007|DLG1_DROME	280	1e-75	Disks large 1 tumor suppressor protein OS=Drosophila melanogaster GN=dlg1 PE=1 SV=2	YDR454c	81.3	1e-15	COG0194	Guanylate kinase	K12075	7e-77	286	phu:Phum_PHUM577960	discs large protein	GO:0007015//actin filament organization;GO:0001935//endothelial cell proliferation;GO:0009888//tissue development;GO:0007411//axon guidance;GO:0007268//synaptic transmission;GO:0016337//cell-cell adhesion;GO:0030866//cortical actin cytoskeleton organization;GO:0044260;GO:0045930//negative regulation of mitotic cell cycle;GO:0070830//tight junction assembly;GO:0007163//establishment or maintenance…	GO:0004385//guanylate kinase activity;GO:0008022//protein C-terminus binding;GO:0015459//potassium channel regulator activity;GO:0097016//L27 domain binding;GO:0019902//phosphatase binding;GO:0008092//cytoskeletal protein binding;GO:0031434//mitogen-activated protein kinase kinase binding;GO:0004721//phosphoprotein phosphatase activity	GO:0005923//tight junction;GO:0043005//neuron projection;GO:0001772//immunological synapse;GO:0005783//endoplasmic reticulum;GO:0044463;GO:0005829//cytosol;GO:0016323//basolateral plasma membrane;GO:0009898//internal side of plasma membrane;GO:0044456//synapse part;GO:0043209//myelin sheath;GO:0048471//perinuclear region of cytoplasm;GO:0005794//Golgi apparatus;GO:0005874//microtubule;GO:0097025/…
Unigene72188_All	424	2.3162	3.5229	2.0916	7.1058	gi|170574983|ref|XP_001893046.1|	52.4	7e-06	T-cell receptor beta chain ANA 11 [Brugia malayi]	gi|443609392|emb|FQ323118.16|	91.7	3e-15	Zebrafish DNA sequence from clone CH1073-311M2 in linkage group 13, complete sequence	sp|Q6ZRP5|YD019_HUMAN	49.7	2e-06	Putative uncharacterized protein FLJ46204 OS=Homo sapiens PE=5 SV=2	--	--	--	--	--	K14079	2e-07	54.7	dmo:Dmoj_GI15889	poly(A) RNA polymerase GLD2 [EC:2.7.7.19]	GO:0007010//cytoskeleton organization;GO:0006811//ion transport;GO:0006508//proteolysis	GO:0008233//peptidase activity;GO:0043169//cation binding;GO:0005230//extracellular ligand-gated ion channel activity;GO:0016798//hydrolase activity, acting on glycosyl bonds;GO:0005543//phospholipid binding	GO:0015630//microtubule cytoskeleton;GO:0016021//integral to membrane;GO:0044430//cytoskeletal part
CL13890.Contig1_All	1091	2.3147	2.221	2.126	13.4174	gi|405968689|gb|EKC33735.1|	486.1	1e-135	Protein farnesyltransferase/geranylgeranyltransferase type-1 subunit alpha [Crassostrea gigas]	gi|240849228|ref|NM_001161883.1|	61.9	6e-06	Ovis aries farnesyltransferase, CAAX box, alpha (FNTA), mRNA >gi|238566910|gb|FJ943996.1| Ovis aries FNTA mRNA, complete cds	sp|Q61239|FNTA_MOUSE	429	5e-120	Protein farnesyltransferase/geranylgeranyltransferase type-1 subunit alpha OS=Mus musculus GN=Fnta PE=1 SV=1	SPAPB1A10.04c	188	2e-47	COG5536	Protein prenyltransferase, alpha subunit	K05955	2e-119	429	mmu:14272	protein farnesyltransferase/geranylgeranyltransferase type-1 subunit alpha [EC:2.5.1.58 2.5.1.59]	GO:0043066//negative regulation of apoptotic process;GO:0018343//protein farnesylation;GO:0051770//positive regulation of nitric-oxide synthase biosynthetic process;GO:0071340//skeletal muscle acetylcholine-gated channel clustering;GO:0034097//response to cytokine stimulus;GO:0008284//positive regulation of cell proliferation;GO:0014070//response to organic cyclic compound;GO:0010469//regulation …	GO:0008270//zinc ion binding;GO:0008144//drug binding;GO:0030548//acetylcholine receptor regulator activity;GO:0004662//CAAX-protein geranylgeranyltransferase activity;GO:0004660//protein farnesyltransferase activity;GO:0030971//receptor tyrosine kinase binding;GO:0019840//isoprenoid binding;GO:0008017//microtubule binding;GO:0043014//alpha-tubulin binding;GO:0004663//Rab geranylgeranyltransferas…	GO:0005737//cytoplasm;GO:0005953//CAAX-protein geranylgeranyltransferase complex;GO:0005875//microtubule associated complex
Unigene92132_All	676	2.2829	0.8839	2.6238	1.1255	gi|221505451|gb|EEE31096.1|	55.1	3e-06	chloride channel protein k, putative [Toxoplasma gondii VEG]	--	--	--	--	sp|Q6PDK2|MLL2_MOUSE	63.5	4e-10	Histone-lysine N-methyltransferase MLL2 OS=Mus musculus GN=Mll2 PE=1 SV=2	--	--	--	--	--	K11651	1e-10	67	dya:Dyak_GE15824	SWI/SNF-related matrix-associated actin-dependent regulator of chromatin subfamily E, member 1	-	-	-
CL18424.Contig2_All	154	2.2775	0.8622	0	0	gi|405970970|gb|EKC35831.1|	57.8	1e-07	Cyclic nucleotide-gated cation channel alpha-3 [Crassostrea gigas]	--	--	--	--	--	--	--	--	--	--	--	--	--	--	--	--	--	--	-	-	-
Unigene74700_All	339	2.2762	0.8813	2.4148	0.8977	gi|449275918|gb|EMC84654.1|	53.5	3e-06	Translation initiation factor IF-2 [Columba livia]	--	--	--	--	sp|Q7M732|RTL1_MOUSE	48.9	2e-06	Retrotransposon-like protein 1 OS=Mus musculus GN=Rtl1 PE=2 SV=1	--	--	--	--	--	K04952	4e-06	50.1	rno:83686	cyclic nucleotide gated channel beta 1	-	-	-
Unigene243462_All	216	2.2733	0.1537	1.895	0.2818	gi|444726202|gb|ELW66742.1|	58.9	8e-08	MKI67 FHA domain-interacting nucleolar phosphoprotein [Tupaia chinensis]	--	--	--	--	sp|Q28181|CNGB1_BOVIN	54.3	6e-08	Cyclic nucleotide-gated cation channel beta-1 OS=Bos taurus GN=CNGB1 PE=1 SV=1	YOR310c	50.4	8e-07	COG1498	Protein implicated in ribosomal biogenesis, Nop56p homolog	K14822	2e-07	54.7	tgu:100219403	rRNA-processing protein CGR1	-	-	-
CL7395.Contig2_All	557	2.2669	0.8343	1.8371	5.0267	gi|395459734|gb|AFN65700.1|	292.7	6e-78	PICK1 [Aplysia californica]	gi|395459733|gb|JX049540.1|	214	3e-52	Aplysia californica PICK1 mRNA, complete cds	sp|Q9EP80|PICK1_RAT	246	3e-65	PRKCA-binding protein OS=Rattus norvegicus GN=Pick1 PE=1 SV=1	--	--	--	--	--	K04237	3e-06	51.6	ecb:100060218	partitioning defective protein 3	GO:0015872//dopamine transport;GO:0006605//protein targeting;GO:0007205//protein kinase C-activating G-protein coupled receptor signaling pathway;GO:0043045//DNA methylation involved in embryo development;GO:0006468//protein phosphorylation;GO:0007268//synaptic transmission;GO:0043046//DNA methylation involved in gamete generation;GO:0006890//retrograde vesicle-mediated transport, Golgi to ER;GO:…	GO:0005080//protein kinase C binding;GO:0016301//kinase activity;GO:0008022//protein C-terminus binding;GO:0051020//GTPase binding;GO:0030971//receptor tyrosine kinase binding;GO:0046875//ephrin receptor binding;GO:0046872//metal ion binding;GO:0019904//protein domain specific binding;GO:0042802//identical protein binding;GO:0035256//G-protein coupled glutamate receptor binding;GO:0016887//ATPase…	GO:0030666//endocytic vesicle membrane;GO:0042734//presynaptic membrane;GO:0005794//Golgi apparatus;GO:0043234//protein complex;GO:0014069//postsynaptic density;GO:0030054//cell junction;GO:0048471//perinuclear region of cytoplasm;GO:0005886//plasma membrane;GO:0005739//mitochondrion
Unigene123151_All	155	2.2628	0	0	0	--	--	--	--	gi|48059198|gb|AC107795.17|	61.9	8e-07	Mus musculus chromosome 1, clone RP23-433P9, complete sequence	sp|P29973|CNGA1_HUMAN	47.8	6e-06	cGMP-gated cation channel alpha-1 OS=Homo sapiens GN=CNGA1 PE=1 SV=3	--	--	--	--	--	--	--	--	--	--	-	-	-
Unigene45163_All	2029	2.2472	0.5399	2.8242	11.1743	gi|260806785|ref|XP_002598264.1|	425.6	4e-117	hypothetical protein BRAFLDRAFT_119144 [Branchiostoma floridae] >gi|229283536|gb|EEN54276.1| hypothetical protein BRAFLDRAFT_119144 [Branchiostoma floridae]	gi|363729556|ref|XM_423843.3|	83.8	3e-12	PREDICTED: Gallus gallus stromal interaction molecule 1-like (LOC426179), mRNA	sp|Q13586|STIM1_HUMAN	357	6e-98	Stromal interaction molecule 1 OS=Homo sapiens GN=STIM1 PE=1 SV=3	--	--	--	--	--	K16059	6e-118	425	bfo:BRAFLDRAFT_119144	stromal interaction molecule	GO:0005513//detection of calcium ion;GO:0032237//activation of store-operated calcium channel activity	GO:0051010//microtubule plus-end binding;GO:0005509//calcium ion binding;GO:0042802//identical protein binding	GO:0030176//integral to endoplasmic reticulum membrane;GO:0032541//cortical endoplasmic reticulum;GO:0005887//integral to plasma membrane
Unigene89987_All	2065	2.242	1.6878	1.5196	2.977	gi|405974458|gb|EKC39101.1|	105.5	1e-20	E3 ubiquitin-protein ligase MIB2 [Crassostrea gigas]	--	--	--	--	sp|Q05682|CALD1_HUMAN	63.5	2e-09	Caldesmon OS=Homo sapiens GN=CALD1 PE=1 SV=3	alr1128	53.9	1e-06	COG1196	Chromosome segregation ATPases	K04952	1e-10	69.3	rno:83686	cyclic nucleotide gated channel beta 1	GO:0009987//cellular process	GO:0005488//binding	-
Unigene98636_All	439	2.2371	2.1172	3.7295	0	gi|221505451|gb|EEE31096.1|	63.2	4e-09	chloride channel protein k, putative [Toxoplasma gondii VEG]	--	--	--	--	sp|Q8JIS6|TBX6_DANRE	50.4	1e-06	T-box transcription factor TBX6 OS=Danio rerio GN=tbx6 PE=2 SV=2	--	--	--	--	--	K10955	2e-06	51.2	gga:423101	intestinal mucin-2	-	-	-
Unigene10653_All	345	2.2366	1.2508	0.5932	0.1764	gi|326429705|gb|EGD75275.1|	56.6	4e-07	hypothetical protein PTSG_12510 [Salpingoeca sp. ATCC 50818]	--	--	--	--	sp|Q75JC9|Y8484_DICDI	62.8	2e-10	Uncharacterized protein DDB_G0271670 OS=Dictyostelium discoideum GN=DDB_G0271670 PE=4 SV=1	XF1267	53.5	9e-08	COG5297	Cellobiohydrolase A (1,4-beta-cellobiosidase A)	K04952	3e-08	57	rno:83686	cyclic nucleotide gated channel beta 1	-	GO:0016787//hydrolase activity	-
Unigene6343_All	659	2.2354	1.3096	1.5528	0.5542	gi|405967022|gb|EKC32236.1|	139	1e-31	Small conductance calcium-activated potassium channel protein [Crassostrea gigas]	--	--	--	--	sp|Q9EQR3|KCNN1_MOUSE	69.7	5e-12	Small conductance calcium-activated potassium channel protein 1 OS=Mus musculus GN=Kcnn1 PE=1 SV=2	--	--	--	--	--	K05325	3e-13	75.5	cel:F08A10.1	potassium intermediate/small conductance calcium-activated channel subfamily N, invertebrate	-	-	-
Unigene136085_All	157	2.234	1.0571	0.869	0.1938	--	--	--	--	--	--	--	--	--	--	--	--	--	--	--	--	--	K05016	7e-06	49.3	spu:753989	chloride channel 7	-	-	-
Unigene92956_All	566	2.2308	1.5835	2.5311	1.8281	gi|126322203|ref|XP_001375600.1|	227.3	3e-58	PREDICTED: phosphatidylinositol-glycan-specific phospholipase D-like [Monodelphis domestica]	--	--	--	--	sp|Q8R2H5|PHLD_RAT	212	4e-55	Phosphatidylinositol-glycan-specific phospholipase D OS=Rattus norvegicus GN=Gpld1 PE=2 SV=1	--	--	--	--	--	K01127	5e-59	227	mdo:100024296	glycosylphosphatidylinositol phospholipase D [EC:3.1.4.50]	GO:0043065//positive regulation of apoptotic process;GO:0006507//GPI anchor release;GO:0035774//positive regulation of insulin secretion involved in cellular response to glucose stimulus;GO:0010907//positive regulation of glucose metabolic process;GO:0046470//phosphatidylcholine metabolic process;GO:0010595//positive regulation of endothelial cell migration;GO:0010897//negative regulation of trig…	GO:0004621//glycosylphosphatidylinositol phospholipase D activity;GO:0017080//sodium channel regulator activity	GO:0005615//extracellular space;GO:0043231//intracellular membrane-bounded organelle;GO:0005578//proteinaceous extracellular matrix;GO:0044444//cytoplasmic part
Unigene74371_All	472	2.2293	0.2813	1.7344	2.5146	gi|221505451|gb|EEE31096.1|	52.4	8e-06	chloride channel protein k, putative [Toxoplasma gondii VEG]	--	--	--	--	--	--	--	--	--	--	--	--	--	--	--	--	--	--	-	-	-
Unigene1392_All	1548	2.2204	1.8227	1.9831	2.7917	gi|405971953|gb|EKC36754.1|	253.1	3e-65	hypothetical protein CGI_10014226 [Crassostrea gigas]	--	--	--	--	sp|P63144|KCAB1_RAT	91.7	4e-18	Voltage-gated potassium channel subunit beta-1 OS=Rattus norvegicus GN=Kcnab1 PE=1 SV=1	alr2054	137	4e-32	COG0667	Predicted oxidoreductases (related to aryl-alcohol dehydrogenases)	K04883	8e-19	95.9	bfo:BRAFLDRAFT_67317	potassium voltage-gated channel Shaker-related subfamily A, beta member 2	-	-	-
Unigene46027_All	854	2.2178	1.2438	1.1183	1.8174	--	--	--	--	gi|218749824|ref|NG_009193.1|	65.9	3e-07	Homo sapiens cyclic nucleotide gated channel alpha 1 (CNGA1), RefSeqGene on chromosome 4	--	--	--	--	--	--	--	--	--	--	--	--	--	--	-	-	-
CL369.Contig2_All	414	2.2027	2.4855	1.9774	1.6907	--	--	--	--	gi|350396784|ref|XM_003484616.1|	65.9	1e-07	PREDICTED: Bombus impatiens potassium voltage-gated channel protein Shaker-like, transcript variant 1 (LOC100743206), mRNA	--	--	--	--	--	--	--	--	--	--	--	--	--	--	-	-	-
CL7436.Contig5_All	1279	2.1938	1.5572	2.4002	2.4032	gi|405973516|gb|EKC38224.1|	102.1	6e-20	Spectrin alpha chain [Crassostrea gigas]	gi|395824458|ref|XM_003785433.1|	168	4e-38	PREDICTED: Otolemur garnettii spectrin, alpha, non-erythrocytic 1 (SPTAN1), mRNA	sp|Q13813|SPTN1_HUMAN	573	2e-163	Spectrin alpha chain, non-erythrocytic 1 OS=Homo sapiens GN=SPTAN1 PE=1 SV=3	AF1032	52.4	2e-06	COG0419	ATPase involved in DNA repair	K06114	2e-167	588	xtr:100036647	spectrin alpha	GO:0045162//clustering of voltage-gated sodium channels	GO:0005509//calcium ion binding;GO:0046982//protein heterodimerization activity;GO:0030507//spectrin binding	GO:0030018//Z disc;GO:0016328//lateral plasma membrane;GO:0043231//intracellular membrane-bounded organelle;GO:0015630//microtubule cytoskeleton;GO:0033268//node of Ranvier;GO:0032437//cuticular plate;GO:0033270//paranode region of axon;GO:0005916//fascia adherens
Unigene122854_All	160	2.1921	0	0	0	--	--	--	--	--	--	--	--	sp|P29974|CNGA1_MOUSE	47	9e-06	cGMP-gated cation channel alpha-1 OS=Mus musculus GN=Cnga1 PE=2 SV=2	--	--	--	--	--	--	--	--	--	--	-	-	-
CL14622.Contig2_All	769	2.1893	1.5108	10.3792	9.4584	gi|355757024|gb|EHH60632.1|	61.6	4e-08	hypothetical protein EGM_12032, partial [Macaca fascicularis]	gi|343429960|emb|FP101885.19|	91.7	5e-15	Zebrafish DNA sequence from clone CH73-167G4 in linkage group 24, complete sequence	sp|Q96N68|CR015_HUMAN	52.4	1e-06	Putative uncharacterized protein C18orf15 OS=Homo sapiens GN=C18orf15 PE=5 SV=1	--	--	--	--	--	--	--	--	--	--	GO:0006816//calcium ion transport;GO:0006338//chromatin remodeling;GO:0006508//proteolysis	GO:0005262//calcium channel activity;GO:0016818//hydrolase activity, acting on acid anhydrides, in phosphorus-containing anhydrides;GO:0035639//purine ribonucleoside triphosphate binding;GO:0032555;GO:0003676//nucleic acid binding;GO:0008233//peptidase activity	GO:0005634//nucleus
CL8030.Contig3_All	1539	2.1878	0.2157	1.7731	0.8305	gi|443732534|gb|ELU17218.1|	233.8	1e-59	hypothetical protein CAPTEDRAFT_210509 [Capitella teleta]	--	--	--	--	sp|Q3TLD5|RMP_MOUSE	165	3e-40	Unconventional prefoldin RPB5 interactor OS=Mus musculus GN=Uri1 PE=1 SV=2	SP0690	50.8	6e-06	COG1589	Cell division septal protein	K04952	6e-11	69.7	rno:83686	cyclic nucleotide gated channel beta 1	GO:0006357//regulation of transcription from RNA polymerase II promoter;GO:0071310//cellular response to organic substance	GO:0005515//protein binding	GO:0005737//cytoplasm;GO:0043234//protein complex;GO:0005634//nucleus
CL437.Contig3_All	3050	2.1849	0.6312	2.9972	7.4237	gi|260806785|ref|XP_002598264.1|	425.6	7e-117	hypothetical protein BRAFLDRAFT_119144 [Branchiostoma floridae] >gi|229283536|gb|EEN54276.1| hypothetical protein BRAFLDRAFT_119144 [Branchiostoma floridae]	gi|363729556|ref|XM_423843.3|	77.8	3e-10	PREDICTED: Gallus gallus stromal interaction molecule 1-like (LOC426179), mRNA	sp|P84903|STIM1_RAT	380	1e-104	Stromal interaction molecule 1 OS=Rattus norvegicus GN=Stim1 PE=1 SV=1	--	--	--	--	--	K16059	1e-117	425	bfo:BRAFLDRAFT_119144	stromal interaction molecule	GO:0005513//detection of calcium ion;GO:0032237//activation of store-operated calcium channel activity	GO:0051010//microtubule plus-end binding;GO:0005509//calcium ion binding;GO:0042802//identical protein binding	GO:0043234//protein complex;GO:0030176//integral to endoplasmic reticulum membrane;GO:0032541//cortical endoplasmic reticulum;GO:0005887//integral to plasma membrane
CL5013.Contig1_All	785	2.1446	1.8183	2.1726	0.3489	gi|405966268|gb|EKC31575.1|	214.5	4e-54	Transient receptor potential cation channel subfamily M member 2 [Crassostrea gigas]	--	--	--	--	sp|O94759|TRPM2_HUMAN	128	1e-29	Transient receptor potential cation channel subfamily M member 2 OS=Homo sapiens GN=TRPM2 PE=1 SV=2	--	--	--	--	--	K04977	7e-39	160	spu:584520	transient receptor potential cation channel subfamily M member 2	GO:0006810//transport	-	-
CL13738.Contig1_All	459	2.1396	1.808	2.9725	0.3978	gi|405966360|gb|EKC31655.1|	137.9	1e-31	Chloride channel protein 2 [Crassostrea gigas]	--	--	--	--	sp|P51789|CLCN2_RABIT	108	6e-24	Chloride channel protein 2 OS=Oryctolagus cuniculus GN=CLCN2 PE=2 SV=1	--	--	--	--	--	K05011	6e-24	109	ssc:397147	chloride channel 2	-	-	-
Unigene95258_All	595	2.1221	3.0684	5.618	4.2453	gi|66932843|gb|AAY58256.1|	53.5	7e-06	reproductive homeobox on X chromosome 8 [Mus musculus]	gi|100912999|gb|AC165317.9|	101	4e-18	Mus musculus chromosome 5, clone RP23-265O20, complete sequence	sp|Q28181|CNGB1_BOVIN	51.6	1e-06	Cyclic nucleotide-gated cation channel beta-1 OS=Bos taurus GN=CNGB1 PE=1 SV=1	--	--	--	--	--	K08028	4e-07	54.7	ptr:748874	neurogenin 3	-	-	-
CL5669.Contig2_All	1327	2.1145	1.726	2.4676	4.0134	gi|47213716|emb|CAF95147.1|	56.6	3e-06	unnamed protein product [Tetraodon nigroviridis]	--	--	--	--	sp|Q2YDS5|SCNM1_DANRE	111	4e-24	Sodium channel modifier 1 OS=Danio rerio GN=scnm1 PE=2 SV=1	--	--	--	--	--	--	--	--	--	--	GO:0006396//RNA processing	GO:0046872//metal ion binding	GO:0005634//nucleus
CL20567.Contig1_All	1976	2.0945	0.3864	2.9345	3.8811	gi|405960529|gb|EKC26448.1|	170.2	3e-40	Calmodulin [Crassostrea gigas]	--	--	--	--	sp|O96102|CALM_PHYPO	125	5e-28	Calmodulin OS=Physarum polycephalum PE=2 SV=3	SPAC3A12.14	114	5e-25	COG5126	Ca2+-binding protein (EF-Hand superfamily)	K02183	6e-28	126	cin:100175827	calmodulin	GO:0060316//positive regulation of ryanodine-sensitive calcium-release channel activity;GO:0010880//regulation of release of sequestered calcium ion into cytosol by sarcoplasmic reticulum;GO:0060315//negative regulation of ryanodine-sensitive calcium-release channel activity;GO:0044707;GO:0050896//response to stimulus;GO:0016311//dephosphorylation	GO:0005515//protein binding;GO:0033192//calmodulin-dependent protein phosphatase activity;GO:0005509//calcium ion binding	GO:0005829//cytosol;GO:0043229//intracellular organelle
CL16858.Contig1_All	2623	2.086	0.0759	2.2887	4.8266	gi|325297032|ref|NP_001191520.1|	587.4	1e-165	GluClAc2 [Aplysia californica] >gi|253918125|gb|ACT37244.1| GluClAc2 [Aplysia californica]	gi|325297031|ref|NM_001204591.1|	145	1e-30	Aplysia californica GluClAc2 (LOC100533289), mRNA >gi|253918124|gb|GQ148563.1| Aplysia californica GluClAc2 mRNA, complete cds	sp|Q7TNC8|GLRA2_MOUSE	335	3e-91	Glycine receptor subunit alpha-2 OS=Mus musculus GN=Glra2 PE=2 SV=1	--	--	--	--	--	K05195	4e-92	340	bfo:BRAFLDRAFT_79146	glycine receptor alpha-3	GO:0006811//ion transport	GO:0005230//extracellular ligand-gated ion channel activity	GO:0045211//postsynaptic membrane;GO:0030054//cell junction;GO:0005886//plasma membrane;GO:0016021//integral to membrane
CL18004.Contig2_All	169	2.0754	0	0	0.1801	gi|390336705|ref|XP_001191426.2|	63.2	4e-09	PREDICTED: uncharacterized protein LOC755711 [Strongylocentrotus purpuratus]	--	--	--	--	--	--	--	--	--	--	--	--	--	K05016	1e-06	52	spu:753989	chloride channel 7	-	-	-
Unigene238546_All	203	2.0733	2.1257	0.6721	0.2998	--	--	--	--	gi|433660868|ref|NG_033070.1|	60	4e-06	Homo sapiens potassium channel, subfamily T, member 1 (KCNT1), RefSeqGene on chromosome 9	--	--	--	--	--	--	--	--	--	--	--	--	--	--	-	-	-
CL4961.Contig11_All	4879	2.056	0.3878	1.9575	0.4803	gi|470012007|gb|AGI03859.1|	734.9	0	nicotinic acetylcholine receptor subunit type C [Aplysia californica]	gi|73993951|ref|XM_543227.2|	178	2e-40	PREDICTED: Canis lupus familiaris cholinergic receptor, nicotinic, alpha 2 (neuronal) (CHRNA2), mRNA	sp|P91766|ACH1_MANSE	487	1e-136	Acetylcholine receptor subunit alpha-like OS=Manduca sexta GN=ARA1 PE=2 SV=1	--	--	--	--	--	K05312	3e-144	514	ame:406082	nicotinic acetylcholine receptor, invertebrate	-	GO:0005216//ion channel activity	GO:0016020//membrane
CL96.Contig3_All	7646	2.0551	1.6671	2.293	6.1177	gi|270003382|gb|EEZ99829.1|	1637.5	0	hypothetical protein TcasGA2_TC002610 [Tribolium castaneum]	gi|153918683|dbj|AK282612.1|	194	5e-45	Gryllus bimaculatus mRNA, GBcontig29473	sp|Q24498|RY44_DROME	1567	0	Ryanodine receptor 44F OS=Drosophila melanogaster GN=Rya-r44F PE=1 SV=3	mlr2363	53.9	4e-06	COG0515	Serine/threonine protein kinase	K05327	0	1598	aga:AgaP_AGAP010750	ryanodine receptor, invertebrate	GO:0006810//transport;GO:0009987//cellular process	GO:0005216//ion channel activity	-
Unigene65019_All	207	2.0333	1.2829	5.6025	4.9987	gi|470012007|gb|AGI03859.1|	120.9	1e-26	nicotinic acetylcholine receptor subunit type C [Aplysia californica]	gi|470012006|gb|KC411667.1|	97.6	2e-17	Aplysia californica nicotinic acetylcholine receptor subunit type C mRNA, complete cds	sp|P17644|ACH2_DROME	88.2	4e-18	Acetylcholine receptor subunit alpha-like 2 OS=Drosophila melanogaster GN=nAcRalpha-96Ab PE=2 SV=1	--	--	--	--	--	K05312	1e-17	88.2	dya:Dyak_GE23490	nicotinic acetylcholine receptor, invertebrate	GO:0006810//transport	GO:0004889//acetylcholine-activated cation-selective channel activity	GO:0005892//acetylcholine-gated channel complex;GO:0045202//synapse
CL2928.Contig2_All	277	2.0259	0.1198	0	1.3184	gi|355745378|gb|EHH50003.1|	54.7	1e-06	hypothetical protein EGM_00760, partial [Macaca fascicularis]	gi|325115869|emb|FR823386.1|	77.8	2e-11	Neospora caninum Liverpool complete genome, chromosome V	sp|Q8I5D2|ABRA_PLAF7	68.6	3e-12	101 kDa malaria antigen OS=Plasmodium falciparum (isolate 3D7) GN=ABRA PE=3 SV=1	aq_2032	49.7	1e-06	COG0532	Translation initiation factor 2 (IF-2; GTPase)	K04952	2e-11	67.4	mmu:333329	cyclic nucleotide gated channel beta 1	-	-	-
CL11816.Contig2_All	1600	2.0167	0	3.5815	0.8369	gi|170044287|ref|XP_001849785.1|	270.8	1e-70	calmodulin [Culex quinquefasciatus] >gi|167867496|gb|EDS30879.1| calmodulin [Culex quinquefasciatus]	gi|402693480|ref|NM_001046249.2|	359	3e-95	Bos taurus calmodulin 3 (phosphorylase kinase, delta) (CALM3), mRNA	sp|Q8STF0|CALM_STRIE	268	2e-71	Calmodulin OS=Strongylocentrotus intermedius PE=2 SV=3	SPAC3A12.14	221	2e-57	COG5126	Ca2+-binding protein (EF-Hand superfamily)	K02183	4e-73	276	ptr:456153	calmodulin	GO:0005513//detection of calcium ion;GO:0042052//rhabdomere development;GO:0051533//positive regulation of NFAT protein import into nucleus;GO:0007052//mitotic spindle organization;GO:0043277//apoptotic cell clearance;GO:0007268//synaptic transmission;GO:0016060//metarhodopsin inactivation;GO:0051726//regulation of cell cycle;GO:0008049//male courtship behavior;GO:0051383//kinetochore organizatio…	GO:0070855//myosin VI head/neck binding;GO:0004683//calmodulin-dependent protein kinase activity;GO:0005524//ATP binding;GO:0005516//calmodulin binding;GO:0005509//calcium ion binding	GO:0030496//midbody;GO:0031476//myosin VI complex;GO:0030424//axon;GO:0005814//centriole;GO:0005886//plasma membrane;GO:0000922//spindle pole;GO:0048786//presynaptic active zone;GO:0005875//microtubule associated complex;GO:0045211//postsynaptic membrane;GO:0030425//dendrite;GO:0005954//calcium- and calmodulin-dependent protein kinase complex;GO:0016028//rhabdomere
Unigene71087_All	663	2.0103	0.8511	0.926	1.4689	gi|237838763|ref|XP_002368679.1|	55.5	2e-06	voltage gated chloride channel domain-containing protein [Toxoplasma gondii ME49] >gi|211966343|gb|EEB01539.1| voltage gated chloride channel domain-containing protein [Toxoplasma gondii ME49]	--	--	--	--	sp|Q17RH7|TPRXL_HUMAN	52.8	6e-07	Putative protein TPRXL OS=Homo sapiens GN=TPRXL PE=5 SV=2	--	--	--	--	--	--	--	--	--	--	-	-	-
Unigene94289_All	839	2.0066	1.2265	2.1954	4.389	gi|167535210|ref|XP_001749279.1|	57	1e-06	hypothetical protein [Monosiga brevicollis MX1] >gi|163772145|gb|EDQ85800.1| predicted protein [Monosiga brevicollis MX1]	gi|343790958|ref|NG_029763.1|	69.9	2e-08	Homo sapiens amiloride-sensitive cation channel 1, neuronal (ACCN1), RefSeqGene on chromosome 17	--	--	--	--	--	--	--	--	--	--	--	--	--	--	-	-	-
Unigene183991_All	177	1.9816	1.3128	1.5417	0	gi|344251467|gb|EGW07571.1|	53.5	3e-06	hypothetical protein I79_019579 [Cricetulus griseus]	gi|21281499|gb|AC116363.2|	115	7e-23	Homo sapiens chromosome 5 clone RP11-758E17, complete sequence	sp|P22620|ABRA_PLAFC	57	9e-09	101 kDa malaria antigen OS=Plasmodium falciparum (isolate Camp / Malaysia) GN=ABRA PE=3 SV=1	YLR175w	51.6	3e-07	COG0130	Pseudouridine synthase	K04948	1e-08	58.2	dre:572249	cyclic nucleotide gated channel alpha 1	-	-	-
Unigene23761_All	1383	1.9781	1.2721	3.0583	0.176	gi|325297032|ref|NP_001191520.1|	292	5e-77	GluClAc2 [Aplysia californica] >gi|253918125|gb|ACT37244.1| GluClAc2 [Aplysia californica]	gi|432952215|ref|XM_004084957.1|	73.8	2e-09	PREDICTED: Oryzias latipes glycine receptor subunit alpha-3-like (LOC101174559), mRNA	sp|Q64018|GLRA1_MOUSE	286	8e-77	Glycine receptor subunit alpha-1 OS=Mus musculus GN=Glra1 PE=1 SV=2	--	--	--	--	--	K05194	2e-76	286	tgu:100218394	glycine receptor alpha-2	GO:0001964//startle response;GO:0002087//regulation of respiratory gaseous exchange by neurological system process;GO:0001508//regulation of action potential;GO:0060013//righting reflex;GO:0060012//synaptic transmission, glycinergic;GO:0007340//acrosome reaction;GO:0006821//chloride transport;GO:0060080//regulation of inhibitory postsynaptic membrane potential;GO:0050884//neuromuscular process co…	GO:0016934//extracellular-glycine-gated chloride channel activity;GO:0016594//glycine binding	GO:0016021//integral to membrane;GO:0045211//postsynaptic membrane;GO:0005622//intracellular;GO:0009897//external side of plasma membrane
Unigene4365_All	819	1.97	0.6079	0.4998	1.7093	gi|325297130|ref|NP_001191574.1|	246.5	1e-63	vanilloid receptor [Aplysia californica] >gi|33391244|gb|AAQ17228.1| vanilloid receptor [Aplysia californica]	--	--	--	--	sp|P16157|ANK1_HUMAN	56.2	8e-08	Ankyrin-1 OS=Homo sapiens GN=ANK1 PE=1 SV=3	--	--	--	--	--	K10380	2e-07	57	ecb:100630444	ankyrin	GO:0006811//ion transport;GO:0055085//transmembrane transport	GO:0005216//ion channel activity	GO:0016021//integral to membrane
CL4399.Contig2_All	1033	1.9693	0.9961	1.1887	0.2062	gi|391339070|ref|XP_003743876.1|	297.4	8e-79	PREDICTED: calmodulin-like [Metaseiulus occidentalis]	gi|298155788|gb|HM021234.1|	389	1e-104	Chiloscyllium plagiosum calmodulin mRNA, complete cds	sp|P62154|CALM_LOCMI	296	5e-80	Calmodulin OS=Locusta migratoria PE=1 SV=2	SPAC3A12.14	230	3e-60	COG5126	Ca2+-binding protein (EF-Hand superfamily)	K02183	2e-79	296	tca:660864	calmodulin	GO:0005513//detection of calcium ion;GO:0042052//rhabdomere development;GO:0051533//positive regulation of NFAT protein import into nucleus;GO:0007052//mitotic spindle organization;GO:0043277//apoptotic cell clearance;GO:0007268//synaptic transmission;GO:0016060//metarhodopsin inactivation;GO:0051726//regulation of cell cycle;GO:0008049//male courtship behavior;GO:0051383//kinetochore organizatio…	GO:0070855//myosin VI head/neck binding;GO:0004683//calmodulin-dependent protein kinase activity;GO:0005524//ATP binding;GO:0005516//calmodulin binding;GO:0005509//calcium ion binding	GO:0030496//midbody;GO:0031476//myosin VI complex;GO:0030424//axon;GO:0005814//centriole;GO:0005886//plasma membrane;GO:0000922//spindle pole;GO:0048786//presynaptic active zone;GO:0005875//microtubule associated complex;GO:0045211//postsynaptic membrane;GO:0030425//dendrite;GO:0005954//calcium- and calmodulin-dependent protein kinase complex;GO:0016028//rhabdomere
Unigene120420_All	215	1.9576	0.9263	0.9519	0	gi|405963612|gb|EKC29174.1|	60.8	2e-08	H(+)/Cl(-) exchange transporter 3 [Crassostrea gigas]	gi|352962134|ref|NG_030354.1|	61.9	1e-06	Homo sapiens ArfGAP with SH3 domain, ankyrin repeat and PH domain 1 (ASAP1), RefSeqGene on chromosome 8	sp|Q9TTU3|CLCN5_RABIT	49.7	2e-06	H(+)/Cl(-) exchange transporter 5 OS=Oryctolagus cuniculus GN=CLCN5 PE=2 SV=1	--	--	--	--	--	K05012	2e-07	54.3	cin:100185252	chloride channel 3	-	-	-
Unigene56181_All	359	1.954	1.0171	0.7601	1.102	gi|358339569|dbj|GAA47606.1|	52.4	7e-06	hypothetical protein CLF_100574 [Clonorchis sinensis]	gi|21734927|gb|AC008737.11|	65.9	1e-07	Homo sapiens chromosome 19 clone CTD-2538G9, complete sequence	sp|Q55AX2|DOT1L_DICDI	49.3	2e-06	Histone-lysine N-methyltransferase, H3 lysine-79 specific OS=Dictyostelium discoideum GN=dotA PE=2 SV=2	--	--	--	--	--	K04948	2e-06	50.8	dre:572249	cyclic nucleotide gated channel alpha 1	-	-	-
Unigene202619_All	216	1.9485	0.9221	0	1.8316	gi|195119868|ref|XP_002004451.1|	78.6	1e-13	GI19939 [Drosophila mojavensis] >gi|193909519|gb|EDW08386.1| GI19939 [Drosophila mojavensis]	--	--	--	--	sp|A8DYE2|TRPCG_DROME	77.4	7e-15	Transient receptor potential cation channel trpm OS=Drosophila melanogaster GN=trpm PE=1 SV=1	--	--	--	--	--	K04978	2e-14	77.4	dwi:Dwil_GK20754	transient receptor potential cation channel subfamily M member 3	GO:0055069//zinc ion homeostasis;GO:0070838//divalent metal ion transport;GO:0007005//mitochondrion organization;GO:0043052//thermotaxis;GO:0016049//cell growth;GO:0010960//magnesium ion homeostasis	GO:0046873//metal ion transmembrane transporter activity	-
Unigene14712_All	254	1.9332	0.6534	0.2686	0.9585	gi|221481491|gb|EEE19877.1|	53.5	3e-06	chloride channel, putative [Toxoplasma gondii GT1]	--	--	--	--	sp|O73590|ZFHX4_CHICK	52	3e-07	Zinc finger homeobox protein 4 OS=Gallus gallus GN=ZFHX4 PE=2 SV=2	all3826	47.4	7e-06	COG3409	Putative peptidoglycan-binding domain-containing protein	K14959	4e-07	53.5	aml:100469094	histone-lysine N-methyltransferase MLL4 [EC:2.1.1.43]	-	-	-
Unigene236181_All	255	1.9256	0.1302	0.8026	0.1193	gi|77403696|dbj|BAE46430.1|	72.8	5e-12	reverse transcriptase [Danio rerio]	--	--	--	--	--	--	--	--	--	--	--	--	--	K05016	7e-09	59.3	spu:753989	chloride channel 7	-	-	-
Unigene71018_All	948	1.9239	1.6457	1.4392	2.8571	gi|405957303|gb|EKC23525.1|	430.6	5e-119	Glutamine-dependent NAD(+) synthetase [Crassostrea gigas]	gi|340722440|ref|XM_003399566.1|	61.9	5e-06	PREDICTED: Bombus terrestris probable glutamine-dependent NAD(+) synthetase-like (LOC100642895), mRNA	sp|Q5ZMA6|NADE_CHICK	389	7e-108	Glutamine-dependent NAD(+) synthetase OS=Gallus gallus GN=NADSYN1 PE=2 SV=1	YHR074w_1	363	2e-100	COG0388	Predicted amidohydrolase	K01950	5e-113	407	phu:Phum_PHUM357570	NAD+ synthase (glutamine-hydrolysing) [EC:6.3.5.1]	GO:0055085//transmembrane transport;GO:0009435//NAD biosynthetic process;GO:0006811//ion transport	GO:0016810//hydrolase activity, acting on carbon-nitrogen (but not peptide) bonds;GO:0003952//NAD+ synthase (glutamine-hydrolyzing) activity;GO:0005524//ATP binding;GO:0005216//ion channel activity	GO:0016021//integral to membrane
Unigene120805_All	220	1.9131	0.1509	0	0	gi|443713920|gb|ELU06533.1|	56.2	5e-07	hypothetical protein CAPTEDRAFT_1382 [Capitella teleta]	--	--	--	--	sp|Q869E1|DNLI1_DICDI	50.8	7e-07	DNA ligase 1 OS=Dictyostelium discoideum GN=lig1 PE=3 SV=1	--	--	--	--	--	K04952	8e-07	52.4	rno:83686	cyclic nucleotide gated channel beta 1	-	-	-
Unigene67047_All	2716	1.9112	1.0144	2.1601	2.6668	gi|52424054|gb|AAO83838.2|AF484079_1	65.1	2e-08	voltage-dependent L-type calcium channel alpha-1 subunit isoform a [Lymnaea stagnalis]	gi|374095291|gb|JN809809.1|	264	2e-66	Cancer borealis voltage-dependent L-type calcium channel alpha-1 subunit mRNA, partial cds	sp|Q24270|CAC1D_DROME	604	3e-172	Voltage-dependent calcium channel type D subunit alpha-1 OS=Drosophila melanogaster GN=Ca-alpha1D PE=1 SV=2	BH1501	57	2e-07	COG1226	Kef-type K+ transport systems, predicted NAD-binding component	K05315	3e-174	613	bmy:Bm1_39550	voltage-dependent calcium channel alpha 1, invertebrate	GO:0034765//regulation of ion transmembrane transport;GO:0070588//calcium ion transmembrane transport	GO:0005245//voltage-gated calcium channel activity	GO:0005891//voltage-gated calcium channel complex
Unigene52708_All	405	1.9052	0.8196	1.8529	2.3294	gi|405977856|gb|EKC42284.1|	166	4e-40	Inositol 1,4,5-trisphosphate receptor type 1 [Crassostrea gigas]	gi|325296762|ref|NM_001204689.1|	119	1e-23	Aplysia californica inositol trisphosphate receptor (LOC100533406), mRNA >gi|89145848|gb|DQ397517.1| Aplysia californica inositol trisphosphate receptor mRNA, complete cds	sp|Q9TU34|ITPR1_BOVIN	135	3e-32	Inositol 1,4,5-trisphosphate receptor type 1 OS=Bos taurus GN=ITPR1 PE=1 SV=1	--	--	--	--	--	K04958	1e-32	138	bfo:BRAFLDRAFT_70263	inositol 1,4,5-triphosphate receptor type 1	GO:0055085//transmembrane transport;GO:0006816//calcium ion transport;GO:0048016//inositol phosphate-mediated signaling	GO:0005218//intracellular ligand-gated calcium channel activity;GO:0005220//inositol 1,4,5-trisphosphate-sensitive calcium-release channel activity;GO:0035091//phosphatidylinositol binding	GO:0044425//membrane part;GO:0005783//endoplasmic reticulum
Unigene74560_All	262	1.8742	2.4072	16.1434	0	gi|351708936|gb|EHB11855.1|	58.2	1e-07	Integrator complex subunit 4 [Heterocephalus glaber]	gi|124249148|gb|AC192984.3|	85.7	9e-14	Pan troglodytes BAC clone CH251-533N13 from chromosome 16, complete sequence	sp|Q7M732|RTL1_MOUSE	60.1	1e-09	Retrotransposon-like protein 1 OS=Mus musculus GN=Rtl1 PE=2 SV=1	--	--	--	--	--	K04952	2e-10	64.3	rno:83686	cyclic nucleotide gated channel beta 1	-	-	-
Unigene40898_All	262	1.8742	0	2.8642	1.8585	gi|270003178|gb|EEZ99625.1|	70.5	2e-11	hypothetical protein TcasGA2_TC002144 [Tribolium castaneum]	--	--	--	--	sp|Q54J55|MYBX_DICDI	63.5	1e-10	Myb-like protein X OS=Dictyostelium discoideum GN=mybX PE=3 SV=1	SP0690	47.8	5e-06	COG1589	Cell division septal protein	K04952	7e-11	65.9	mmu:333329	cyclic nucleotide gated channel beta 1	-	GO:0016740//transferase activity	-
Unigene4489_All	1086	1.8732	0.3362	4.3344	7.5943	gi|405970166|gb|EKC35096.1|	344.7	4e-93	Potassium voltage-gated channel protein Shaker [Crassostrea gigas]	gi|325296790|ref|NM_001204705.1|	274	8e-70	Aplysia californica potassium channel (LOC100533422), mRNA >gi|155763|gb|M95914.1|APLKCHANNL Aplysia californica potassium channel mRNA, complete cds	sp|P63142|KCNA2_RAT	267	3e-71	Potassium voltage-gated channel subfamily A member 2 OS=Rattus norvegicus GN=Kcna2 PE=1 SV=1	DR2133	55.1	2e-07	COG4372	Uncharacterized protein conserved in bacteria with the myosin-like domain	K04874	6e-72	271	mdo:100014025	potassium voltage-gated channel Shaker-related subfamily A member 1	GO:0034765//regulation of ion transmembrane transport;GO:0051260//protein homooligomerization;GO:0071805//potassium ion transmembrane transport	GO:0005249//voltage-gated potassium channel activity	GO:0008076//voltage-gated potassium channel complex
CL18329.Contig2_All	2676	1.8612	1.0048	4.0279	6.5393	gi|347950752|gb|AEP32442.1|	877.5	0	slack isoform 1 [Aplysia californica]	gi|347950751|gb|HQ413690.1|	125	1e-24	Aplysia californica slack isoform 1 mRNA, complete cds	sp|Q6UVM4|KCNT2_RAT	550	8e-156	Potassium channel subfamily T member 2 OS=Rattus norvegicus GN=Kcnt2 PE=1 SV=1	DR2133	55.5	5e-07	COG4372	Uncharacterized protein conserved in bacteria with the myosin-like domain	K04947	3e-155	550	tgu:100219139	potassium channel subfamily T member 2	GO:0006813//potassium ion transport	GO:0005228//intracellular sodium activated potassium channel activity;GO:0005524//ATP binding	GO:0016020//membrane
Unigene110105_All	532	1.846	0.2496	1.2823	4.8624	gi|325297029|ref|NP_001191519.1|	220.7	2e-56	GluClAc1 precursor [Aplysia californica] >gi|253918123|gb|ACT37243.1| GluClAc1 [Aplysia californica]	gi|325297028|ref|NM_001204590.1|	287	3e-74	Aplysia californica GluClAc1 (LOC100533288), mRNA >gi|253918122|gb|GQ148562.1| Aplysia californica GluClAc1 mRNA, complete cds	sp|O93430|GLRA1_DANRE	139	3e-33	Glycine receptor subunit alphaZ1 OS=Danio rerio GN=glra1 PE=2 SV=1	DRA0210	48.1	8e-06	COG0747	ABC-type dipeptide transport system, periplasmic component	K05195	1e-36	152	bfo:BRAFLDRAFT_79146	glycine receptor alpha-3	GO:0006811//ion transport	GO:0005230//extracellular ligand-gated ion channel activity	GO:0045211//postsynaptic membrane;GO:0030054//cell junction;GO:0005886//plasma membrane;GO:0016021//integral to membrane
Unigene199496_All	382	1.8363	0	1.2501	3.0274	gi|405951336|gb|EKC19257.1|	96.7	3e-19	Potassium voltage-gated channel protein Shaw [Crassostrea gigas]	gi|66809894|ref|XM_633579.1|	61.9	2e-06	Dictyostelium discoideum AX4 hypothetical protein (sympk) mRNA, complete cds	sp|G5EFC3|KCNAG_CAEEL	57.4	7e-09	Potassium voltage-gated channel protein egl-36 OS=Caenorhabditis elegans GN=egl-36 PE=1 SV=1	--	--	--	--	--	K05320	8e-10	62.4	dya:Dyak_GE10555	potassium voltage-gated channel Shaw-related subfamily C, invertebrate	GO:0009987//cellular process;GO:0006811//ion transport	GO:0005216//ion channel activity	-
Unigene184821_All	153	1.8339	1.3017	0	0.9945	gi|390340618|ref|XP_785653.3|	84.7	1e-15	PREDICTED: syntaxin-binding protein 5 [Strongylocentrotus purpuratus]	--	--	--	--	sp|Q9WU70|STXB5_RAT	79.3	2e-15	Syntaxin-binding protein 5 OS=Rattus norvegicus GN=Stxbp5 PE=1 SV=1	--	--	--	--	--	K08518	5e-15	79.7	acs:100564632	syntaxin-binding protein 5	GO:0045921//positive regulation of exocytosis;GO:0015031//protein transport	GO:0017075//syntaxin-1 binding	GO:0030054//cell junction;GO:0030659//cytoplasmic vesicle membrane;GO:0030141//secretory granule;GO:0005892//acetylcholine-gated channel complex;GO:0008021//synaptic vesicle
Unigene123020_All	153	1.8339	0	0	0	gi|444731247|gb|ELW71607.1|	52.8	5e-06	Aldehyde dehydrogenase family 1 member L2, mitochondrial [Tupaia chinensis]	gi|14572120|gb|AC008586.6|AC008586	75.8	5e-11	Homo sapiens chromosome 5 clone CTC-568N24, complete sequence	sp|Q28279|CNGA1_CANFA	47.8	6e-06	cGMP-gated cation channel alpha-1 OS=Canis familiaris GN=CNGA1 PE=2 SV=1	--	--	--	--	--	K14822	1e-06	52	tgu:100219403	rRNA-processing protein CGR1	-	-	-
CL15570.Contig2_All	577	1.8236	4.3146	3.6651	4.3777	gi|77403694|dbj|BAE46429.1|	29.3	6e-30	ORF2-encoded protein [Danio rerio]	--	--	--	--	--	--	--	--	--	--	--	--	--	K05016	6e-27	120	spu:753989	chloride channel 7	-	-	-
CL4223.Contig3_All	1816	1.8155	0.1462	2.0661	13.6245	gi|405972410|gb|EKC37182.1|	349.7	2e-94	Kv channel-interacting protein 4 [Crassostrea gigas]	gi|158298491|ref|XM_318659.4|	89.7	4e-14	Anopheles gambiae str. PEST AGAP009626-PA (AgaP_AGAP009626) mRNA, partial cds	sp|Q99MG9|KCIP4_RAT	264	4e-70	Kv channel-interacting protein 4 OS=Rattus norvegicus GN=Kcnip4 PE=1 SV=1	SPAC18B11.04	179	1e-44	COG5126	Ca2+-binding protein (EF-Hand superfamily)	K13764	3e-30	134	ssc:100516153	recoverin	-	GO:0005509//calcium ion binding	-
Unigene48565_All	851	1.8135	1.5212	1.3628	0.6437	gi|390347280|ref|XP_800021.3|	65.9	2e-09	PREDICTED: uncharacterized protein LOC578892 [Strongylocentrotus purpuratus]	--	--	--	--	sp|Q5XXA7|HDGR2_DANRE	56.2	9e-08	Hepatoma-derived growth factor-related protein 2 OS=Danio rerio GN=hdgfrp2 PE=2 SV=2	YOR310c	50.8	3e-06	COG1498	Protein implicated in ribosomal biogenesis, Nop56p homolog	K05328	1e-06	54.3	ame:724608	transient receptor potential cation channel subfamily C, invertebrate	-	-	-
CL5533.Contig2_All	465	1.8103	1.0708	2.3473	2.5525	gi|354506429|ref|XP_003515264.1|	99.4	5e-20	PREDICTED: cAMP-regulated phosphoprotein 19-like, partial [Cricetulus griseus]	--	--	--	--	sp|Q6DEB4|AR19A_XENLA	95.5	4e-20	cAMP-regulated phosphoprotein 19-A OS=Xenopus laevis GN=arpp19-a PE=1 SV=1	--	--	--	--	--	--	--	--	--	--	GO:0046579//positive regulation of Ras protein signal transduction;GO:0000086//G2/M transition of mitotic cell cycle;GO:0045722//positive regulation of gluconeogenesis;GO:0007067//mitosis;GO:0007212//dopamine receptor signaling pathway	GO:0008601//protein phosphatase type 2A regulator activity;GO:0051721//protein phosphatase 2A binding;GO:0015459//potassium channel regulator activity;GO:0005102//receptor binding;GO:0019212//phosphatase inhibitor activity;GO:0019901//protein kinase binding	-
Unigene139289_All	156	1.7987	0.8511	3.0611	0	--	--	--	--	gi|68270833|gb|AC151535.2|	60	3e-06	Mus musculus BAC clone RP23-213M8 from chromosome 7, complete sequence	sp|P29974|CNGA1_MOUSE	47	1e-05	cGMP-gated cation channel alpha-1 OS=Mus musculus GN=Cnga1 PE=2 SV=2	--	--	--	--	--	--	--	--	--	--	-	-	-
Unigene22475_All	547	1.7954	0.1214	1.2471	2.0029	gi|351701438|gb|EHB04357.1|	55.5	1e-06	GTPase SLIP-GC [Heterocephalus glaber]	gi|335292182|ref|XM_001929304.2|	67.9	5e-08	PREDICTED: Sus scrofa tau tubulin kinase 1 (TTBK1), mRNA	sp|A2BE28|LAS1L_MOUSE	62.4	6e-10	Ribosomal biogenesis protein LAS1L OS=Mus musculus GN=Las1l PE=1 SV=1	XF1267	50.4	2e-06	COG5297	Cellobiohydrolase A (1,4-beta-cellobiosidase A)	K15172	1e-10	66.2	mdo:100031345	transcription elongation factor SPT5	GO:0009987//cellular process;GO:0007600//sensory perception;GO:0065007//biological regulation	GO:0005221//intracellular cyclic nucleotide activated cation channel activity	GO:0044464//cell part
CL3357.Contig2_All	2034	1.7934	0	8.1501	3.1869	gi|351714691|gb|EHB17610.1|	195.3	1e-47	Glycine receptor subunit alpha-2, partial [Heterocephalus glaber]	--	--	--	--	sp|P22771|GLRA2_RAT	192	2e-48	Glycine receptor subunit alpha-2 OS=Rattus norvegicus GN=Glra2 PE=1 SV=1	--	--	--	--	--	K05194	7e-48	192	acs:100554674	glycine receptor alpha-2	GO:0034220//ion transmembrane transport;GO:0007218//neuropeptide signaling pathway	GO:0016594//glycine binding;GO:0016934//extracellular-glycine-gated chloride channel activity	GO:0016021//integral to membrane;GO:0005886//plasma membrane
Unigene85541_All	274	1.7921	0.848	1.2449	0.7775	gi|395830643|ref|XP_003788429.1|	100.5	2e-20	PREDICTED: LOW QUALITY PROTEIN: phosphatidylinositol-glycan-specific phospholipase D [Otolemur garnettii]	--	--	--	--	sp|Q8R2H5|PHLD_RAT	99	2e-21	Phosphatidylinositol-glycan-specific phospholipase D OS=Rattus norvegicus GN=Gpld1 PE=2 SV=1	--	--	--	--	--	K01127	7e-21	99	rno:291132	glycosylphosphatidylinositol phospholipase D [EC:3.1.4.50]	GO:0043065//positive regulation of apoptotic process;GO:0006507//GPI anchor release;GO:0035774//positive regulation of insulin secretion involved in cellular response to glucose stimulus;GO:0010907//positive regulation of glucose metabolic process;GO:0046470//phosphatidylcholine metabolic process;GO:0010595//positive regulation of endothelial cell migration;GO:0010897//negative regulation of trig…	GO:0004621//glycosylphosphatidylinositol phospholipase D activity;GO:0017080//sodium channel regulator activity	GO:0005615//extracellular space;GO:0043231//intracellular membrane-bounded organelle;GO:0005578//proteinaceous extracellular matrix;GO:0044444//cytoplasmic part
Unigene186441_All	158	1.7759	0.4202	0	1.1557	gi|260796629|ref|XP_002593307.1|	74.7	1e-12	hypothetical protein BRAFLDRAFT_83855 [Branchiostoma floridae] >gi|229278531|gb|EEN49318.1| hypothetical protein BRAFLDRAFT_83855 [Branchiostoma floridae]	--	--	--	--	sp|Q9QYJ2|RASA3_RAT	68.6	3e-12	Ras GTPase-activating protein 3 OS=Rattus norvegicus GN=Rasa3 PE=2 SV=2	--	--	--	--	--	K12380	2e-13	74.7	bfo:BRAFLDRAFT_83855	Ras GTPase-activating protein 3	GO:0032320//positive regulation of Ras GTPase activity;GO:0046580//negative regulation of Ras protein signal transduction	GO:0030246//carbohydrate binding;GO:0015278//calcium-release channel activity;GO:0005543//phospholipid binding;GO:0005099//Ras GTPase activator activity	GO:0031235//intrinsic to internal side of plasma membrane;GO:0005737//cytoplasm
Unigene122526_All	158	1.7759	0.2101	1.2953	0.1926	gi|392508225|gb|AFM77430.1|	93.6	3e-18	voltage-gated sodium channel alpha-subunit, partial [Lymnaea stagnalis]	gi|452850311|gb|KC152657.1|	81.8	8e-13	Varroa destructor isolate v12 sodium channel (VmNa) gene, partial cds	sp|P35500|SCNA_DROME	77.8	5e-15	Sodium channel protein para OS=Drosophila melanogaster GN=para PE=2 SV=3	--	--	--	--	--	K05388	5e-17	86.3	isc:IscW_ISCW002612	voltage-gated sodium channel alpha, invertebrate	GO:0034765//regulation of ion transmembrane transport;GO:0035725//sodium ion transmembrane transport	GO:0005248//voltage-gated sodium channel activity	GO:0001518//voltage-gated sodium channel complex
Unigene122523_All	158	1.7759	0.2101	0	0	gi|237830597|ref|XP_002364596.1|	53.1	4e-06	hypothetical protein, conserved [Toxoplasma gondii ME49] >gi|211962260|gb|EEA97455.1| hypothetical protein, conserved [Toxoplasma gondii ME49] >gi|221507470|gb|EEE33074.1| conserved hypothetical protein [Toxoplasma gondii VEG]	--	--	--	--	sp|P29974|CNGA1_MOUSE	48.5	3e-06	cGMP-gated cation channel alpha-1 OS=Mus musculus GN=Cnga1 PE=2 SV=2	--	--	--	--	--	--	--	--	--	--	-	-	-
Unigene10708_All	595	1.7684	1.9526	1.0319	0	gi|405970971|gb|EKC35832.1|	73.2	8e-12	hypothetical protein CGI_10019103 [Crassostrea gigas]	--	--	--	--	sp|P10163|PRB4_HUMAN	52	1e-07	Basic salivary proline-rich protein 4 OS=Homo sapiens GN=PRB4 PE=1 SV=3	ML1556	52.4	5e-07	COG0532	Translation initiation factor 2 (IF-2; GTPase)	K05326	2e-11	68.9	ame:408865	cyclic nucleotide gated channel, invertebrate	-	-	-
CL14571.Contig1_All	358	1.7635	0.4636	0.3811	0	gi|355558688|gb|EHH15468.1|	64.3	1e-09	hypothetical protein EGK_01560, partial [Macaca mulatta]	gi|241897605|gb|AC129237.4|	69.9	8e-09	Rattus norvegicus CH230-26C8 (Children's Hospital Oakland Research Institute Rat (BN/SsNHsd/MCW) BAC library) complete sequence	sp|Q28181|CNGB1_BOVIN	66.2	2e-11	Cyclic nucleotide-gated cation channel beta-1 OS=Bos taurus GN=CNGB1 PE=1 SV=1	aq_2032	53.1	1e-07	COG0532	Translation initiation factor 2 (IF-2; GTPase)	K14822	7e-16	82.4	tgu:100219403	rRNA-processing protein CGR1	-	-	-
Unigene50515_All	361	1.7488	1.7471	3.0236	1.0116	gi|291234667|ref|XP_002737271.1|	146	5e-34	PREDICTED: polycystin2-like protein [Saccoglossus kowalevskii]	gi|291404635|ref|XM_002718615.1|	69.9	8e-09	PREDICTED: Oryctolagus cuniculus polycystic kidney disease 2-like 1 (LOC100356650), mRNA	sp|Q4GZT3|PKD2_BOVIN	135	3e-32	Polycystin-2 OS=Bos taurus GN=PKD2 PE=2 SV=1	--	--	--	--	--	K04990	1e-34	144	mmu:329064	polycystin 2L1	GO:0001581//detection of chemical stimulus involved in sensory perception of sour taste;GO:0071468//cellular response to acidity;GO:0035725//sodium ion transmembrane transport;GO:0071805//potassium ion transmembrane transport	GO:0051371//muscle alpha-actinin binding;GO:0015269//calcium-activated potassium channel activity;GO:0005509//calcium ion binding;GO:0042802//identical protein binding;GO:0005272//sodium channel activity;GO:0033040//sour taste receptor activity	GO:0009986//cell surface;GO:0005783//endoplasmic reticulum;GO:0005886//plasma membrane
CL19254.Contig2_All	5464	1.746	1.616	2.547	3.1859	gi|148233336|ref|NP_001081444.1|	401.7	2e-109	integrin alpha-4 precursor [Xenopus laevis] >gi|3183042|sp|Q91687.1|ITA4_XENLA RecName: Full=Integrin alpha-4; AltName: Full=Integrin alpha-IV; AltName: Full=VLA-4 subunit alpha; Flags: Precursor >gi|1293703|gb|AAA98673.1| integrin alpha 4 [Xenopus laevis]	gi|282721080|ref|NG_016283.1|	77.8	5e-10	Homo sapiens sodium channel, voltage-gated, type III, beta subunit (SCN3B), RefSeqGene (LRG_421) on chromosome 11	sp|Q91687|ITA4_XENLA	401	8e-111	Integrin alpha-4 OS=Xenopus laevis GN=itga4 PE=2 SV=1	--	--	--	--	--	K06483	3e-110	401	xla:397839	integrin alpha 4	GO:0016337//cell-cell adhesion;GO:0048513//organ development	-	GO:0044425//membrane part;GO:0044464//cell part
Unigene68099_All	1333	1.7366	1.2949	2.7124	2.2146	gi|291244895|ref|XP_002742336.1|	116.7	2e-24	PREDICTED: hypothetical protein [Saccoglossus kowalevskii]	--	--	--	--	sp|Q8BSI6|R3HC1_MOUSE	98.6	3e-20	R3H and coiled-coil domain-containing protein 1 OS=Mus musculus GN=R3hcc1 PE=2 SV=2	--	--	--	--	--	K05328	4e-06	53.5	dya:Dyak_GE10412	transient receptor potential cation channel subfamily C, invertebrate	-	-	-
Unigene9365_All	566	1.7351	1.1729	1.0848	3.3337	gi|405960826|gb|EKC26700.1|	250.8	2e-65	hypothetical protein CGI_10028233 [Crassostrea gigas]	--	--	--	--	sp|Q9HCF6|TRPM3_HUMAN	195	4e-50	Transient receptor potential cation channel subfamily M member 3 OS=Homo sapiens GN=TRPM3 PE=2 SV=4	--	--	--	--	--	K04978	1e-49	195	acs:100562800	transient receptor potential cation channel subfamily M member 3	GO:0034220//ion transmembrane transport;GO:0006812//cation transport	GO:0005261//cation channel activity	-
Unigene188826_All	283	1.7351	0.3519	0	1.1829	gi|156384154|ref|XP_001633196.1|	80.9	2e-14	predicted protein [Nematostella vectensis] >gi|156220263|gb|EDO41133.1| predicted protein [Nematostella vectensis]	--	--	--	--	sp|Q8BH10|ORAI2_MOUSE	68.2	4e-12	Protein orai-2 OS=Mus musculus GN=Orai2 PE=2 SV=1	--	--	--	--	--	K16056	2e-15	80.9	nve:NEMVE_v1g105108	calcium release-activated calcium channel protein 1	-	-	-
Unigene25427_All	652	1.7214	1.2728	1.988	0.5134	gi|401408201|ref|XP_003883549.1|	58.2	3e-07	conserved hypothetical protein [Neospora caninum Liverpool] >gi|325117966|emb|CBZ53517.1| conserved hypothetical protein [Neospora caninum Liverpool]	--	--	--	--	sp|Q75JC9|Y8484_DICDI	107	2e-23	Uncharacterized protein DDB_G0271670 OS=Dictyostelium discoideum GN=DDB_G0271670 PE=4 SV=1	XF1267	82.8	4e-16	COG5297	Cellobiohydrolase A (1,4-beta-cellobiosidase A)	K04952	6e-19	94.4	rno:83686	cyclic nucleotide gated channel beta 1	-	-	-
CL13207.Contig1_All	694	1.7183	1.9132	3.0472	0.9647	gi|405958653|gb|EKC24761.1|	250	7e-65	hypothetical protein CGI_10006272 [Crassostrea gigas]	gi|260791841|ref|XM_002590890.1|	63.9	1e-06	Branchiostoma floridae hypothetical protein, mRNA	sp|Q55FI4|NOP58_DICDI	65.1	1e-10	Nucleolar protein 58 OS=Dictyostelium discoideum GN=nop58 PE=3 SV=1	mll1975	75.1	1e-13	COG0451	Nucleoside-diphosphate-sugar epimerases	K04952	2e-12	73.2	mmu:333329	cyclic nucleotide gated channel beta 1	GO:0008152//metabolic process	GO:0005488//binding;GO:0016616//oxidoreductase activity, acting on the CH-OH group of donors, NAD or NADP as acceptor	-
Unigene7022_All	900	1.7147	0.9589	1.7434	3.8549	gi|405960826|gb|EKC26700.1|	103.2	1e-20	hypothetical protein CGI_10028233 [Crassostrea gigas]	--	--	--	--	--	--	--	--	--	--	--	--	--	K04978	2e-08	60.5	tca:663729	transient receptor potential cation channel subfamily M member 3	-	-	-
Unigene152259_All	164	1.7109	1.012	2.9118	0	gi|242009228|ref|XP_002425393.1|	71.6	1e-11	Aquaporin AQPAe.a, putative [Pediculus humanus corporis] >gi|212509187|gb|EEB12655.1| Aquaporin AQPAe.a, putative [Pediculus humanus corporis]	--	--	--	--	sp|Q9V5Z7|AQP_DROME	67	9e-12	Aquaporin OS=Drosophila melanogaster GN=Drip PE=2 SV=2	--	--	--	--	--	K09884	1e-12	71.6	phu:Phum_PHUM195520	aquaporin rerated protein, invertebrate	GO:0006833//water transport;GO:0046662//regulation of oviposition;GO:0030104//water homeostasis;GO:0055085//transmembrane transport;GO:0003014//renal system process	GO:0015250//water channel activity	GO:0016021//integral to membrane
Unigene109041_All	246	1.7109	0.1349	1.1093	0.866	gi|443690125|gb|ELT92340.1|	63.9	2e-09	hypothetical protein CAPTEDRAFT_191217 [Capitella teleta]	--	--	--	--	sp|P55926|ASIC1_RAT	47.8	6e-06	Acid-sensing ion channel 1 OS=Rattus norvegicus GN=Asic1 PE=1 SV=1	--	--	--	--	--	K04830	9e-06	48.9	ssc:100625143	amiloride-sensitive cation channel 3	-	-	-
Unigene67044_All	575	1.7079	1.0391	2.0169	0.4763	gi|29378315|gb|AAO83839.1|AF484080_1	187.2	3e-46	voltage-dependent L-type calcium channel alpha-1 subunit isoform b [Lymnaea stagnalis]	gi|29378312|gb|AF484079.1|	77.8	5e-11	Lymnaea stagnalis voltage-dependent L-type calcium channel alpha-1 subunit isoform a mRNA, complete cds	sp|Q24270|CAC1D_DROME	107	1e-23	Voltage-dependent calcium channel type D subunit alpha-1 OS=Drosophila melanogaster GN=Ca-alpha1D PE=1 SV=2	--	--	--	--	--	K05315	6e-25	114	dgr:Dgri_GH10399	voltage-dependent calcium channel alpha 1, invertebrate	GO:0055085//transmembrane transport;GO:0042045//epithelial fluid transport;GO:0006816//calcium ion transport;GO:0006936//muscle contraction	GO:0005262//calcium channel activity;GO:0005244//voltage-gated ion channel activity	GO:0016021//integral to membrane;GO:0016324//apical plasma membrane;GO:0016323//basolateral plasma membrane
CL11903.Contig1_All	1605	1.7045	1.6338	1.3601	3.925	gi|443733981|gb|ELU18131.1|	673.3	0	hypothetical protein CAPTEDRAFT_190373 [Capitella teleta]	gi|213513438|ref|NM_001139919.1|	303	1e-78	Salmo salar GPR89A (gpr89), mRNA	sp|B5X1G3|GPHR_SALSA	659	0	Golgi pH regulator OS=Salmo salar GN=gpr89 PE=2 SV=1	--	--	--	--	--	K10955	8e-06	52.8	tgu:100220116	intestinal mucin-2	GO:0044070//regulation of anion transport;GO:0034765//regulation of ion transmembrane transport;GO:0051452//intracellular pH reduction;GO:0043123//positive regulation of I-kappaB kinase/NF-kappaB cascade;GO:0015031//protein transport	GO:0004871//signal transducer activity;GO:0008308//voltage-gated anion channel activity	GO:0032580//Golgi cisterna membrane;GO:0016021//integral to membrane;GO:0030660//Golgi-associated vesicle membrane
Unigene25989_All	744	1.6971	0.5354	0.6418	0.5727	gi|405976187|gb|EKC40703.1|	340.5	4e-92	Potassium channel subfamily T member 2 [Crassostrea gigas]	--	--	--	--	sp|Q6UVM4|KCNT2_RAT	254	2e-67	Potassium channel subfamily T member 2 OS=Rattus norvegicus GN=Kcnt2 PE=1 SV=1	aq_1863	70.5	3e-12	COG1226	Kef-type K+ transport systems, predicted NAD-binding component	K04946	9e-71	266	bfo:BRAFLDRAFT_86104	potassium channel subfamily T member 1	-	-	-
CL1514.Contig2_All	3311	1.6949	0.6316	1.2362	0.3677	gi|405958669|gb|EKC24774.1|	70.1	9e-10	Ankyrin-2 [Crassostrea gigas]	gi|334331220|ref|XM_001362338.2|	77.8	3e-10	PREDICTED: Monodelphis domestica ankyrin 2, neuronal, transcript variant 1 (ANK2), mRNA	sp|G5E8K5|ANK3_MOUSE	632	2e-180	Ankyrin-3 OS=Mus musculus GN=Ank3 PE=1 SV=1	--	--	--	--	--	K10380	0	767	ame:409051	ankyrin	GO:0086091//regulation of heart rate by cardiac conduction;GO:0010628//positive regulation of gene expression;GO:0042981//regulation of apoptotic process;GO:0072661//protein targeting to plasma membrane;GO:0043268//positive regulation of potassium ion transport;GO:0033292//T-tubule organization;GO:0050821//protein stabilization;GO:0070972//protein localization to endoplasmic reticulum;GO:0034394/…	GO:0015459//potassium channel regulator activity;GO:0030674//protein binding, bridging;GO:0051117//ATPase binding;GO:0044325//ion channel binding	GO:0043034//costamere;GO:0031430//M band;GO:0030018//Z disc;GO:0030315//T-tubule;GO:0048471//perinuclear region of cytoplasm;GO:0014704//intercalated disc;GO:0005887//integral to plasma membrane
CL19373.Contig1_All	1785	1.6898	1.5621	1.223	1.9266	gi|405978499|gb|EKC42879.1|	280.4	2e-73	Uncharacterized protein C18orf58-like protein [Crassostrea gigas]	--	--	--	--	sp|Q8CD54|PIEZ2_MOUSE	210	9e-54	Piezo-type mechanosensitive ion channel component 2 OS=Mus musculus GN=Piezo2 PE=2 SV=2	--	--	--	--	--	--	--	--	--	--	GO:0048518	-	GO:0016020//membrane;GO:0005783//endoplasmic reticulum
CL13268.Contig3_All	3574	1.6879	1.1331	1.3361	1.95	gi|32378818|gb|AAP80570.1|	1259.2	0	NMDA-type glutamate receptor [Aplysia californica]	gi|32378817|gb|AY315153.1|	266	7e-67	Aplysia californica NMDA-type glutamate receptor mRNA, complete cds	sp|Q05586|NMDZ1_HUMAN	840	0	Glutamate receptor ionotropic, NMDA 1 OS=Homo sapiens GN=GRIN1 PE=1 SV=1	--	--	--	--	--	K05208	0	876	tca:658152	glutamate receptor, ionotropic, N-methyl D-aspartate 1	GO:0006810//transport	GO:0004872//receptor activity;GO:0005230//extracellular ligand-gated ion channel activity	GO:0016020//membrane;GO:0045202//synapse;GO:0071944//cell periphery
Unigene180178_All	251	1.6768	0.9257	1.0872	0	gi|325297168|ref|NP_001191593.1|	56.6	4e-07	noninactivating potassium channel [Aplysia californica] >gi|688438|gb|AAA62590.1| noninactivating potassium channel [Aplysia californica]	--	--	--	--	sp|Q52KI8|SRRM1_MOUSE	50.8	7e-07	Serine/arginine repetitive matrix protein 1 OS=Mus musculus GN=Srrm1 PE=1 SV=2	--	--	--	--	--	K05320	6e-07	52.8	aag:AaeL_AAEL007146	potassium voltage-gated channel Shaw-related subfamily C, invertebrate	GO:0034765//regulation of ion transmembrane transport;GO:0051260//protein homooligomerization;GO:0071805//potassium ion transmembrane transport	GO:0005249//voltage-gated potassium channel activity	GO:0008076//voltage-gated potassium channel complex
CL4223.Contig1_All	1135	1.6687	0.0585	0.4808	2.2791	gi|405972410|gb|EKC37182.1|	350.1	1e-94	Kv channel-interacting protein 4 [Crassostrea gigas]	gi|158298491|ref|XM_318659.4|	89.7	3e-14	Anopheles gambiae str. PEST AGAP009626-PA (AgaP_AGAP009626) mRNA, partial cds	sp|Q99MG9|KCIP4_RAT	264	2e-70	Kv channel-interacting protein 4 OS=Rattus norvegicus GN=Kcnip4 PE=1 SV=1	SPAC18B11.04	179	8e-45	COG5126	Ca2+-binding protein (EF-Hand superfamily)	K13764	2e-30	134	ssc:100516153	recoverin	-	GO:0005509//calcium ion binding	-
Unigene24287_All	800	1.666	1.0373	1.5349	4.2606	gi|405960826|gb|EKC26700.1|	161	5e-38	hypothetical protein CGI_10028233 [Crassostrea gigas]	--	--	--	--	sp|Q9HCF6|TRPM3_HUMAN	105	1e-22	Transient receptor potential cation channel subfamily M member 3 OS=Homo sapiens GN=TRPM3 PE=2 SV=4	--	--	--	--	--	K04978	5e-22	105	rno:309407	transient receptor potential cation channel subfamily M member 3	GO:0034220//ion transmembrane transport;GO:0006812//cation transport	GO:0005261//cation channel activity	GO:0016021//integral to membrane
Unigene124366_All	211	1.6623	0.472	1.2933	0	gi|114145706|ref|NP_001041404.1|	61.6	1e-08	uncharacterized protein LOC499407 [Rattus norvegicus] >gi|37361880|gb|AAQ91053.1| LRRGT00097 [Rattus norvegicus]	gi|22213498|gb|AC122186.2|	71.9	1e-09	Mus musculus BAC clone RP23-19M20 from 1, complete sequence	sp|Q55FI4|NOP58_DICDI	55.1	3e-08	Nucleolar protein 58 OS=Dictyostelium discoideum GN=nop58 PE=3 SV=1	--	--	--	--	--	K04952	1e-08	58.5	rno:83686	cyclic nucleotide gated channel beta 1	GO:0007608//sensory perception of smell;GO:0007601//visual perception;GO:0051480//cytosolic calcium ion homeostasis	GO:0005223//intracellular cGMP activated cation channel activity	GO:0017071//intracellular cyclic nucleotide activated cation channel complex;GO:0043195//terminal bouton
Unigene150225_All	3932	1.6591	1.452	1.6829	12.0974	gi|443694778|gb|ELT95828.1|	110.9	5e-22	hypothetical protein CAPTEDRAFT_159249 [Capitella teleta]	gi|385843219|gb|JQ799046.1|	143	8e-30	Cnaphalocrocis medinalis ryanodine receptor (RyR) mRNA, complete cds	sp|Q24498|RY44_DROME	1423	0	Ryanodine receptor 44F OS=Drosophila melanogaster GN=Rya-r44F PE=1 SV=3	--	--	--	--	--	K05327	0	1448	ame:408680	ryanodine receptor, invertebrate	GO:0055085//transmembrane transport;GO:0006811//ion transport	GO:0005262//calcium channel activity	GO:0016020//membrane
Unigene120046_All	170	1.6505	0.5858	0	0	gi|443715474|gb|ELU07436.1|	52.8	6e-06	hypothetical protein CAPTEDRAFT_209435 [Capitella teleta]	gi|27552658|gb|AC124542.4|	125	7e-26	Mus musculus BAC clone RP23-259B10 from 12, complete sequence	sp|P22620|ABRA_PLAFC	55.8	2e-08	101 kDa malaria antigen OS=Plasmodium falciparum (isolate Camp / Malaysia) GN=ABRA PE=3 SV=1	YLR197w	48.1	4e-06	COG1498	Protein implicated in ribosomal biogenesis, Nop56p homolog	K04948	9e-08	55.5	dre:572249	cyclic nucleotide gated channel alpha 1	-	-	-
Unigene125459_All	170	1.6505	0	0	0	gi|355698221|gb|EHH28769.1|	57.4	2e-07	hypothetical protein EGK_19274, partial [Macaca mulatta]	gi|46485973|gb|AC125124.4|	147	2e-32	Mus musculus BAC clone RP24-273N19 from chromosome 16, complete sequence	sp|Q28181|CNGB1_BOVIN	53.9	8e-08	Cyclic nucleotide-gated cation channel beta-1 OS=Bos taurus GN=CNGB1 PE=1 SV=1	--	--	--	--	--	K14822	1e-09	61.6	tgu:100219403	rRNA-processing protein CGR1	-	-	-
CL6817.Contig1_All	1107	1.6475	1.0495	1.3558	3.5189	gi|118092615|ref|XP_426497.2|	358.2	4e-97	PREDICTED: calcium uniporter protein, mitochondrial [Gallus gallus]	gi|471298813|gb|GAGT01015723.1|	155	6e-34	TSA: Anguilla japonica contig17943 transcribed RNA sequence	sp|Q3UMR5|MCU_MOUSE	352	1e-96	Calcium uniporter protein, mitochondrial OS=Mus musculus GN=Mcu PE=2 SV=2	--	--	--	--	--	--	--	--	--	--	GO:0051561//elevation of mitochondrial calcium ion concentration;GO:0070588//calcium ion transmembrane transport;GO:0035786//protein complex oligomerization;GO:0006851//mitochondrial calcium ion transport;GO:0019722//calcium-mediated signaling	GO:0005262//calcium channel activity	GO:0005743//mitochondrial inner membrane
Unigene40551_All	299	1.6423	0.111	0	0.2036	gi|325301278|ref|NP_001191542.1|	100.9	1e-20	glutamate receptor subunit protein GluR6 [Aplysia californica] >gi|31074387|gb|AAP41208.1| glutamate receptor subunit protein GluR6 [Aplysia californica]	--	--	--	--	--	--	--	--	--	--	--	--	--	--	--	--	--	--	-	GO:0005216//ion channel activity	GO:0016020//membrane
Unigene225595_All	216	1.6238	0.7684	0	0.2818	gi|260822040|ref|XP_002606411.1|	99	7e-20	hypothetical protein BRAFLDRAFT_67662 [Branchiostoma floridae] >gi|229291752|gb|EEN62421.1| hypothetical protein BRAFLDRAFT_67662 [Branchiostoma floridae]	gi|195108036|ref|XM_001998563.1|	61.9	1e-06	Drosophila mojavensis GI24065 (Dmoj\GI24065), mRNA	--	--	--	--	BH1011	57	8e-09	COG0667	Predicted oxidoreductases (related to aryl-alcohol dehydrogenases)	K04883	4e-06	50.1	cin:100184363	potassium voltage-gated channel Shaker-related subfamily A, beta member 2	GO:0055114//oxidation-reduction process	GO:0016491//oxidoreductase activity	-
CL7916.Contig3_All	1772	1.6231	0.9366	3.0799	5.9767	gi|405950455|gb|EKC18443.1|	275	9e-72	Sperm-associated antigen 7-like protein [Crassostrea gigas]	gi|403303192|ref|XM_003942179.1|	67.9	2e-07	PREDICTED: Saimiri boliviensis boliviensis potassium voltage-gated channel, shaker-related subfamily, member 1 (episodic ataxia with myokymia) (KCNA1), mRNA	sp|Q7SYJ9|SPAG7_DANRE	231	3e-60	Sperm-associated antigen 7 homolog OS=Danio rerio GN=spag7 PE=1 SV=1	--	--	--	--	--	K14788	3e-40	167	ame:411240	ribosome biogenesis protein ENP2	-	-	-
Unigene89772_All	910	1.6188	1.0214	2.099	0.5016	--	--	--	--	--	--	--	--	--	--	--	--	--	--	--	--	--	K04889	4e-06	52.8	mmu:16504	potassium voltage-gated channel Shaw-related subfamily C member 3	-	-	-
Unigene26069_All	695	1.6149	1.194	2.9447	0.9196	gi|291244732|ref|XP_002742254.1|	274.2	3e-72	PREDICTED: phospholipase C gamma-like [Saccoglossus kowalevskii]	gi|301628675|ref|XM_002943429.1|	63.9	1e-06	PREDICTED: Xenopus (Silurana) tropicalis 1-phosphatidylinositol-4,5-bisphosphate phosphodiesterase gamma-1-like (LOC100496658), mRNA	sp|P08487|PLCG1_BOVIN	262	6e-70	1-phosphatidylinositol 4,5-bisphosphate phosphodiesterase gamma-1 OS=Bos taurus GN=PLCG1 PE=1 SV=1	--	--	--	--	--	K01116	4e-70	264	nve:NEMVE_v1g124290	phosphatidylinositol phospholipase C, gamma-1 [EC:3.1.4.11]	GO:0032959//inositol trisphosphate biosynthetic process;GO:1901339//regulation of store-operated calcium channel activity;GO:0016042//lipid catabolic process;GO:0045766//positive regulation of angiogenesis;GO:0009306//protein secretion;GO:0043536//positive regulation of blood vessel endothelial cell migration;GO:0050852//T cell receptor signaling pathway;GO:0071364//cellular response to epidermal…	GO:0004435//phosphatidylinositol phospholipase C activity;GO:0051219//phosphoprotein binding;GO:0030971//receptor tyrosine kinase binding;GO:0035254//glutamate receptor binding;GO:0005168//neurotrophin TRKA receptor binding;GO:0005158//insulin receptor binding	GO:0043005//neuron projection;GO:0030027//lamellipodium;GO:0005829//cytosol;GO:0001726//ruffle;GO:0008180//signalosome;GO:0005886//plasma membrane
CL96.Contig6_All	7678	1.608	1.4872	1.6437	3.7219	gi|270003382|gb|EEZ99829.1|	1637.5	0	hypothetical protein TcasGA2_TC002610 [Tribolium castaneum]	gi|153918683|dbj|AK282612.1|	194	5e-45	Gryllus bimaculatus mRNA, GBcontig29473	sp|Q24498|RY44_DROME	1567	0	Ryanodine receptor 44F OS=Drosophila melanogaster GN=Rya-r44F PE=1 SV=3	mlr2363	53.9	4e-06	COG0515	Serine/threonine protein kinase	K05327	0	1598	aga:AgaP_AGAP010750	ryanodine receptor, invertebrate	GO:0006810//transport;GO:0009987//cellular process	GO:0005216//ion channel activity	-
Unigene92809_All	1441	1.6064	0.0461	2.6038	5.1954	gi|405963151|gb|EKC28749.1|	213	3e-53	Protein flp [Crassostrea gigas]	gi|345785090|ref|XM_541645.3|	65.9	5e-07	PREDICTED: Canis lupus familiaris potassium channel, subfamily K, member 6 (KCNK6), mRNA	sp|P86789|GIGA6_CRAGI	132	2e-30	Gigasin-6 OS=Crassostrea gigas PE=1 SV=1	mll2003	99.8	1e-20	COG1680	Beta-lactamase class C and other penicillin binding proteins	K04913	2e-22	107	xtr:100495685	potassium channel subfamily K member 2	-	-	-
Unigene45479_All	1924	1.6042	1.8978	2.5529	2.0879	gi|443696001|gb|ELT96782.1|	698.4	0	hypothetical protein CAPTEDRAFT_225126 [Capitella teleta]	gi|410921963|ref|XM_003974404.1|	63.9	3e-06	PREDICTED: Takifugu rubripes VWFA and cache domain-containing protein 1-like (LOC101071618), mRNA	sp|Q5VU97|CAHD1_HUMAN	632	0	VWFA and cache domain-containing protein 1 OS=Homo sapiens GN=CACHD1 PE=2 SV=2	BH2275	53.5	1e-06	COG0840	Methyl-accepting chemotaxis protein	K05316	5e-07	57	api:100166860	voltage-dependent calcium channel alpha-2/delta, invertebrate	-	-	-
CL3994.Contig1_All	175	1.6034	0.9484	0.3898	0	gi|471221231|ref|XP_004027559.1|	57	3e-07	hypothetical protein IMG5_181430 [Ichthyophthirius multifiliis] >gi|340501424|gb|EGR28214.1| hypothetical protein IMG5_181430 [Ichthyophthirius multifiliis]	gi|470511823|ref|XM_004352015.1|	71.9	9e-10	Acanthamoeba castellanii str. Neff methyltransferase domain containing protein (ACA1_036060) mRNA, complete cds	sp|Q8MP30|Y7791_DICDI	49.7	2e-06	Uncharacterized histidine-rich protein DDB_G0274557 OS=Dictyostelium discoideum GN=DDB_G0274557 PE=4 SV=1	--	--	--	--	--	K04863	2e-06	51.2	dre:795492	voltage-dependent calcium channel beta-2	GO:0051603//proteolysis involved in cellular protein catabolic process	GO:0004298//threonine-type endopeptidase activity	GO:0005839//proteasome core complex
CL20308.Contig3_All	4580	1.5929	2.8918	1.9959	1.6612	gi|39545756|gb|AAR27959.1|	1377.1	0	high conductance calcium-activated potassium channel [Aplysia californica]	gi|39545755|gb|AY372117.1|	157	6e-34	Aplysia californica high conductance calcium-activated potassium channel gene, complete cds	sp|Q9BG98|KCMA1_RABIT	1087	0	Calcium-activated potassium channel subunit alpha-1 OS=Oryctolagus cuniculus GN=KCNMA1 PE=2 SV=1	TVN0988	63.9	2e-09	COG1226	Kef-type K+ transport systems, predicted NAD-binding component	K04936	0	1142	phu:Phum_PHUM221720	potassium large conductance calcium-activated channel subfamily M alpha member 1	-	-	-
Unigene15452_All	441	1.5906	0.0753	0.7735	6.9009	gi|443702266|gb|ELU00395.1|	62	9e-09	hypothetical protein CAPTEDRAFT_170361 [Capitella teleta]	gi|426243048|ref|XM_004015329.1|	172	9e-40	PREDICTED: Ovis aries calmodulin 3 (phosphorylase kinase, delta) (CALM3), mRNA	sp|Q8STF0|CALM_STRIE	173	1e-43	Calmodulin OS=Strongylocentrotus intermedius PE=2 SV=3	SPAC3A12.14	155	2e-38	COG5126	Ca2+-binding protein (EF-Hand superfamily)	K02183	3e-43	173	nve:NEMVE_v1g239788	calmodulin	GO:0005513//detection of calcium ion;GO:0042052//rhabdomere development;GO:0051533//positive regulation of NFAT protein import into nucleus;GO:0007052//mitotic spindle organization;GO:0007268//synaptic transmission;GO:0016060//metarhodopsin inactivation;GO:0008049//male courtship behavior;GO:0051383//kinetochore organization;GO:0016061//regulation of light-activated channel activity;GO:0016062//a…	GO:0070855//myosin VI head/neck binding;GO:0004683//calmodulin-dependent protein kinase activity;GO:0005524//ATP binding;GO:0005516//calmodulin binding;GO:0005509//calcium ion binding;GO:0032440//2-alkenal reductase [NAD(P)] activity	GO:0030496//midbody;GO:0031476//myosin VI complex;GO:0030424//axon;GO:0005814//centriole;GO:0005886//plasma membrane;GO:0000922//spindle pole;GO:0048786//presynaptic active zone;GO:0005875//microtubule associated complex;GO:0045211//postsynaptic membrane;GO:0030425//dendrite;GO:0005954//calcium- and calmodulin-dependent protein kinase complex;GO:0016028//rhabdomere
Unigene52266_All	397	1.5902	1.505	1.5465	0.0767	gi|344244673|gb|EGW00777.1|	54.3	2e-06	Vomeronasal type-1 receptor 4 [Cricetulus griseus]	gi|110623376|emb|CT030163.13|	75.8	1e-10	Mouse DNA sequence from clone RP23-438L8 on chromosome 13, complete sequence	sp|B2RY56|RBM25_MOUSE	53.9	9e-08	RNA-binding protein 25 OS=Mus musculus GN=Rbm25 PE=1 SV=2	--	--	--	--	--	K04952	2e-08	57.4	rno:83686	cyclic nucleotide gated channel beta 1	-	-	-
Unigene34653_All	309	1.5891	0.5371	1.987	0.8864	--	--	--	--	gi|326670739|ref|XM_002663396.2|	71.9	2e-09	PREDICTED: Danio rerio cyclic nucleotide-gated cation channel alpha-4-like (LOC568123), mRNA	--	--	--	--	--	--	--	--	--	--	--	--	--	--	-	-	-
Unigene66009_All	447	1.5693	0.297	0.3052	0.4766	gi|167524421|ref|XP_001746546.1|	55.1	1e-06	hypothetical protein [Monosiga brevicollis MX1] >gi|163774816|gb|EDQ88442.1| predicted protein [Monosiga brevicollis MX1]	gi|51372049|gb|AC133579.10|	63.9	6e-07	Mus musculus chromosome 7, clone RP23-222I22, complete sequence	--	--	--	--	--	--	--	--	--	--	--	--	--	--	GO:0044238//primary metabolic process;GO:0070588//calcium ion transmembrane transport;GO:0048016//inositol phosphate-mediated signaling	GO:0005488//binding;GO:0005220//inositol 1,4,5-trisphosphate-sensitive calcium-release channel activity;GO:0003824//catalytic activity	GO:0016020//membrane;GO:0005783//endoplasmic reticulum
Unigene199679_All	317	1.549	0.6283	0.6456	1.7281	gi|405955406|gb|EKC22536.1|	146	5e-34	Short transient receptor potential channel 3 [Crassostrea gigas]	--	--	--	--	sp|Q9JMI9|TRPC3_RAT	97.1	8e-21	Short transient receptor potential channel 3 OS=Rattus norvegicus GN=Trpc3 PE=2 SV=3	--	--	--	--	--	K04969	1e-20	98.6	dre:563989	transient receptor potential cation channel subfamily C member 6	GO:0006810//transport	-	-
CL73.Contig8_All	773	1.5427	1.2453	0.6178	0.6299	gi|390363834|ref|XP_790033.2|	55.1	2e-30	PREDICTED: uncharacterized protein LOC585101 [Strongylocentrotus purpuratus]	--	--	--	--	--	--	--	--	--	--	--	--	--	K05016	1e-15	83.6	spu:753989	chloride channel 7	-	-	-
Unigene9811_All	637	1.5417	0.938	1.6064	2.4843	gi|390340618|ref|XP_785653.3|	164.5	3e-39	PREDICTED: syntaxin-binding protein 5 [Strongylocentrotus purpuratus]	--	--	--	--	sp|Q5T5C0|STXB5_HUMAN	159	3e-39	Syntaxin-binding protein 5 OS=Homo sapiens GN=STXBP5 PE=1 SV=1	--	--	--	--	--	K08518	1e-38	159	ptr:463053	syntaxin-binding protein 5	GO:0045921//positive regulation of exocytosis;GO:0015031//protein transport	GO:0017075//syntaxin-1 binding	GO:0030054//cell junction;GO:0030659//cytoplasmic vesicle membrane;GO:0005892//acetylcholine-gated channel complex;GO:0008021//synaptic vesicle
Unigene149782_All	228	1.5383	1.3103	1.1968	0.8009	gi|29378321|gb|AAO83842.1|AF484083_1	144.8	1e-33	voltage-dependent non-L-type calcium channel alpha-1 subunit isoform b [Lymnaea stagnalis]	gi|350589091|ref|XR_135317.1|	87.7	2e-14	PREDICTED: Sus scrofa voltage-dependent R-type calcium channel subunit alpha-1E-like (LOC100511769), miscRNA	sp|Q07652|CAC1E_RAT	129	1e-30	Voltage-dependent R-type calcium channel subunit alpha-1E OS=Rattus norvegicus GN=Cacna1e PE=1 SV=1	--	--	--	--	--	K04852	5e-30	129	mdo:100017762	voltage-dependent calcium channel R type alpha-1E	GO:0006811//ion transport;GO:0055085//transmembrane transport	GO:0005216//ion channel activity	GO:0016021//integral to membrane
Unigene86176_All	275	1.5305	0.4828	1.7365	0	gi|443698639|gb|ELT98536.1|	149.8	3e-35	hypothetical protein CAPTEDRAFT_177706 [Capitella teleta]	gi|449490860|ref|XM_002191533.2|	147	3e-32	PREDICTED: Taeniopygia guttata potassium voltage-gated channel, subfamily H (eag-related), member 6 (KCNH6), mRNA	sp|O54853|KCNH6_RAT	139	2e-33	Potassium voltage-gated channel subfamily H member 6 OS=Rattus norvegicus GN=Kcnh6 PE=1 SV=1	--	--	--	--	--	K04909	5e-34	142	aga:AgaP_AGAP007709	potassium voltage-gated channel Eag-related subfamily H member 6	GO:0055085//transmembrane transport;GO:0051291//protein heterooligomerization;GO:0006355//regulation of transcription, DNA-dependent;GO:0006813//potassium ion transport;GO:0007165//signal transduction	GO:0004871//signal transducer activity;GO:0005242//inward rectifier potassium channel activity	GO:0005887//integral to plasma membrane
Unigene26975_All	643	1.5273	1.3422	5.1986	1.5619	gi|237838763|ref|XP_002368679.1|	57.8	4e-07	voltage gated chloride channel domain-containing protein [Toxoplasma gondii ME49] >gi|211966343|gb|EEB01539.1| voltage gated chloride channel domain-containing protein [Toxoplasma gondii ME49]	gi|33620900|gb|AC127245.5|	61.9	4e-06	Mus musculus BAC clone RP24-422M4 from chromosome 6, complete sequence	sp|Q02817|MUC2_HUMAN	58.9	8e-09	Mucin-2 OS=Homo sapiens GN=MUC2 PE=1 SV=2	--	--	--	--	--	K10955	8e-08	57.4	hsa:4583	intestinal mucin-2	-	-	-
Unigene70599_All	873	1.5267	0.7605	1.4066	0.6275	gi|239504554|ref|NP_001155105.1|	85.1	4e-15	transient receptor potential cation channel, subfamily M, member 8 [Xenopus (Silurana) tropicalis] >gi|238534450|gb|ACR44148.1| transient receptor potential cation channel subfamily M member 8 [Xenopus (Silurana) tropicalis]	--	--	--	--	sp|Q91YD4|TRPM2_MOUSE	83.2	7e-16	Transient receptor potential cation channel subfamily M member 2 OS=Mus musculus GN=Trpm2 PE=2 SV=1	--	--	--	--	--	K04983	4e-16	85.9	tgu:100225973	transient receptor potential cation channel subfamily M member 8	GO:0055085//transmembrane transport;GO:0030001//metal ion transport	GO:0015075//ion transmembrane transporter activity	GO:0016020//membrane
CL4451.Contig1_All	919	1.5266	2.2394	3.3404	2.6161	--	--	--	--	gi|223972649|ref|NG_009815.1|	61.9	5e-06	Homo sapiens chloride channel 1, skeletal muscle (CLCN1), RefSeqGene on chromosome 7	--	--	--	--	--	--	--	--	--	--	--	--	--	--	-	-	-
Unigene72076_All	507	1.5219	1.3094	3.633	0.4202	gi|237838763|ref|XP_002368679.1|	52.8	7e-06	voltage gated chloride channel domain-containing protein [Toxoplasma gondii ME49] >gi|211966343|gb|EEB01539.1| voltage gated chloride channel domain-containing protein [Toxoplasma gondii ME49]	--	--	--	--	sp|Q02817|MUC2_HUMAN	55.1	7e-08	Mucin-2 OS=Homo sapiens GN=MUC2 PE=1 SV=2	--	--	--	--	--	K11644	6e-08	57	cbr:CBG12722	paired amphipathic helix protein Sin3a	-	-	-
Unigene26079_All	462	1.5183	1.2214	1.6243	0.8563	gi|240952126|ref|XP_002399314.1|	126.7	3e-28	potassium channel protein, putative [Ixodes scapularis] >gi|215490520|gb|EEC00163.1| potassium channel protein, putative [Ixodes scapularis]	gi|332849017|ref|XM_001138510.2|	75.8	2e-10	PREDICTED: Pan troglodytes potassium channel tetramerisation domain containing 2 (KCTD2), mRNA	sp|B5DEL1|KCTD5_RAT	122	3e-28	BTB/POZ domain-containing protein KCTD5 OS=Rattus norvegicus GN=Kctd5 PE=2 SV=1	--	--	--	--	--	K08023	2e-08	58.2	aml:100472196	latent transforming growth factor beta binding protein	GO:0051260//protein homooligomerization	GO:0004114//3',5'-cyclic-nucleotide phosphodiesterase activity;GO:0005216//ion channel activity	GO:0005829//cytosol
Unigene93096_All	1248	1.5176	2.2608	2.2958	0.1463	gi|405971015|gb|EKC35873.1|	172.9	3e-41	Voltage-gated hydrogen channel 1 [Crassostrea gigas]	--	--	--	--	sp|Q5F4C0|HVCN1_CHICK	69.7	1e-11	Voltage-gated hydrogen channel 1 OS=Gallus gallus GN=HVCN1 PE=2 SV=1	Rv0312	52.4	2e-06	COG0443	Molecular chaperone	K10955	6e-08	59.3	hsa:4583	intestinal mucin-2	-	-	-
Unigene60667_All	185	1.5167	0.7177	2.2125	0.4935	gi|443708562|gb|ELU03639.1|	70.9	2e-11	hypothetical protein CAPTEDRAFT_91323 [Capitella teleta]	--	--	--	--	sp|Q9WU70|STXB5_RAT	63.9	8e-11	Syntaxin-binding protein 5 OS=Rattus norvegicus GN=Stxbp5 PE=1 SV=1	--	--	--	--	--	K08518	3e-10	63.9	ptr:463053	syntaxin-binding protein 5	GO:0045921//positive regulation of exocytosis;GO:0015031//protein transport	GO:0017075//syntaxin-1 binding	GO:0030054//cell junction;GO:0030659//cytoplasmic vesicle membrane;GO:0030141//secretory granule;GO:0005892//acetylcholine-gated channel complex;GO:0008021//synaptic vesicle
CL7684.Contig2_All	324	1.5155	1.0245	1.2633	1.5968	gi|470012011|gb|AGI03861.1|	116.3	4e-25	nicotinic acetylcholine receptor subunit type E [Aplysia californica]	gi|470012010|gb|KC411669.1|	198	1e-47	Aplysia californica nicotinic acetylcholine receptor subunit type E mRNA, complete cds	sp|P91766|ACH1_MANSE	76.6	1e-14	Acetylcholine receptor subunit alpha-like OS=Manduca sexta GN=ARA1 PE=2 SV=1	--	--	--	--	--	K05312	2e-15	81.3	tca:659828	nicotinic acetylcholine receptor, invertebrate	GO:0006811//ion transport	GO:0004889//acetylcholine-activated cation-selective channel activity	GO:0045211//postsynaptic membrane;GO:0030054//cell junction;GO:0005886//plasma membrane;GO:0016021//integral to membrane
Unigene93764_All	464	1.5118	1.0015	1.6173	0.9838	gi|405951572|gb|EKC19473.1|	137.5	1e-31	1-phosphatidylinositol-4,5-bisphosphate phosphodiesterase gamma-1 [Crassostrea gigas]	--	--	--	--	sp|P24135|PLCG2_RAT	94.4	9e-20	1-phosphatidylinositol 4,5-bisphosphate phosphodiesterase gamma-2 OS=Rattus norvegicus GN=Plcg2 PE=1 SV=1	--	--	--	--	--	K01116	2e-24	111	acs:100566976	phosphatidylinositol phospholipase C, gamma-1 [EC:3.1.4.11]	GO:0032959//inositol trisphosphate biosynthetic process;GO:0050853//B cell receptor signaling pathway;GO:0032496//response to lipopolysaccharide;GO:0032026//response to magnesium ion;GO:0033198//response to ATP;GO:0010468//regulation of gene expression;GO:0043069//negative regulation of programmed cell death;GO:0032237//activation of store-operated calcium channel activity;GO:0006629//lipid metab…	GO:0005515//protein binding;GO:0004435//phosphatidylinositol phospholipase C activity	GO:0016020//membrane;GO:0005829//cytosol
Unigene78367_All	464	1.5118	0.2146	1.6173	7.7395	gi|332030549|gb|EGI70237.1|	95.5	8e-19	Calmodulin [Acromyrmex echinatior]	gi|356984640|gb|JN413233.1|	137	5e-29	Reishia clavigera clone GS49 calmodulin mRNA, partial cds	sp|Q8STF0|CALM_STRIE	93.6	2e-19	Calmodulin OS=Strongylocentrotus intermedius PE=2 SV=3	SPAC3A12.14	80.9	8e-16	COG5126	Ca2+-binding protein (EF-Hand superfamily)	K02183	2e-19	95.1	hmg:100200547	calmodulin	GO:0060316//positive regulation of ryanodine-sensitive calcium-release channel activity;GO:0007186//G-protein coupled receptor signaling pathway;GO:0048011//neurotrophin TRK receptor signaling pathway;GO:0030168//platelet activation;GO:0005980//glycogen catabolic process;GO:0010880//regulation of release of sequestered calcium ion into cytosol by sarcoplasmic reticulum;GO:0007202//activation of p…	GO:0031996//thioesterase binding;GO:0031997//N-terminal myristoylation domain binding;GO:0048306//calcium-dependent protein binding;GO:0005509//calcium ion binding;GO:0043274//phospholipase binding;GO:0043548//phosphatidylinositol 3-kinase binding;GO:0019904//protein domain specific binding;GO:0031432//titin binding	GO:0005654//nucleoplasm;GO:0005576//extracellular region;GO:0005829//cytosol;GO:0005813//centrosome;GO:0005876//spindle microtubule;GO:0005886//plasma membrane;GO:0000922//spindle pole
Unigene112680_All	186	1.5086	0	0	0	gi|307205113|gb|EFN83578.1|	53.1	4e-06	hypothetical protein EAI_05327 [Harpegnathos saltator]	--	--	--	--	sp|Q55FI4|NOP58_DICDI	51.2	5e-07	Nucleolar protein 58 OS=Dictyostelium discoideum GN=nop58 PE=3 SV=1	--	--	--	--	--	K04948	6e-07	52.8	dre:572249	cyclic nucleotide gated channel alpha 1	-	-	-
CL7606.Contig2_All	2609	1.4788	1.3613	2.2748	2.0646	gi|405963612|gb|EKC29174.1|	976.5	0	H(+)/Cl(-) exchange transporter 3 [Crassostrea gigas]	gi|36938565|gb|AY296114.1|	216	4e-52	Ixodes scapularis chloride channel mRNA, partial cds	sp|Q9R279|CLCN3_CAVPO	858	0	H(+)/Cl(-) exchange transporter 3 OS=Cavia porcellus GN=CLCN3 PE=2 SV=1	YJR040w_1	295	3e-79	COG0038	Chloride channel protein EriC	K05012	0	880	tca:663613	chloride channel 3	GO:0055085//transmembrane transport;GO:0006821//chloride transport	GO:0005247//voltage-gated chloride channel activity	GO:0016021//integral to membrane
Unigene206860_All	190	1.4768	0.6988	0.359	1.2814	gi|405965855|gb|EKC31204.1|	77	2e-13	Muscle, skeletal receptor tyrosine protein kinase [Crassostrea gigas]	--	--	--	--	sp|Q8AXY6|MUSK_CHICK	66.6	1e-11	Muscle, skeletal receptor tyrosine protein kinase OS=Gallus gallus GN=MUSK PE=2 SV=1	--	--	--	--	--	K05129	3e-12	70.5	dre:334526	muscle, skeletal, receptor tyrosine kinase [EC:2.7.10.1]	GO:0051124//synaptic growth at neuromuscular junction;GO:0071340//skeletal muscle acetylcholine-gated channel clustering;GO:0016310//phosphorylation;GO:0008045//motor neuron axon guidance;GO:0006464//cellular protein modification process;GO:0030517//negative regulation of axon extension	GO:0004672//protein kinase activity;GO:0042802//identical protein binding	GO:0045211//postsynaptic membrane
Unigene185480_All	190	1.4768	0.1747	1.0771	1.1212	gi|325297076|ref|NP_001191543.1|	119.4	5e-26	glutamate receptor subunit protein GluR7 precursor [Aplysia californica] >gi|31074389|gb|AAP41209.1| glutamate receptor subunit protein GluR7 [Aplysia californica]	gi|348541640|ref|XM_003458247.1|	69.9	4e-09	PREDICTED: Oreochromis niloticus glutamate receptor, ionotropic kainate 2-like (LOC100702227), mRNA	sp|P42264|GRIK3_RAT	94.7	4e-20	Glutamate receptor ionotropic, kainate 3 OS=Rattus norvegicus GN=Grik3 PE=1 SV=1	--	--	--	--	--	K05202	2e-21	101	tca:663783	glutamate receptor, ionotropic kainate 2	GO:0006811//ion transport;GO:0035235//ionotropic glutamate receptor signaling pathway	GO:0015277//kainate selective glutamate receptor activity;GO:0005234//extracellular-glutamate-gated ion channel activity	GO:0045211//postsynaptic membrane;GO:0030054//cell junction;GO:0005886//plasma membrane;GO:0016021//integral to membrane;GO:0030288//outer membrane-bounded periplasmic space
CL17413.Contig1_All	1855	1.4748	0.0895	1.5078	3.0187	gi|443701080|gb|ELT99712.1|	337	2e-90	hypothetical protein CAPTEDRAFT_62385, partial [Capitella teleta]	gi|460117304|gb|GAFU01011177.1|	73.8	3e-09	TSA: Spodoptera exigua comp22025_c0_seq1 transcribed RNA sequence	sp|P34410|TWK7_CAEEL	144	9e-34	TWiK family of potassium channels protein 7 OS=Caenorhabditis elegans GN=twk-7 PE=3 SV=3	--	--	--	--	--	K05323	2e-33	144	cel:C52B9.6	potassium channel subfamily K, invertebrate	-	-	-
Unigene101304_All	382	1.4691	1.2165	2.5002	0.0797	gi|123412829|ref|XP_001304161.1|	55.8	7e-07	trichohyalin [Trichomonas vaginalis G3]	--	--	--	--	sp|Q55AX2|DOT1L_DICDI	86.3	1e-17	Histone-lysine N-methyltransferase, H3 lysine-79 specific OS=Dictyostelium discoideum GN=dotA PE=2 SV=2	VC1837	65.5	2e-11	COG3064	Membrane protein involved in colicin uptake	K04952	6e-16	82.8	rno:83686	cyclic nucleotide gated channel beta 1	-	-	-
Unigene151393_All	242	1.4493	1.3717	0	0.2515	gi|108883577|gb|EAT47802.1|	65.9	6e-10	AAEL001123-PA [Aedes aegypti]	--	--	--	--	--	--	--	--	--	--	--	--	--	--	--	--	--	--	GO:0055085//transmembrane transport;GO:0050974//detection of mechanical stimulus involved in sensory perception;GO:0045450//bicoid mRNA localization;GO:0045451//pole plasm oskar mRNA localization;GO:0006816//calcium ion transport;GO:0048060//negative gravitaxis;GO:0007605//sensory perception of sound;GO:0009270//response to humidity	GO:0005262//calcium channel activity	GO:0016021//integral to membrane
CL19185.Contig3_All	1944	1.4434	1.5197	2.0353	1.9882	gi|405973511|gb|EKC38219.1|	279.6	4e-73	Chloride intracellular channel protein 6 [Crassostrea gigas]	--	--	--	--	sp|Q9N2G5|CLIC6_RABIT	132	2e-30	Chloride intracellular channel protein 6 OS=Oryctolagus cuniculus GN=CLIC6 PE=1 SV=1	--	--	--	--	--	K05021	2e-31	138	dre:324481	chloride intracellular channel 1	-	-	-
Unigene74789_All	243	1.4434	1.0928	2.2459	1.1272	--	--	--	--	gi|238859583|ref|NG_012270.1|	60	5e-06	Homo sapiens potassium large conductance calcium-activated channel, subfamily M, alpha member 1 (KCNMA1), RefSeqGene on chromosome 10	--	--	--	--	--	--	--	--	--	--	--	--	--	--	-	-	-
Unigene23770_All	1998	1.4395	1.0799	2.1169	2.9702	gi|405975355|gb|EKC39923.1|	206.8	3e-51	Transient receptor potential cation channel subfamily A member 1-like protein [Crassostrea gigas]	--	--	--	--	sp|Q18297|TRPA1_CAEEL	265	4e-70	Transient receptor potential cation channel subfamily A member 1 homolog OS=Caenorhabditis elegans GN=trpa-1 PE=2 SV=5	all2748	181	3e-45	COG0666	FOG: Ankyrin repeat	K04984	1e-72	275	spu:579399	transient receptor potential cation channel subfamily A member 1	-	-	-
Unigene14199_All	345	1.4233	0	3.5592	2.4699	gi|167521646|ref|XP_001745161.1|	52.4	7e-06	hypothetical protein [Monosiga brevicollis MX1] >gi|163776119|gb|EDQ89739.1| predicted protein [Monosiga brevicollis MX1]	gi|27435701|emb|AL773526.11|	105	1e-19	Mouse DNA sequence from clone RP23-181M13 on chromosome X, complete sequence	--	--	--	--	--	--	--	--	--	K04951	7e-06	49.3	dre:568123	cyclic nucleotide gated channel alpha 4	-	-	-
Unigene143892_All	198	1.4171	1.3412	2.0672	0.1537	gi|291239925|ref|XP_002739882.1|	55.5	9e-07	PREDICTED: chloride intracellular channel protein 5-like [Saccoglossus kowalevskii]	--	--	--	--	--	--	--	--	--	--	--	--	--	--	--	--	--	--	-	-	-
CL13845.Contig2_All	248	1.4143	0.1338	1.1003	0.1227	gi|9837383|gb|AAG00553.1|AF286474_1	53.1	4e-06	retinitis pigmentosa GTPase regulator, partial [Bos taurus]	--	--	--	--	sp|Q28181|CNGB1_BOVIN	71.6	4e-13	Cyclic nucleotide-gated cation channel beta-1 OS=Bos taurus GN=CNGB1 PE=1 SV=1	RSc1040	55.1	3e-08	COG1530	Ribonucleases G and E	K04952	1e-12	71.6	bta:281702	cyclic nucleotide gated channel beta 1	GO:0044699	-	-
Unigene91078_All	596	1.4124	2.5063	3.4338	0.9702	gi|300218775|gb|ADJ80991.1|	146.4	8e-34	CR1-3 [Lycodichthys dearborni]	--	--	--	--	--	--	--	--	--	--	--	--	--	K05016	2e-16	85.5	spu:753989	chloride channel 7	-	-	-
Unigene27478_All	696	1.411	0.5246	2.9405	2.5361	gi|405967750|gb|EKC32881.1|	118.2	3e-25	TWiK family of potassium channels protein 18 [Crassostrea gigas]	gi|470657838|ref|XM_004330922.1|	65.9	2e-07	PREDICTED: Tursiops truncatus potassium channel, subfamily K, member 16 (KCNK16), mRNA	--	--	--	--	--	--	--	--	--	K05323	4e-08	58.5	dpo:Dpse_GA14554	potassium channel subfamily K, invertebrate	GO:0071805//potassium ion transmembrane transport	GO:0005267//potassium channel activity	GO:0016021//integral to membrane
Unigene174636_All	200	1.403	1.1618	0.3411	0.1522	gi|465984407|gb|EMP36542.1|	52.8	5e-06	hypothetical protein UY3_06275 [Chelonia mydas]	--	--	--	--	sp|Q54J55|MYBX_DICDI	56.2	2e-08	Myb-like protein X OS=Dictyostelium discoideum GN=mybX PE=3 SV=1	--	--	--	--	--	K04952	3e-08	57	rno:83686	cyclic nucleotide gated channel beta 1	-	-	-
CL4000.Contig1_All	300	1.403	0	3.1836	0	gi|237838763|ref|XP_002368679.1|	52.8	6e-06	voltage gated chloride channel domain-containing protein [Toxoplasma gondii ME49] >gi|211966343|gb|EEB01539.1| voltage gated chloride channel domain-containing protein [Toxoplasma gondii ME49]	--	--	--	--	sp|Q02817|MUC2_HUMAN	51.6	4e-07	Mucin-2 OS=Homo sapiens GN=MUC2 PE=1 SV=2	Rv2264c	51.2	4e-07	COG0443	Molecular chaperone	K10955	5e-07	53.1	hsa:4583	intestinal mucin-2	-	-	-
Unigene120160_All	250	1.403	0	0	0	gi|62533198|gb|AAH93579.1|	57	3e-07	LOC733204 protein [Xenopus laevis]	--	--	--	--	--	--	--	--	--	--	--	--	--	K04948	5e-07	53.1	xtr:100491997	cyclic nucleotide gated channel alpha 1	-	-	-
CL9535.Contig2_All	151	1.3937	0.2198	0.4518	0.2015	gi|283459428|gb|AAO83843.2|AF484084_1	91.3	1e-17	voltage-dependent T-type calcium channel alpha-1 subunit isoform A [Lymnaea stagnalis]	--	--	--	--	sp|O54898|CAC1G_RAT	70.1	1e-12	Voltage-dependent T-type calcium channel subunit alpha-1G OS=Rattus norvegicus GN=Cacna1g PE=2 SV=2	--	--	--	--	--	K04855	6e-16	82.8	bfo:BRAFLDRAFT_64590	voltage-dependent calcium channel T type alpha-1H	GO:0034765//regulation of ion transmembrane transport;GO:0070588//calcium ion transmembrane transport	GO:0008332//low voltage-gated calcium channel activity	GO:0005891//voltage-gated calcium channel complex
CL2580.Contig4_All	6704	1.3917	2.4509	1.8418	5.166	gi|440611495|gb|AGC13755.1|	170.2	1e-39	LNALCN-EEEE [Lymnaea stagnalis]	gi|440611494|gb|JQ806356.1|	174	4e-39	Lymnaea stagnalis LNALCN-EEEE mRNA, complete cds	sp|Q8IZF0|NALCN_HUMAN	1850	0	Sodium leak channel non-selective protein OS=Homo sapiens GN=NALCN PE=2 SV=1	BH1501	64.3	3e-09	COG1226	Kef-type K+ transport systems, predicted NAD-binding component	K05668	0	1496	ame:413947	ATP-binding cassette, subfamily C (CFTR/MRP), member 5	GO:0006810//transport;GO:0008344//adult locomotory behavior;GO:0072347//response to anesthetic;GO:0042752//regulation of circadian rhythm;GO:0022008//neurogenesis;GO:0048512//circadian behavior	GO:0005245//voltage-gated calcium channel activity	GO:0043025//neuronal cell body;GO:0043679//axon terminus;GO:0016020//membrane
Unigene4181_All	505	1.3891	1.3146	2.0263	1.6874	gi|170043543|ref|XP_001849443.1|	84.7	1e-15	1-phosphatidylinositol-4,5-bisphosphate phosphodiesterase gamma 1 [Culex quinquefasciatus] >gi|167866849|gb|EDS30232.1| 1-phosphatidylinositol-4,5-bisphosphate phosphodiesterase gamma 1 [Culex quinquefasciatus]	--	--	--	--	sp|P10686|PLCG1_RAT	76.6	2e-14	1-phosphatidylinositol 4,5-bisphosphate phosphodiesterase gamma-1 OS=Rattus norvegicus GN=Plcg1 PE=1 SV=1	--	--	--	--	--	K01116	3e-16	84.7	cqu:CpipJ_CPIJ008193	phosphatidylinositol phospholipase C, gamma-1 [EC:3.1.4.11]	GO:0032959//inositol trisphosphate biosynthetic process;GO:0042542//response to hydrogen peroxide;GO:0010243//response to organic nitrogen;GO:1901339//regulation of store-operated calcium channel activity;GO:0009306//protein secretion;GO:0009629//response to gravity;GO:0043278//response to morphine;GO:0050852//T cell receptor signaling pathway;GO:0010634//positive regulation of epithelial cell mi…	GO:0051219//phosphoprotein binding;GO:0030971//receptor tyrosine kinase binding;GO:0016787//hydrolase activity;GO:0035254//glutamate receptor binding;GO:0005158//insulin receptor binding	GO:0043005//neuron projection;GO:0044424//intracellular part
Unigene78968_All	507	1.3836	1.3094	0.8073	0.9604	gi|77020764|gb|ABA60384.1|	112.1	1e-23	nicotinic acetylcholine receptor subunit type E [Lymnaea stagnalis]	gi|2764508|emb|AJ000391.1|	180	4e-42	Locusta migratoria mRNA for nAChR alpah2 subunit	sp|P09478|ACH1_DROME	100	1e-21	Acetylcholine receptor subunit alpha-like 1 OS=Drosophila melanogaster GN=nAcRalpha-96Aa PE=2 SV=2	--	--	--	--	--	K05312	6e-22	103	phu:Phum_PHUM114690	nicotinic acetylcholine receptor, invertebrate	GO:0006811//ion transport	GO:0004889//acetylcholine-activated cation-selective channel activity	GO:0045211//postsynaptic membrane;GO:0030054//cell junction;GO:0005886//plasma membrane;GO:0016021//integral to membrane
Unigene6366_All	559	1.3804	1.6033	3.173	0.7622	gi|390357883|ref|XP_003729125.1|	65.9	1e-09	PREDICTED: uncharacterized protein LOC100891250 [Strongylocentrotus purpuratus]	--	--	--	--	--	--	--	--	--	--	--	--	--	K05016	1e-07	56.2	spu:753989	chloride channel 7	-	-	-
Unigene231082_All	407	1.3788	0.4893	1.0057	0.3739	gi|405972880|gb|EKC37627.1|	115.5	7e-25	Protein ced-11 [Crassostrea gigas]	--	--	--	--	sp|Q9BX84|TRPM6_HUMAN	64.3	7e-11	Transient receptor potential cation channel subfamily M member 6 OS=Homo sapiens GN=TRPM6 PE=1 SV=2	--	--	--	--	--	K04981	2e-10	64.7	mcc:706119	transient receptor potential cation channel subfamily M member 6 [EC:2.7.11.1]	GO:0009636//response to toxic substance	GO:0005515//protein binding	-
Unigene37620_All	408	1.3754	0.7322	2.1736	0.1492	gi|405973430|gb|EKC38147.1|	60.5	2e-08	Transient receptor potential cation channel subfamily M member 3 [Crassostrea gigas]	--	--	--	--	--	--	--	--	--	--	--	--	--	--	--	--	--	--	-	-	-
Unigene124993_All	205	1.3687	0	0	0	gi|449270928|gb|EMC81571.1|	52.4	7e-06	Reticulocyte-binding protein 2 like protein a [Columba livia]	--	--	--	--	sp|Q55FI4|NOP58_DICDI	49.3	2e-06	Nucleolar protein 58 OS=Dictyostelium discoideum GN=nop58 PE=3 SV=1	--	--	--	--	--	K04948	2e-06	50.8	dre:572249	cyclic nucleotide gated channel alpha 1	-	-	-
CL2581.Contig2_All	2574	1.3626	1.4701	2.7298	2.2937	gi|325297076|ref|NP_001191543.1|	861.7	0	glutamate receptor subunit protein GluR7 precursor [Aplysia californica] >gi|31074389|gb|AAP41209.1| glutamate receptor subunit protein GluR7 [Aplysia californica]	gi|325297075|ref|NM_001204614.1|	270	3e-68	Aplysia californica glutamate receptor subunit protein GluR7 (LOC100533316), mRNA >gi|31074388|gb|AY289945.1| Aplysia californica glutamate receptor subunit protein GluR7 mRNA, complete cds	sp|P39087|GRIK2_MOUSE	546	8e-155	Glutamate receptor ionotropic, kainate 2 OS=Mus musculus GN=Grik2 PE=1 SV=4	--	--	--	--	--	K05202	1e-167	590	tca:663783	glutamate receptor, ionotropic kainate 2	GO:0006811//ion transport;GO:0035235//ionotropic glutamate receptor signaling pathway	GO:0015277//kainate selective glutamate receptor activity;GO:0005234//extracellular-glutamate-gated ion channel activity	GO:0045211//postsynaptic membrane;GO:0030054//cell junction;GO:0005886//plasma membrane;GO:0016021//integral to membrane
Unigene10123_All	517	1.3568	1.7335	1.9793	0.1766	gi|221481491|gb|EEE19877.1|	53.1	6e-06	chloride channel, putative [Toxoplasma gondii GT1]	--	--	--	--	sp|P15941|MUC1_HUMAN	52	7e-07	Mucin-1 OS=Homo sapiens GN=MUC1 PE=1 SV=3	--	--	--	--	--	K06568	4e-06	51.2	pon:100445764	mucin 1, transmembrane	-	-	-
Unigene63437_All	362	1.3564	1.2837	1.1307	0.0841	gi|221505451|gb|EEE31096.1|	54.7	1e-06	chloride channel protein k, putative [Toxoplasma gondii VEG]	gi|28416285|gb|AC123949.5|	60	8e-06	Mus musculus BAC clone RP23-119H13 from 14, complete sequence	sp|Q6PB44|PTN23_MOUSE	53.1	1e-07	Tyrosine-protein phosphatase non-receptor type 23 OS=Mus musculus GN=Ptpn23 PE=1 SV=2	--	--	--	--	--	K09678	5e-07	53.1	ssc:100520072	[heparan sulfate]-glucosamine 3-sulfotransferase 4 [EC:2.8.2.-]	-	-	-
Unigene79949_All	362	1.3564	1.192	0.7538	1.3451	gi|405976117|gb|EKC40637.1|	90.1	3e-17	Potassium voltage-gated channel subfamily C member 1 [Crassostrea gigas]	--	--	--	--	sp|Q14003|KCNC3_HUMAN	75.1	3e-14	Potassium voltage-gated channel subfamily C member 3 OS=Homo sapiens GN=KCNC3 PE=1 SV=3	--	--	--	--	--	K05320	4e-15	80.1	tad:TRIADDRAFT_1922	potassium voltage-gated channel Shaw-related subfamily C, invertebrate	GO:0006811//ion transport	GO:0005216//ion channel activity	-
Unigene192086_All	207	1.3555	0.6414	0.6591	1.6172	gi|405971108|gb|EKC35963.1|	94.7	1e-18	Inositol 1,4,5-trisphosphate receptor type 1 [Crassostrea gigas]	--	--	--	--	--	--	--	--	--	--	--	--	--	--	--	--	--	--	GO:0006816//calcium ion transport;GO:0009987//cellular process	GO:0005262//calcium channel activity	-
Unigene89186_All	882	1.3521	0.828	0.9281	0.138	gi|170044287|ref|XP_001849785.1|	71.2	7e-11	calmodulin [Culex quinquefasciatus] >gi|167867496|gb|EDS30879.1| calmodulin [Culex quinquefasciatus]	gi|402693480|ref|NM_001046249.2|	359	1e-95	Bos taurus calmodulin 3 (phosphorylase kinase, delta) (CALM3), mRNA	sp|Q8STF0|CALM_STRIE	258	1e-68	Calmodulin OS=Strongylocentrotus intermedius PE=2 SV=3	SPAC3A12.14	218	1e-56	COG5126	Ca2+-binding protein (EF-Hand superfamily)	K02183	1e-68	260	cqu:CpipJ_CPIJ007602	calmodulin	GO:0005513//detection of calcium ion;GO:0042052//rhabdomere development;GO:0051533//positive regulation of NFAT protein import into nucleus;GO:0007052//mitotic spindle organization;GO:0043277//apoptotic cell clearance;GO:0007268//synaptic transmission;GO:0016060//metarhodopsin inactivation;GO:0051726//regulation of cell cycle;GO:0008049//male courtship behavior;GO:0051383//kinetochore organizatio…	GO:0070855//myosin VI head/neck binding;GO:0004683//calmodulin-dependent protein kinase activity;GO:0005524//ATP binding;GO:0005516//calmodulin binding;GO:0005509//calcium ion binding	GO:0030496//midbody;GO:0031476//myosin VI complex;GO:0030424//axon;GO:0005814//centriole;GO:0005886//plasma membrane;GO:0000922//spindle pole;GO:0048786//presynaptic active zone;GO:0005875//microtubule associated complex;GO:0045211//postsynaptic membrane;GO:0030425//dendrite;GO:0005954//calcium- and calmodulin-dependent protein kinase complex;GO:0016028//rhabdomere
CL11568.Contig3_All	2340	1.349	0.0142	2.274	2.341	gi|443699085|gb|ELT98728.1|	643.3	0	hypothetical protein CAPTEDRAFT_155299 [Capitella teleta]	gi|345482877|ref|XM_001603331.2|	170	2e-38	PREDICTED: Nasonia vitripennis small conductance calcium-activated potassium channel protein-like (LOC100119646), mRNA	sp|Q7KVW5|KCNN_DROME	620	5e-177	Small conductance calcium-activated potassium channel protein OS=Drosophila melanogaster GN=SK PE=2 SV=2	--	--	--	--	--	K04943	1e-151	537	gga:395579	potassium intermediate/small conductance calcium-activated channel subfamily N member 2	-	GO:0015269//calcium-activated potassium channel activity	-
CL566.Contig6_All	3287	1.3445	0.6362	1.5981	0.4352	gi|405974543|gb|EKC39178.1|	199.9	7e-49	Serrate RNA effector molecule-like protein [Crassostrea gigas]	gi|464550704|gb|GAGA01251009.1|	155	2e-33	TSA: Anolis carolinensis k36_1773174 transcribed RNA sequence	sp|Q66I22|SRRT_DANRE	626	8e-179	Serrate RNA effector molecule homolog OS=Danio rerio GN=srrt PE=2 SV=1	aq_2032	67	2e-10	COG0532	Translation initiation factor 2 (IF-2; GTPase)	K04952	2e-15	86.3	rno:83686	cyclic nucleotide gated channel beta 1	GO:0097150//neuronal stem cell maintenance;GO:0006355//regulation of transcription, DNA-dependent;GO:0031053//primary miRNA processing;GO:0008283//cell proliferation	GO:0003677//DNA binding;GO:0005515//protein binding	GO:0005654//nucleoplasm;GO:0005737//cytoplasm
Unigene79722_All	574	1.3443	1.3879	0.1188	0.2651	gi|405953847|gb|EKC21427.1|	308.5	1e-82	Polycystin-2 [Crassostrea gigas]	gi|426253352|ref|XM_004020312.1|	99.6	1e-17	PREDICTED: Ovis aries polycystic kidney disease 2-like 1 (PKD2L1), mRNA	sp|Q4GZT3|PKD2_BOVIN	261	9e-70	Polycystin-2 OS=Bos taurus GN=PKD2 PE=2 SV=1	--	--	--	--	--	K04986	1e-76	285	nve:NEMVE_v1g160849	polycystin 2	GO:0031587//positive regulation of inositol 1,4,5-trisphosphate-sensitive calcium-release channel activity;GO:0061371//determination of heart left/right asymmetry;GO:0045429//positive regulation of nitric oxide biosynthetic process;GO:0007507//heart development;GO:0021510//spinal cord development;GO:0072284//metanephric S-shaped body morphogenesis;GO:0071158//positive regulation of cell cycle arr…	GO:0005248//voltage-gated sodium channel activity;GO:0042803//protein homodimerization activity;GO:0048763//calcium-induced calcium release activity;GO:0051117//ATPase binding;GO:0005102//receptor binding;GO:0005245//voltage-gated calcium channel activity;GO:0005267//potassium channel activity;GO:0043398//HLH domain binding;GO:0044325//ion channel binding;GO:0005509//calcium ion binding;GO:004280…	GO:0031512//motile primary cilium;GO:0009925//basal plasma membrane;GO:0044441//cilium part;GO:0030027//lamellipodium;GO:0031513//nonmotile primary cilium;GO:0045180//basal cortex;GO:0072686//mitotic spindle;GO:0005887//integral to plasma membrane;GO:0005911//cell-cell junction;GO:0071458//integral to cytosolic side of endoplasmic reticulum membrane;GO:0031941//filamentous actin;GO:0002133//polyc…
Unigene25891_All	895	1.3324	1.4094	1.4482	1.9722	gi|260789619|ref|XP_002589843.1|	261.9	2e-68	hypothetical protein BRAFLDRAFT_247958 [Branchiostoma floridae] >gi|229275027|gb|EEN45854.1| hypothetical protein BRAFLDRAFT_247958 [Branchiostoma floridae]	gi|432954850|ref|XM_004085516.1|	75.8	3e-10	PREDICTED: Oryzias latipes two pore calcium channel protein 2-like (LOC101161121), partial mRNA	sp|Q8NHX9|TPC2_HUMAN	232	7e-61	Two pore calcium channel protein 2 OS=Homo sapiens GN=TPCN2 PE=1 SV=2	BH1501	60.1	5e-09	COG1226	Kef-type K+ transport systems, predicted NAD-binding component	K14077	4e-69	261	bfo:BRAFLDRAFT_247958	two pore segment channel 2	GO:0009987//cellular process;GO:0006811//ion transport	GO:0005216//ion channel activity	GO:0016020//membrane
CL19983.Contig2_All	1211	1.3323	1.4253	2.704	13.093	gi|332380504|gb|AEE65419.1|	582	2e-164	calcium channel beta subunit splice isoform A- [Lymnaea stagnalis]	gi|332380503|gb|HM187674.1|	159	4e-35	Lymnaea stagnalis calcium channel beta subunit splice isoform A- (LCavbeta) mRNA, complete cds, alternatively spliced	sp|P54288|CACB2_RABIT	383	5e-106	Voltage-dependent L-type calcium channel subunit beta-2 OS=Oryctolagus cuniculus GN=CACNB2 PE=1 SV=1	--	--	--	--	--	K05317	9e-115	414	tca:663831	voltage-dependent calcium channel beta, invertebrate	-	-	-
Unigene14343_All	369	1.3307	1.6192	2.0336	0.0825	gi|358339569|dbj|GAA47606.1|	52.4	7e-06	hypothetical protein CLF_100574 [Clonorchis sinensis]	gi|21727349|emb|AL645484.14|	60	8e-06	Mouse DNA sequence from clone RP23-38A10 on chromosome 11, complete sequence	sp|Q6ZQQ6|WDR87_HUMAN	57	9e-09	WD repeat-containing protein 87 OS=Homo sapiens GN=WDR87 PE=1 SV=3	MJ0884	48.1	4e-06	COG0470	ATPase involved in DNA replication	K04952	6e-10	62.8	rno:83686	cyclic nucleotide gated channel beta 1	GO:0007608//sensory perception of smell;GO:0007601//visual perception;GO:0051480//cytosolic calcium ion homeostasis	GO:0005223//intracellular cGMP activated cation channel activity	GO:0017071//intracellular cyclic nucleotide activated cation channel complex;GO:0043195//terminal bouton
Unigene17894_All	369	1.3307	0.2699	0.7395	1.2371	gi|74208812|dbj|BAE21169.1|	53.9	2e-06	unnamed protein product [Mus musculus]	gi|195131642|ref|XM_002010219.1|	67.9	3e-08	Drosophila mojavensis GI14793 (Dmoj\GI14793), mRNA	--	--	--	--	--	--	--	--	--	K04863	5e-06	41.6	dre:795492	voltage-dependent calcium channel beta-2	-	-	-
Unigene45777_All	1847	1.3293	0.5931	2.7332	1.5818	gi|405958863|gb|EKC24947.1|	263.5	2e-68	Dual oxidase maturation factor 1 [Crassostrea gigas]	--	--	--	--	sp|Q1HG43|DOXA1_HUMAN	132	3e-30	Dual oxidase maturation factor 1 OS=Homo sapiens GN=DUOXA1 PE=1 SV=1	--	--	--	--	--	K04915	2e-07	58.2	cfa:612120	potassium channel subfamily K member 4	GO:0007611//learning or memory	-	GO:0044464//cell part;GO:0016020//membrane
Unigene96926_All	635	1.3256	0.8887	0.4297	1.7253	gi|405953124|gb|EKC20843.1|	94.7	3e-18	Putative short transient receptor potential channel 2-like protein, partial [Crassostrea gigas]	--	--	--	--	--	--	--	--	--	--	--	--	--	--	--	--	--	--	-	-	-
Unigene81502_All	319	1.3194	0.9365	0.4277	0.3816	gi|405953847|gb|EKC21427.1|	150.2	2e-35	Polycystin-2 [Crassostrea gigas]	gi|426232149|ref|XM_004010048.1|	67.9	3e-08	PREDICTED: Ovis aries polycystic kidney disease 2 (autosomal dominant) (PKD2), mRNA	sp|O35245|PKD2_MOUSE	94.4	5e-20	Polycystin-2 OS=Mus musculus GN=Pkd2 PE=1 SV=2	--	--	--	--	--	K04986	8e-26	115	nve:NEMVE_v1g160849	polycystin 2	GO:0072114//pronephros morphogenesis;GO:0060674//placenta blood vessel development;GO:0051209//release of sequestered calcium ion into cytosol;GO:0071363//cellular response to growth factor stimulus;GO:0070588//calcium ion transmembrane transport;GO:0007050//cell cycle arrest;GO:0030814//regulation of cAMP metabolic process;GO:0001892//embryonic placenta development;GO:0001525//angiogenesis;GO:00…	GO:0005262//calcium channel activity;GO:0051117//ATPase binding;GO:0042802//identical protein binding;GO:0005267//potassium channel activity;GO:0005509//calcium ion binding;GO:0008092//cytoskeletal protein binding;GO:0004674//protein serine/threonine kinase activity;GO:0005102//receptor binding;GO:0022843//voltage-gated cation channel activity	GO:0072686//mitotic spindle;GO:0030176//integral to endoplasmic reticulum membrane;GO:0045180//basal cortex;GO:0031513//nonmotile primary cilium;GO:0044441//cilium part;GO:0031512//motile primary cilium;GO:0016323//basolateral plasma membrane;GO:0002133//polycystin complex;GO:0005911//cell-cell junction;GO:0016328//lateral plasma membrane
Unigene79167_All	640	1.3153	0.5705	1.1725	3.186	gi|283459428|gb|AAO83843.2|AF484084_1	224.9	2e-57	voltage-dependent T-type calcium channel alpha-1 subunit isoform A [Lymnaea stagnalis]	gi|403273605|ref|XM_003928548.1|	99.6	2e-17	PREDICTED: Saimiri boliviensis boliviensis calcium channel, voltage-dependent, T type, alpha 1H subunit (CACNA1H), partial mRNA	sp|Q9EQ60|CAC1H_RAT	75.9	7e-14	Voltage-dependent T-type calcium channel subunit alpha-1H OS=Rattus norvegicus GN=Cacna1h PE=2 SV=2	--	--	--	--	--	K05315	7e-15	80.9	phu:Phum_PHUM422550	voltage-dependent calcium channel alpha 1, invertebrate	-	-	-
Unigene2617_All	909	1.3119	1.7893	3.3772	0.8705	gi|237838763|ref|XP_002368679.1|	55.1	5e-06	voltage gated chloride channel domain-containing protein [Toxoplasma gondii ME49] >gi|211966343|gb|EEB01539.1| voltage gated chloride channel domain-containing protein [Toxoplasma gondii ME49]	--	--	--	--	--	--	--	--	--	--	--	--	--	--	--	--	--	--	-	-	-
CL7684.Contig3_All	428	1.3112	5.0411	2.0721	0.7111	gi|77020764|gb|ABA60384.1|	166.4	3e-40	nicotinic acetylcholine receptor subunit type E [Lymnaea stagnalis]	gi|470012010|gb|KC411669.1|	198	2e-47	Aplysia californica nicotinic acetylcholine receptor subunit type E mRNA, complete cds	sp|Q23022|ACH5_CAEEL	92	4e-19	Acetylcholine receptor subunit alpha-type unc-38 OS=Caenorhabditis elegans GN=unc-38 PE=2 SV=1	--	--	--	--	--	K05312	3e-19	94	tca:659828	nicotinic acetylcholine receptor, invertebrate	GO:0006811//ion transport	GO:0004889//acetylcholine-activated cation-selective channel activity	GO:0045211//postsynaptic membrane;GO:0030054//cell junction;GO:0005886//plasma membrane;GO:0016021//integral to membrane
Unigene27621_All	482	1.3098	1.5151	1.5569	0.2526	gi|29378319|gb|AAO83841.1|AF484082_1	193.4	3e-48	voltage-dependent non-L-type calcium channel alpha-1 subunit isoform A [Lymnaea stagnalis]	gi|29378320|gb|AF484083.1|	79.8	1e-11	Lymnaea stagnalis voltage-dependent non-L-type calcium channel alpha-1 subunit isoform b mRNA, complete cds, alternatively spliced	sp|C9D7C2|CAC1A_APIME	70.9	1e-12	Voltage-dependent calcium channel type A subunit alpha-1 OS=Apis mellifera GN=CAC PE=2 SV=1	--	--	--	--	--	K04849	2e-12	71.6	acs:100565533	voltage-dependent calcium channel N type alpha-1B	GO:0006810//transport	-	-
CL3775.Contig6_All	161	1.3071	1.237	1.6949	0.189	gi|344249809|gb|EGW05913.1|	55.1	1e-06	hypothetical protein I79_005778 [Cricetulus griseus]	gi|29824789|emb|AL807747.10|	69.9	3e-09	Mouse DNA sequence from clone RP23-300N21 on chromosome 4, complete sequence	sp|P22620|ABRA_PLAFC	67.4	7e-12	101 kDa malaria antigen OS=Plasmodium falciparum (isolate Camp / Malaysia) GN=ABRA PE=3 SV=1	YLR175w	59.3	2e-09	COG0130	Pseudouridine synthase	K04948	5e-11	66.2	xtr:100491997	cyclic nucleotide gated channel alpha 1	GO:0007602//phototransduction;GO:0045494//photoreceptor cell maintenance;GO:0007608//sensory perception of smell;GO:0051480//cytosolic calcium ion homeostasis	GO:0005223//intracellular cGMP activated cation channel activity	GO:0017071//intracellular cyclic nucleotide activated cation channel complex;GO:0043195//terminal bouton;GO:0009986//cell surface;GO:0020003//symbiont-containing vacuole
Unigene165318_All	161	1.3071	1.0309	0	0	gi|260834465|ref|XP_002612231.1|	87.8	1e-16	hypothetical protein BRAFLDRAFT_129254 [Branchiostoma floridae] >gi|229297606|gb|EEN68240.1| hypothetical protein BRAFLDRAFT_129254 [Branchiostoma floridae]	--	--	--	--	sp|Q61093|CY24B_MOUSE	86.7	1e-17	Cytochrome b-245 heavy chain OS=Mus musculus GN=Cybb PE=2 SV=1	--	--	--	--	--	K08008	2e-17	87.8	bfo:BRAFLDRAFT_129254	NADPH oxidase	GO:0042554//superoxide anion generation;GO:0050665//hydrogen peroxide biosynthetic process;GO:0022900//electron transport chain	GO:0016175//superoxide-generating NADPH oxidase activity;GO:0050660//flavin adenine dinucleotide binding;GO:0009055//electron carrier activity;GO:0005244//voltage-gated ion channel activity;GO:0020037//heme binding;GO:0046982//protein heterodimerization activity	GO:0005887//integral to plasma membrane;GO:0005739//mitochondrion
CL15160.Contig2_All	701	1.3009	0.4262	1.4597	1.78	gi|393905864|gb|EFO21836.2|	71.6	3e-11	hypothetical protein LOAG_06649 [Loa loa]	--	--	--	--	sp|O01393|UNC9_CAEEL	69.7	5e-12	Innexin unc-9 OS=Caenorhabditis elegans GN=unc-9 PE=2 SV=1	--	--	--	--	--	--	--	--	--	--	GO:0048856//anatomical structure development;GO:0000003//reproduction	GO:0005243//gap junction channel activity	GO:0005911//cell-cell junction
Unigene212522_All	162	1.299	0.4098	1.2633	0.5636	--	--	--	--	gi|343790958|ref|NG_029763.1|	63.9	2e-07	Homo sapiens amiloride-sensitive cation channel 1, neuronal (ACCN1), RefSeqGene on chromosome 17	--	--	--	--	--	--	--	--	--	--	--	--	--	--	-	-	-
Unigene98771_All	974	1.2964	1.704	0.9806	0.1875	gi|345329979|ref|XP_001509917.2|	289.3	2e-76	PREDICTED: regulating synaptic membrane exocytosis protein 2-like [Ornithorhynchus anatinus]	--	--	--	--	sp|Q9EQZ7|RIMS2_MOUSE	286	4e-77	Regulating synaptic membrane exocytosis protein 2 OS=Mus musculus GN=Rims2 PE=1 SV=1	--	--	--	--	--	K15297	3e-77	289	oaa:100078919	regulating synaptic membrane exocytosis protein 2	GO:0017156//calcium ion-dependent exocytosis;GO:0048791//calcium ion-dependent exocytosis of neurotransmitter;GO:0030073//insulin secretion;GO:0019933//cAMP-mediated signaling;GO:0042391//regulation of membrane potential	GO:0044325//ion channel binding	-
CL13187.Contig1_All	488	1.2937	0.8162	0.8388	0.9978	gi|405965951|gb|EKC31288.1|	176.4	4e-43	Trpc4-associated protein [Crassostrea gigas]	--	--	--	--	sp|Q9JLV2|TP4AP_MOUSE	71.6	7e-13	Short transient receptor potential channel 4-associated protein OS=Mus musculus GN=Trpc4ap PE=1 SV=2	--	--	--	--	--	K11796	2e-14	78.2	isc:IscW_ISCW013103	Trpc4-associated protein	-	-	-
CL6562.Contig1_All	1627	1.2934	0.6529	0.9224	3.1986	gi|405960826|gb|EKC26700.1|	148.7	8e-34	hypothetical protein CGI_10028233 [Crassostrea gigas]	gi|395857377|ref|XM_003801024.1|	107	2e-19	PREDICTED: Otolemur garnettii transient receptor potential cation channel, subfamily M, member 1 (TRPM1), mRNA	sp|Q9HCF6|TRPM3_HUMAN	605	9e-173	Transient receptor potential cation channel subfamily M member 3 OS=Homo sapiens GN=TRPM3 PE=2 SV=4	--	--	--	--	--	K04978	1e-176	620	xtr:100486999	transient receptor potential cation channel subfamily M member 3	GO:0034220//ion transmembrane transport;GO:0006812//cation transport	GO:0005261//cation channel activity	GO:0016020//membrane
CL7606.Contig1_All	380	1.2922	1.1356	0.359	0.6407	gi|405963612|gb|EKC29174.1|	200.7	1e-50	H(+)/Cl(-) exchange transporter 3 [Crassostrea gigas]	gi|449498724|ref|XM_004177241.1|	139	1e-29	PREDICTED: Taeniopygia guttata H(+)/Cl(-) exchange transporter 5-like, transcript variant 2 (LOC100229350), mRNA	sp|Q9GKE7|CLCN5_PIG	188	3e-48	H(+)/Cl(-) exchange transporter 5 OS=Sus scrofa GN=CLCN5 PE=2 SV=1	SPBC19C7.11_1	105	2e-23	COG0038	Chloride channel protein EriC	K05014	9e-48	188	ssc:397263	chloride channel 5	GO:0006897//endocytosis	GO:0005247//voltage-gated chloride channel activity;GO:0005524//ATP binding;GO:0015297//antiporter activity	GO:0000139//Golgi membrane;GO:0005886//plasma membrane;GO:0045177//apical part of cell;GO:0016021//integral to membrane;GO:0010008//endosome membrane
Unigene95564_All	543	1.2919	1.8951	2.6383	1.2891	gi|221481491|gb|EEE19877.1|	53.5	5e-06	chloride channel, putative [Toxoplasma gondii GT1]	gi|386768174|ref|NM_001103885.3|	67.9	5e-08	Drosophila melanogaster CG30460 (CG30460), transcript variant E, mRNA	--	--	--	--	--	--	--	--	--	K12797	9e-06	50.1	aml:100471523	caspase recruitment domain-containing protein 6	-	-	-
CL13629.Contig2_All	1412	1.2917	0.7523	2.0775	2.4571	gi|401429142|ref|XP_003879053.1|	57.4	2e-06	proteophosphoglycan ppg1 [Leishmania mexicana MHOM/GT/2001/U1103] >gi|322495303|emb|CBZ30607.1| proteophosphoglycan ppg1 [Leishmania mexicana MHOM/GT/2001/U1103]	gi|325995139|ref|NG_008854.2|	63.9	2e-06	Homo sapiens potassium voltage-gated channel, KQT-like subfamily, member 3 (KCNQ3), RefSeqGene on chromosome 8	sp|Q86NP2|NELFA_DROME	63.9	8e-10	Negative elongation factor A OS=Drosophila melanogaster GN=Nelf-A PE=1 SV=2	--	--	--	--	--	K15179	2e-09	64.7	der:Dere_GG24476	negative elongation factor A	GO:0044237//cellular metabolic process;GO:0044238//primary metabolic process	GO:0003824//catalytic activity	-
Unigene205344_All	272	1.2895	0.8543	2.508	1.6783	gi|405975726|gb|EKC40274.1|	91.3	1e-17	Short transient receptor potential channel 7 [Crassostrea gigas]	--	--	--	--	sp|Q13507|TRPC3_HUMAN	50.4	9e-07	Short transient receptor potential channel 3 OS=Homo sapiens GN=TRPC3 PE=1 SV=3	--	--	--	--	--	K04967	5e-07	53.1	oaa:100078427	transient receptor potential cation channel subfamily C member 4	-	-	-
CL7539.Contig2_All	1307	1.2881	0.7111	1.7224	3.2133	gi|405961807|gb|EKC27552.1|	459.5	1e-127	Potassium voltage-gated channel protein Shal [Crassostrea gigas]	gi|426216241|ref|XM_004002325.1|	244	9e-61	PREDICTED: Ovis aries potassium voltage-gated channel, Shal-related subfamily, member 3, transcript variant 2 (KCND3), mRNA	sp|P17971|KCNAL_DROME	441	1e-123	Potassium voltage-gated channel protein Shal OS=Drosophila melanogaster GN=Shal PE=1 SV=2	YGR189c	51.2	4e-06	COG2273	Beta-glucanase/Beta-glucan synthetase	K05321	2e-123	442	nvi:100122663	potassium voltage-gated channel Shal-related subfamily D, invertebrate	GO:0034765//regulation of ion transmembrane transport;GO:0051260//protein homooligomerization;GO:0071805//potassium ion transmembrane transport;GO:0007268//synaptic transmission	GO:0005250//A-type (transient outward) potassium channel activity	GO:0008076//voltage-gated potassium channel complex
CL758.Contig1_All	382	1.2854	0.6083	4.8218	0.8763	gi|351710828|gb|EHB13747.1|	57.4	2e-07	hypothetical protein GW7_03082, partial [Heterocephalus glaber]	gi|45109497|emb|BX323015.6|	77.8	3e-11	Zebrafish DNA sequence from clone CH211-231H23 in linkage group 4 Contains the gene for a novel cadherin protein and a CpG island, complete sequence	--	--	--	--	--	--	--	--	--	--	--	--	--	--	GO:0006811//ion transport	GO:0005216//ion channel activity	-
CL14412.Contig2_All	824	1.277	1.9336	1.3246	0	gi|405977682|gb|EKC42118.1|	177.6	6e-43	Chloride channel protein D [Crassostrea gigas]	--	--	--	--	sp|Q9QXA6|BAT1_MOUSE	146	6e-35	B(0,+)-type amino acid transporter 1 OS=Mus musculus GN=Slc7a9 PE=2 SV=1	SA1270	76.6	5e-14	COG0531	Amino acid transporters	K13868	2e-38	159	aag:AaeL_AAEL003387	solute carrier family 7 (L-type amino acid transporter), member 9	-	-	-
CL9813.Contig1_All	716	1.2736	0.1391	1.5244	0.085	gi|73695956|gb|AAZ80784.1|	126.3	1e-27	matrilin [Biomphalaria glabrata]	gi|353233529|emb|HE601630.1|	71.9	4e-09	Schistosoma mansoni strain Puerto Rico chromosome 7, complete genome	sp|P27884|CAC1A_RABIT	58.5	1e-08	Voltage-dependent P/Q-type calcium channel subunit alpha-1A OS=Oryctolagus cuniculus GN=CACNA1A PE=1 SV=1	--	--	--	--	--	K10955	7e-09	55.5	acs:100563509	intestinal mucin-2	-	-	-
Unigene97839_All	442	1.2696	1.6522	3.8585	0	gi|326430539|gb|EGD76109.1|	52.8	6e-06	Rab2a protein [Salpingoeca sp. ATCC 50818]	gi|27413948|gb|AC123053.4|	91.7	3e-15	Mus musculus BAC clone RP24-374O20 from chromosome 7, complete sequence	sp|P51521|OVO_DROME	59.3	3e-09	Protein ovo OS=Drosophila melanogaster GN=ovo PE=1 SV=2	YPL009c_1	48.5	4e-06	COG1293	Predicted RNA-binding protein homologous to eukaryotic snRNP	K04952	4e-09	60.5	rno:83686	cyclic nucleotide gated channel beta 1	GO:0048067//cuticle pigmentation;GO:0000122//negative regulation of transcription from RNA polymerase II promoter;GO:0007602//phototransduction;GO:0045494//photoreceptor cell maintenance;GO:0008343//adult feeding behavior;GO:0035017//cuticle pattern formation;GO:0018992//germ-line sex determination;GO:0042810//pheromone metabolic process;GO:0051480//cytosolic calcium ion homeostasis;GO:0035316//n…	GO:0043565//sequence-specific DNA binding;GO:0005223//intracellular cGMP activated cation channel activity	GO:0017071//intracellular cyclic nucleotide activated cation channel complex;GO:0043195//terminal bouton;GO:0005634//nucleus
Unigene198126_All	498	1.2677	0.1333	0.6849	1.2833	gi|221481491|gb|EEE19877.1|	53.1	5e-06	chloride channel, putative [Toxoplasma gondii GT1]	--	--	--	--	sp|P54258|ATN1_RAT	48.9	5e-06	Atrophin-1 OS=Rattus norvegicus GN=Atn1 PE=2 SV=1	--	--	--	--	--	--	--	--	--	--	-	-	-
Unigene135012_All	222	1.2639	0.5981	2.151	0.6854	gi|156380562|ref|XP_001631837.1|	53.9	2e-06	predicted protein [Nematostella vectensis] >gi|156218884|gb|EDO39774.1| predicted protein [Nematostella vectensis]	--	--	--	--	sp|Q1ZXJ0|CLCD_DICDI	48.5	3e-06	Chloride channel protein D OS=Dictyostelium discoideum GN=clcD PE=3 SV=1	--	--	--	--	--	--	--	--	--	--	-	-	-
Unigene74_All	3284	1.2603	1.5768	5.9827	10.6294	gi|405972670|gb|EKC37426.1|	1359.4	0	Ryanodine receptor 44F [Crassostrea gigas]	gi|470628090|ref|XR_185935.1|	95.6	1e-15	PREDICTED: Tursiops truncatus ryanodine receptor 1-like (LOC101330523), partial misc_RNA	sp|Q24498|RY44_DROME	1023	0	Ryanodine receptor 44F OS=Drosophila melanogaster GN=Rya-r44F PE=1 SV=3	--	--	--	--	--	K05327	0	1070	api:100167965	ryanodine receptor, invertebrate	GO:0055085//transmembrane transport;GO:0006811//ion transport	GO:0005262//calcium channel activity	GO:0016020//membrane
Unigene89485_All	447	1.2554	1.3367	2.1366	2.7914	gi|77403694|dbj|BAE46429.1|	32	3e-12	ORF2-encoded protein [Danio rerio]	--	--	--	--	--	--	--	--	--	--	--	--	--	K05016	2e-07	55.1	spu:753989	chloride channel 7	-	-	-
Unigene31074_All	448	1.2526	1.0373	2.1318	0.8152	gi|348540261|ref|XP_003457606.1|	47.8	1e-20	PREDICTED: hypothetical protein LOC100707133 [Oreochromis niloticus]	--	--	--	--	--	--	--	--	--	--	--	--	--	K05016	5e-12	70.1	spu:753989	chloride channel 7	-	-	-
Unigene206777_All	168	1.2526	0.1976	0.4061	2.3549	gi|149025156|gb|EDL81523.1|	79.3	6e-14	rCG21007 [Rattus norvegicus]	gi|74013488|gb|AC158549.8|	113	3e-22	Mus musculus chromosome 19, clone RP24-216K4, complete sequence	sp|P22620|ABRA_PLAFC	72.8	2e-13	101 kDa malaria antigen OS=Plasmodium falciparum (isolate Camp / Malaysia) GN=ABRA PE=3 SV=1	YLR197w	57	8e-09	COG1498	Protein implicated in ribosomal biogenesis, Nop56p homolog	K04952	4e-13	73.2	rno:83686	cyclic nucleotide gated channel beta 1	GO:0007602//phototransduction;GO:0045494//photoreceptor cell maintenance;GO:0033365//protein localization to organelle;GO:0007608//sensory perception of smell;GO:0034220//ion transmembrane transport;GO:0051480//cytosolic calcium ion homeostasis	GO:0005223//intracellular cGMP activated cation channel activity	GO:0017071//intracellular cyclic nucleotide activated cation channel complex;GO:0043195//terminal bouton
CL953.Contig2_All	394	1.2463	0.1685	0	0.1545	gi|71656049|ref|XP_816577.1|	52.4	7e-06	hypothetical protein [Trypanosoma cruzi strain CL Brener] >gi|70881716|gb|EAN94726.1| hypothetical protein, conserved [Trypanosoma cruzi]	gi|30407150|emb|AL844508.1|	101	2e-18	Plasmodium falciparum 3D7 chromosome 9	sp|Q8I3Z1|MLRR1_PLAF7	63.2	7e-12	MATH and LRR domain-containing protein PFE0570w OS=Plasmodium falciparum (isolate 3D7) GN=PFE0570w PE=2 SV=1	YOR054c	57.4	2e-09	COG0452	Phosphopantothenoylcysteine synthetase/decarboxylase	K05315	7e-11	65.9	isc:IscW_ISCW008837	voltage-dependent calcium channel alpha 1, invertebrate	GO:0055085//transmembrane transport;GO:0006811//ion transport	GO:0005216//ion channel activity	GO:0032991//macromolecular complex;GO:0044464//cell part;GO:0016020//membrane
Unigene96706_All	736	1.239	0.7216	0.8342	0.9097	gi|405957164|gb|EKC23395.1|	72.8	1e-11	hypothetical protein CGI_10019612 [Crassostrea gigas]	--	--	--	--	sp|Q3UHD9|AGAP2_MOUSE	53.1	6e-07	Arf-GAP with GTPase, ANK repeat and PH domain-containing protein 2 OS=Mus musculus GN=Agap2 PE=1 SV=1	Cgl1939	56.6	4e-08	COG0532	Translation initiation factor 2 (IF-2; GTPase)	K05026	3e-08	59.3	acs:100564248	chloride intracellular channel 6	-	-	-
Unigene5851_All	680	1.2379	0.9763	1.2039	1.7007	gi|156336507|ref|XP_001619743.1|	59.3	1e-07	hypothetical protein NEMVEDRAFT_v1g223867 [Nematostella vectensis] >gi|156203526|gb|EDO27643.1| predicted protein [Nematostella vectensis]	--	--	--	--	sp|Q8NEC5|CTSR1_HUMAN	57.4	3e-08	Cation channel sperm-associated protein 1 OS=Homo sapiens GN=CATSPER1 PE=1 SV=3	--	--	--	--	--	K05628	3e-07	55.5	tca:656772	arginine-glutamic acid dipeptide (RE) repeats	-	-	-
Unigene120956_All	171	1.2307	0	0	0	gi|66826523|ref|XP_646616.1|	54.7	1e-06	hypothetical protein DDB_G0270206 [Dictyostelium discoideum AX4] >gi|60474516|gb|EAL72453.1| hypothetical protein DDB_G0270206 [Dictyostelium discoideum AX4]	gi|71480335|gb|AC124351.3|	77.8	1e-11	Mus musculus BAC clone RP24-467D20 from chromosome 8, complete sequence	sp|Q8I5D2|ABRA_PLAF7	49.7	2e-06	101 kDa malaria antigen OS=Plasmodium falciparum (isolate 3D7) GN=ABRA PE=3 SV=1	--	--	--	--	--	K04948	3e-07	53.9	dre:572249	cyclic nucleotide gated channel alpha 1	-	-	-
CL4426.Contig6_All	518	1.2188	0.2563	1.1853	1.7038	gi|405974007|gb|EKC38683.1|	54.7	2e-06	Protein FAM21A [Crassostrea gigas]	--	--	--	--	sp|O08550|MLL4_MOUSE	52	7e-07	Histone-lysine N-methyltransferase MLL4 OS=Mus musculus GN=Wbp7 PE=1 SV=3	--	--	--	--	--	K05328	2e-07	55.5	dwi:Dwil_GK14093	transient receptor potential cation channel subfamily C, invertebrate	-	-	-
Unigene232468_All	289	1.2136	0.6891	0.2361	0.2106	gi|405976970|gb|EKC41446.1|	96.3	4e-19	hypothetical protein CGI_10001269 [Crassostrea gigas]	--	--	--	--	sp|Q91YD4|TRPM2_MOUSE	49.3	2e-06	Transient receptor potential cation channel subfamily M member 2 OS=Mus musculus GN=Trpm2 PE=2 SV=1	--	--	--	--	--	K04977	7e-08	55.8	cfa:100855763	transient receptor potential cation channel subfamily M member 2	-	-	-
Unigene49292_All	467	1.2017	0.9951	2.0451	1.4988	gi|161086980|ref|NP_631887.2|	61.6	1e-08	chloride channel calcium activated 4 precursor [Mus musculus]	--	--	--	--	sp|P0C7L0|WIPF3_MOUSE	55.8	4e-08	WAS/WASL-interacting protein family member 3 OS=Mus musculus GN=Wipf3 PE=1 SV=1	--	--	--	--	--	K05030	3e-11	67.8	mmu:229927	calcium-activated chloride channel family member 4	-	-	-
Unigene5149_All	585	1.1991	1.0781	1.6326	0.4162	gi|405971646|gb|EKC36471.1|	125.2	1e-27	Potassium voltage-gated channel subfamily H member 7 [Crassostrea gigas]	gi|468378238|gb|GAGG010969979.1|	67.9	5e-08	TSA: Anolis carolinensis k51:3964963 transcribed RNA sequence	sp|Q8WNY2|KCNH2_RABIT	72	8e-13	Potassium voltage-gated channel subfamily H member 2 OS=Oryctolagus cuniculus GN=KCNH2 PE=2 SV=3	Rv2839c	56.2	4e-08	COG0532	Translation initiation factor 2 (IF-2; GTPase)	K04909	9e-13	73.6	nve:NEMVE_v1g236199	potassium voltage-gated channel Eag-related subfamily H member 6	GO:0055085//transmembrane transport;GO:0000160//two-component signal transduction system (phosphorelay);GO:0006355//regulation of transcription, DNA-dependent;GO:0006813//potassium ion transport;GO:0023014//signal transduction by phosphorylation	GO:0005249//voltage-gated potassium channel activity;GO:0000155//phosphorelay sensor kinase activity	GO:0016021//integral to membrane
Unigene105724_All	293	1.1971	1.2462	0.9313	0.2077	gi|405958370|gb|EKC24504.1|	138.3	1e-31	Transient receptor potential cation channel subfamily V member 6 [Crassostrea gigas]	--	--	--	--	sp|Q91WD2|TRPV6_MOUSE	59.7	1e-09	Transient receptor potential cation channel subfamily V member 6 OS=Mus musculus GN=Trpv6 PE=1 SV=1	--	--	--	--	--	K04975	1e-09	61.6	mdo:100011069	transient receptor potential cation channel subfamily V member 6	GO:0055085//transmembrane transport;GO:0007629//flight behavior;GO:0043052//thermotaxis;GO:0009408//response to heat;GO:0048148//behavioral response to cocaine;GO:0007608//sensory perception of smell;GO:0006816//calcium ion transport;GO:0048060//negative gravitaxis;GO:0040040//thermosensory behavior;GO:0007605//sensory perception of sound	GO:0005262//calcium channel activity	GO:0016021//integral to membrane
CL1627.Contig3_All	4043	1.1798	1.6585	3.1216	4.9379	gi|39545756|gb|AAR27959.1|	780	0	high conductance calcium-activated potassium channel [Aplysia californica]	gi|39545755|gb|AY372117.1|	212	1e-50	Aplysia californica high conductance calcium-activated potassium channel gene, complete cds	sp|Q03720|SLO_DROME	583	1e-165	Calcium-activated potassium channel slowpoke OS=Drosophila melanogaster GN=slo PE=1 SV=3	--	--	--	--	--	K04936	3e-177	623	isc:IscW_ISCW007718	potassium large conductance calcium-activated channel subfamily M alpha member 1	GO:0006813//potassium ion transport;GO:0045433//male courtship behavior, veined wing generated song production;GO:0042493//response to drug;GO:0048512//circadian behavior	GO:0015269//calcium-activated potassium channel activity;GO:0005515//protein binding	GO:0043005//neuron projection;GO:0043025//neuronal cell body;GO:0005886//plasma membrane
Unigene84147_All	480	1.1691	0.3458	2.8425	0.634	gi|198437825|ref|XP_002130475.1|	167.9	1e-40	PREDICTED: transmembrane channel-like protein 7-like [Ciona intestinalis]	--	--	--	--	sp|Q7Z402|TMC7_HUMAN	139	3e-33	Transmembrane channel-like protein 7 OS=Homo sapiens GN=TMC7 PE=2 SV=1	--	--	--	--	--	--	--	--	--	--	-	-	-
Unigene14760_All	483	1.1619	0.2749	3.3898	0.6301	gi|405973430|gb|EKC38147.1|	109.8	4e-23	Transient receptor potential cation channel subfamily M member 3 [Crassostrea gigas]	--	--	--	--	sp|Q91YD4|TRPM2_MOUSE	73.2	2e-13	Transient receptor potential cation channel subfamily M member 2 OS=Mus musculus GN=Trpm2 PE=2 SV=1	--	--	--	--	--	K04977	2e-14	78.6	mcc:722161	transient receptor potential cation channel subfamily M member 2	GO:0033194//response to hydroperoxide;GO:0071421//manganese ion transmembrane transport	GO:0005384//manganese ion transmembrane transporter activity	GO:0005886//plasma membrane
CL10072.Contig2_All	242	1.1595	2.0575	0.5638	0.1258	gi|13929148|ref|NP_113997.1|	53.9	2e-06	cyclic nucleotide-gated cation channel beta-1 [Rattus norvegicus] >gi|2292986|emb|CAA04133.1| cyclic nucleotide-gated channel beta subunit [Rattus norvegicus]	--	--	--	--	--	--	--	--	--	--	--	--	--	K04952	3e-07	53.9	rno:83686	cyclic nucleotide gated channel beta 1	-	-	-
Unigene90150_All	1153	1.1559	0.7773	0.71	0.5543	gi|405963455|gb|EKC29025.1|	281.6	5e-74	Anoctamin-1 [Crassostrea gigas]	gi|410974769|ref|XM_003993766.1|	67.9	1e-07	PREDICTED: Felis catus anoctamin 1, calcium activated chloride channel (ANO1), partial mRNA	sp|Q32M45|ANO4_HUMAN	177	3e-44	Anoctamin-4 OS=Homo sapiens GN=ANO4 PE=2 SV=1	--	--	--	--	--	K12652	2e-08	60.5	ssc:100518628	TANK-binding kinase 1-binding protein	-	-	-
Unigene70751_All	913	1.1525	0.7999	3.2129	7.3333	gi|325297130|ref|NP_001191574.1|	355.1	2e-96	vanilloid receptor [Aplysia californica] >gi|33391244|gb|AAQ17228.1| vanilloid receptor [Aplysia californica]	gi|325297129|ref|NM_001204645.1|	113	2e-21	Aplysia californica vanilloid receptor (LOC100533351), mRNA >gi|51537800|gb|AY279095.1| Aplysia californica vanilloid receptor mRNA, complete cds	sp|Q8K424|TRPV3_MOUSE	53.5	6e-07	Transient receptor potential cation channel subfamily V member 3 OS=Mus musculus GN=Trpv3 PE=1 SV=2	--	--	--	--	--	K05222	7e-07	55.1	tgu:100038820	transient receptor potential cation channel subfamily V member 1	GO:0055085//transmembrane transport;GO:0006811//ion transport;GO:0009266//response to temperature stimulus;GO:0044708;GO:0044707	GO:0005216//ion channel activity	GO:0016021//integral to membrane
Unigene64510_All	306	1.1462	0.4339	3.567	2.8842	gi|114145694|ref|NP_001041413.1|	74.3	1e-12	uncharacterized protein LOC499584 [Rattus norvegicus] >gi|45478244|gb|AAS66293.1| LRRGT00202 [Rattus norvegicus] >gi|149048554|gb|EDM01095.1| rCG65905 [Rattus norvegicus]	gi|269954752|gb|AC099288.9|	71.9	2e-09	Rattus norvegicus SA BAC CH230-206O7 (Children's Hospital Oakland Research Institute Rat (BN/SsNHsd/MCW) BAC library) complete sequence	sp|P13816|GARP_PLAFF	48.9	4e-10	Glutamic acid-rich protein OS=Plasmodium falciparum (isolate FC27 / Papua New Guinea) GN=GARP PE=4 SV=1	--	--	--	--	--	K04952	2e-09	46.2	mmu:333329	cyclic nucleotide gated channel beta 1	-	-	-
Unigene201046_All	184	1.1437	1.804	2.2245	1.3232	gi|156340712|ref|XP_001620531.1|	70.1	3e-11	hypothetical protein NEMVEDRAFT_v1g7830 [Nematostella vectensis] >gi|156205571|gb|EDO28431.1| predicted protein [Nematostella vectensis]	gi|224809429|ref|NG_011538.1|	61.9	9e-07	Homo sapiens Kv channel interacting protein 1 (KCNIP1), RefSeqGene on chromosome 5	sp|Q8MP30|Y7791_DICDI	85.1	3e-17	Uncharacterized histidine-rich protein DDB_G0274557 OS=Dictyostelium discoideum GN=DDB_G0274557 PE=4 SV=1	YOR054c	58.9	2e-09	COG0452	Phosphopantothenoylcysteine synthetase/decarboxylase	K11429	9e-11	65.5	dpe:Dper_GL13360	histone-lysine N-methyltransferase SUV420H [EC:2.1.1.43]	-	-	-
Unigene235503_All	494	1.136	0.7391	0.8286	0.5544	gi|221481491|gb|EEE19877.1|	56.6	5e-07	chloride channel, putative [Toxoplasma gondii GT1]	--	--	--	--	sp|Q02817|MUC2_HUMAN	49.3	4e-06	Mucin-2 OS=Homo sapiens GN=MUC2 PE=1 SV=2	--	--	--	--	--	K11432	5e-06	50.4	ecb:100054973	PR domain zinc finger protein 2	-	-	-
CL1554.Contig4_All	309	1.1351	0.9668	0.2208	0.197	gi|356984731|gb|AET43979.1|	148.3	1e-34	protein kinase C alpha, partial [Reishia clavigera]	gi|356984730|gb|JN413237.1|	131	2e-27	Reishia clavigera clone GS53 protein kinase C alpha mRNA, partial cds	sp|P05772|KPCB_RABIT	145	2e-35	Protein kinase C beta type OS=Oryctolagus cuniculus GN=PRKCB PE=2 SV=3	YBL105c_2	75.5	2e-14	COG0515	Serine/threonine protein kinase	K02677	2e-34	144	ptr:453993	classical protein kinase C [EC:2.7.11.13]	GO:0010829//negative regulation of glucose transport;GO:0043123//positive regulation of I-kappaB kinase/NF-kappaB cascade;GO:0006357//regulation of transcription from RNA polymerase II promoter;GO:0050861//positive regulation of B cell receptor signaling pathway;GO:0071322//cellular response to carbohydrate stimulus;GO:0006915//apoptotic process;GO:0042953//lipoprotein transport;GO:0030949//posit…	GO:0005080//protein kinase C binding;GO:0035403//histone kinase activity (H3-T6 specific);GO:0004697//protein kinase C activity;GO:0005246//calcium channel regulator activity;GO:0050681//androgen receptor binding;GO:0008270//zinc ion binding;GO:0042393//histone binding;GO:0005524//ATP binding;GO:0003682//chromatin binding;GO:0030374//ligand-dependent nuclear receptor transcription coactivator act…	GO:0005829//cytosol;GO:0005886//plasma membrane;GO:0005634//nucleus
Unigene76_All	4517	1.1337	0.4262	0.6796	0.4851	gi|443694778|gb|ELT95828.1|	63.5	1e-07	hypothetical protein CAPTEDRAFT_159249 [Capitella teleta]	gi|334328555|ref|XM_001367594.2|	143	9e-30	PREDICTED: Monodelphis domestica ryanodine receptor 1-like (LOC100013232), mRNA	sp|Q24498|RY44_DROME	1508	0	Ryanodine receptor 44F OS=Drosophila melanogaster GN=Rya-r44F PE=1 SV=3	--	--	--	--	--	K05327	0	1558	api:100167965	ryanodine receptor, invertebrate	GO:0055085//transmembrane transport;GO:0006811//ion transport	GO:0005262//calcium channel activity	GO:0016020//membrane
Unigene80971_All	566	1.1154	0.2932	0.3616	0	gi|405959296|gb|EKC25348.1|	152.5	9e-36	ATP-binding cassette transporter sub-family C member 9 [Crassostrea gigas]	--	--	--	--	sp|Q63563|ABCC9_RAT	92	7e-19	ATP-binding cassette sub-family C member 9 OS=Rattus norvegicus GN=Abcc9 PE=2 SV=1	DR2051	52.4	5e-07	COG1132	ABC-type multidrug transport system, ATPase and permease components	K05032	9e-20	96.7	dre:553281	ATP-binding cassette subfamily C (CFTR/MRP) member 8	GO:0042493//response to drug;GO:0010107//potassium ion import	GO:0005267//potassium channel activity;GO:0015459//potassium channel regulator activity;GO:0008144//drug binding;GO:0008281//sulfonylurea receptor activity;GO:0019905//syntaxin binding	GO:0008282//ATP-sensitive potassium channel complex;GO:0030315//T-tubule;GO:0005739//mitochondrion
Unigene49963_All	890	1.1034	0.1492	2.2229	3.693	gi|405971373|gb|EKC36212.1|	387.9	3e-106	G protein-activated inward rectifier potassium channel 4 [Crassostrea gigas]	gi|322504173|emb|FR798977.1|	77.8	8e-11	Leishmania braziliensis MHOM/BR/75/M2904 complete genome, chromosome 3	sp|P48550|IRK6_RAT	231	2e-60	G protein-activated inward rectifier potassium channel 2 OS=Rattus norvegicus GN=Kcnj6 PE=2 SV=1	CC3494_1	53.5	5e-07	COG3637	Opacity protein and related surface antigens	K05000	5e-61	234	gga:427983	potassium inwardly-rectifying channel subfamily J member 6	GO:0006811//ion transport	GO:0005244//voltage-gated ion channel activity	GO:0016020//membrane
CL12022.Contig1_All	320	1.0961	3.4231	4.9032	3.8992	gi|323276683|ref|NP_001191016.1|	53.9	2e-06	small conductance calcium-activated potassium channel protein 3 isoform c [Homo sapiens]	gi|354799459|gb|JN963960.1|	65.9	1e-07	Mus musculus targeted non-conditional, lacZ-tagged mutant allele Htt:tm1e(EUCOMM)Wtsi; transgenic	sp|P58391|KCNN3_MOUSE	48.1	4e-06	Small conductance calcium-activated potassium channel protein 3 OS=Mus musculus GN=Kcnn3 PE=2 SV=1	--	--	--	--	--	K04944	3e-07	53.9	hsa:3782	potassium intermediate/small conductance calcium-activated channel subfamily N member 3	-	-	-
Unigene113522_All	192	1.0961	0.5187	1.0659	0	gi|221485661|gb|EEE23942.1|	53.5	3e-06	hypothetical protein TGGT1_030230 [Toxoplasma gondii GT1]	--	--	--	--	sp|Q55AX2|DOT1L_DICDI	57	9e-09	Histone-lysine N-methyltransferase, H3 lysine-79 specific OS=Dictyostelium discoideum GN=dotA PE=2 SV=2	YOR310c	49.7	1e-06	COG1498	Protein implicated in ribosomal biogenesis, Nop56p homolog	K04952	2e-08	57.8	rno:83686	cyclic nucleotide gated channel beta 1	GO:0007608//sensory perception of smell;GO:0007601//visual perception;GO:0007165//signal transduction;GO:0051480//cytosolic calcium ion homeostasis	GO:0016772//transferase activity, transferring phosphorus-containing groups;GO:0005223//intracellular cGMP activated cation channel activity	GO:0017071//intracellular cyclic nucleotide activated cation channel complex;GO:0043195//terminal bouton
CL14571.Contig2_All	320	1.0961	0.1037	0.6396	0	gi|449266121|gb|EMC77231.1|	58.2	1e-07	hypothetical protein A306_15616, partial [Columba livia]	gi|70887904|gb|AC154634.2|	63.9	4e-07	Mus musculus BAC clone RP23-298D14 from chromosome 14, complete sequence	sp|Q28181|CNGB1_BOVIN	63.2	1e-10	Cyclic nucleotide-gated cation channel beta-1 OS=Bos taurus GN=CNGB1 PE=1 SV=1	RSc1040	53.1	1e-07	COG1530	Ribonucleases G and E	K14822	4e-13	73.2	tgu:100219403	rRNA-processing protein CGR1	-	-	-
CL2188.Contig2_All	641	1.0943	1.8642	0.6386	0.9496	gi|300218775|gb|ADJ80991.1|	38.1	1e-16	CR1-3 [Lycodichthys dearborni]	--	--	--	--	--	--	--	--	--	--	--	--	--	K05016	8e-08	57.4	spu:753989	chloride channel 7	-	-	-
CL16250.Contig2_All	582	1.0848	0.5703	1.1721	0.9412	gi|260821678|ref|XP_002606230.1|	175.3	1e-42	hypothetical protein BRAFLDRAFT_123718 [Branchiostoma floridae] >gi|229291571|gb|EEN62240.1| hypothetical protein BRAFLDRAFT_123718 [Branchiostoma floridae]	--	--	--	--	sp|Q501I9|DIRC2_XENTR	145	4e-35	Disrupted in renal carcinoma protein 2 homolog OS=Xenopus tropicalis GN=dirc2 PE=2 SV=1	--	--	--	--	--	K15381	2e-43	175	bfo:BRAFLDRAFT_123718	MFS transporter, FLVCR family, disrupted in renal carcinoma protein 2	GO:0006811//ion transport	GO:0005216//ion channel activity	GO:0016020//membrane
Unigene112302_All	194	1.0848	0	0	0	gi|358339569|dbj|GAA47606.1|	53.1	4e-06	hypothetical protein CLF_100574 [Clonorchis sinensis]	--	--	--	--	sp|P13816|GARP_PLAFF	50.4	9e-07	Glutamic acid-rich protein OS=Plasmodium falciparum (isolate FC27 / Papua New Guinea) GN=GARP PE=4 SV=1	--	--	--	--	--	K04948	8e-07	52.4	dre:572249	cyclic nucleotide gated channel alpha 1	-	-	-
Unigene119009_All	195	1.0792	0	0	0	gi|443700871|gb|ELT99627.1|	52.4	7e-06	hypothetical protein CAPTEDRAFT_194215 [Capitella teleta]	--	--	--	--	sp|P29974|CNGA1_MOUSE	49.3	2e-06	cGMP-gated cation channel alpha-1 OS=Mus musculus GN=Cnga1 PE=2 SV=2	--	--	--	--	--	K04948	5e-06	49.7	aml:100464817	cyclic nucleotide gated channel alpha 1	-	-	-
Unigene110786_All	521	1.0771	1.5291	0.7856	0.2921	gi|405966268|gb|EKC31575.1|	112.5	9e-24	Transient receptor potential cation channel subfamily M member 2 [Crassostrea gigas]	--	--	--	--	sp|Q9BW91|NUDT9_HUMAN	99	5e-21	ADP-ribose pyrophosphatase, mitochondrial OS=Homo sapiens GN=NUDT9 PE=1 SV=1	--	--	--	--	--	K04977	2e-23	108	bfo:BRAFLDRAFT_88112	transient receptor potential cation channel subfamily M member 2	-	-	-
Unigene22666_All	912	1.0768	1.4195	2.244	0.6007	--	--	--	--	gi|294459955|ref|NG_017036.1|	63.9	1e-06	Homo sapiens transient receptor potential cation channel, subfamily M, member 6 (TRPM6), RefSeqGene on chromosome 9	--	--	--	--	--	--	--	--	--	--	--	--	--	--	-	-	-
Unigene231996_All	197	1.0682	0.1685	0.6926	0.4634	gi|405976187|gb|EKC40703.1|	116.3	4e-25	Potassium channel subfamily T member 2 [Crassostrea gigas]	gi|347950749|gb|HQ413689.1|	95.6	7e-17	Aplysia californica slack isoform 2 mRNA, complete cds	sp|Q6UVM3|KCNT2_HUMAN	99.8	1e-21	Potassium channel subfamily T member 2 OS=Homo sapiens GN=KCNT2 PE=1 SV=1	--	--	--	--	--	K04946	3e-24	110	bfo:BRAFLDRAFT_86104	potassium channel subfamily T member 1	GO:0006813//potassium ion transport	GO:0015269//calcium-activated potassium channel activity;GO:0000166//nucleotide binding	GO:0016020//membrane
Unigene31399_All	723	1.0673	1.2855	1.2266	0.0421	gi|405978206|gb|EKC42616.1|	234.6	3e-60	Cys-loop ligand-gated ionic channel [Crassostrea gigas]	--	--	--	--	sp|Q75JC9|Y8484_DICDI	66.2	6e-11	Uncharacterized protein DDB_G0271670 OS=Dictyostelium discoideum GN=DDB_G0271670 PE=4 SV=1	SPBC28F2.12	52.8	6e-07	COG0086	DNA-directed RNA polymerase, beta' subunit/160 kD subunit	K04809	2e-08	60.1	ecb:100060521	nicotinic acetylcholine receptor alpha-7	-	-	-
CL7005.Contig2_All	1316	1.0661	0.3027	1.1923	2.4976	gi|260798995|ref|XP_002594485.1|	439.5	1e-121	hypothetical protein BRAFLDRAFT_87676 [Branchiostoma floridae] >gi|229279719|gb|EEN50496.1| hypothetical protein BRAFLDRAFT_87676 [Branchiostoma floridae]	gi|345324575|ref|XM_001507703.2|	333	1e-87	PREDICTED: Ornithorhynchus anatinus potassium voltage-gated channel subfamily D member 1-like (LOC100076368), mRNA	sp|P17971|KCNAL_DROME	390	3e-108	Potassium voltage-gated channel protein Shal OS=Drosophila melanogaster GN=Shal PE=1 SV=2	DR0830	93.6	7e-19	COG1226	Kef-type K+ transport systems, predicted NAD-binding component	K05321	2e-122	439	bfo:BRAFLDRAFT_87676	potassium voltage-gated channel Shal-related subfamily D, invertebrate	GO:0034765//regulation of ion transmembrane transport;GO:0051260//protein homooligomerization;GO:0071805//potassium ion transmembrane transport	GO:0005249//voltage-gated potassium channel activity	GO:0008076//voltage-gated potassium channel complex
Unigene205965_All	264	1.0628	0.2515	0.5168	1.6139	gi|325297130|ref|NP_001191574.1|	144.8	1e-33	vanilloid receptor [Aplysia californica] >gi|33391244|gb|AAQ17228.1| vanilloid receptor [Aplysia californica]	--	--	--	--	--	--	--	--	--	--	--	--	--	--	--	--	--	--	GO:0006811//ion transport;GO:0055085//transmembrane transport	GO:0005216//ion channel activity	GO:0016021//integral to membrane
Unigene61380_All	265	1.0588	0	1.5446	2.5265	gi|405967203|gb|EKC32397.1|	84	2e-15	Chloride channel protein 7 [Crassostrea gigas]	--	--	--	--	--	--	--	--	--	--	--	--	--	--	--	--	--	--	-	-	-
Unigene22476_All	2933	1.0523	1.0186	1.163	9.6913	gi|389594451|ref|XP_003722448.1|	71.6	2e-10	proteophosphoglycan ppg4 [Leishmania major strain Friedlin] >gi|323363676|emb|CBZ12681.1| proteophosphoglycan ppg4 [Leishmania major strain Friedlin]	--	--	--	--	sp|Q75JC9|Y8484_DICDI	92.4	5e-18	Uncharacterized protein DDB_G0271670 OS=Dictyostelium discoideum GN=DDB_G0271670 PE=4 SV=1	YLR106c	60.1	2e-08	COG5271	AAA ATPase containing von Willebrand factor type A (vWA) domain	K04952	3e-17	91.7	rno:83686	cyclic nucleotide gated channel beta 1	GO:0044237//cellular metabolic process;GO:0044238//primary metabolic process	GO:0003824//catalytic activity	-
CL6817.Contig3_All	1206	1.047	1.3487	1.9233	0.1766	gi|405953048|gb|EKC20781.1|	349.4	2e-94	hypothetical protein CGI_10005386 [Crassostrea gigas]	gi|471298813|gb|GAGT01015723.1|	117	1e-22	TSA: Anguilla japonica contig17943 transcribed RNA sequence	sp|Q3UMR5|MCU_MOUSE	345	1e-94	Calcium uniporter protein, mitochondrial OS=Mus musculus GN=Mcu PE=2 SV=2	--	--	--	--	--	K01463	2e-06	54.3	dme:Dmel_CG6964	[EC:3.5.1.-]	GO:0051561//elevation of mitochondrial calcium ion concentration;GO:0070588//calcium ion transmembrane transport;GO:0035786//protein complex oligomerization;GO:0006851//mitochondrial calcium ion transport;GO:0019722//calcium-mediated signaling	GO:0005262//calcium channel activity	GO:0005743//mitochondrial inner membrane
Unigene118938_All	201	1.047	0.1651	0.3394	0	gi|355748924|gb|EHH53407.1|	53.9	2e-06	hypothetical protein EGM_14042, partial [Macaca fascicularis]	gi|75905664|gb|AC117547.19|	65.9	7e-08	Mus musculus chromosome 1, clone RP23-221M20, complete sequence	sp|Q5HZG4|TAF3_MOUSE	53.1	1e-07	Transcription initiation factor TFIID subunit 3 OS=Mus musculus GN=Taf3 PE=1 SV=2	--	--	--	--	--	K04948	1e-07	55.5	dre:572249	cyclic nucleotide gated channel alpha 1	-	GO:0046872//metal ion binding	-
CL15924.Contig1_All	405	1.0392	0.1639	1.6844	0.9769	--	--	--	--	gi|343790958|ref|NG_029763.1|	81.8	2e-12	Homo sapiens amiloride-sensitive cation channel 1, neuronal (ACCN1), RefSeqGene on chromosome 17	--	--	--	--	--	--	--	--	--	--	--	--	--	--	-	-	-
CL566.Contig3_All	3389	1.0349	0.715	1.3889	0.7902	gi|405974543|gb|EKC39178.1|	199.9	7e-49	Serrate RNA effector molecule-like protein [Crassostrea gigas]	gi|464550704|gb|GAGA01251009.1|	147	4e-31	TSA: Anolis carolinensis k36_1773174 transcribed RNA sequence	sp|Q66I22|SRRT_DANRE	618	2e-176	Serrate RNA effector molecule homolog OS=Danio rerio GN=srrt PE=2 SV=1	aq_2032	67	2e-10	COG0532	Translation initiation factor 2 (IF-2; GTPase)	K04952	2e-15	86.3	rno:83686	cyclic nucleotide gated channel beta 1	GO:0097150//neuronal stem cell maintenance;GO:0006355//regulation of transcription, DNA-dependent;GO:0031053//primary miRNA processing;GO:0008283//cell proliferation	GO:0003677//DNA binding;GO:0005515//protein binding	GO:0005654//nucleoplasm;GO:0005737//cytoplasm
CL659.Contig2_All	1649	1.0209	2.5565	11.6663	6.9208	gi|340380849|ref|XP_003388934.1|	171.8	9e-41	PREDICTED: hypothetical protein LOC100635281 [Amphimedon queenslandica]	--	--	--	--	sp|Q99572|P2RX7_HUMAN	67	1e-10	P2X purinoceptor 7 OS=Homo sapiens GN=P2RX7 PE=1 SV=4	--	--	--	--	--	K05220	4e-10	67	ptr:452318	purinergic receptor P2X, ligand-gated ion channel 7	-	-	-
Unigene38984_All	413	1.0191	0.0804	5.1206	0	gi|470012009|gb|AGI03860.1|	229.2	4e-59	nicotinic acetylcholine receptor subunit type D [Aplysia californica]	gi|77020761|gb|DQ167347.1|	135	2e-28	Lymnaea stagnalis nicotinic acetylcholine receptor subunit type D mRNA, complete cds	sp|P22770|ACHA7_CHICK	151	4e-37	Neuronal acetylcholine receptor subunit alpha-7 OS=Gallus gallus GN=CHRNA7 PE=1 SV=1	--	--	--	--	--	K04809	1e-37	154	dre:394199	nicotinic acetylcholine receptor alpha-7	GO:0006811//ion transport	GO:0004889//acetylcholine-activated cation-selective channel activity	GO:0045211//postsynaptic membrane;GO:0030054//cell junction;GO:0005886//plasma membrane;GO:0016021//integral to membrane
Unigene47610_All	551	1.0185	1.4458	1.9809	2.8169	gi|196013938|ref|XP_002116829.1|	130.6	3e-29	hypothetical protein TRIADDRAFT_60867 [Trichoplax adhaerens] >gi|190580547|gb|EDV20629.1| hypothetical protein TRIADDRAFT_60867 [Trichoplax adhaerens]	--	--	--	--	sp|Q96SL1|DIRC2_HUMAN	104	1e-22	Disrupted in renal carcinoma protein 2 OS=Homo sapiens GN=DIRC2 PE=1 SV=1	--	--	--	--	--	K15381	5e-30	130	tad:TRIADDRAFT_60867	MFS transporter, FLVCR family, disrupted in renal carcinoma protein 2	GO:0055085//transmembrane transport;GO:0006811//ion transport	GO:0005216//ion channel activity	GO:0016020//membrane
Unigene80421_All	415	1.0142	1.5197	2.6301	0.44	gi|196009504|ref|XP_002114617.1|	72.8	5e-12	hypothetical protein TRIADDRAFT_28218 [Trichoplax adhaerens] >gi|190582679|gb|EDV22751.1| hypothetical protein TRIADDRAFT_28218 [Trichoplax adhaerens]	--	--	--	--	sp|Q9HCF6|TRPM3_HUMAN	62	4e-10	Transient receptor potential cation channel subfamily M member 3 OS=Homo sapiens GN=TRPM3 PE=2 SV=4	--	--	--	--	--	K04978	6e-11	66.2	acs:100562800	transient receptor potential cation channel subfamily M member 3	-	-	-
Unigene34627_All	348	1.0079	0.6677	1.7643	0.962	gi|432094404|gb|ELK25981.1|	141	1e-32	Anoctamin-4 [Myotis davidii]	--	--	--	--	sp|Q8C5H1|ANO4_MOUSE	140	6e-34	Anoctamin-4 OS=Mus musculus GN=Ano4 PE=2 SV=2	--	--	--	--	--	K13982	6e-13	72.8	dgr:Dgri_GH10918	probable ATP-dependent RNA helicase DDX4 [EC:3.6.4.13]	-	GO:0005254//chloride channel activity	GO:0034707//chloride channel complex
CL3728.Contig3_All	1885	1.0048	0.5987	1.3029	0.1453	gi|325297100|ref|NP_001191558.1|	485.3	4e-135	purinergic ATP P2X4 receptor subunit 1 [Aplysia californica] >gi|39578337|gb|AAR28669.1| purinergic ATP P2X4 receptor subunit 1 [Aplysia californica]	gi|13958326|gb|AF365362.1|	65.9	7e-07	Meriones unguiculatus purinergic nucleotide receptor ligand-gated ion channel 7 (P2RX7) mRNA, partial cds	sp|Q9JJX6|P2RX4_MOUSE	384	4e-106	P2X purinoceptor 4 OS=Mus musculus GN=P2rx4 PE=1 SV=1	--	--	--	--	--	K05218	1e-111	404	spu:587360	purinergic receptor P2X, ligand-gated ion channel 4	GO:0010524//positive regulation of calcium ion transport into cytosol;GO:0035590//purinergic nucleotide receptor signaling pathway;GO:0002028//regulation of sodium ion transport;GO:0006809//nitric oxide biosynthetic process;GO:0034405//response to fluid shear stress;GO:0042311//vasodilation;GO:0019233//sensory perception of pain;GO:0008217//regulation of blood pressure;GO:0055117//regulation of c…	GO:0005507//copper ion binding;GO:0004931//extracellular ATP-gated cation channel activity;GO:0005102//receptor binding;GO:0008144//drug binding;GO:0008270//zinc ion binding;GO:0005524//ATP binding;GO:0045296//cadherin binding;GO:0001614//purinergic nucleotide receptor activity	GO:0014069//postsynaptic density;GO:0030054//cell junction;GO:0005887//integral to plasma membrane;GO:0048471//perinuclear region of cytoplasm;GO:0045177//apical part of cell;GO:0043025//neuronal cell body;GO:0043195//terminal bouton
CL4223.Contig2_All	1056	0.9964	0.5344	1.2274	2.2191	gi|405972410|gb|EKC37182.1|	350.5	8e-95	Kv channel-interacting protein 4 [Crassostrea gigas]	gi|158298491|ref|XM_318659.4|	89.7	3e-14	Anopheles gambiae str. PEST AGAP009626-PA (AgaP_AGAP009626) mRNA, partial cds	sp|Q99MG9|KCIP4_RAT	262	8e-70	Kv channel-interacting protein 4 OS=Rattus norvegicus GN=Kcnip4 PE=1 SV=1	SPAC18B11.04	180	3e-45	COG5126	Ca2+-binding protein (EF-Hand superfamily)	K13764	2e-31	136	ssc:100516153	recoverin	-	GO:0005509//calcium ion binding	-
Unigene48207_All	640	0.9865	0.8817	2.345	1.4266	gi|237838763|ref|XP_002368679.1|	54.3	5e-06	voltage gated chloride channel domain-containing protein [Toxoplasma gondii ME49] >gi|211966343|gb|EEB01539.1| voltage gated chloride channel domain-containing protein [Toxoplasma gondii ME49]	--	--	--	--	sp|Q03173|ENAH_MOUSE	71.2	2e-12	Protein enabled homolog OS=Mus musculus GN=Enah PE=1 SV=2	Cgl1939	70.9	2e-12	COG0532	Translation initiation factor 2 (IF-2; GTPase)	K05747	2e-13	76.3	tad:TRIADDRAFT_54962	Wiskott-Aldrich syndrome protein	-	-	-
Unigene36254_All	499	0.984	0.5322	0.957	1.3417	gi|237838763|ref|XP_002368679.1|	52.8	7e-06	voltage gated chloride channel domain-containing protein [Toxoplasma gondii ME49] >gi|211966343|gb|EEB01539.1| voltage gated chloride channel domain-containing protein [Toxoplasma gondii ME49]	--	--	--	--	sp|Q5ZMJ9|SRRM1_CHICK	53.9	2e-07	Serine/arginine repetitive matrix protein 1 OS=Gallus gallus GN=SRRM1 PE=2 SV=1	--	--	--	--	--	K13171	2e-07	55.5	acs:100567164	serine/arginine repetitive matrix protein 1	GO:0051716//cellular response to stimulus;GO:0044699;GO:0008152//metabolic process;GO:0006810//transport;GO:0065007//biological regulation	GO:0005488//binding	GO:0044425//membrane part;GO:0044424//intracellular part
CL2539.Contig9_All	1285	0.9826	0.5941	1.221	0.521	gi|325297015|ref|NP_001191515.1|	297.4	1e-78	CaM kinase II delta [Aplysia californica] >gi|224458720|gb|ACN43222.1| CaM kinase II delta [Aplysia californica]	gi|325297014|ref|NM_001204586.1|	139	4e-29	Aplysia californica CaM kinase II delta (LOC100533283), mRNA >gi|224458719|gb|FJ666398.1| Aplysia californica CaM kinase II delta mRNA, complete cds	sp|Q95266|KCC2D_PIG	239	1e-62	Calcium/calmodulin-dependent protein kinase type II subunit delta OS=Sus scrofa GN=CAMK2D PE=2 SV=1	--	--	--	--	--	K04515	3e-62	239	gga:422688	calcium/calmodulin-dependent protein kinase (CaM kinase) II [EC:2.7.11.17]	GO:0010613//positive regulation of cardiac muscle hypertrophy;GO:0030007//cellular potassium ion homeostasis;GO:0060314//regulation of ryanodine-sensitive calcium-release channel activity;GO:0001558//regulation of cell growth;GO:0060333//interferon-gamma-mediated signaling pathway;GO:0010389//regulation of G2/M transition of mitotic cell cycle;GO:0046777//protein autophosphorylation;GO:0008284//p…	GO:0004683//calmodulin-dependent protein kinase activity;GO:0005516//calmodulin binding;GO:0005524//ATP binding	GO:0005654//nucleoplasm;GO:0031594//neuromuscular junction;GO:0030666//endocytic vesicle membrane;GO:0005829//cytosol;GO:0033017//sarcoplasmic reticulum membrane;GO:0043025//neuronal cell body;GO:0030315//T-tubule;GO:0014704//intercalated disc;GO:0043194//axon initial segment;GO:0005954//calcium- and calmodulin-dependent protein kinase complex
Unigene13194_All	643	0.9818	0.7227	0.5305	2.0352	gi|405974711|gb|EKC39336.1|	294.3	2e-78	Serine/threonine-protein phosphatase 2A regulatory subunit B&apos; [Crassostrea gigas]	gi|460102800|gb|GAFU01017946.1|	79.8	2e-11	TSA: Spodoptera exigua comp9496_c0_seq1 transcribed RNA sequence	sp|P58389|PTPA_MOUSE	277	1e-74	Serine/threonine-protein phosphatase 2A activator OS=Mus musculus GN=Ppp2r4 PE=1 SV=1	SPAC1782.05	163	2e-40	COG5057	Phosphotyrosyl phosphatase activator	--	--	--	--	--	GO:0035308//negative regulation of protein dephosphorylation;GO:0032516//positive regulation of phosphoprotein phosphatase activity;GO:0032515//negative regulation of phosphoprotein phosphatase activity;GO:0035307//positive regulation of protein dephosphorylation;GO:0043065//positive regulation of apoptotic process;GO:0006200//ATP catabolic process	GO:0051721//protein phosphatase 2A binding;GO:0005102//receptor binding;GO:0016853//isomerase activity;GO:0008601//protein phosphatase type 2A regulator activity;GO:0016887//ATPase activity;GO:0042803//protein homodimerization activity;GO:0005524//ATP binding;GO:0008160//protein tyrosine phosphatase activator activity	GO:0034704//calcium channel complex;GO:0005737//cytoplasm;GO:0005730//nucleolus
CL7606.Contig5_All	429	0.9811	0.1548	0.9541	0.2838	gi|443709820|gb|ELU04325.1|	161.8	9e-39	hypothetical protein CAPTEDRAFT_175229 [Capitella teleta]	gi|194751244|ref|XM_001957901.1|	95.6	2e-16	Drosophila ananassae GF23765 (Dana\GF23765), mRNA	sp|P51796|CLCN5_RAT	145	2e-35	H(+)/Cl(-) exchange transporter 5 OS=Rattus norvegicus GN=Clcn5 PE=2 SV=1	Ta0611	47.4	8e-06	COG0517	FOG: CBS domain	K05014	2e-35	147	mdo:100014783	chloride channel 5	GO:0055085//transmembrane transport;GO:0006821//chloride transport;GO:0006897//endocytosis	GO:0005247//voltage-gated chloride channel activity	GO:0016021//integral to membrane;GO:0005768//endosome;GO:0044446//intracellular organelle part;GO:0031090//organelle membrane;GO:0045177//apical part of cell
Unigene212919_All	215	0.9788	0.772	0	0.9908	gi|405956903|gb|EKC23146.1|	119.4	5e-26	Glutamate receptor 4 [Crassostrea gigas]	--	--	--	--	sp|P42264|GRIK3_RAT	77.4	7e-15	Glutamate receptor ionotropic, kainate 3 OS=Rattus norvegicus GN=Grik3 PE=1 SV=1	--	--	--	--	--	K05202	9e-16	82	bfo:BRAFLDRAFT_128813	glutamate receptor, ionotropic kainate 2	GO:0006811//ion transport;GO:0035235//ionotropic glutamate receptor signaling pathway	GO:0005234//extracellular-glutamate-gated ion channel activity;GO:0004970//ionotropic glutamate receptor activity	GO:0045211//postsynaptic membrane;GO:0030054//cell junction;GO:0005886//plasma membrane;GO:0016021//integral to membrane
Unigene246376_All	216	0.9743	0.6147	0.3158	0.5636	gi|123474546|ref|XP_001320455.1|	52.8	6e-06	hypothetical protein [Trichomonas vaginalis G3] >gi|121903261|gb|EAY08232.1| hypothetical protein TVAG_404000 [Trichomonas vaginalis G3]	--	--	--	--	sp|P22620|ABRA_PLAFC	50.8	7e-07	101 kDa malaria antigen OS=Plasmodium falciparum (isolate Camp / Malaysia) GN=ABRA PE=3 SV=1	--	--	--	--	--	K05328	2e-06	50.8	ame:724608	transient receptor potential cation channel subfamily C, invertebrate	-	-	-
Unigene25988_All	361	0.9716	0.6437	0.7559	1.0959	gi|347950750|gb|AEP32441.1|	189.1	5e-47	slack isoform 2 [Aplysia californica]	gi|347950749|gb|HQ413689.1|	73.8	5e-10	Aplysia californica slack isoform 2 mRNA, complete cds	sp|Q9Z258|KCNT1_RAT	125	2e-29	Potassium channel subfamily T member 1 OS=Rattus norvegicus GN=Kcnt1 PE=1 SV=1	--	--	--	--	--	K04946	3e-36	150	isc:IscW_ISCW002159	potassium channel subfamily T member 1	-	-	-
CL18424.Contig1_All	434	0.9698	2.4475	0.7859	0	gi|405970970|gb|EKC35831.1|	277.3	1e-73	Cyclic nucleotide-gated cation channel alpha-3 [Crassostrea gigas]	gi|347965252|ref|XM_001237137.3|	117	5e-23	Anopheles gambiae str. PEST AGAP007008-PA (AgaP_AGAP007008) mRNA, complete cds	sp|Q90805|CNG1_CHICK	140	9e-34	Cyclic nucleotide-gated channel cone photoreceptor subunit alpha OS=Gallus gallus PE=2 SV=1	--	--	--	--	--	K05326	1e-66	251	dpo:Dpse_GA17508	cyclic nucleotide gated channel, invertebrate	GO:0006811//ion transport;GO:0055085//transmembrane transport	GO:0005216//ion channel activity	GO:0016021//integral to membrane
Unigene67412_All	1164	0.9642	0.7985	0.7033	1.7779	gi|405978499|gb|EKC42879.1|	278.9	3e-73	Uncharacterized protein C18orf58-like protein [Crassostrea gigas]	gi|257153375|ref|NM_001037298.1|	77.8	1e-10	Mus musculus piezo-type mechanosensitive ion channel component 1 (Piezo1), mRNA	sp|Q9H5I5|PIEZ2_HUMAN	217	4e-56	Piezo-type mechanosensitive ion channel component 2 OS=Homo sapiens GN=PIEZO2 PE=2 SV=2	--	--	--	--	--	--	--	--	--	--	-	-	-
CL7606.Contig4_All	2930	0.9576	1.756	1.0244	0.8517	gi|405963612|gb|EKC29174.1|	1219.1	0	H(+)/Cl(-) exchange transporter 3 [Crassostrea gigas]	gi|36938565|gb|AY296114.1|	303	3e-78	Ixodes scapularis chloride channel mRNA, partial cds	sp|Q9R279|CLCN3_CAVPO	1059	0	H(+)/Cl(-) exchange transporter 3 OS=Cavia porcellus GN=CLCN3 PE=2 SV=1	SPBC19C7.11_1	341	5e-93	COG0038	Chloride channel protein EriC	K05012	0	1088	tca:663613	chloride channel 3	GO:0055085//transmembrane transport;GO:0048388//endosomal lumen acidification;GO:0006821//chloride transport	GO:0005247//voltage-gated chloride channel activity;GO:0005524//ATP binding;GO:0030165//PDZ domain binding;GO:0046982//protein heterodimerization activity;GO:0042803//protein homodimerization activity;GO:0015297//antiporter activity	GO:0031901//early endosome membrane;GO:0016021//integral to membrane;GO:0000139//Golgi membrane;GO:0031902//late endosome membrane;GO:0009986//cell surface;GO:0030658//transport vesicle membrane
Unigene242715_All	220	0.9566	0.1509	0.6202	0.415	gi|443686143|gb|ELT89523.1|	113.2	3e-24	hypothetical protein CAPTEDRAFT_172686 [Capitella teleta]	--	--	--	--	sp|Q9VJJ7|TRPG_DROME	91.7	3e-19	Transient receptor potential-gamma protein OS=Drosophila melanogaster GN=trpgamma PE=1 SV=2	--	--	--	--	--	K05328	1e-19	94.7	isc:IscW_ISCW016812	transient receptor potential cation channel subfamily C, invertebrate	GO:0050908//detection of light stimulus involved in visual perception;GO:0070588//calcium ion transmembrane transport	GO:0005262//calcium channel activity;GO:0005515//protein binding	GO:0016021//integral to membrane;GO:0016028//rhabdomere
Unigene188586_All	220	0.9566	0.1509	0.3101	0.83	gi|325297076|ref|NP_001191543.1|	123.2	3e-27	glutamate receptor subunit protein GluR7 precursor [Aplysia californica] >gi|31074389|gb|AAP41209.1| glutamate receptor subunit protein GluR7 [Aplysia californica]	--	--	--	--	sp|Q63273|GRIK5_RAT	47.4	7e-06	Glutamate receptor ionotropic, kainate 5 OS=Rattus norvegicus GN=Grik5 PE=1 SV=1	--	--	--	--	--	K05202	3e-11	67	phu:Phum_PHUM536820	glutamate receptor, ionotropic kainate 2	GO:0006811//ion transport;GO:0035235//ionotropic glutamate receptor signaling pathway	GO:0005234//extracellular-glutamate-gated ion channel activity;GO:0004970//ionotropic glutamate receptor activity	GO:0045211//postsynaptic membrane;GO:0030054//cell junction;GO:0005886//plasma membrane;GO:0016021//integral to membrane
Unigene14274_All	441	0.9544	0.7527	0.7735	1.2422	gi|405953124|gb|EKC20843.1|	81.3	1e-14	Putative short transient receptor potential channel 2-like protein, partial [Crassostrea gigas]	--	--	--	--	--	--	--	--	--	--	--	--	--	--	--	--	--	--	-	-	-
Unigene238591_All	221	0.9522	0.4506	0	0	gi|405958370|gb|EKC24504.1|	120.9	1e-26	Transient receptor potential cation channel subfamily V member 6 [Crassostrea gigas]	gi|198471317|ref|XM_001355542.2|	83.8	3e-13	Drosophila pseudoobscura pseudoobscura GA18240 (Dpse\GA18240), mRNA	sp|Q8NET8|TRPV3_HUMAN	54.7	5e-08	Transient receptor potential cation channel subfamily V member 3 OS=Homo sapiens GN=TRPV3 PE=1 SV=2	--	--	--	--	--	K04972	2e-07	54.7	aml:100483890	transient receptor potential cation channel subfamily V member 3	GO:0007629//flight behavior;GO:0043052//thermotaxis;GO:0009408//response to heat;GO:0048148//behavioral response to cocaine;GO:0007608//sensory perception of smell;GO:0006816//calcium ion transport;GO:0048060//negative gravitaxis;GO:0040040//thermosensory behavior;GO:0007605//sensory perception of sound	GO:0005262//calcium channel activity	GO:0016020//membrane
Unigene124804_All	221	0.9522	0	0	0	gi|449279822|gb|EMC87287.1|	52.4	7e-06	Immunoglobulin G-binding protein A [Columba livia]	gi|343790958|ref|NG_029763.1|	85.7	8e-14	Homo sapiens amiloride-sensitive cation channel 1, neuronal (ACCN1), RefSeqGene on chromosome 17	sp|Q86AH4|Y8592_DICDI	47.4	7e-06	Putative uncharacterized protein DDB_G0271982 OS=Dictyostelium discoideum GN=DDB_G0271982 PE=4 SV=1	--	--	--	--	--	K14822	5e-10	63.2	tgu:100219403	rRNA-processing protein CGR1	-	-	-
Unigene102712_All	369	0.9505	1.2594	2.2185	0.5773	gi|291237039|ref|XP_002738449.1|	241.9	7e-63	PREDICTED: voltage-gated channel, putative-like [Saccoglossus kowalevskii]	gi|297273365|ref|XM_001116131.2|	313	3e-82	PREDICTED: Macaca mulatta potassium voltage-gated channel, subfamily H (eag-related), member 6, transcript variant 4 (KCNH6), mRNA	sp|O54852|KCNH7_RAT	234	2e-62	Potassium voltage-gated channel subfamily H member 7 OS=Rattus norvegicus GN=Kcnh7 PE=1 SV=1	MYPU_4210	48.5	3e-06	COG1226	Kef-type K+ transport systems, predicted NAD-binding component	K04910	9e-64	241	spu:578213	potassium voltage-gated channel Eag-related subfamily H member 7	GO:0055085//transmembrane transport;GO:0006813//potassium ion transport	GO:0005249//voltage-gated potassium channel activity	GO:0016021//integral to membrane
Unigene57013_All	812	0.9503	0.2044	2.4364	8.0206	gi|325297029|ref|NP_001191519.1|	249.6	1e-64	GluClAc1 precursor [Aplysia californica] >gi|253918123|gb|ACT37243.1| GluClAc1 [Aplysia californica]	gi|325297028|ref|NM_001204590.1|	91.7	5e-15	Aplysia californica GluClAc1 (LOC100533288), mRNA >gi|253918122|gb|GQ148562.1| Aplysia californica GluClAc1 mRNA, complete cds	sp|P24524|GLRA3_RAT	150	2e-36	Glycine receptor subunit alpha-3 OS=Rattus norvegicus GN=Glra3 PE=2 SV=1	--	--	--	--	--	K05194	2e-36	153	xtr:100494348	glycine receptor alpha-2	GO:0006810//transport	GO:0005216//ion channel activity	GO:0016020//membrane;GO:0045202//synapse
CL627.Contig2_All	666	0.9479	1.2959	0.5122	0.1828	gi|443704755|gb|ELU01657.1|	101.7	2e-20	hypothetical protein CAPTEDRAFT_223205 [Capitella teleta]	--	--	--	--	sp|P21260|YPRO_OWEFU	72	1e-12	Uncharacterized proline-rich protein (Fragment) OS=Owenia fusiformis PE=4 SV=1	CC3494_1	60.1	3e-09	COG3637	Opacity protein and related surface antigens	K04936	8e-14	77.4	spu:578468	potassium large conductance calcium-activated channel subfamily M alpha member 1	-	-	-
Unigene12554_All	222	0.9479	1.1962	0.6146	0.8225	gi|344283650|ref|XP_003413584.1|	84.7	1e-15	PREDICTED: ras GTPase-activating protein 3 [Loxodonta africana]	--	--	--	--	sp|Q14644|RASA3_HUMAN	83.2	1e-16	Ras GTPase-activating protein 3 OS=Homo sapiens GN=RASA3 PE=1 SV=3	--	--	--	--	--	K12380	2e-16	84	acs:100560638	Ras GTPase-activating protein 3	GO:0032320//positive regulation of Ras GTPase activity;GO:0046580//negative regulation of Ras protein signal transduction	GO:0015278//calcium-release channel activity;GO:0005099//Ras GTPase activator activity;GO:0005488//binding	GO:0031235//intrinsic to internal side of plasma membrane;GO:0005737//cytoplasm
Unigene82794_All	370	0.9479	0.7177	1.1063	2.2208	gi|405960826|gb|EKC26700.1|	205.3	7e-52	hypothetical protein CGI_10028233 [Crassostrea gigas]	gi|291403994|ref|XM_002718288.1|	67.9	3e-08	PREDICTED: Oryctolagus cuniculus transient receptor potential cation channel, subfamily M, member 6-like (LOC100343239), mRNA	sp|A8DYE2|TRPCG_DROME	167	5e-42	Transient receptor potential cation channel trpm OS=Drosophila melanogaster GN=trpm PE=1 SV=1	--	--	--	--	--	K04978	3e-42	169	api:100164560	transient receptor potential cation channel subfamily M member 3	GO:0055069//zinc ion homeostasis;GO:0070838//divalent metal ion transport;GO:0007005//mitochondrion organization;GO:0043052//thermotaxis;GO:0016049//cell growth;GO:0055085//transmembrane transport;GO:0010960//magnesium ion homeostasis	GO:0046873//metal ion transmembrane transporter activity;GO:0004672//protein kinase activity;GO:0005216//ion channel activity	GO:0016021//integral to membrane
Unigene41261_All	445	0.9458	0.373	0.1533	0.0684	gi|405958370|gb|EKC24504.1|	224.9	8e-58	Transient receptor potential cation channel subfamily V member 6 [Crassostrea gigas]	--	--	--	--	sp|Q9H1D0|TRPV6_HUMAN	72.4	3e-13	Transient receptor potential cation channel subfamily V member 6 OS=Homo sapiens GN=TRPV6 PE=1 SV=2	--	--	--	--	--	K04975	9e-14	75.9	aml:100472528	transient receptor potential cation channel subfamily V member 6	GO:0055085//transmembrane transport;GO:0007629//flight behavior;GO:0043052//thermotaxis;GO:0009408//response to heat;GO:0048148//behavioral response to cocaine;GO:0007608//sensory perception of smell;GO:0006816//calcium ion transport;GO:0048060//negative gravitaxis;GO:0040040//thermosensory behavior;GO:0007605//sensory perception of sound	GO:0005262//calcium channel activity	GO:0016021//integral to membrane
Unigene63944_All	446	0.9437	2.0095	1.8355	0.3412	gi|260814083|ref|XP_002601745.1|	108.6	9e-23	hypothetical protein BRAFLDRAFT_76035 [Branchiostoma floridae] >gi|229287047|gb|EEN57757.1| hypothetical protein BRAFLDRAFT_76035 [Branchiostoma floridae]	--	--	--	--	--	--	--	--	--	--	--	--	--	--	--	--	--	--	GO:0009987//cellular process;GO:0006810//transport;GO:0007600//sensory perception;GO:0042330//taxis;GO:0009266//response to temperature stimulus;GO:0042048//olfactory behavior;GO:0006950//response to stress;GO:0030534//adult behavior	GO:0005216//ion channel activity	GO:0044464//cell part
CL4223.Contig4_All	223	0.9437	1.042	2.1414	6.5506	gi|405972410|gb|EKC37182.1|	151	1e-35	Kv channel-interacting protein 4 [Crassostrea gigas]	gi|291387805|ref|XM_002710374.1|	69.9	5e-09	PREDICTED: Oryctolagus cuniculus Kv channel interacting protein 1 (LOC100339714), mRNA	sp|Q99MG9|KCIP4_RAT	129	2e-30	Kv channel-interacting protein 4 OS=Rattus norvegicus GN=Kcnip4 PE=1 SV=1	SPAC18B11.04	94	6e-20	COG5126	Ca2+-binding protein (EF-Hand superfamily)	K13764	8e-15	79	xtr:100302393	recoverin	-	GO:0005509//calcium ion binding	-
Unigene122453_All	223	0.9437	0	0	0	gi|432096041|gb|ELK26914.1|	60.8	2e-08	hypothetical protein MDA_GLEAN10003894 [Myotis davidii]	--	--	--	--	sp|Q28181|CNGB1_BOVIN	52	3e-07	Cyclic nucleotide-gated cation channel beta-1 OS=Bos taurus GN=CNGB1 PE=1 SV=1	--	--	--	--	--	K04952	1e-06	52	bta:281702	cyclic nucleotide gated channel beta 1	-	-	-
Unigene211909_All	150	0.9353	1.1065	2.7288	0.8115	gi|195398985|ref|XP_002058101.1|	85.5	8e-16	GJ15896 [Drosophila virilis] >gi|194150525|gb|EDW66209.1| GJ15896 [Drosophila virilis]	--	--	--	--	sp|Q9U4L6|TO401_DROME	84	7e-17	Mitochondrial import receptor subunit TOM40 homolog 1 OS=Drosophila melanogaster GN=Tom40 PE=2 SV=2	--	--	--	--	--	K11518	9e-17	85.5	dvi:Dvir_GJ15896	mitochondrial import receptor subunit TOM40	GO:0055085//transmembrane transport;GO:0044070//regulation of anion transport;GO:0071456//cellular response to hypoxia;GO:0006626//protein targeting to mitochondrion	GO:0015450//P-P-bond-hydrolysis-driven protein transmembrane transporter activity;GO:0008308//voltage-gated anion channel activity	GO:0005742//mitochondrial outer membrane translocase complex
Unigene58217_All	450	0.9353	0.7376	1.6676	1.6907	gi|291231076|ref|XP_002735490.1|	189.9	3e-47	PREDICTED: predicted protein-like [Saccoglossus kowalevskii]	--	--	--	--	sp|Q8CFG5|CA2D3_RAT	58.2	7e-09	Voltage-dependent calcium channel subunit alpha-2/delta-3 OS=Rattus norvegicus GN=Cacna2d3 PE=2 SV=1	--	--	--	--	--	K04860	5e-09	60.1	acs:100555458	voltage-dependent calcium channel alpha-2/delta-3	-	-	-
Unigene124486_All	150	0.9353	0	0	0	gi|431894738|gb|ELK04531.1|	52.4	7e-06	Contactin-associated protein-like 5 [Pteropus alecto]	--	--	--	--	sp|Q8I5D2|ABRA_PLAF7	55.1	4e-08	101 kDa malaria antigen OS=Plasmodium falciparum (isolate 3D7) GN=ABRA PE=3 SV=1	PAB0069	48.1	4e-06	COG0470	ATPase involved in DNA replication	K04952	1e-07	55.1	rno:83686	cyclic nucleotide gated channel beta 1	GO:0007276//gamete generation	GO:0003777//microtubule motor activity	GO:0005871//kinesin complex
Unigene76330_All	677	0.9325	1.9122	1.713	0.4945	gi|443702340|gb|ELU00429.1|	229.2	1e-58	hypothetical protein CAPTEDRAFT_220620 [Capitella teleta]	--	--	--	--	sp|Q9HCF6|TRPM3_HUMAN	153	3e-37	Transient receptor potential cation channel subfamily M member 3 OS=Homo sapiens GN=TRPM3 PE=2 SV=4	--	--	--	--	--	K04977	9e-56	216	bfo:BRAFLDRAFT_88112	transient receptor potential cation channel subfamily M member 2	GO:0006811//ion transport;GO:0055085//transmembrane transport	GO:0005216//ion channel activity	-
CL10252.Contig2_All	978	0.9324	0.2715	2.0229	1.9915	gi|325297029|ref|NP_001191519.1|	234.2	7e-60	GluClAc1 precursor [Aplysia californica] >gi|253918123|gb|ACT37243.1| GluClAc1 [Aplysia californica]	gi|325297028|ref|NM_001204590.1|	260	1e-65	Aplysia californica GluClAc1 (LOC100533288), mRNA >gi|253918122|gb|GQ148562.1| Aplysia californica GluClAc1 mRNA, complete cds	sp|Q61603|GLRA4_MOUSE	176	9e-44	Glycine receptor subunit alpha-4 OS=Mus musculus GN=Glra4 PE=2 SV=3	--	--	--	--	--	K05271	2e-43	176	ptr:465784	glycine receptor alpha-4	GO:0006810//transport	GO:0005216//ion channel activity	GO:0016021//integral to membrane
Unigene225316_All	226	0.9312	0	0.3019	0.1347	--	--	--	--	--	--	--	--	--	--	--	--	--	--	--	--	--	K04912	2e-06	51.2	tca:657708	potassium channel subfamily K member 1	-	-	-
Unigene108951_All	302	0.9291	1.0991	0.9036	0.3023	gi|405951572|gb|EKC19473.1|	113.2	3e-24	1-phosphatidylinositol-4,5-bisphosphate phosphodiesterase gamma-1 [Crassostrea gigas]	gi|403290918|ref|XM_003936504.1|	79.8	7e-12	PREDICTED: Saimiri boliviensis boliviensis phospholipase C, gamma 1 (PLCG1), mRNA	sp|P24135|PLCG2_RAT	107	5e-24	1-phosphatidylinositol 4,5-bisphosphate phosphodiesterase gamma-2 OS=Rattus norvegicus GN=Plcg2 PE=1 SV=1	--	--	--	--	--	K05859	2e-23	107	mdo:100027579	phosphatidylinositol phospholipase C, gamma-2 [EC:3.1.4.11]	GO:0032959//inositol trisphosphate biosynthetic process;GO:0050853//B cell receptor signaling pathway;GO:0032496//response to lipopolysaccharide;GO:0032026//response to magnesium ion;GO:0033198//response to ATP;GO:0010468//regulation of gene expression;GO:0043069//negative regulation of programmed cell death;GO:0032237//activation of store-operated calcium channel activity;GO:0050852//T cell rece…	GO:0005515//protein binding;GO:0004435//phosphatidylinositol phospholipase C activity	GO:0005829//cytosol;GO:0005886//plasma membrane
Unigene233357_All	302	0.9291	1.0991	0.4518	0.1008	gi|405962368|gb|EKC28057.1|	123.6	2e-27	Short transient receptor potential channel 3 [Crassostrea gigas]	--	--	--	--	--	--	--	--	--	--	--	--	--	--	--	--	--	--	-	-	-
Unigene103061_All	378	0.9279	1.0538	0.3609	0.161	gi|390360872|ref|XP_795953.3|	54.7	1e-06	PREDICTED: hemicentin-1-like, partial [Strongylocentrotus purpuratus]	--	--	--	--	sp|Q9UPX0|TUTLB_HUMAN	61.2	5e-10	Protein turtle homolog B OS=Homo sapiens GN=IGSF9B PE=2 SV=2	--	--	--	--	--	K04910	5e-14	76.3	spu:578213	potassium voltage-gated channel Eag-related subfamily H member 7	-	-	-
Unigene226675_All	227	0.9271	0.5849	1.8031	0.1341	gi|325297168|ref|NP_001191593.1|	127.5	1e-28	noninactivating potassium channel [Aplysia californica] >gi|688438|gb|AAA62590.1| noninactivating potassium channel [Aplysia californica]	gi|325297167|ref|NM_001204664.1|	121	1e-24	Aplysia californica noninactivating potassium channel (LOC100533376), mRNA >gi|598057|gb|L35766.1|APLPOTCHAN Aplysia californica (clone Akv5.1) noninactivating potassium channel mRNA, complete cds	sp|P17972|KCNAW_DROME	47.8	6e-06	Potassium voltage-gated channel protein Shaw OS=Drosophila melanogaster GN=Shaw PE=2 SV=1	--	--	--	--	--	K04887	1e-07	55.1	xla:373613	potassium voltage-gated channel Shaw-related subfamily C member 1	GO:0034765//regulation of ion transmembrane transport;GO:0051260//protein homooligomerization;GO:0071805//potassium ion transmembrane transport	GO:0005249//voltage-gated potassium channel activity	GO:0008076//voltage-gated potassium channel complex
CL18205.Contig2_All	303	0.926	6.354	7.2046	0.5022	gi|221507777|gb|EEE33364.1|	58.2	1e-07	conserved hypothetical protein [Toxoplasma gondii VEG]	--	--	--	--	sp|Q55AX2|DOT1L_DICDI	49.3	2e-06	Histone-lysine N-methyltransferase, H3 lysine-79 specific OS=Dictyostelium discoideum GN=dotA PE=2 SV=2	--	--	--	--	--	K04948	5e-06	49.7	dre:572249	cyclic nucleotide gated channel alpha 1	-	-	-
CL12313.Contig1_All	152	0.923	0.8735	0.4488	0.2002	gi|345481107|ref|XP_001606235.2|	84.7	1e-15	PREDICTED: hypothetical protein LOC100122623 [Nasonia vitripennis]	gi|391338877|ref|XM_003743734.1|	61.9	7e-07	PREDICTED: Metaseiulus occidentalis SWI/SNF-related matrix-associated actin-dependent regulator of chromatin subfamily E member 1-like (LOC100898842), mRNA	sp|Q56A18|SMCE1_RAT	81.6	3e-16	SWI/SNF-related matrix-associated actin-dependent regulator of chromatin subfamily E member 1 OS=Rattus norvegicus GN=Smarce1 PE=1 SV=1	--	--	--	--	--	K11651	1e-16	84.7	nve:NEMVE_v1g177453	SWI/SNF-related matrix-associated actin-dependent regulator of chromatin subfamily E, member 1	GO:0006813//potassium ion transport	GO:0015269//calcium-activated potassium channel activity	GO:0016020//membrane
Unigene110146_All	609	0.9215	0.218	1.6803	1.3992	gi|405971409|gb|EKC36248.1|	105.9	1e-21	Potassium channel subfamily K member 16 [Crassostrea gigas]	--	--	--	--	sp|Q96T54|KCNKH_HUMAN	77.8	2e-14	Potassium channel subfamily K member 17 OS=Homo sapiens GN=KCNK17 PE=2 SV=1	--	--	--	--	--	K04925	2e-16	85.5	mdo:100029777	potassium channel subfamily K member 17	-	-	-
CL7539.Contig1_All	305	0.92	0	1.7893	2.7939	gi|405961807|gb|EKC27552.1|	176.8	2e-43	Potassium voltage-gated channel protein Shal [Crassostrea gigas]	gi|345779759|ref|XM_847643.2|	157	4e-35	PREDICTED: Canis lupus familiaris potassium voltage-gated channel, Shal-related subfamily, member 2, transcript variant 1 (KCND2), mRNA	sp|P17971|KCNAL_DROME	163	9e-41	Potassium voltage-gated channel protein Shal OS=Drosophila melanogaster GN=Shal PE=1 SV=2	all4633	47	9e-06	COG1226	Kef-type K+ transport systems, predicted NAD-binding component	K05321	1e-41	168	isc:IscW_ISCW001662	potassium voltage-gated channel Shal-related subfamily D, invertebrate	GO:0034765//regulation of ion transmembrane transport;GO:0051260//protein homooligomerization;GO:0071805//potassium ion transmembrane transport	GO:0005249//voltage-gated potassium channel activity	GO:0008076//voltage-gated potassium channel complex
CL14936.Contig2_All	4297	0.9142	0.2549	0.5239	5.1064	gi|443683299|gb|ELT87598.1|	221.1	4e-55	hypothetical protein CAPTEDRAFT_226576 [Capitella teleta]	--	--	--	--	sp|Q9JJH7|TRPM5_MOUSE	193	2e-48	Transient receptor potential cation channel subfamily M member 5 OS=Mus musculus GN=Trpm5 PE=1 SV=1	--	--	--	--	--	K04979	5e-53	211	dre:100004946	transient receptor potential cation channel subfamily M member 4	-	-	-
Unigene93287_All	1077	0.9119	1.3869	2.0903	1.5259	gi|221481491|gb|EEE19877.1|	75.5	5e-12	chloride channel, putative [Toxoplasma gondii GT1]	--	--	--	--	sp|Q52S86|PODXL_CANFA	58.2	3e-08	Podocalyxin OS=Canis familiaris GN=PODXL PE=1 SV=1	--	--	--	--	--	K06817	1e-07	58.2	cfa:482252	podocalyxin-like	GO:0044237//cellular metabolic process;GO:0044238//primary metabolic process	GO:0003824//catalytic activity	-
Unigene40253_All	231	0.911	0.8622	5.6111	4.6111	gi|77020760|gb|ABA60382.1|	131.3	1e-29	nicotinic acetylcholine receptor subunit type C [Lymnaea stagnalis]	gi|348523358|ref|XM_003449143.1|	71.9	1e-09	PREDICTED: Oreochromis niloticus neuronal acetylcholine receptor subunit alpha-4-like (LOC100703627), mRNA	sp|P91766|ACH1_MANSE	111	4e-25	Acetylcholine receptor subunit alpha-like OS=Manduca sexta GN=ARA1 PE=2 SV=1	--	--	--	--	--	K05312	8e-26	115	tca:659828	nicotinic acetylcholine receptor, invertebrate	GO:0006811//ion transport	GO:0004889//acetylcholine-activated cation-selective channel activity	GO:0045211//postsynaptic membrane;GO:0030054//cell junction;GO:0005886//plasma membrane;GO:0016021//integral to membrane
Unigene217258_All	154	0.911	0	0	0.7905	gi|344257868|gb|EGW13972.1|	53.1	4e-06	hypothetical protein I79_023711 [Cricetulus griseus]	gi|305410826|ref|NG_027551.1|	65.9	5e-08	Homo sapiens transient receptor potential cation channel, subfamily M, member 4 (TRPM4), RefSeqGene on chromosome 19	sp|Q8I5D2|ABRA_PLAF7	48.5	3e-06	101 kDa malaria antigen OS=Plasmodium falciparum (isolate 3D7) GN=ABRA PE=3 SV=1	--	--	--	--	--	K11306	3e-06	50.4	oaa:100075046	histone acetyltransferase MYST4 [EC:2.3.1.48]	-	-	-
Unigene125086_All	154	0.911	0	0	0	gi|443725229|gb|ELU12909.1|	103.6	2e-21	hypothetical protein CAPTEDRAFT_198709 [Capitella teleta]	gi|410930589|ref|XM_003978632.1|	167	2e-38	PREDICTED: Takifugu rubripes potassium voltage-gated channel subfamily H member 5-like (LOC101074832), mRNA	sp|Q02280|KCNAE_DROME	101	3e-22	Potassium voltage-gated channel protein eag OS=Drosophila melanogaster GN=eag PE=1 SV=2	--	--	--	--	--	K05322	1e-21	101	tca:663617	potassium voltage-gated channel Eag-related subfamily H, invertebrate	GO:0007629//flight behavior;GO:0007417//central nervous system development;GO:0008016//regulation of heart contraction;GO:0023014//signal transduction by phosphorylation;GO:0007612//learning;GO:0006355//regulation of transcription, DNA-dependent;GO:0043401//steroid hormone mediated signaling pathway;GO:0007619//courtship behavior;GO:0055085//transmembrane transport;GO:0006813//potassium ion trans…	GO:0008270//zinc ion binding;GO:0003707//steroid hormone receptor activity;GO:0004879//ligand-activated sequence-specific DNA binding RNA polymerase II transcription factor activity;GO:0043565//sequence-specific DNA binding;GO:0000155//phosphorelay sensor kinase activity;GO:0005249//voltage-gated potassium channel activity	GO:0008076//voltage-gated potassium channel complex;GO:0005634//nucleus
Unigene108013_All	309	0.9081	1.6114	1.3246	0.394	gi|405966360|gb|EKC31655.1|	142.1	7e-33	Chloride channel protein 2 [Crassostrea gigas]	--	--	--	--	sp|Q9VGH7|CLCN2_DROME	101	3e-22	Chloride channel protein 2 OS=Drosophila melanogaster GN=ClC-a PE=2 SV=3	--	--	--	--	--	K05011	2e-30	130	bfo:BRAFLDRAFT_118473	chloride channel 2	GO:0055085//transmembrane transport;GO:0006821//chloride transport	GO:0005247//voltage-gated chloride channel activity	GO:0016021//integral to membrane;GO:0015629//actin cytoskeleton
Unigene66393_All	465	0.9051	0.6425	0.7335	0.589	gi|269993231|emb|CBI63264.1|	84.7	1e-15	two-pore channel 2 [Strongylocentrotus purpuratus]	--	--	--	--	sp|Q8NHX9|TPC2_HUMAN	68.6	5e-12	Two pore calcium channel protein 2 OS=Homo sapiens GN=TPCN2 PE=1 SV=2	--	--	--	--	--	K14077	1e-15	82	spu:592190	two pore segment channel 2	GO:0006810//transport	-	-
Unigene85476_All	544	0.9026	0.9763	0.3762	0.6154	gi|325296901|ref|NP_001191484.1|	63.9	4e-09	synapse-associated protein [Aplysia californica] >gi|166079862|gb|ABY81651.1| synapse-associated protein [Aplysia californica]	gi|325296900|ref|NM_001204555.1|	93.7	8e-16	Aplysia californica synapse-associated protein (SAP), mRNA >gi|166079861|gb|EU375312.1| Aplysia californica synapse-associated protein (SAP) mRNA, complete cds	sp|P31016|DLG4_RAT	181	8e-46	Disks large homolog 4 OS=Rattus norvegicus GN=Dlg4 PE=1 SV=1	--	--	--	--	--	K11828	2e-45	182	mdo:100016655	discs large protein 4	GO:0006461//protein complex assembly;GO:2000310//regulation of N-methyl-D-aspartate selective glutamate receptor activity;GO:0097120//receptor localization to synapse;GO:0007411//axon guidance;GO:0002091//negative regulation of receptor internalization;GO:0097113//alpha-amino-3-hydroxy-5-methyl-4-isoxazole propionate receptor clustering;GO:0030866//cortical actin cytoskeleton organization;GO:0007…	GO:0008022//protein C-terminus binding;GO:0005198//structural molecule activity;GO:0031812//P2Y1 nucleotide receptor binding;GO:0032403//protein complex binding;GO:0001609//G-protein coupled adenosine receptor activity;GO:0019901//protein kinase binding;GO:0019903//protein phosphatase binding;GO:0030165//PDZ domain binding;GO:0031697//beta-1 adrenergic receptor binding;GO:0035255//ionotropic glut…	GO:0014069//postsynaptic density;GO:0008328//ionotropic glutamate receptor complex;GO:0032839//dendrite cytoplasm;GO:0030864//cortical actin cytoskeleton;GO:0060076//excitatory synapse;GO:0045211//postsynaptic membrane;GO:0030666//endocytic vesicle membrane;GO:0044224//juxtaparanode region of axon
Unigene7527_All	468	0.8993	0.6383	0.5831	0.9104	gi|405976187|gb|EKC40703.1|	174.5	1e-42	Potassium channel subfamily T member 2 [Crassostrea gigas]	--	--	--	--	sp|Q5JUK3|KCNT1_HUMAN	152	3e-37	Potassium channel subfamily T member 1 OS=Homo sapiens GN=KCNT1 PE=2 SV=2	--	--	--	--	--	K04946	1e-37	155	mdo:100016518	potassium channel subfamily T member 1	-	GO:0005216//ion channel activity	-
CL17687.Contig1_All	235	0.8955	2.6838	1.7418	3.6261	--	--	--	--	gi|343887342|ref|NG_029777.1|	60	5e-06	Homo sapiens potassium voltage-gated channel, subfamily H (eag-related), member 1 (KCNH1), RefSeqGene on chromosome 1	--	--	--	--	--	--	--	--	--	--	--	--	--	--	-	-	-
Unigene246609_All	157	0.8936	0.4229	0.4345	0.1938	gi|29378321|gb|AAO83842.1|AF484083_1	95.5	8e-19	voltage-dependent non-L-type calcium channel alpha-1 subunit isoform b [Lymnaea stagnalis]	gi|350589091|ref|XR_135317.1|	87.7	1e-14	PREDICTED: Sus scrofa voltage-dependent R-type calcium channel subunit alpha-1E-like (LOC100511769), miscRNA	sp|C9D7C2|CAC1A_APIME	85.9	2e-17	Voltage-dependent calcium channel type A subunit alpha-1 OS=Apis mellifera GN=CAC PE=2 SV=1	--	--	--	--	--	K04344	9e-16	82	mdo:100021108	voltage-dependent calcium channel P/Q type alpha-1A	GO:0034765//regulation of ion transmembrane transport;GO:0070588//calcium ion transmembrane transport	GO:0005245//voltage-gated calcium channel activity	GO:0005891//voltage-gated calcium channel complex
CL7684.Contig1_All	395	0.8879	1.0925	2.0725	11.8651	gi|470012011|gb|AGI03861.1|	159.8	3e-38	nicotinic acetylcholine receptor subunit type E [Aplysia californica]	gi|470012010|gb|KC411669.1|	206	6e-50	Aplysia californica nicotinic acetylcholine receptor subunit type E mRNA, complete cds	sp|Q23022|ACH5_CAEEL	100	8e-22	Acetylcholine receptor subunit alpha-type unc-38 OS=Caenorhabditis elegans GN=unc-38 PE=2 SV=1	--	--	--	--	--	K05312	7e-22	102	tca:659828	nicotinic acetylcholine receptor, invertebrate	GO:0006811//ion transport	GO:0004889//acetylcholine-activated cation-selective channel activity	GO:0045211//postsynaptic membrane;GO:0030054//cell junction;GO:0005886//plasma membrane;GO:0016021//integral to membrane
CL12651.Contig1_All	316	0.8879	0.105	2.3747	0.3852	gi|290976977|ref|XP_002671215.1|	58.5	1e-07	predicted protein [Naegleria gruberi] >gi|284084782|gb|EFC38471.1| predicted protein [Naegleria gruberi]	gi|16756350|gb|AC012497.8|	67.9	3e-08	Homo sapiens BAC clone RP11-349I7 from 2, complete sequence	sp|Q1ZXD6|ROCO5_DICDI	52	3e-07	Probable serine/threonine-protein kinase roco5 OS=Dictyostelium discoideum GN=roco5 PE=3 SV=1	--	--	--	--	--	K04948	4e-07	53.5	dre:572249	cyclic nucleotide gated channel alpha 1	-	-	-
Unigene17173_All	396	0.8857	1.425	1.3782	0.2306	gi|29378319|gb|AAO83841.1|AF484082_1	106.7	3e-22	voltage-dependent non-L-type calcium channel alpha-1 subunit isoform A [Lymnaea stagnalis]	--	--	--	--	sp|Q6ZQP7|YV021_HUMAN	51.2	6e-07	Uncharacterized protein LOC284861 OS=Homo sapiens PE=2 SV=1	XF0818	49.7	1e-06	COG2730	Endoglucanase	K02184	5e-07	53.1	aml:100479079	formin 2	-	-	-
CL1011.Contig9_All	2225	0.8828	4.028	0.9505	1.1079	gi|115618032|ref|XP_792312.2|	122.9	2e-114	PREDICTED: uncharacterized protein LOC587493 [Strongylocentrotus purpuratus]	--	--	--	--	sp|P21328|RTJK_DROME	104	1e-30	RNA-directed DNA polymerase from mobile element jockey OS=Drosophila melanogaster GN=pol PE=1 SV=1	--	--	--	--	--	K05016	3e-32	141	spu:753989	chloride channel 7	-	-	-
CL2751.Contig2_All	2782	0.8825	0.4415	0.6376	0.361	gi|325296901|ref|NP_001191484.1|	1337.4	0	synapse-associated protein [Aplysia californica] >gi|166079862|gb|ABY81651.1| synapse-associated protein [Aplysia californica]	gi|325296900|ref|NM_001204555.1|	389	1e-104	Aplysia californica synapse-associated protein (SAP), mRNA >gi|166079861|gb|EU375312.1| Aplysia californica synapse-associated protein (SAP) mRNA, complete cds	sp|Q28C55|DLG1_XENTR	978	0	Disks large homolog 1 OS=Xenopus tropicalis GN=dlg1 PE=2 SV=1	YDR454c	95.5	4e-19	COG0194	Guanylate kinase	K12076	0	1002	cfa:488036	disks large protein 1	GO:0007015//actin filament organization;GO:0001935//endothelial cell proliferation;GO:0009888//tissue development;GO:0007411//axon guidance;GO:0007268//synaptic transmission;GO:0016337//cell-cell adhesion;GO:0030866//cortical actin cytoskeleton organization;GO:0044260;GO:0045930//negative regulation of mitotic cell cycle;GO:0070830//tight junction assembly;GO:0007163//establishment or maintenance…	GO:0004385//guanylate kinase activity;GO:0008022//protein C-terminus binding;GO:0015459//potassium channel regulator activity;GO:0097016//L27 domain binding;GO:0019902//phosphatase binding;GO:0008092//cytoskeletal protein binding;GO:0031434//mitogen-activated protein kinase kinase binding;GO:0004721//phosphoprotein phosphatase activity	GO:0005923//tight junction;GO:0043005//neuron projection;GO:0001772//immunological synapse;GO:0005783//endoplasmic reticulum;GO:0044463;GO:0005829//cytosol;GO:0016323//basolateral plasma membrane;GO:0009898//internal side of plasma membrane;GO:0044456//synapse part;GO:0043209//myelin sheath;GO:0048471//perinuclear region of cytoplasm;GO:0005794//Golgi apparatus;GO:0005874//microtubule;GO:0097025/…
CL2539.Contig13_All	1118	0.8784	0.5047	1.5865	1.3611	gi|325297015|ref|NP_001191515.1|	399.4	1e-109	CaM kinase II delta [Aplysia californica] >gi|224458720|gb|ACN43222.1| CaM kinase II delta [Aplysia californica]	gi|325297014|ref|NM_001204586.1|	167	1e-37	Aplysia californica CaM kinase II delta (LOC100533283), mRNA >gi|224458719|gb|FJ666398.1| Aplysia californica CaM kinase II delta mRNA, complete cds	sp|Q5ZKI0|KCC2D_CHICK	333	5e-91	Calcium/calmodulin-dependent protein kinase type II delta chain OS=Gallus gallus GN=CAMK2D PE=2 SV=1	--	--	--	--	--	K04515	2e-90	333	phu:Phum_PHUM536570	calcium/calmodulin-dependent protein kinase (CaM kinase) II [EC:2.7.11.17]	GO:0010613//positive regulation of cardiac muscle hypertrophy;GO:0030007//cellular potassium ion homeostasis;GO:0060314//regulation of ryanodine-sensitive calcium-release channel activity;GO:0001558//regulation of cell growth;GO:0060333//interferon-gamma-mediated signaling pathway;GO:0010389//regulation of G2/M transition of mitotic cell cycle;GO:0046777//protein autophosphorylation;GO:0008284//p…	GO:0004683//calmodulin-dependent protein kinase activity;GO:0005516//calmodulin binding;GO:0005524//ATP binding	GO:0005654//nucleoplasm;GO:0031594//neuromuscular junction;GO:0030666//endocytic vesicle membrane;GO:0005829//cytosol;GO:0033017//sarcoplasmic reticulum membrane;GO:0043025//neuronal cell body;GO:0030315//T-tubule;GO:0014704//intercalated disc;GO:0043194//axon initial segment;GO:0005954//calcium- and calmodulin-dependent protein kinase complex
CL4983.Contig3_All	800	0.8768	1.3278	1.3644	0.1141	gi|405951987|gb|EKC19849.1|	72	3e-11	Glycine receptor subunit alpha-2 [Crassostrea gigas]	--	--	--	--	sp|P48167|GLRB_HUMAN	60.8	3e-09	Glycine receptor subunit beta OS=Homo sapiens GN=GLRB PE=1 SV=1	--	--	--	--	--	K05196	6e-09	61.6	xtr:779708	glycine receptor beta	GO:0006810//transport;GO:0044699	GO:0005230//extracellular ligand-gated ion channel activity	GO:0016020//membrane
CL424.Contig5_All	160	0.8768	0	3.4109	5.1356	gi|405976998|gb|EKC41472.1|	92	9e-18	Cys-loop ligand-gated ionic channel [Crassostrea gigas]	--	--	--	--	--	--	--	--	--	--	--	--	--	--	--	--	--	--	GO:0006810//transport	-	GO:0016020//membrane
Unigene129109_All	242	0.8696	0.5487	3.6647	0.6288	gi|405969440|gb|EKC34411.1|	57	3e-07	Transmembrane channel-like protein 7 [Crassostrea gigas]	--	--	--	--	--	--	--	--	--	--	--	--	--	--	--	--	--	--	-	-	-
CL7875.Contig2_All	3079	0.8657	0.3773	2.5037	3.2815	gi|52424054|gb|AAO83838.2|AF484079_1	129.8	9e-28	voltage-dependent L-type calcium channel alpha-1 subunit isoform a [Lymnaea stagnalis]	--	--	--	--	--	--	--	--	--	--	--	--	--	--	--	--	--	--	GO:0006811//ion transport	GO:0005216//ion channel activity	-
Unigene206630_All	244	0.8625	0.136	0.2796	1.4967	gi|405963474|gb|EKC29043.1|	94	2e-18	Glutamate [NMDA] receptor subunit epsilon-2 [Crassostrea gigas]	gi|195469757|ref|XM_002099767.1|	61.9	1e-06	Drosophila yakuba GE16522 (Dyak\GE16522), mRNA	sp|Q62645|NMDE4_RAT	79.3	2e-15	Glutamate receptor ionotropic, NMDA 2D OS=Rattus norvegicus GN=Grin2d PE=1 SV=2	--	--	--	--	--	K05210	2e-15	81.3	tca:660406	glutamate [NMDA] receptor subunit epsilon-2	GO:0006810//transport	GO:0004872//receptor activity;GO:0005230//extracellular ligand-gated ion channel activity	GO:0016020//membrane;GO:0045202//synapse;GO:0071944//cell periphery
Unigene122475_All	163	0.8607	0	0	0	gi|443691642|gb|ELT93439.1|	52.4	8e-06	hypothetical protein CAPTEDRAFT_213743 [Capitella teleta]	gi|22531402|emb|AL669981.11|	63.9	2e-07	Mouse DNA sequence from clone RP23-335B9 on chromosome 4, complete sequence	sp|P22620|ABRA_PLAFC	52.4	2e-07	101 kDa malaria antigen OS=Plasmodium falciparum (isolate Camp / Malaysia) GN=ABRA PE=3 SV=1	--	--	--	--	--	K04952	5e-06	49.7	mmu:333329	cyclic nucleotide gated channel beta 1	-	-	-
Unigene57276_All	327	0.8581	0.7106	1.0431	0.2792	gi|183233184|ref|XP_651006.2|	62.8	5e-09	calponin homology domain protein [Entamoeba histolytica HM-1:IMSS]	--	--	--	--	sp|Q55AX2|DOT1L_DICDI	58.2	4e-09	Histone-lysine N-methyltransferase, H3 lysine-79 specific OS=Dictyostelium discoideum GN=dotA PE=2 SV=2	aq_2032	47.4	6e-06	COG0532	Translation initiation factor 2 (IF-2; GTPase)	K04952	1e-09	62	rno:83686	cyclic nucleotide gated channel beta 1	-	-	-
Unigene167098_All	164	0.8555	1.2144	0.8319	0	gi|405977682|gb|EKC42118.1|	79.3	6e-14	Chloride channel protein D [Crassostrea gigas]	--	--	--	--	sp|P82252|BAT1_RAT	62.4	2e-10	B(0,+)-type amino acid transporter 1 OS=Rattus norvegicus GN=Slc7a9 PE=1 SV=1	--	--	--	--	--	K13868	7e-11	65.9	nve:NEMVE_v1g185303	solute carrier family 7 (L-type amino acid transporter), member 9	-	-	GO:0016020//membrane
CL18508.Contig2_All	164	0.8555	0	0	0.1856	gi|241707025|ref|XP_002412008.1|	77.4	2e-13	steroid receptor-interacting snf2 domain protein, putative [Ixodes scapularis] >gi|215505018|gb|EEC14512.1| steroid receptor-interacting snf2 domain protein, putative [Ixodes scapularis]	gi|432857296|ref|XM_004068578.1|	63.9	2e-07	PREDICTED: Oryzias latipes helicase ARIP4-like (LOC101156318), mRNA	sp|Q99NG0|ARIP4_MOUSE	68.9	2e-12	Helicase ARIP4 OS=Mus musculus GN=Rad54l2 PE=1 SV=1	--	--	--	--	--	K10876	2e-14	77.4	isc:IscW_ISCW011727	RAD54-like protein 2 [EC:3.6.4.12]	GO:0035725//sodium ion transmembrane transport	GO:0005272//sodium channel activity;GO:0004386//helicase activity;GO:0003677//DNA binding;GO:0005524//ATP binding;GO:0016740//transferase activity	GO:0016020//membrane
Unigene21199_All	575	0.854	0.2886	0.7118	1.3232	gi|405967750|gb|EKC32881.1|	133.3	6e-30	TWiK family of potassium channels protein 18 [Crassostrea gigas]	--	--	--	--	sp|Q18120|TWK18_CAEEL	83.2	3e-16	TWiK family of potassium channels protein 18 OS=Caenorhabditis elegans GN=twk-18 PE=1 SV=2	YJL093c	49.7	3e-06	COG1226	Kef-type K+ transport systems, predicted NAD-binding component	K05323	5e-13	74.3	cel:C52B9.6	potassium channel subfamily K, invertebrate	GO:0006810//transport	-	-
Unigene222654_All	332	0.8452	1.0998	0.8219	0.3667	--	--	--	--	gi|194018486|ref|NG_008213.1|	67.9	3e-08	Homo sapiens transmembrane channel-like 1 (TMC1), RefSeqGene on chromosome 9	--	--	--	--	--	--	--	--	--	--	--	--	--	--	-	-	-
Unigene188276_All	166	0.8452	0.3999	0	0.9167	gi|291233777|ref|XP_002736829.1|	63.2	4e-09	PREDICTED: GJ22252-like [Saccoglossus kowalevskii]	gi|262050522|ref|NM_001166447.1|	75.8	5e-11	Danio rerio ORAI calcium release-activated calcium modulator 2 (orai2), mRNA	sp|Q6AXR8|ORAI3_RAT	59.7	1e-09	Protein orai-3 OS=Rattus norvegicus GN=Orai3 PE=2 SV=1	--	--	--	--	--	K16056	5e-10	63.2	dan:Dana_GF11682	calcium release-activated calcium channel protein 1	-	GO:0003824//catalytic activity	-
Unigene48865_All	998	0.8435	2.2617	1.8456	0.5184	gi|405975726|gb|EKC40274.1|	41.6	4e-49	Short transient receptor potential channel 7 [Crassostrea gigas]	--	--	--	--	sp|Q61143|TRPC6_MOUSE	144	3e-37	Short transient receptor potential channel 6 OS=Mus musculus GN=Trpc6 PE=1 SV=3	--	--	--	--	--	K04969	6e-39	143	dre:100333090	transient receptor potential cation channel subfamily C member 6	-	-	-
Unigene41731_All	500	0.8418	0.7303	0.1364	0.3043	gi|260794336|ref|XP_002592165.1|	96.3	5e-19	hypothetical protein BRAFLDRAFT_88112 [Branchiostoma floridae] >gi|229277380|gb|EEN48176.1| hypothetical protein BRAFLDRAFT_88112 [Branchiostoma floridae]	--	--	--	--	sp|Q9NZQ8|TRPM5_HUMAN	68.2	8e-12	Transient receptor potential cation channel subfamily M member 5 OS=Homo sapiens GN=TRPM5 PE=2 SV=1	--	--	--	--	--	K04977	9e-20	96.3	bfo:BRAFLDRAFT_88112	transient receptor potential cation channel subfamily M member 2	GO:0006810//transport	GO:0005261//cation channel activity	-
CL18329.Contig1_All	1091	0.8359	0.6694	0.7503	0.9763	gi|405958649|gb|EKC24758.1|	291.2	6e-77	Potassium channel subfamily T member 1 [Crassostrea gigas]	gi|347950751|gb|HQ413690.1|	85.7	4e-13	Aplysia californica slack isoform 1 mRNA, complete cds	sp|Q6UVM4|KCNT2_RAT	180	6e-45	Potassium channel subfamily T member 2 OS=Rattus norvegicus GN=Kcnt2 PE=1 SV=1	--	--	--	--	--	K04946	5e-49	195	isc:IscW_ISCW002159	potassium channel subfamily T member 1	GO:0022008//neurogenesis	GO:0022839//ion gated channel activity;GO:0000166//nucleotide binding;GO:0005267//potassium channel activity	-
Unigene120829_All	168	0.8351	0	0	0	gi|344238541|gb|EGV94644.1|	57.8	1e-07	hypothetical protein I79_003996 [Cricetulus griseus]	gi|354790198|gb|JN954699.1|	69.9	3e-09	Mus musculus targeted non-conditional, lacZ-tagged mutant allele Fam129b:tm1e(EUCOMM)Wtsi; transgenic	sp|Q28279|CNGA1_CANFA	47.4	8e-06	cGMP-gated cation channel alpha-1 OS=Canis familiaris GN=CNGA1 PE=2 SV=1	--	--	--	--	--	K14822	2e-07	54.7	tgu:100219403	rRNA-processing protein CGR1	GO:0006334//nucleosome assembly	GO:0003677//DNA binding	GO:0000786//nucleosome
CL7363.Contig2_All	1348	0.8326	2.0685	1.4676	1.761	gi|405952407|gb|EKC20223.1|	429.9	1e-118	hypothetical protein CGI_10006559 [Crassostrea gigas]	gi|260815089|ref|XM_002602261.1|	83.8	2e-12	Branchiostoma floridae hypothetical protein, mRNA	sp|P63144|KCAB1_RAT	140	8e-33	Voltage-gated potassium channel subunit beta-1 OS=Rattus norvegicus GN=Kcnab1 PE=1 SV=1	mll8386	268	2e-71	COG0667	Predicted oxidoreductases (related to aryl-alcohol dehydrogenases)	K15303	8e-33	142	hmg:100206173	aflatoxin B1 aldehyde reductase	-	-	-
Unigene365_All	1201	0.8177	1.2714	1.2496	0.9883	gi|52424054|gb|AAO83838.2|AF484079_1	263.5	1e-68	voltage-dependent L-type calcium channel alpha-1 subunit isoform a [Lymnaea stagnalis]	gi|31416110|gb|AC122334.4|	67.9	1e-07	Mus musculus BAC clone RP23-349H2 from chromosome 12, complete sequence	sp|O73700|CAC1D_CHICK	58.2	4e-08	Voltage-dependent L-type calcium channel subunit alpha-1D OS=Gallus gallus GN=CACNA1D PE=2 SV=1	--	--	--	--	--	K04851	2e-09	63.9	dre:403310	voltage-dependent calcium channel L type alpha-1D	GO:0006811//ion transport	GO:0005216//ion channel activity	GO:0016020//membrane
Unigene105494_All	259	0.8125	1.0253	0.5268	0.1175	gi|307199133|gb|EFN79843.1|	52.4	7e-06	hypothetical protein EAI_11049 [Harpegnathos saltator]	gi|14160928|emb|AL354821.21|	71.9	1e-09	Human DNA sequence from clone RP11-538N17 on chromosome 13, complete sequence	sp|P82970|HMGN5_HUMAN	48.1	4e-06	High mobility group nucleosome-binding domain-containing protein 5 OS=Homo sapiens GN=HMGN5 PE=1 SV=1	--	--	--	--	--	K04952	5e-06	49.7	mmu:333329	cyclic nucleotide gated channel beta 1	-	-	-
CL188.Contig1_All	951	0.8114	0.0698	1.5064	3.2321	gi|405971373|gb|EKC36212.1|	308.1	4e-82	G protein-activated inward rectifier potassium channel 4 [Crassostrea gigas]	gi|441676551|ref|XM_004092635.1|	81.8	6e-12	PREDICTED: Nomascus leucogenys potassium inwardly-rectifying channel, subfamily J, member 12, transcript variant 2 (KCNJ12), mRNA	sp|P48548|IRK5_RAT	174	3e-43	G protein-activated inward rectifier potassium channel 4 OS=Rattus norvegicus GN=Kcnj5 PE=1 SV=2	--	--	--	--	--	K05330	5e-48	191	cel:M02A10.2	potassium inwardly-rectifying channel subfamily J, invertebrate	GO:0007411//axon guidance;GO:0030307//positive regulation of cell growth;GO:0008340//determination of adult lifespan;GO:0048133//male germ-line stem cell division;GO:0007296//vitellogenesis;GO:0007626//locomotory behavior;GO:0007390//germ-band shortening;GO:0008286//insulin receptor signaling pathway;GO:0006974//response to DNA damage stimulus;GO:0007446//imaginal disc growth;GO:0048132//female g…	GO:0005009//insulin-activated receptor activity;GO:0015272//ATP-activated inward rectifier potassium channel activity;GO:0005520//insulin-like growth factor binding;GO:0005524//ATP binding	GO:0005911//cell-cell junction;GO:0005899//insulin receptor complex
CL12904.Contig10_All	173	0.811	1.535	1.183	0.3518	gi|77403694|dbj|BAE46429.1|	54.3	2e-06	ORF2-encoded protein [Danio rerio]	--	--	--	--	--	--	--	--	--	--	--	--	--	K05016	2e-06	50.8	spu:753989	chloride channel 7	-	-	-
CL13388.Contig1_All	346	0.811	0.3837	1.3802	0.6157	gi|344310977|gb|AEN04069.1|	95.9	6e-19	catalase [Argopecten irradians]	--	--	--	--	sp|P24270|CATA_MOUSE	87	9e-18	Catalase OS=Mus musculus GN=Cat PE=1 SV=4	--	--	--	--	--	K03781	3e-17	87	aml:100473949	catalase [EC:1.11.1.6]	GO:0042744//hydrogen peroxide catabolic process;GO:0014068//positive regulation of phosphatidylinositol 3-kinase cascade;GO:0008203//cholesterol metabolic process;GO:0032088//negative regulation of NF-kappaB transcription factor activity;GO:0009628//response to abiotic stimulus;GO:0009060//aerobic respiration;GO:0020027//hemoglobin metabolic process;GO:0006641//triglyceride metabolic process;GO:0…	GO:1901363;GO:0005515//protein binding;GO:0005262//calcium channel activity;GO:0004046//aminoacylase activity;GO:0004096//catalase activity;GO:0097159//organic cyclic compound binding	GO:0005778//peroxisomal membrane;GO:0005739//mitochondrion
Unigene238351_All	261	0.8063	0.5087	0.2614	0.3498	gi|405959613|gb|EKC25628.1|	74.7	1e-12	Two pore calcium channel protein 2 [Crassostrea gigas]	--	--	--	--	sp|Q8NHX9|TPC2_HUMAN	66.2	2e-11	Two pore calcium channel protein 2 OS=Homo sapiens GN=TPCN2 PE=1 SV=2	--	--	--	--	--	K14077	3e-13	73.6	bfo:BRAFLDRAFT_247958	two pore segment channel 2	GO:0006810//transport;GO:0006874//cellular calcium ion homeostasis	GO:0072345//NAADP-sensitive calcium-release channel activity;GO:0042802//identical protein binding;GO:0019901//protein kinase binding	GO:0005765//lysosomal membrane;GO:0010008//endosome membrane
CL2539.Contig10_All	1837	0.8019	0.6866	1.3369	1.9383	gi|325297015|ref|NP_001191515.1|	871.3	0	CaM kinase II delta [Aplysia californica] >gi|224458720|gb|ACN43222.1| CaM kinase II delta [Aplysia californica]	gi|325297010|ref|NM_001204585.1|	494	1e-136	Aplysia californica CaM kinase II alpha (LOC100533282), mRNA >gi|224458717|gb|FJ666397.1| Aplysia californica CaM kinase II alpha mRNA, complete cds	sp|Q95266|KCC2D_PIG	810	0	Calcium/calmodulin-dependent protein kinase type II subunit delta OS=Sus scrofa GN=CAMK2D PE=2 SV=1	SPAC14C4.03	151	3e-36	COG0515	Serine/threonine protein kinase	K04515	0	810	ecb:100072618	calcium/calmodulin-dependent protein kinase (CaM kinase) II [EC:2.7.11.17]	GO:0010613//positive regulation of cardiac muscle hypertrophy;GO:0030007//cellular potassium ion homeostasis;GO:0060314//regulation of ryanodine-sensitive calcium-release channel activity;GO:0001558//regulation of cell growth;GO:0060333//interferon-gamma-mediated signaling pathway;GO:0010389//regulation of G2/M transition of mitotic cell cycle;GO:0046777//protein autophosphorylation;GO:0008284//p…	GO:0004683//calmodulin-dependent protein kinase activity;GO:0005516//calmodulin binding;GO:0005524//ATP binding	GO:0005654//nucleoplasm;GO:0031594//neuromuscular junction;GO:0030666//endocytic vesicle membrane;GO:0005829//cytosol;GO:0033017//sarcoplasmic reticulum membrane;GO:0043025//neuronal cell body;GO:0030315//T-tubule;GO:0014704//intercalated disc;GO:0043194//axon initial segment;GO:0005954//calcium- and calmodulin-dependent protein kinase complex
Unigene89961_All	1138	0.8013	1.3126	1.7384	2.7277	gi|77403694|dbj|BAE46429.1|	27.7	6e-33	ORF2-encoded protein [Danio rerio]	--	--	--	--	--	--	--	--	--	--	--	--	--	K05016	1e-23	111	spu:753989	chloride channel 7	-	-	-
CL11492.Contig2_All	263	0.8002	0.5049	1.5563	0.1157	gi|123412829|ref|XP_001304161.1|	53.1	4e-06	trichohyalin [Trichomonas vaginalis G3]	gi|66773594|gb|AC156616.5|	61.9	1e-06	Mus musculus chromosome 3, clone RP24-158L2, complete sequence	sp|Q54J55|MYBX_DICDI	52.8	2e-07	Myb-like protein X OS=Dictyostelium discoideum GN=mybX PE=3 SV=1	YOR310c	48.5	3e-06	COG1498	Protein implicated in ribosomal biogenesis, Nop56p homolog	K04952	3e-08	57	rno:83686	cyclic nucleotide gated channel beta 1	-	-	-
Unigene238436_All	353	0.7949	0	0.1933	0.0862	gi|405975540|gb|EKC40099.1|	77.8	1e-13	Glycine receptor subunit alpha-2 [Crassostrea gigas]	--	--	--	--	sp|O93430|GLRA1_DANRE	58.2	4e-09	Glycine receptor subunit alphaZ1 OS=Danio rerio GN=glra1 PE=2 SV=1	--	--	--	--	--	K05193	1e-08	58.2	dre:30676	glycine receptor alpha-1	GO:0006810//transport	GO:0015276//ligand-gated ion channel activity	GO:0016020//membrane
Unigene84441_All	265	0.7941	0.3758	4.3763	0.6891	--	--	--	--	gi|187951788|gb|BC137842.1|	67.9	2e-08	Mus musculus potassium inwardly-rectifying channel, subfamily J, member 2, mRNA (cDNA clone MGC:169466 IMAGE:8860861), complete cds	--	--	--	--	--	--	--	--	--	--	--	--	--	--	-	-	-
Unigene65418_All	354	0.7926	0.5626	0.3854	0.6018	gi|13929148|ref|NP_113997.1|	55.8	7e-07	cyclic nucleotide-gated cation channel beta-1 [Rattus norvegicus] >gi|2292986|emb|CAA04133.1| cyclic nucleotide-gated channel beta subunit [Rattus norvegicus]	--	--	--	--	sp|P08199|NUCL_MESAU	52	3e-07	Nucleolin OS=Mesocricetus auratus GN=NCL PE=1 SV=2	--	--	--	--	--	K04952	7e-08	55.8	rno:83686	cyclic nucleotide gated channel beta 1	GO:0009987//cellular process;GO:0007600//sensory perception;GO:0065007//biological regulation	GO:0005221//intracellular cyclic nucleotide activated cation channel activity	-
CL3728.Contig1_All	1781	0.7877	0.3168	0.2681	0.0854	gi|325297102|ref|NP_001191559.1|	483	2e-134	purinergic ATP P2X4 receptor subunit 2 [Aplysia californica] >gi|39578339|gb|AAR28670.1| purinergic ATP P2X4 receptor subunit 2 [Aplysia californica]	gi|410446109|gb|JX524180.1|	63.9	3e-06	Lymnaea stagnalis P2X receptor mRNA, complete cds	sp|Q9JJX6|P2RX4_MOUSE	366	1e-100	P2X purinoceptor 4 OS=Mus musculus GN=P2rx4 PE=1 SV=1	--	--	--	--	--	K05218	3e-107	389	spu:587360	purinergic receptor P2X, ligand-gated ion channel 4	GO:0010524//positive regulation of calcium ion transport into cytosol;GO:0035590//purinergic nucleotide receptor signaling pathway;GO:0006809//nitric oxide biosynthetic process;GO:0034405//response to fluid shear stress;GO:0042311//vasodilation;GO:0008217//regulation of blood pressure;GO:0055117//regulation of cardiac muscle contraction;GO:0060079//regulation of excitatory postsynaptic membrane p…	GO:0004931//extracellular ATP-gated cation channel activity;GO:0005524//ATP binding;GO:0045296//cadherin binding;GO:0046914//transition metal ion binding;GO:0001614//purinergic nucleotide receptor activity	GO:0030054//cell junction;GO:0030424//axon;GO:0044456//synapse part;GO:0005887//integral to plasma membrane;GO:0048471//perinuclear region of cytoplasm;GO:0045177//apical part of cell;GO:0043197//dendritic spine
Unigene203029_All	447	0.7846	0.0743	0	1.9744	gi|56753507|gb|AAW24957.1|	84	2e-15	SJCHGC06004 protein [Schistosoma japonicum]	--	--	--	--	--	--	--	--	--	--	--	--	--	K05016	1e-07	55.8	spu:753989	chloride channel 7	-	-	-
CL20271.Contig2_All	2779	0.7825	0.4419	0.7855	0.2628	gi|325296763|ref|NP_001191618.1|	1144	0	inositol trisphosphate receptor [Aplysia californica] >gi|89145849|gb|ABD62080.1| inositol trisphosphate receptor [Aplysia californica]	gi|325296762|ref|NM_001204689.1|	240	3e-59	Aplysia californica inositol trisphosphate receptor (LOC100533406), mRNA >gi|89145848|gb|DQ397517.1| Aplysia californica inositol trisphosphate receptor mRNA, complete cds	sp|Q14643|ITPR1_HUMAN	1053	0	Inositol 1,4,5-trisphosphate receptor type 1 OS=Homo sapiens GN=ITPR1 PE=1 SV=2	--	--	--	--	--	K04958	0	1105	bfo:BRAFLDRAFT_70263	inositol 1,4,5-triphosphate receptor type 1	GO:0048011//neurotrophin TRK receptor signaling pathway;GO:0030168//platelet activation;GO:0006874//cellular calcium ion homeostasis;GO:0007202//activation of phospholipase C activity;GO:0006816//calcium ion transport;GO:0006112//energy reserve metabolic process;GO:0050796//regulation of insulin secretion;GO:0007173//epidermal growth factor receptor signaling pathway;GO:0001666//response to hypox…	GO:0005515//protein binding;GO:0035091//phosphatidylinositol binding;GO:0005218//intracellular ligand-gated calcium channel activity;GO:0005220//inositol 1,4,5-trisphosphate-sensitive calcium-release channel activity	GO:0031095//platelet dense tubular network membrane;GO:0005789//endoplasmic reticulum membrane;GO:0044428//nuclear part;GO:0031088//platelet dense granule membrane;GO:0043232
Unigene227253_All	539	0.7809	0.739	0.5063	0	gi|443699160|gb|ELT98770.1|	153.3	5e-36	hypothetical protein CAPTEDRAFT_63670, partial [Capitella teleta]	gi|195346306|ref|XM_002039671.1|	65.9	2e-07	Drosophila sechellia GM19443 (Dsec\GM19443), mRNA	sp|Q18120|TWK18_CAEEL	71.6	9e-13	TWiK family of potassium channels protein 18 OS=Caenorhabditis elegans GN=twk-18 PE=1 SV=2	MA2218	50.8	1e-06	COG1226	Kef-type K+ transport systems, predicted NAD-binding component	K05323	2e-14	79	cel:C52B9.6	potassium channel subfamily K, invertebrate	GO:0046331//lateral inhibition	GO:0005216//ion channel activity	-
CL12710.Contig2_All	272	0.7737	0.4881	0	0.6713	gi|351696268|gb|EHA99186.1|	59.3	6e-08	Solute carrier family 12 member 8 [Heterocephalus glaber]	gi|27652684|emb|AL807811.9|	60	6e-06	Mouse DNA sequence from clone RP23-247I1 on chromosome 4, complete sequence	sp|Q28181|CNGB1_BOVIN	62.8	2e-10	Cyclic nucleotide-gated cation channel beta-1 OS=Bos taurus GN=CNGB1 PE=1 SV=1	--	--	--	--	--	K04952	6e-10	62.8	bta:281702	cyclic nucleotide gated channel beta 1	GO:0007600//sensory perception	-	-
CL7157.Contig5_All	364	0.7709	1.0031	0.9371	0.5016	gi|77020774|gb|ABA60389.1|	160.2	2e-38	nicotinic acetylcholine receptor subunit type K [Lymnaea stagnalis]	gi|267925055|gb|FJ821432.1|	73.8	5e-10	Nasonia vitripennis nicotinic acetylcholine receptor subunit alpha 4 mRNA, complete cds, alternatively spliced	sp|P91766|ACH1_MANSE	121	4e-28	Acetylcholine receptor subunit alpha-like OS=Manduca sexta GN=ARA1 PE=2 SV=1	--	--	--	--	--	K05312	4e-28	123	nvi:100114515	nicotinic acetylcholine receptor, invertebrate	-	GO:0005216//ion channel activity	GO:0016020//membrane
CL19906.Contig1_All	182	0.7709	0.1824	0	0.3344	gi|55771211|dbj|BAD72127.1|	61.2	1e-08	reverse transcriptase [Anguilla japonica]	--	--	--	--	--	--	--	--	--	--	--	--	--	K05016	1e-06	51.6	spu:753989	chloride channel 7	-	-	-
Unigene120811_All	182	0.7709	0	0	0	gi|119619174|gb|EAW98768.1|	52.4	7e-06	hCG2038488 [Homo sapiens]	gi|19339149|gb|AC073094.11|	65.9	6e-08	Homo sapiens BAC clone RP11-369D24 from 7, complete sequence	sp|Q28181|CNGB1_BOVIN	50.4	9e-07	Cyclic nucleotide-gated cation channel beta-1 OS=Bos taurus GN=CNGB1 PE=1 SV=1	--	--	--	--	--	K04952	3e-06	50.4	bta:281702	cyclic nucleotide gated channel beta 1	-	-	-
Unigene50209_All	730	0.7687	0.6366	1.3083	1.3341	gi|410917696|ref|XP_003972322.1|	29.3	4e-07	PREDICTED: voltage-dependent P/Q-type calcium channel subunit alpha-1A-like [Takifugu rubripes]	gi|307938383|gb|AC241925.5|	81.8	4e-12	Rattus norvegicus Y Chr BAC RNECO-353H08 (Amplicon Express Rat SHR-Akr (EcoR1 Digest) BAC library) complete sequence	sp|P51179|NR4A3_RAT	50.8	3e-10	Nuclear receptor subfamily 4 group A member 3 OS=Rattus norvegicus GN=Nr4a3 PE=2 SV=1	PA1297	35.4	3e-06	COG1230	Co/Zn/Cd efflux system component	K08559	1e-09	50.8	rno:58853	nuclear receptor subfamily 4 group A member 3	GO:0009653//anatomical structure morphogenesis;GO:0048731;GO:0050896//response to stimulus;GO:0009987//cellular process	-	-
Unigene41498_All	366	0.7666	0.9976	0.1864	0.1663	gi|260788448|ref|XP_002589262.1|	149.8	3e-35	hypothetical protein BRAFLDRAFT_213068 [Branchiostoma floridae] >gi|229274437|gb|EEN45273.1| hypothetical protein BRAFLDRAFT_213068 [Branchiostoma floridae]	gi|282721080|ref|NG_016283.1|	60	8e-06	Homo sapiens sodium channel, voltage-gated, type III, beta subunit (SCN3B), RefSeqGene (LRG_421) on chromosome 11	sp|Q9VMW9|GMDS_DROME	143	8e-35	GDP-mannose 4,6 dehydratase OS=Drosophila melanogaster GN=Gmd PE=1 SV=2	MT1561	125	1e-29	COG1089	GDP-D-mannose dehydratase	K01711	3e-35	146	bfo:BRAFLDRAFT_275563	GDPmannose 4,6-dehydratase [EC:4.2.1.47]	GO:2000035//regulation of stem cell division;GO:0019673//GDP-mannose metabolic process;GO:0007219//Notch signaling pathway;GO:0042351//'de novo' GDP-L-fucose biosynthetic process	GO:0070401//NADP+ binding;GO:0008446//GDP-mannose 4,6-dehydratase activity	GO:0005622//intracellular
Unigene124898_All	184	0.7625	0	0.3708	0	gi|443702387|gb|ELU00443.1|	52.8	6e-06	hypothetical protein CAPTEDRAFT_204887 [Capitella teleta]	gi|19071692|gb|AC104798.4|	63.9	2e-07	Homo sapiens BAC clone RP11-328N8 from 4, complete sequence	sp|P13816|GARP_PLAFF	58.2	4e-09	Glutamic acid-rich protein OS=Plasmodium falciparum (isolate FC27 / Papua New Guinea) GN=GARP PE=4 SV=1	MJ0694	55.1	3e-08	COG1498	Protein implicated in ribosomal biogenesis, Nop56p homolog	K04948	2e-07	54.3	dre:572249	cyclic nucleotide gated channel alpha 1	-	-	-
CL15235.Contig1_All	1758	0.7581	2.0959	2.1731	0	gi|156407916|ref|XP_001641603.1|	359.8	2e-97	predicted protein [Nematostella vectensis] >gi|156228742|gb|EDO49540.1| predicted protein [Nematostella vectensis]	gi|55583457|gb|AC150391.2|	105	7e-19	Branchiostoma floridae clone CH302-119J21, complete sequence	sp|Q29441|CNGA3_BOVIN	333	7e-91	Cyclic nucleotide-gated cation channel alpha-3 OS=Bos taurus GN=CNGA3 PE=2 SV=1	--	--	--	--	--	K04950	7e-91	335	cfa:481341	cyclic nucleotide gated channel alpha 3	GO:0009987//cellular process;GO:0006811//ion transport;GO:0044707	GO:0022836;GO:0005261//cation channel activity	GO:0044464//cell part;GO:0016020//membrane
CL14390.Contig1_All	1206	0.7562	0.6606	2.4889	0.4542	gi|405960529|gb|EKC26448.1|	185.7	4e-45	Calmodulin [Crassostrea gigas]	gi|55774273|gb|AC113538.14|	91.7	8e-15	Mus musculus chromosome 8, clone RP23-118F24, complete sequence	sp|O96102|CALM_PHYPO	134	3e-31	Calmodulin OS=Physarum polycephalum PE=2 SV=3	SPAC3A12.14	127	4e-29	COG5126	Ca2+-binding protein (EF-Hand superfamily)	K02183	5e-31	135	bta:326597	calmodulin	GO:0060316//positive regulation of ryanodine-sensitive calcium-release channel activity;GO:0010880//regulation of release of sequestered calcium ion into cytosol by sarcoplasmic reticulum;GO:0060315//negative regulation of ryanodine-sensitive calcium-release channel activity;GO:0044707;GO:0050896//response to stimulus;GO:0016311//dephosphorylation	GO:0005515//protein binding;GO:0005509//calcium ion binding	GO:0005829//cytosol;GO:0043229//intracellular organelle
Unigene219243_All	186	0.7543	0.3569	0	0.8181	gi|443730618|gb|ELU16042.1|	84.7	1e-15	hypothetical protein CAPTEDRAFT_114809, partial [Capitella teleta]	gi|410896851|ref|XM_003961864.1|	60	4e-06	PREDICTED: Takifugu rubripes glycine receptor subunit alpha-2-like (LOC101073119), mRNA	sp|P22771|GLRA2_RAT	81.6	4e-16	Glycine receptor subunit alpha-2 OS=Rattus norvegicus GN=Glra2 PE=1 SV=1	--	--	--	--	--	K05194	3e-16	83.6	cin:100185926	glycine receptor alpha-2	GO:0006811//ion transport	GO:0004890//GABA-A receptor activity;GO:0005230//extracellular ligand-gated ion channel activity	GO:0045211//postsynaptic membrane;GO:0030054//cell junction;GO:0005886//plasma membrane;GO:0016021//integral to membrane
Unigene114202_All	186	0.7543	0	0	0	gi|443734537|gb|ELU18478.1|	57	3e-07	hypothetical protein CAPTEDRAFT_211477 [Capitella teleta]	--	--	--	--	sp|Q5F489|TAF3_CHICK	52.8	2e-07	Transcription initiation factor TFIID subunit 3 OS=Gallus gallus GN=TAF3 PE=2 SV=1	--	--	--	--	--	K04948	5e-09	59.7	dre:572249	cyclic nucleotide gated channel alpha 1	-	-	-
Unigene89999_All	1783	0.7475	0.8564	2.3339	6.4519	gi|405958649|gb|EKC24758.1|	728.4	0	Potassium channel subfamily T member 1 [Crassostrea gigas]	gi|198457878|ref|XM_001360787.2|	153	4e-33	Drosophila pseudoobscura pseudoobscura GA11894 (Dpse\GA11894), mRNA	sp|Q8QFV0|KCNT1_CHICK	647	0	Potassium channel subfamily T member 1 OS=Gallus gallus GN=KCNT1 PE=2 SV=1	aq_1863	65.1	4e-10	COG1226	Kef-type K+ transport systems, predicted NAD-binding component	K04946	0	649	tgu:100227933	potassium channel subfamily T member 1	GO:0022008//neurogenesis	GO:0005267//potassium channel activity	-
Unigene172248_All	282	0.7463	1.0594	0.2419	0.2158	gi|291231082|ref|XP_002735498.1|	54.3	2e-06	PREDICTED: chloride intracellular channel protein 5-like [Saccoglossus kowalevskii]	--	--	--	--	--	--	--	--	--	--	--	--	--	--	--	--	--	--	-	-	-
Unigene232716_All	188	0.7463	0.3531	0.7257	0	gi|325297082|ref|NP_001191546.1|	138.7	8e-32	Shaw potassium channel Kv3.1a [Aplysia californica] >gi|3219511|gb|AAC23503.1| Shaw potassium channel Kv3.1a [Aplysia californica]	gi|325297081|ref|NM_001204617.1|	222	4e-55	Aplysia californica Shaw potassium channel Kv3.1a (LOC100533319), mRNA >gi|3219510|gb|AF069526.1|AF069526 Aplysia californica Shaw potassium channel Kv3.1a mRNA, complete cds	sp|P17972|KCNAW_DROME	105	3e-23	Potassium voltage-gated channel protein Shaw OS=Drosophila melanogaster GN=Shaw PE=2 SV=1	--	--	--	--	--	K05320	7e-27	119	isc:IscW_ISCW006705	potassium voltage-gated channel Shaw-related subfamily C, invertebrate	GO:0034765//regulation of ion transmembrane transport;GO:0051260//protein homooligomerization;GO:0071805//potassium ion transmembrane transport;GO:0030431//sleep	GO:0005249//voltage-gated potassium channel activity;GO:0046872//metal ion binding;GO:0004114//3',5'-cyclic-nucleotide phosphodiesterase activity	GO:0008076//voltage-gated potassium channel complex
Unigene86420_All	473	0.7415	0	0	1.3512	gi|405950560|gb|EKC18540.1|	234.2	1e-60	Cyclic nucleotide-gated cation channel beta-1 [Crassostrea gigas]	--	--	--	--	sp|Q14028|CNGB1_HUMAN	130	1e-30	Cyclic nucleotide-gated cation channel beta-1 OS=Homo sapiens GN=CNGB1 PE=1 SV=2	--	--	--	--	--	K05326	1e-35	148	cel:F36F2.5	cyclic nucleotide gated channel, invertebrate	GO:0006810//transport	GO:0005216//ion channel activity	GO:0016021//integral to membrane
Unigene494_All	1516	0.7403	0.9415	0.36	0.3011	gi|325297102|ref|NP_001191559.1|	233.4	2e-59	purinergic ATP P2X4 receptor subunit 2 [Aplysia californica] >gi|39578339|gb|AAR28670.1| purinergic ATP P2X4 receptor subunit 2 [Aplysia californica]	--	--	--	--	sp|Q9JJX6|P2RX4_MOUSE	167	6e-41	P2X purinoceptor 4 OS=Mus musculus GN=P2rx4 PE=1 SV=1	--	--	--	--	--	K05218	7e-47	189	bfo:BRAFLDRAFT_84310	purinergic receptor P2X, ligand-gated ion channel 4	GO:0006811//ion transport	GO:0005216//ion channel activity	GO:0016020//membrane
CL2539.Contig12_All	764	0.7345	0.4779	0.5358	0.3983	gi|325297015|ref|NP_001191515.1|	364.4	3e-99	CaM kinase II delta [Aplysia californica] >gi|224458720|gb|ACN43222.1| CaM kinase II delta [Aplysia californica]	gi|325297014|ref|NM_001204586.1|	252	2e-63	Aplysia californica CaM kinase II delta (LOC100533283), mRNA >gi|224458719|gb|FJ666398.1| Aplysia californica CaM kinase II delta mRNA, complete cds	sp|Q5ZKI0|KCC2D_CHICK	296	4e-80	Calcium/calmodulin-dependent protein kinase type II delta chain OS=Gallus gallus GN=CAMK2D PE=2 SV=1	--	--	--	--	--	K04515	6e-80	297	phu:Phum_PHUM536570	calcium/calmodulin-dependent protein kinase (CaM kinase) II [EC:2.7.11.17]	GO:0010613//positive regulation of cardiac muscle hypertrophy;GO:0030007//cellular potassium ion homeostasis;GO:0060314//regulation of ryanodine-sensitive calcium-release channel activity;GO:0001558//regulation of cell growth;GO:0060333//interferon-gamma-mediated signaling pathway;GO:0010389//regulation of G2/M transition of mitotic cell cycle;GO:0046777//protein autophosphorylation;GO:0008284//p…	GO:0004683//calmodulin-dependent protein kinase activity;GO:0005516//calmodulin binding;GO:0005524//ATP binding	GO:0005654//nucleoplasm;GO:0031594//neuromuscular junction;GO:0030666//endocytic vesicle membrane;GO:0005829//cytosol;GO:0033017//sarcoplasmic reticulum membrane;GO:0043025//neuronal cell body;GO:0030315//T-tubule;GO:0014704//intercalated disc;GO:0043194//axon initial segment;GO:0005954//calcium- and calmodulin-dependent protein kinase complex
Unigene198784_All	191	0.7345	0	0	0.956	gi|405950560|gb|EKC18540.1|	74.3	1e-12	Cyclic nucleotide-gated cation channel beta-1 [Crassostrea gigas]	--	--	--	--	sp|Q14028|CNGB1_HUMAN	47.4	7e-06	Cyclic nucleotide-gated cation channel beta-1 OS=Homo sapiens GN=CNGB1 PE=1 SV=2	--	--	--	--	--	--	--	--	--	--	GO:0006810//transport	GO:0005216//ion channel activity	GO:0016021//integral to membrane
Unigene94494_All	767	0.7317	0.6059	1.2452	1.6268	gi|348534965|ref|XP_003454972.1|	332.8	1e-89	PREDICTED: H(+)/Cl(-) exchange transporter 7-like [Oreochromis niloticus]	gi|334333738|ref|XM_003341709.1|	73.8	1e-09	PREDICTED: Monodelphis domestica H(+)/Cl(-) exchange transporter 7-like (LOC100010104), mRNA	sp|P51799|CLCN7_RAT	328	6e-90	H(+)/Cl(-) exchange transporter 7 OS=Rattus norvegicus GN=Clcn7 PE=2 SV=1	SPBC19C7.11_1	94.7	1e-19	COG0038	Chloride channel protein EriC	K05016	9e-90	330	gga:416656	chloride channel 7	GO:0055085//transmembrane transport;GO:0006821//chloride transport;GO:0009268//response to pH	GO:0005247//voltage-gated chloride channel activity;GO:0005524//ATP binding;GO:0005515//protein binding;GO:0015297//antiporter activity	GO:0005765//lysosomal membrane;GO:0016021//integral to membrane;GO:0031410//cytoplasmic vesicle
Unigene158781_All	291	0.7232	1.1407	0.4689	0.3137	gi|405965489|gb|EKC30858.1|	76.3	5e-13	hypothetical protein CGI_10028535 [Crassostrea gigas]	--	--	--	--	--	--	--	--	--	--	--	--	--	--	--	--	--	--	GO:0006810//transport;GO:0009987//cellular process	GO:0005488//binding;GO:0005216//ion channel activity	GO:0044464//cell part;GO:0016020//membrane;GO:0045202//synapse
Unigene197398_All	392	0.7158	0.254	0.5221	1.2422	gi|405950526|gb|EKC18509.1|	84.3	1e-15	Amiloride-sensitive cation channel 4-B [Crassostrea gigas]	--	--	--	--	--	--	--	--	--	--	--	--	--	--	--	--	--	--	-	-	-
Unigene49466_All	297	0.7086	2.347	1.3782	1.0247	gi|119624987|gb|EAX04582.1|	35.4	1e-11	hCG1999844 [Homo sapiens]	gi|224809429|ref|NG_011538.1|	61.9	2e-06	Homo sapiens Kv channel interacting protein 1 (KCNIP1), RefSeqGene on chromosome 5	sp|Q8MP30|Y7791_DICDI	102	2e-24	Uncharacterized histidine-rich protein DDB_G0274557 OS=Dictyostelium discoideum GN=DDB_G0274557 PE=4 SV=1	YOR054c	75.9	2e-14	COG0452	Phosphopantothenoylcysteine synthetase/decarboxylase	K11853	6e-15	79.3	phu:Phum_PHUM227220	ubiquitin carboxyl-terminal hydrolase 34 [EC:3.1.2.15]	-	-	-
Unigene140245_All	297	0.7086	0.1118	2.986	0	gi|351714543|gb|EHB17462.1|	53.5	3e-06	Selenide, water dikinase 2 [Heterocephalus glaber]	gi|77020580|gb|AC144519.4|	63.9	4e-07	Mus musculus BAC clone RP24-325A1 from chromosome 6, complete sequence	sp|Q28181|CNGB1_BOVIN	50.4	9e-07	Cyclic nucleotide-gated cation channel beta-1 OS=Bos taurus GN=CNGB1 PE=1 SV=1	CC1877	48.5	3e-06	COG1530	Ribonucleases G and E	K09309	2e-07	54.3	ame:725504	homeobox protein Nkx-1	-	-	-
Unigene134323_All	298	0.7062	0	1.6025	0.2042	gi|348533007|ref|XP_003453997.1|	56.2	5e-07	PREDICTED: hypothetical protein LOC100710874 [Oreochromis niloticus]	--	--	--	--	--	--	--	--	--	--	--	--	--	K05016	3e-06	50.4	spu:753989	chloride channel 7	-	-	-
CL7606.Contig3_All	696	0.7055	0.7154	0.3921	0.1749	gi|405963612|gb|EKC29174.1|	259.6	9e-68	H(+)/Cl(-) exchange transporter 3 [Crassostrea gigas]	gi|194751244|ref|XM_001957901.1|	95.6	3e-16	Drosophila ananassae GF23765 (Dana\GF23765), mRNA	sp|P51796|CLCN5_RAT	222	7e-58	H(+)/Cl(-) exchange transporter 5 OS=Rattus norvegicus GN=Clcn5 PE=2 SV=1	TM0715_2	50.4	3e-06	COG0517	FOG: CBS domain	K05014	2e-58	226	mgp:100541308	chloride channel 5	GO:0055085//transmembrane transport;GO:0006821//chloride transport;GO:0006897//endocytosis	GO:0005247//voltage-gated chloride channel activity;GO:0005524//ATP binding;GO:0015297//antiporter activity	GO:0016021//integral to membrane;GO:0000139//Golgi membrane;GO:0010008//endosome membrane;GO:0045177//apical part of cell;GO:0005886//plasma membrane
Unigene5086_All	398	0.705	1.251	5.4849	2.4469	--	--	--	--	gi|374532806|ref|NG_021180.2|	67.9	3e-08	Homo sapiens sodium channel, voltage gated, type VIII, alpha subunit (SCN8A), RefSeqGene on chromosome 12	--	--	--	--	--	--	--	--	--	--	--	--	--	--	-	-	-
CL8601.Contig1_All	500	0.7015	1.3941	0.4093	0.4261	gi|29378319|gb|AAO83841.1|AF484082_1	290	2e-77	voltage-dependent non-L-type calcium channel alpha-1 subunit isoform A [Lymnaea stagnalis]	gi|345326951|ref|XM_003431058.1|	172	1e-39	PREDICTED: Ornithorhynchus anatinus calcium channel, voltage-dependent, N type, alpha 1B subunit (CACNA1B), mRNA	sp|P54282|CAC1A_RAT	239	2e-63	Voltage-dependent P/Q-type calcium channel subunit alpha-1A OS=Rattus norvegicus GN=Cacna1a PE=1 SV=1	--	--	--	--	--	K04849	2e-64	244	acs:100565533	voltage-dependent calcium channel N type alpha-1B	GO:0008016//regulation of heart contraction;GO:0008219//cell death	GO:0005245//voltage-gated calcium channel activity;GO:0019905//syntaxin binding	GO:0030425//dendrite;GO:0043025//neuronal cell body;GO:0005891//voltage-gated calcium channel complex;GO:0005737//cytoplasm;GO:0005634//nucleus
Unigene40518_All	300	0.7015	1.2171	0.6822	0.1014	gi|167522152|ref|XP_001745414.1|	53.5	3e-06	hypothetical protein [Monosiga brevicollis MX1] >gi|163776372|gb|EDQ89992.1| predicted protein [Monosiga brevicollis MX1]	gi|52851574|gb|AC084780.10|	71.9	2e-09	Mus musculus chromosome 5, clone RP23-212N20, complete sequence	--	--	--	--	--	--	--	--	--	--	--	--	--	--	GO:0006816//calcium ion transport;GO:0016310//phosphorylation;GO:0044238//primary metabolic process	GO:0005262//calcium channel activity;GO:0000166//nucleotide binding;GO:0004672//protein kinase activity	GO:0016020//membrane;GO:0043231//intracellular membrane-bounded organelle;GO:0044444//cytoplasmic part
CL11816.Contig4_All	2004	0.7001	0.1491	1.9063	5.2089	gi|170044287|ref|XP_001849785.1|	270	3e-70	calmodulin [Culex quinquefasciatus] >gi|167867496|gb|EDS30879.1| calmodulin [Culex quinquefasciatus]	gi|379134069|gb|JN314840.1|	367	1e-97	Balanus amphitrite calmodulin mRNA, complete cds	sp|O16305|CALM_CAEEL	268	3e-71	Calmodulin OS=Caenorhabditis elegans GN=cmd-1 PE=1 SV=3	SPAC3A12.14	221	3e-57	COG5126	Ca2+-binding protein (EF-Hand superfamily)	K02183	3e-73	276	ptr:456153	calmodulin	GO:0005513//detection of calcium ion;GO:0042052//rhabdomere development;GO:0051533//positive regulation of NFAT protein import into nucleus;GO:0007052//mitotic spindle organization;GO:0043277//apoptotic cell clearance;GO:0007268//synaptic transmission;GO:0016060//metarhodopsin inactivation;GO:0051726//regulation of cell cycle;GO:0008049//male courtship behavior;GO:0051383//kinetochore organizatio…	GO:0070855//myosin VI head/neck binding;GO:0004683//calmodulin-dependent protein kinase activity;GO:0005524//ATP binding;GO:0005516//calmodulin binding;GO:0005509//calcium ion binding	GO:0030496//midbody;GO:0031476//myosin VI complex;GO:0030424//axon;GO:0005814//centriole;GO:0005886//plasma membrane;GO:0000922//spindle pole;GO:0048786//presynaptic active zone;GO:0005875//microtubule associated complex;GO:0045211//postsynaptic membrane;GO:0030425//dendrite;GO:0005954//calcium- and calmodulin-dependent protein kinase complex;GO:0016028//rhabdomere
Unigene96765_All	406	0.6911	0.8993	0.5041	0.7496	--	--	--	--	gi|427197659|ref|NG_009358.2|	61.9	2e-06	Homo sapiens calcium channel, voltage-dependent, alpha 2/delta subunit 1 (CACNA2D1), RefSeqGene (LRG_437) on chromosome 7	--	--	--	--	--	--	--	--	--	--	--	--	--	--	-	-	-
CL2751.Contig3_All	3049	0.6902	0.9798	1.0292	0.9482	gi|325296901|ref|NP_001191484.1|	1349	0	synapse-associated protein [Aplysia californica] >gi|166079862|gb|ABY81651.1| synapse-associated protein [Aplysia californica]	gi|325296900|ref|NM_001204555.1|	396	1e-106	Aplysia californica synapse-associated protein (SAP), mRNA >gi|166079861|gb|EU375312.1| Aplysia californica synapse-associated protein (SAP) mRNA, complete cds	sp|Q28C55|DLG1_XENTR	984	0	Disks large homolog 1 OS=Xenopus tropicalis GN=dlg1 PE=2 SV=1	YDR454c	95.5	5e-19	COG0194	Guanylate kinase	K12076	0	1014	cfa:488036	disks large protein 1	GO:0007015//actin filament organization;GO:0001935//endothelial cell proliferation;GO:0009888//tissue development;GO:0007411//axon guidance;GO:0007268//synaptic transmission;GO:0016337//cell-cell adhesion;GO:0030866//cortical actin cytoskeleton organization;GO:0044260;GO:0045930//negative regulation of mitotic cell cycle;GO:0070830//tight junction assembly;GO:0007163//establishment or maintenance…	GO:0004385//guanylate kinase activity;GO:0008022//protein C-terminus binding;GO:0015459//potassium channel regulator activity;GO:0097016//L27 domain binding;GO:0019902//phosphatase binding;GO:0008092//cytoskeletal protein binding;GO:0031434//mitogen-activated protein kinase kinase binding;GO:0004721//phosphoprotein phosphatase activity	GO:0005923//tight junction;GO:0043005//neuron projection;GO:0001772//immunological synapse;GO:0005783//endoplasmic reticulum;GO:0044463;GO:0005829//cytosol;GO:0016323//basolateral plasma membrane;GO:0009898//internal side of plasma membrane;GO:0044456//synapse part;GO:0043209//myelin sheath;GO:0048471//perinuclear region of cytoplasm;GO:0005794//Golgi apparatus;GO:0005874//microtubule;GO:0097025/…
Unigene147606_All	305	0.69	0	1.342	0	gi|351703489|gb|EHB06408.1|	102.4	6e-21	Leucine-rich repeat and fibronectin type-III domain-containing protein 6 [Heterocephalus glaber]	gi|354796382|gb|JN960883.1|	101	2e-18	Mus musculus targeted non-conditional, lacZ-tagged mutant allele Ppp3cc:tm1e(EUCOMM)Hmgu; transgenic	sp|Q7M732|RTL1_MOUSE	104	5e-23	Retrotransposon-like protein 1 OS=Mus musculus GN=Rtl1 PE=2 SV=1	aq_2032	69.7	1e-12	COG0532	Translation initiation factor 2 (IF-2; GTPase)	K04952	7e-25	112	rno:83686	cyclic nucleotide gated channel beta 1	GO:0032259//methylation	GO:0003676//nucleic acid binding;GO:0008168//methyltransferase activity	-
Unigene66815_All	1326	0.6877	0.1001	0.4116	1.4918	gi|405952323|gb|EKC20148.1|	99	6e-19	von Willebrand factor A domain-containing protein 3B [Crassostrea gigas]	gi|402908560|ref|XM_003916957.1|	75.8	5e-10	PREDICTED: Papio anubis cyclic nucleotide gated channel beta 1 (CNGB1), mRNA	sp|Q502W6|VWA3B_HUMAN	69.7	1e-11	von Willebrand factor A domain-containing protein 3B OS=Homo sapiens GN=VWA3B PE=2 SV=3	--	--	--	--	--	K06065	6e-07	56.2	hsa:9612	nuclear receptor co-repressor 2	-	-	-
CL20271.Contig1_All	2858	0.6872	0.511	0.8116	1.1394	gi|325296763|ref|NP_001191618.1|	1131.7	0	inositol trisphosphate receptor [Aplysia californica] >gi|89145849|gb|ABD62080.1| inositol trisphosphate receptor [Aplysia californica]	gi|291408725|ref|XM_002720614.1|	224	2e-54	PREDICTED: Oryctolagus cuniculus inositol 1,4,5-triphosphate receptor-I, transcript variant 4 (LOC100009505), mRNA	sp|Q14643|ITPR1_HUMAN	1042	0	Inositol 1,4,5-trisphosphate receptor type 1 OS=Homo sapiens GN=ITPR1 PE=1 SV=2	--	--	--	--	--	K04958	0	1091	bfo:BRAFLDRAFT_70263	inositol 1,4,5-triphosphate receptor type 1	GO:0048011//neurotrophin TRK receptor signaling pathway;GO:0030168//platelet activation;GO:0006874//cellular calcium ion homeostasis;GO:0007202//activation of phospholipase C activity;GO:0006816//calcium ion transport;GO:0006112//energy reserve metabolic process;GO:0050796//regulation of insulin secretion;GO:0007173//epidermal growth factor receptor signaling pathway;GO:0001666//response to hypox…	GO:0005515//protein binding;GO:0035091//phosphatidylinositol binding;GO:0005218//intracellular ligand-gated calcium channel activity;GO:0005220//inositol 1,4,5-trisphosphate-sensitive calcium-release channel activity	GO:0031095//platelet dense tubular network membrane;GO:0005789//endoplasmic reticulum membrane;GO:0044428//nuclear part;GO:0031088//platelet dense granule membrane;GO:0043232
Unigene93425_All	1736	0.6869	0	1.4147	3.0679	gi|405967203|gb|EKC32397.1|	141	4e-82	Chloride channel protein 7 [Crassostrea gigas]	--	--	--	--	sp|P51798|CLCN7_HUMAN	136	1e-55	H(+)/Cl(-) exchange transporter 7 OS=Homo sapiens GN=CLCN7 PE=1 SV=2	SPBC19C7.11_1	60.5	9e-09	COG0038	Chloride channel protein EriC	K05016	4e-64	149	tca:663952	chloride channel 7	-	-	-
CL4961.Contig9_All	4698	0.6868	0.6854	0.7115	0.6996	gi|470012007|gb|AGI03859.1|	734.9	0	nicotinic acetylcholine receptor subunit type C [Aplysia californica]	gi|73993951|ref|XM_543227.2|	178	2e-40	PREDICTED: Canis lupus familiaris cholinergic receptor, nicotinic, alpha 2 (neuronal) (CHRNA2), mRNA	sp|P91766|ACH1_MANSE	487	1e-136	Acetylcholine receptor subunit alpha-like OS=Manduca sexta GN=ARA1 PE=2 SV=1	--	--	--	--	--	K05312	3e-144	514	ame:406082	nicotinic acetylcholine receptor, invertebrate	-	GO:0005216//ion channel activity	GO:0016020//membrane
CL10147.Contig2_All	512	0.685	3.6954	5.4628	1.3077	gi|351702358|gb|EHB05277.1|	68.9	1e-10	Zinc finger protein 606 [Heterocephalus glaber]	gi|25896296|emb|AL772328.13|	157	6e-35	Mouse DNA sequence from clone RP23-270A19 on chromosome 4, complete sequence	sp|Q01538|MYT1_HUMAN	59.3	4e-09	Myelin transcription factor 1 OS=Homo sapiens GN=MYT1 PE=1 SV=2	YLR175w	49.7	3e-06	COG0130	Pseudouridine synthase	K04952	9e-10	63.2	rno:83686	cyclic nucleotide gated channel beta 1	GO:0007608//sensory perception of smell;GO:0007601//visual perception;GO:0051480//cytosolic calcium ion homeostasis	GO:0005223//intracellular cGMP activated cation channel activity	GO:0017071//intracellular cyclic nucleotide activated cation channel complex;GO:0043195//terminal bouton
Unigene167938_All	205	0.6844	21.0498	4.3261	0.2969	gi|170575859|ref|XP_001893412.1|	53.9	2e-06	hypothetical protein Bm1_09695 [Brugia malayi] >gi|158600621|gb|EDP37760.1| hypothetical protein Bm1_09695 [Brugia malayi]	gi|34555688|gb|AY343914.1|	99.6	5e-18	Rattus norvegicus genomic sequence	sp|Q8MP30|Y7791_DICDI	60.5	8e-10	Uncharacterized histidine-rich protein DDB_G0274557 OS=Dictyostelium discoideum GN=DDB_G0274557 PE=4 SV=1	PA1297	38.5	9e-07	COG1230	Co/Zn/Cd efflux system component	K04863	1e-08	58.2	dre:795492	voltage-dependent calcium channel beta-2	-	-	-
Unigene155112_All	410	0.6844	0.9715	0.1664	0	gi|351696268|gb|EHA99186.1|	55.1	1e-06	Solute carrier family 12 member 8 [Heterocephalus glaber]	--	--	--	--	sp|Q7M732|RTL1_MOUSE	51.2	6e-07	Retrotransposon-like protein 1 OS=Mus musculus GN=Rtl1 PE=2 SV=1	--	--	--	--	--	K04952	1e-06	52	rno:83686	cyclic nucleotide gated channel beta 1	-	-	-
Unigene247100_All	205	0.6844	0	0.6656	0	gi|327267259|ref|XP_003218420.1|	57	3e-07	PREDICTED: ETS translocation variant 5-like [Anolis carolinensis]	gi|449492517|ref|XM_002187466.2|	63.9	3e-07	PREDICTED: Taeniopygia guttata ets variant 1 (ETV1), mRNA	sp|Q9CXC9|ETV5_MOUSE	56.6	1e-08	ETS translocation variant 5 OS=Mus musculus GN=Etv5 PE=2 SV=1	--	--	--	--	--	K15593	3e-08	57	acs:100564509	ets translocation variant 5	GO:0048133//male germ-line stem cell division;GO:0060762//regulation of branching involved in mammary gland duct morphogenesis;GO:0071340//skeletal muscle acetylcholine-gated channel clustering;GO:0007610//behavior;GO:0060252//positive regulation of glial cell proliferation;GO:0050807//regulation of synapse organization;GO:0045666//positive regulation of neuron differentiation;GO:0007274//neuromu…	GO:0044212//transcription regulatory region DNA binding;GO:0043565//sequence-specific DNA binding;GO:0003700//sequence-specific DNA binding transcription factor activity	GO:0005634//nucleus
CL8030.Contig1_All	1642	0.6835	0.1617	0.457	0.8526	gi|443732534|gb|ELU17218.1|	228.4	8e-58	hypothetical protein CAPTEDRAFT_210509 [Capitella teleta]	--	--	--	--	sp|Q3TLD5|RMP_MOUSE	162	3e-39	Unconventional prefoldin RPB5 interactor OS=Mus musculus GN=Uri1 PE=1 SV=2	SP0690	50.8	7e-06	COG1589	Cell division septal protein	K04952	3e-11	70.9	rno:83686	cyclic nucleotide gated channel beta 1	GO:0006357//regulation of transcription from RNA polymerase II promoter;GO:0071310//cellular response to organic substance	GO:0005515//protein binding	GO:0005737//cytoplasm;GO:0043234//protein complex;GO:0005634//nucleus
Unigene201471_All	516	0.6797	0.3216	0.5288	1.8283	gi|77403694|dbj|BAE46429.1|	78.2	1e-13	ORF2-encoded protein [Danio rerio]	--	--	--	--	--	--	--	--	--	--	--	--	--	K05016	1e-12	72.8	spu:753989	chloride channel 7	-	-	-
CL743.Contig13_All	417	0.6729	0.398	1.3088	0.2189	gi|77403696|dbj|BAE46430.1|	97.1	2e-19	reverse transcriptase [Danio rerio]	--	--	--	--	--	--	--	--	--	--	--	--	--	K05016	4e-18	90.1	spu:753989	chloride channel 7	-	-	-
Unigene75511_All	420	0.6681	1.3436	3.0861	1.0869	gi|237838763|ref|XP_002368679.1|	54.3	2e-06	voltage gated chloride channel domain-containing protein [Toxoplasma gondii ME49] >gi|211966343|gb|EEB01539.1| voltage gated chloride channel domain-containing protein [Toxoplasma gondii ME49]	--	--	--	--	sp|Q6ZQP7|YV021_HUMAN	63.9	1e-10	Uncharacterized protein LOC284861 OS=Homo sapiens PE=2 SV=1	PA3804	50.4	9e-07	COG1426	Uncharacterized protein conserved in bacteria	K14211	1e-09	62	gga:396441	elastin	-	-	-
Unigene210954_All	319	0.6597	0	0.2139	1.0494	gi|405950560|gb|EKC18540.1|	109.4	5e-23	Cyclic nucleotide-gated cation channel beta-1 [Crassostrea gigas]	--	--	--	--	sp|Q28181|CNGB1_BOVIN	82.4	2e-16	Cyclic nucleotide-gated cation channel beta-1 OS=Bos taurus GN=CNGB1 PE=1 SV=1	--	--	--	--	--	K05326	2e-17	87.4	cel:F36F2.5	cyclic nucleotide gated channel, invertebrate	GO:0006810//transport;GO:0055093//response to hyperoxia;GO:0009454//aerotaxis;GO:0045944//positive regulation of transcription from RNA polymerase II promoter;GO:0030516//regulation of axon extension	GO:0005221//intracellular cyclic nucleotide activated cation channel activity	GO:0017071//intracellular cyclic nucleotide activated cation channel complex
Unigene110273_All	213	0.6587	0.1558	4.1636	0.1429	gi|237830605|ref|XP_002364600.1|	53.5	3e-06	IQ calmodulin-binding motif domain-containing protein [Toxoplasma gondii ME49] >gi|211962264|gb|EEA97459.1| IQ calmodulin-binding motif domain-containing protein [Toxoplasma gondii ME49]	--	--	--	--	sp|Q8T6B4|ABCF4_DICDI	47	1e-05	ABC transporter F family member 4 OS=Dictyostelium discoideum GN=abcF4 PE=3 SV=1	--	--	--	--	--	K04952	1e-06	52	rno:83686	cyclic nucleotide gated channel beta 1	-	-	-
CL20567.Contig2_All	1172	0.6584	0.2266	0.291	0.779	gi|405960529|gb|EKC26448.1|	185.7	4e-45	Calmodulin [Crassostrea gigas]	--	--	--	--	sp|O96102|CALM_PHYPO	134	3e-31	Calmodulin OS=Physarum polycephalum PE=2 SV=3	SPAC3A12.14	127	4e-29	COG5126	Ca2+-binding protein (EF-Hand superfamily)	K02183	5e-31	135	bta:326597	calmodulin	GO:0060316//positive regulation of ryanodine-sensitive calcium-release channel activity;GO:0010880//regulation of release of sequestered calcium ion into cytosol by sarcoplasmic reticulum;GO:0060315//negative regulation of ryanodine-sensitive calcium-release channel activity;GO:0044707;GO:0050896//response to stimulus;GO:0016311//dephosphorylation	GO:0005515//protein binding;GO:0005509//calcium ion binding	GO:0005829//cytosol;GO:0043229//intracellular organelle
Unigene171355_All	320	0.6576	1.556	0.8527	0.1902	gi|405961371|gb|EKC27182.1|	71.6	1e-11	hypothetical protein CGI_10015412 [Crassostrea gigas]	gi|29378320|gb|AF484083.1|	79.8	7e-12	Lymnaea stagnalis voltage-dependent non-L-type calcium channel alpha-1 subunit isoform b mRNA, complete cds, alternatively spliced	--	--	--	--	--	--	--	--	--	K05315	5e-06	49.7	cel:T02C5.5	voltage-dependent calcium channel alpha 1, invertebrate	-	-	-
CL16192.Contig1_All	1281	0.6571	1.192	0.5858	1.4492	gi|405959613|gb|EKC25628.1|	163.3	2e-38	Two pore calcium channel protein 2 [Crassostrea gigas]	--	--	--	--	sp|Q8NHX9|TPC2_HUMAN	149	1e-35	Two pore calcium channel protein 2 OS=Homo sapiens GN=TPCN2 PE=1 SV=2	--	--	--	--	--	K14077	5e-38	159	spu:592190	two pore segment channel 2	GO:0006810//transport;GO:0006874//cellular calcium ion homeostasis	GO:0072345//NAADP-sensitive calcium-release channel activity;GO:0042802//identical protein binding;GO:0019901//protein kinase binding	GO:0005765//lysosomal membrane;GO:0010008//endosome membrane
Unigene227729_All	427	0.6571	0.8551	0.7988	0.3564	gi|449490861|ref|XP_002191569.2|	161.8	9e-39	PREDICTED: potassium voltage-gated channel subfamily H member 6 [Taeniopygia guttata]	gi|403276439|ref|XM_003929857.1|	186	6e-44	PREDICTED: Saimiri boliviensis boliviensis potassium voltage-gated channel, subfamily H (eag-related), member 2 (KCNH2), mRNA	sp|Q12809|KCNH2_HUMAN	161	5e-40	Potassium voltage-gated channel subfamily H member 2 OS=Homo sapiens GN=KCNH2 PE=1 SV=1	--	--	--	--	--	K04909	1e-39	161	tgu:100220710	potassium voltage-gated channel Eag-related subfamily H member 6	GO:0086091//regulation of heart rate by cardiac conduction;GO:0051291//protein heterooligomerization;GO:0006355//regulation of transcription, DNA-dependent;GO:0006936//muscle contraction;GO:0071805//potassium ion transmembrane transport;GO:0007268//synaptic transmission;GO:0042391//regulation of membrane potential	GO:0005515//protein binding;GO:0005251//delayed rectifier potassium channel activity;GO:0000155//phosphorelay sensor kinase activity;GO:0005242//inward rectifier potassium channel activity	GO:0005737//cytoplasm;GO:0005635//nuclear envelope;GO:0008076//voltage-gated potassium channel complex
Unigene169929_All	215	0.6525	1.3895	1.9038	0.1415	gi|345321778|ref|XP_003430490.1|	55.8	7e-07	PREDICTED: hypothetical protein LOC100682061 [Ornithorhynchus anatinus]	gi|110797369|gb|AC187313.3|	67.9	2e-08	Canis Familiaris chromosome 11, clone XX-80M13, complete sequence	sp|Q55FI4|NOP58_DICDI	65.1	3e-11	Nucleolar protein 58 OS=Dictyostelium discoideum GN=nop58 PE=3 SV=1	YOR310c	60.5	8e-10	COG1498	Protein implicated in ribosomal biogenesis, Nop56p homolog	K04952	3e-12	70.5	mmu:333329	cyclic nucleotide gated channel beta 1	GO:0007602//phototransduction;GO:0045494//photoreceptor cell maintenance;GO:0033365//protein localization to organelle;GO:0007608//sensory perception of smell;GO:0034220//ion transmembrane transport;GO:0051480//cytosolic calcium ion homeostasis	GO:0005223//intracellular cGMP activated cation channel activity	GO:0017071//intracellular cyclic nucleotide activated cation channel complex;GO:0043195//terminal bouton
Unigene223481_All	538	0.6519	0.2468	1.0144	0.1131	gi|7209876|dbj|BAA13136.2|	115.5	1e-24	voltage-dependent calcium channel [Loligo bleekeri]	--	--	--	--	--	--	--	--	--	--	--	--	--	--	--	--	--	--	-	-	-
Unigene19812_All	323	0.6515	1.2332	1.9008	0.2827	gi|405966268|gb|EKC31575.1|	94	2e-18	Transient receptor potential cation channel subfamily M member 2 [Crassostrea gigas]	--	--	--	--	sp|Q91YD4|TRPM2_MOUSE	65.1	3e-11	Transient receptor potential cation channel subfamily M member 2 OS=Mus musculus GN=Trpm2 PE=2 SV=1	--	--	--	--	--	K04977	1e-12	71.6	spu:584520	transient receptor potential cation channel subfamily M member 2	GO:0006828//manganese ion transport;GO:0055085//transmembrane transport	GO:0015075//ion transmembrane transporter activity	GO:0016020//membrane
Unigene188060_All	216	0.6495	0.6147	1.2633	0.7045	gi|390340618|ref|XP_785653.3|	94.4	1e-18	PREDICTED: syntaxin-binding protein 5 [Strongylocentrotus purpuratus]	--	--	--	--	sp|Q5T5C0|STXB5_HUMAN	88.2	4e-18	Syntaxin-binding protein 5 OS=Homo sapiens GN=STXBP5 PE=1 SV=1	--	--	--	--	--	K08518	6e-18	89.4	tgu:100222210	syntaxin-binding protein 5	GO:0045921//positive regulation of exocytosis	GO:0017075//syntaxin-1 binding	GO:0005892//acetylcholine-gated channel complex;GO:0016023//cytoplasmic membrane-bounded vesicle
Unigene142130_All	216	0.6495	0.1537	2.2108	0.4227	gi|355786463|gb|EHH66646.1|	56.2	5e-07	hypothetical protein EGM_03680, partial [Macaca fascicularis]	--	--	--	--	sp|Q55AX2|DOT1L_DICDI	65.5	3e-11	Histone-lysine N-methyltransferase, H3 lysine-79 specific OS=Dictyostelium discoideum GN=dotA PE=2 SV=2	YOR310c	58.2	4e-09	COG1498	Protein implicated in ribosomal biogenesis, Nop56p homolog	K04952	3e-11	67	rno:83686	cyclic nucleotide gated channel beta 1	-	-	-
CL15924.Contig3_All	1088	0.6447	0.3051	2.0691	1.5105	gi|357617567|gb|EHJ70865.1|	63.5	1e-32	endonuclease-reverse transcriptase [Danaus plexippus]	gi|343790958|ref|NG_029763.1|	81.8	7e-12	Homo sapiens amiloride-sensitive cation channel 1, neuronal (ACCN1), RefSeqGene on chromosome 17	--	--	--	--	--	--	--	--	--	--	--	--	--	--	-	-	-
Unigene89187_All	764	0.6427	0	0.1786	0.5975	gi|170044287|ref|XP_001849785.1|	270.8	4e-71	calmodulin [Culex quinquefasciatus] >gi|167867496|gb|EDS30879.1| calmodulin [Culex quinquefasciatus]	gi|402693480|ref|NM_001046249.2|	367	5e-98	Bos taurus calmodulin 3 (phosphorylase kinase, delta) (CALM3), mRNA	sp|Q8STF0|CALM_STRIE	268	7e-72	Calmodulin OS=Strongylocentrotus intermedius PE=2 SV=3	SPAC3A12.14	221	8e-58	COG5126	Ca2+-binding protein (EF-Hand superfamily)	K02183	6e-72	270	cqu:CpipJ_CPIJ007602	calmodulin	GO:0005513//detection of calcium ion;GO:0042052//rhabdomere development;GO:0051533//positive regulation of NFAT protein import into nucleus;GO:0007052//mitotic spindle organization;GO:0043277//apoptotic cell clearance;GO:0007268//synaptic transmission;GO:0016060//metarhodopsin inactivation;GO:0051726//regulation of cell cycle;GO:0008049//male courtship behavior;GO:0051383//kinetochore organizatio…	GO:0070855//myosin VI head/neck binding;GO:0004683//calmodulin-dependent protein kinase activity;GO:0005524//ATP binding;GO:0005516//calmodulin binding;GO:0005509//calcium ion binding	GO:0030496//midbody;GO:0031476//myosin VI complex;GO:0030424//axon;GO:0005814//centriole;GO:0005886//plasma membrane;GO:0000922//spindle pole;GO:0048786//presynaptic active zone;GO:0005875//microtubule associated complex;GO:0045211//postsynaptic membrane;GO:0030425//dendrite;GO:0005954//calcium- and calmodulin-dependent protein kinase complex;GO:0016028//rhabdomere
Unigene71447_All	1092	0.6424	1.3071	0.6872	0.641	gi|221481491|gb|EEE19877.1|	60.5	1e-07	chloride channel, putative [Toxoplasma gondii GT1]	--	--	--	--	sp|Q17RH7|TPRXL_HUMAN	54.3	5e-07	Putative protein TPRXL OS=Homo sapiens GN=TPRXL PE=5 SV=2	--	--	--	--	--	--	--	--	--	--	-	-	-
Unigene67466_All	877	0.6399	2.2331	3.1115	2.9149	--	--	--	--	gi|23093477|emb|AL731693.9|	63.9	1e-06	Mouse DNA sequence from clone RP23-233O1 on chromosome X Contains a novel gene, the Prrg3 gene for proline rich Gla (G- carboxyglutamic acid) 3 (transmembrane), the Fate1 gene for fetal and adult testis expressed 1, the Cnga2 gene for cyclic nucleotide gated channel alpha 2 and a CpG island, complete sequence	--	--	--	--	--	--	--	--	--	--	--	--	--	--	-	-	-
CL6625.Contig1_All	2761	0.6352	0.4689	1.2848	0.507	gi|405977349|gb|EKC41806.1|	1061.2	0	E3 ubiquitin-protein ligase NEDD4 [Crassostrea gigas]	gi|348509719|ref|XM_003442347.1|	163	6e-36	PREDICTED: Oreochromis niloticus E3 ubiquitin-protein ligase NEDD4-like (LOC100709051), mRNA	sp|P46935|NEDD4_MOUSE	855	0	E3 ubiquitin-protein ligase NEDD4 OS=Mus musculus GN=Nedd4 PE=1 SV=3	YER125w	587	5e-167	COG5021	Ubiquitin-protein ligase	K10591	0	910	nvi:100115069	E3 ubiquitin-protein ligase NEDD4 [EC:6.3.2.19]	GO:0048814//regulation of dendrite morphogenesis;GO:0051965//positive regulation of synapse assembly;GO:0007041//lysosomal transport;GO:0003197//endocardial cushion development;GO:0002250//adaptive immune response;GO:0002092//positive regulation of receptor internalization;GO:0030948//negative regulation of vascular endothelial growth factor receptor signaling pathway;GO:0016199//axon midline cho…	GO:0005112//Notch binding;GO:0050815//phosphoserine binding;GO:0019871//sodium channel inhibitor activity;GO:0070064//proline-rich region binding;GO:0004842//ubiquitin-protein ligase activity;GO:0019904//protein domain specific binding;GO:0050816//phosphothreonine binding	GO:0005829//cytosol;GO:0043231//intracellular membrane-bounded organelle;GO:0005886//plasma membrane;GO:0000151//ubiquitin ligase complex
Unigene63243_All	667	0.631	0.2488	0.7159	1.5513	gi|443713751|gb|ELU06451.1|	365.9	8e-100	hypothetical protein CAPTEDRAFT_215114 [Capitella teleta]	gi|390367034|ref|XM_003731125.1|	65.9	2e-07	PREDICTED: Strongylocentrotus purpuratus voltage-dependent calcium channel subunit alpha-2/delta-3-like (LOC100890090), partial mRNA	sp|Q5RJF7|CA2D4_MOUSE	109	4e-24	Voltage-dependent calcium channel subunit alpha-2/delta-4 OS=Mus musculus GN=Cacna2d4 PE=2 SV=1	--	--	--	--	--	K04859	4e-26	118	dre:100333639	voltage-dependent calcium channel alpha-2/delta-2	-	-	-
Unigene34074_All	558	0.6286	0.5949	1.1003	2.8361	gi|325296903|ref|NP_001191485.1|	286.2	5e-76	NR2 [Aplysia californica] >gi|167995415|gb|ACA13599.1| NR2 [Aplysia californica]	gi|325296902|ref|NM_001204556.1|	153	1e-33	Aplysia californica NR2 (LOC100533244), mRNA >gi|167995414|gb|EU327683.1| Aplysia californica NR2 mRNA, complete cds	sp|Q62645|NMDE4_RAT	179	4e-45	Glutamate receptor ionotropic, NMDA 2D OS=Rattus norvegicus GN=Grin2d PE=1 SV=2	--	--	--	--	--	K05210	6e-64	243	isc:IscW_ISCW005598	glutamate [NMDA] receptor subunit epsilon-2	GO:0006811//ion transport;GO:0035235//ionotropic glutamate receptor signaling pathway;GO:0007616//long-term memory;GO:0072375//medium-term memory	GO:0005234//extracellular-glutamate-gated ion channel activity;GO:0004972//N-methyl-D-aspartate selective glutamate receptor activity	GO:0030288//outer membrane-bounded periplasmic space;GO:0016021//integral to membrane;GO:0045202//synapse
CL2581.Contig3_All	224	0.6263	0.2964	1.8273	0.2717	gi|325297076|ref|NP_001191543.1|	111.3	1e-23	glutamate receptor subunit protein GluR7 precursor [Aplysia californica] >gi|31074389|gb|AAP41209.1| glutamate receptor subunit protein GluR7 [Aplysia californica]	--	--	--	--	--	--	--	--	--	--	--	--	--	K05202	7e-09	59.3	tca:663783	glutamate receptor, ionotropic kainate 2	GO:0006811//ion transport;GO:0035235//ionotropic glutamate receptor signaling pathway	GO:0005234//extracellular-glutamate-gated ion channel activity;GO:0004970//ionotropic glutamate receptor activity	GO:0045211//postsynaptic membrane;GO:0030054//cell junction;GO:0005886//plasma membrane;GO:0016021//integral to membrane
CL19050.Contig2_All	1349	0.624	1.9439	3.4893	1.0152	gi|298108443|gb|ADI56517.1|	490.3	9e-137	voltage-dependent anion channel 2-like protein [Haliotis diversicolor]	gi|298108442|gb|HM107003.1|	165	7e-37	Haliotis diversicolor voltage-dependent anion channel 2-like protein mRNA, complete cds	sp|P81004|VDAC2_XENLA	439	9e-123	Voltage-dependent anion-selective channel protein 2 OS=Xenopus laevis GN=vdac2 PE=1 SV=1	--	--	--	--	--	K15040	6e-123	441	dre:322126	voltage-dependent anion channel protein 2	GO:2001243//negative regulation of intrinsic apoptotic signaling pathway;GO:0031101//fin regeneration;GO:0032272//negative regulation of protein polymerization;GO:0055085//transmembrane transport;GO:0044070//regulation of anion transport	GO:0008308//voltage-gated anion channel activity;GO:0000166//nucleotide binding;GO:0015288//porin activity	GO:0046930//pore complex;GO:0005743//mitochondrial inner membrane;GO:0042645//mitochondrial nucleoid;GO:0005741//mitochondrial outer membrane
[truncated: 409 more rows]
